# Supplementary material for: The bending rigidity of the red blood cell cytoplasmic membrane
Source: PLoS One. 2022 Aug 1;17(8):e0269619. doi: 10.1371/journal.pone.0269619 (PMC9342732; doi:10.1371/journal.pone.0269619)
Supplement: S2 File — (ZIP) [file pone.0269619.s002.zip]

Archive with 3 entries (3 files):
- MD_SupplementaryMaterial/RBC.gro
- MD_SupplementaryMaterial/RBC_NoCholesterol.gro
- MD_SupplementaryMaterial/RBC_NoPUFA.gro
