# Supplementary material for: The bending rigidity of the red blood cell cytoplasmic membrane
Source: PLoS One. 2022 Aug 1;17(8):e0269619. doi: 10.1371/journal.pone.0269619 (PMC9342732; doi:10.1371/journal.pone.0269619)
Supplement: S2 File — (ZIP) [file pone.0269619.s002.zip › MD_SupplementaryMaterial/RBC.gro]

Martini system
79413
    1CHOL   ROH    1  12.992  14.978   6.149  0.0283  0.0420 -0.0616
    1CHOL    R1    2  13.009  15.063   5.879  0.0195  0.0904 -0.0477
    1CHOL    R2    3  13.251  15.096   5.748  0.0153  0.0308 -0.0782
    1CHOL    R3    4  13.138  14.928   5.567 -0.0735  0.1054 -0.0920
    1CHOL    R4    5  13.313  15.101   5.409 -0.1713  0.1802 -0.1111
    1CHOL    R5    6  13.101  15.064   5.374 -0.1856  0.1852 -0.0126
    1CHOL    C1    7  13.243  14.946   5.040 -0.3633  0.3373 -0.1431
    1CHOL    C2    8  12.933  15.042   4.763 -0.2357 -0.3563  0.0036
    2PEPC   NC3    9  12.196  14.733   7.154  0.0688 -0.1917  0.0296
    2PEPC   PO4   10  12.382  14.654   6.720  0.0253  0.2513  0.1946
    2PEPC   GL1   11  12.442  14.558   6.294 -0.0032 -0.2134  0.1508
    2PEPC   GL2   12  12.543  14.812   6.161 -0.0298  0.2444  0.2331
    2PEPC   C1A   13  12.253  14.514   5.840 -0.0684 -0.1675 -0.3768
    2PEPC   C2A   14  12.257  14.161   5.569  0.1799  0.0569 -0.0017
    2PEPC   D3A   15  12.602  14.210   5.270 -0.0884  0.1009 -0.1139
    2PEPC   D4A   16  12.585  13.820   5.031 -0.2978 -0.0971  0.3069
    2PEPC   C5A   17  12.760  13.481   4.886  0.1772 -0.1994  0.0359
    2PEPC   C1B   18  12.642  14.755   5.678 -0.0049 -0.0072 -0.4495
    2PEPC   C2B   19  12.462  14.685   5.385 -0.4632  0.1516  0.0994
    2PEPC   C3B   20  12.454  14.737   4.902 -0.2584  0.0128 -0.0206
    2PEPC   C4B   21  12.407  14.726   4.444 -0.0708 -0.1045  0.0403
    3CHOL   ROH   22  12.001  14.810   6.291 -0.0951  0.1636 -0.1816
    3CHOL    R1   23  11.953  14.962   6.057 -0.1534  0.0620 -0.2357
    3CHOL    R2   24  12.156  15.040   5.886 -0.1772  0.1273 -0.2306
    3CHOL    R3   25  12.001  14.918   5.698 -0.0801 -0.0216 -0.2168
    3CHOL    R4   26  12.190  15.082   5.544 -0.1798  0.0832 -0.2367
    3CHOL    R5   27  11.972  15.085   5.528 -0.1842 -0.0730 -0.2531
    3CHOL    C1   28  12.064  14.993   5.170 -0.0901 -0.0821 -0.2273
    3CHOL    C2   29  11.806  15.239   4.896 -0.0282  0.0156 -0.2416
    4CHOL   ROH   30  13.764  14.997   6.665  0.1310  0.2529  0.0316
    4CHOL    R1   31  13.841  15.125   6.424  0.2965 -0.0138 -0.0619
    4CHOL    R2   32  13.955  14.988   6.213 -0.0994 -0.3632 -0.0663
    4CHOL    R3   33  13.751  15.101   6.072  0.0669  0.0238 -0.0065
    4CHOL    R4   34  13.928  14.987   5.868 -0.1904 -0.2713 -0.0597
    4CHOL    R5   35  13.857  15.192   5.878  0.1834 -0.1424 -0.0188
    4CHOL    C1   36  13.721  15.092   5.536 -0.0874  0.1454  0.0002
    4CHOL    C2   37  13.931  15.224   5.280  0.3308  0.2711 -0.1264
    5DVPC   NC3   38  13.420  14.514   6.909 -0.3341 -0.2261  0.0118
    5DVPC   PO4   39  13.016  14.562   6.875  0.2054 -0.2672 -0.0950
    5DVPC   GL1   40  13.062  14.577   6.538  0.0219  0.0705 -0.0941
    5DVPC   GL2   41  12.931  14.482   6.297  0.0313 -0.1404 -0.0496
    5DVPC   C1A   42  13.401  14.873   6.351  0.0277  0.0422 -0.1498
    5DVPC   C2A   43  13.486  14.704   6.033 -0.1844 -0.0206  0.0894
    5DVPC   D3A   44  13.634  14.614   5.645  0.3137  0.0613  0.1321
    5DVPC   C4A   45  13.363  14.551   5.340 -0.1117  0.0973 -0.0135
    5DVPC   C1B   46  13.019  14.497   5.864 -0.0113 -0.0603 -0.0066
    5DVPC   C2B   47  12.960  14.448   5.531 -0.8051  0.0762 -0.0040
    5DVPC   D3B   48  12.866  14.634   5.150  0.2085  0.3382  0.0587
    5DVPC   C4B   49  12.884  14.562   4.673 -0.2785 -0.1164 -0.3378
    6UPC    NC3   50  13.427  15.965   8.083 -0.0281  0.2962  0.1625
    6UPC    PO4   51  13.554  15.802   7.757 -0.0095 -0.0490 -0.4860
    6UPC    GL1   52  13.823  15.664   7.359 -0.2956  0.0159  0.0241
    6UPC    GL2   53  14.073  15.752   7.197 -0.1264 -0.0053  0.1674
    6UPC    D1B   54  14.460  15.667   7.067  0.1761  0.1788 -0.1350
    6UPC    D2B   55  14.338  15.594   6.549 -0.2626 -0.0338 -0.1218
    6UPC    D3B   56  14.678  15.569   6.265  0.0657 -0.1705 -0.2138
    6UPC    D4B   57  14.836  15.749   6.619 -0.1821  0.1372  0.1989
    6UPC    D5B   58  14.777  16.037   6.804 -0.0138 -0.3393 -0.1753
    7DFPC   NC3   59  13.765  13.823   7.461 -0.5361  0.0304 -0.1674
    7DFPC   PO4   60  14.242  13.854   7.571  0.5743  0.0407  0.0325
    7DFPC   GL1   61  14.145  14.160   7.240  0.1857  0.0842  0.1895
    7DFPC   GL2   62  14.405  14.483   7.239 -0.1410 -0.2062 -0.1475
    7DFPC   C1A   63  14.255  14.321   6.781  0.1739 -0.3537 -0.1926
    7DFPC   D2A   64  14.284  14.680   6.463 -0.1614 -0.0300 -0.1447
    7DFPC   D3A   65  14.459  15.018   6.406 -0.0758 -0.0732 -0.0572
    7DFPC   D4A   66  14.611  15.246   6.742  0.2690 -0.0529 -0.2216
    7DFPC   C1B   67  14.327  14.904   7.022 -0.0939 -0.3214 -0.0137
    7DFPC   D2B   68  14.165  15.243   6.893  0.4164 -0.3233  0.0772
    7DFPC   D3B   69  13.884  15.210   7.113 -0.1607  0.0779 -0.2157
    7DFPC   D4B   70  14.236  15.350   7.486 -0.0333 -0.0753 -0.1803
    8CHOL   ROH   71  12.898  15.966   6.309 -0.1631  0.1992  0.0070
    8CHOL    R1   72  12.973  16.152   6.109 -0.0914  0.1411 -0.0201
    8CHOL    R2   73  13.075  16.074   5.864 -0.1203  0.0663 -0.0069
    8CHOL    R3   74  12.873  16.229   5.768 -0.0604  0.1300 -0.0322
    8CHOL    R4   75  13.039  16.170   5.534 -0.2680 -0.2683 -0.0923
    8CHOL    R5   76  12.977  16.367   5.603 -0.0554 -0.1357 -0.2612
    8CHOL    C1   77  12.829  16.370   5.251 -0.2977 -0.4034 -0.1658
    8CHOL    C2   78  12.701  16.081   4.897 -0.0534  0.2846  0.0595
    9PVSM   NC3   79  13.382  15.824   7.275 -0.1903 -0.3212  0.1191
    9PVSM   PO4   80  13.306  16.225   7.205  0.3522 -0.1117  0.0821
    9PVSM   AM1   81  13.630  16.255   6.983 -0.0576 -0.3508 -0.0995
    9PVSM   AM2   82  13.685  15.974   6.907 -0.0339 -0.0274  0.2025
    9PVSM   T1A   83  13.911  16.402   6.633  0.3881 -0.1708 -0.2965
    9PVSM   C2A   84  14.190  16.641   6.450 -0.1942  0.3736  0.1498
    9PVSM   C3A   85  14.342  16.599   6.109  0.0090 -0.0202  0.1370
    9PVSM   C1B   86  13.785  15.738   6.555  0.2271  0.1494 -0.1980
    9PVSM   C2B   87  14.028  15.645   6.202 -0.1144  0.0190  0.0673
    9PVSM   D3B   88  14.244  15.507   6.006 -0.1524 -0.0743 -0.1474
    9PVSM   C4B   89  14.553  15.163   5.889 -0.1778  0.0341 -0.1908
   10DPSM   NC3   90  12.385  13.818   7.037 -0.0474 -0.0542 -0.3089
   10DPSM   PO4   91  12.753  13.791   6.986  0.2595  0.2633 -0.2129
   10DPSM   AM1   92  12.640  13.567   6.558 -0.1739 -0.1413 -0.0773
   10DPSM   AM2   93  12.494  13.336   6.601  0.0438 -0.2071  0.0942
   10DPSM   T1A   94  12.723  13.598   6.112 -0.2986  0.0952  0.0146
   10DPSM   C2A   95  12.787  13.464   5.694  0.2204 -0.0016 -0.2336
   10DPSM   C3A   96  12.941  13.511   5.324 -0.1962  0.2462 -0.3033
   10DPSM   C1B   97  12.487  13.089   6.194 -0.0933  0.1200  0.1244
   10DPSM   C2B   98  12.468  13.096   5.724  0.2322  0.0622  0.1448
   10DPSM   C3B   99  12.488  13.110   5.321 -0.0877  0.0039  0.1562
   10DPSM   C4B  100  12.354  13.119   4.964  0.1122  0.0842 -0.0945
   11CHOL   ROH  101  15.902  16.090   7.175  0.0377 -0.2449 -0.0067
   11CHOL    R1  102  15.848  16.168   6.909  0.0497 -0.1778  0.0103
   11CHOL    R2  103  15.949  16.033   6.690 -0.0098 -0.1732 -0.0200
   11CHOL    R3  104  15.687  16.020   6.617 -0.0181 -0.0693 -0.0081
   11CHOL    R4  105  15.836  15.968   6.370 -0.0471 -0.0087 -0.0408
   11CHOL    R5  106  15.682  16.119   6.399 -0.0035  0.0236  0.0326
   11CHOL    C1  107  15.525  15.919   6.115 -0.0767  0.1846 -0.0418
   11CHOL    C2  108  15.636  15.956   5.761 -0.0697  0.0223 -0.2012
   12DVPC   NC3  109  12.751  15.747   6.726  0.0836 -0.0954  0.1453
   12DVPC   PO4  110  12.573  15.420   6.700  0.0022  0.0159 -0.0486
   12DVPC   GL1  111  12.826  15.439   6.328 -0.1809  0.2541  0.2394
   12DVPC   GL2  112  13.131  15.364   6.517 -0.0054  0.1283  0.0735
   12DVPC   C1A  113  12.967  15.581   5.955 -0.0924  0.1455 -0.0170
   12DVPC   C2A  114  13.190  15.596   5.538 -0.0929  0.2031 -0.3006
   12DVPC   D3A  115  13.570  15.561   5.382 -0.0177  0.2014 -0.1423
   12DVPC   C4A  116  13.477  15.405   5.077  0.2034  0.0289  0.2909
   12DVPC   C1B  117  13.467  15.426   6.266 -0.1287  0.1667 -0.0549
   12DVPC   C2B  118  13.542  15.566   5.935  0.0253  0.0816 -0.0410
   12DVPC   D3B  119  13.921  15.678   5.692 -0.0627 -0.2038 -0.3261
   12DVPC   C4B  120  14.286  15.433   5.513 -0.0963 -0.0321 -0.0352
   13CHOL   ROH  121  11.525  15.445   6.281  0.0078  0.0626  0.0819
   13CHOL    R1  122  11.675  15.501   6.048  0.0351  0.0455  0.0954
   13CHOL    R2  123  11.646  15.358   5.814  0.1067 -0.0117  0.1211
   13CHOL    R3  124  11.605  15.604   5.707  0.0706 -0.0436  0.0606
   13CHOL    R4  125  11.678  15.437   5.479  0.1168 -0.0862  0.1045
   13CHOL    R5  126  11.772  15.624   5.537  0.0799 -0.0552  0.0676
   13CHOL    C1  127  11.659  15.714   5.184  0.0888 -0.1595  0.0380
   13CHOL    C2  128  11.515  15.644   4.885 -0.2587  0.3250 -0.0754
   14CHOL   ROH  129  12.599  12.701   6.458 -0.1730  0.1390  0.1218
   14CHOL    R1  130  12.697  12.635   6.200 -0.0560  0.1032  0.1748
   14CHOL    R2  131  12.567  12.458   6.032  0.0168  0.0860  0.1387
   14CHOL    R3  132  12.578  12.665   5.857  0.1031  0.0621  0.1148
   14CHOL    R4  133  12.590  12.426   5.689 -0.1045  0.0330  0.1346
   14CHOL    R5  134  12.731  12.592   5.688  0.0071 -0.0580  0.0771
   14CHOL    C1  135  12.614  12.602   5.325 -0.0941 -0.0202  0.1098
   14CHOL    C2  136  12.461  12.281   5.170 -0.0972  0.2885 -0.0461
   15CHOL   ROH  137  13.417  14.171   6.506  0.0865 -0.4827  0.2196
   15CHOL    R1  138  13.377  14.251   6.237 -0.1317 -0.2673  0.3131
   15CHOL    R2  139  13.570  14.217   6.041 -0.1765  0.1541  0.1892
   15CHOL    R3  140  13.368  14.089   5.912 -0.0824  0.0352  0.1565
   15CHOL    R4  141  13.581  14.108   5.713  0.0408 -0.0876  0.2717
   15CHOL    R5  142  13.376  14.174   5.689  0.0460 -0.1274  0.0952
   15CHOL    C1  143  13.397  13.925   5.401  0.2558 -0.3400  0.2891
   15CHOL    C2  144  13.744  13.729   5.343  0.0255 -0.0753  0.0875
   16DIPE   NH3  145  15.116  17.399   7.377  0.0839 -0.1265 -0.1390
   16DIPE   PO4  146  15.504  17.584   7.538 -0.1848  0.1913 -0.2256
   16DIPE   GL1  147  15.746  17.605   7.122 -0.1859  0.1853  0.0288
   16DIPE   GL2  148  15.507  17.306   7.022 -0.1207  0.3826  0.0316
   16DIPE   C1A  149  15.923  17.540   6.727  0.0166 -0.1493  0.0639
   16DIPE   D2A  150  16.108  17.838   6.442 -0.0319 -0.1965  0.1174
   16DIPE   D3A  151  15.891  17.465   6.232 -0.0653  0.3279  0.0589
   16DIPE   C4A  152  15.991  17.352   5.928  0.0054 -0.0571  0.1451
   16DIPE   C1B  153  15.519  17.262   6.527 -0.1174  0.0600 -0.2146
   16DIPE   D2B  154  15.570  17.123   6.062  0.0605  0.4446  0.0475
   16DIPE   D3B  155  15.602  17.240   5.656  0.0530  0.0067 -0.0065
   16DIPE   C4B  156  15.347  17.417   5.369  0.0228 -0.1465  0.1413
   17DFPC   NC3  157  12.689  12.752   7.012 -0.0984 -0.0273 -0.2914
   17DFPC   PO4  158  12.995  12.533   7.187 -0.0146 -0.2915  0.0422
   17DFPC   GL1  159  12.896  12.387   6.777 -0.0259 -0.1898  0.4329
   17DFPC   GL2  160  12.987  12.054   6.793 -0.0737  0.1028  0.0733
   17DFPC   C1A  161  12.994  12.326   6.329 -0.0241  0.2176 -0.2902
   17DFPC   D2A  162  12.964  12.178   5.892  0.0838  0.1138 -0.1210
   17DFPC   D3A  163  12.628  11.906   5.971  0.3007 -0.3125 -0.0421
   17DFPC   D4A  164  12.296  12.046   5.706 -0.2279 -0.2300 -0.0452
   17DFPC   C1B  165  13.265  11.963   6.486  0.2735  0.4392 -0.1440
   17DFPC   D2B  166  13.546  11.741   6.308 -0.1486  0.1206  0.3326
   17DFPC   D3B  167  13.266  11.742   6.017 -0.3421 -0.1999  0.0847
   17DFPC   D4B  168  12.942  11.565   6.279 -0.0865 -0.1316 -0.3638
   18CHOL   ROH  169  16.113  13.350   7.440  0.0466 -0.1220 -0.0726
   18CHOL    R1  170  16.035  13.468   7.195  0.0284 -0.1505 -0.0805
   18CHOL    R2  171  16.119  13.721   7.118 -0.0666 -0.1151 -0.0658
   18CHOL    R3  172  16.201  13.590   6.896  0.0157 -0.0768 -0.0581
   18CHOL    R4  173  16.216  13.872   6.824 -0.1225 -0.0681 -0.0606
   18CHOL    R5  174  16.112  13.717   6.714 -0.0366 -0.1235 -0.0659
   18CHOL    C1  175  16.351  13.837   6.443 -0.0778 -0.0048 -0.0502
   18CHOL    C2  176  16.514  14.048   6.306  0.0381  0.0674  0.1434
   19PVSM   NC3  177  13.132  13.007   7.735  0.2125 -0.2339  0.0812
   19PVSM   PO4  178  13.114  13.061   7.237 -0.2935  0.1127  0.1291
   19PVSM   AM1  179  13.015  13.043   6.789 -0.2859 -0.0554 -0.0529
   19PVSM   AM2  180  13.257  12.808   6.724  0.4298  0.0907  0.0922
   19PVSM   T1A  181  12.942  13.238   6.449  0.0707  0.0061  0.1341
   19PVSM   C2A  182  12.931  13.152   6.005 -0.1597  0.1787  0.1567
   19PVSM   C3A  183  13.029  13.047   5.587  0.0898  0.2424 -0.1738
   19PVSM   C1B  184  13.172  12.796   6.387 -0.2050  0.2122  0.0099
   19PVSM   C2B  185  13.112  12.647   5.972  0.1055 -0.0851  0.0703
   19PVSM   D3B  186  13.221  12.550   5.659  0.2550  0.3450  0.0392
   19PVSM   C4B  187  13.090  12.698   5.266  0.1425  0.0718 -0.0263
   20PNCE   AM1  188  12.304  15.212   6.381 -0.3792 -0.0012  0.2878
   20PNCE   AM2  189  12.015  15.369   6.444  0.0622  0.1351 -0.2454
   20PNCE   T1A  190  12.568  15.292   5.912 -0.1384  0.0149 -0.1568
   20PNCE   C2A  191  12.739  15.341   5.576  0.0932 -0.1264  0.1400
   20PNCE   C3A  192  12.617  15.185   5.241  0.4319 -0.0152  0.1161
   20PNCE   C1B  193  12.179  15.548   6.033 -0.0656 -0.2197 -0.0522
   20PNCE   C2B  194  12.267  15.550   5.588  0.0460 -0.1263  0.0202
   20PNCE   C3B  195  12.116  15.501   5.239  0.1803  0.1382  0.0528
   20PNCE   D4B  196  12.002  15.695   4.768  0.1716 -0.0206  0.4173
   20PNCE   C5B  197  11.704  16.013   4.629  0.0704 -0.2170 -0.0380
   20PNCE   C6B  198  11.615  16.419   4.438  0.1916 -0.0205 -0.2615
   21DVPC   NC3  199  11.898  14.785   6.763  0.0639 -0.1404  0.1738
   21DVPC   PO4  200  11.679  15.103   6.638  0.1394 -0.0492 -0.3350
   21DVPC   GL1  201  11.464  14.945   6.290 -0.1027  0.0362  0.2066
   21DVPC   GL2  202  11.138  14.849   6.324 -0.1582 -0.1795 -0.2446
   21DVPC   C1A  203  11.426  14.863   5.877  0.1305  0.1666 -0.1923
   21DVPC   C2A  204  11.496  14.835   5.428 -0.1682  0.0429  0.1621
   21DVPC   D3A  205  11.682  14.698   5.129  0.2530  0.0019  0.1698
   21DVPC   C4A  206  11.561  14.454   4.872  0.1899 -0.0859 -0.0702
   21DVPC   C1B  207  11.064  15.143   6.024  0.0804 -0.3535 -0.1091
   21DVPC   C2B  208  11.210  15.219   5.557 -0.0557  0.1178 -0.0128
   21DVPC   D3B  209  11.337  15.265   5.137 -0.2461 -0.2013 -0.1013
   21DVPC   C4B  210  11.214  15.295   4.721  0.0526 -0.1799  0.2082
   22IPC    NC3  211  12.863  16.323   7.407 -0.2893 -0.1491 -0.0954
   22IPC    PO4  212  12.550  16.690   7.357 -0.1534 -0.3185  0.0882
   22IPC    GL1  213  12.755  16.606   7.040 -0.1485  0.1824  0.3292
   22IPC    GL2  214  12.673  16.627   6.749 -0.1199  0.2065  0.0694
   22IPC    C1B  215  12.656  16.530   6.276 -0.0448 -0.2253  0.0064
   22IPC    D2B  216  12.367  16.174   6.083 -0.0489  0.0020  0.0386
   22IPC    D3B  217  12.590  15.831   5.874 -0.0562  0.0427 -0.1476
   22IPC    C4B  218  12.594  15.972   5.423 -0.3095 -0.1719 -0.1873
   23DVPC   NC3  219  11.797  13.792   6.991 -0.0686  0.1272 -0.1535
   23DVPC   PO4  220  11.605  14.157   6.858 -0.1577 -0.1108 -0.2048
   23DVPC   GL1  221  11.886  14.318   6.533 -0.3972  0.2567 -0.2537
   23DVPC   GL2  222  11.713  14.481   6.398  0.0743 -0.0053 -0.1579
   23DVPC   C1A  223  12.091  14.220   6.194  0.1785  0.0800 -0.1027
   23DVPC   C2A  224  12.480  14.104   6.072  0.2925  0.0075  0.0144
   23DVPC   D3A  225  12.908  14.064   5.995  0.1866  0.0342 -0.0774
   23DVPC   C4A  226  12.927  13.916   5.581 -0.1110 -0.3198  0.0322
   23DVPC   C1B  227  11.734  14.522   5.945 -0.1392 -0.0033  0.0792
   23DVPC   C2B  228  11.878  14.526   5.507 -0.0434  0.4223  0.0453
   23DVPC   D3B  229  12.115  14.500   5.103  0.2363  0.0039 -0.0813
   23DVPC   C4B  230  11.996  14.658   4.688  0.0238 -0.0535  0.0494
   24CHOL   ROH  231  14.125  16.278   7.038 -0.1731  0.2350 -0.0977
   24CHOL    R1  232  14.305  16.144   6.865 -0.1881  0.1277 -0.0294
   24CHOL    R2  233  14.226  16.036   6.624 -0.1806  0.0918 -0.0099
   24CHOL    R3  234  14.428  16.189   6.526 -0.1084 -0.0078 -0.0208
   24CHOL    R4  235  14.327  16.042   6.293 -0.2325  0.0666 -0.0270
   24CHOL    R5  236  14.534  16.050   6.362 -0.2113 -0.0563 -0.0537
   24CHOL    C1  237  14.576  16.190   6.009 -0.1948 -0.0421 -0.0472
   24CHOL    C2  238  14.813  16.123   5.692  0.0945  0.1096 -0.1548
   25DIPC   NC3  239  11.809  12.909   7.001  0.1537 -0.2114  0.0825
   25DIPC   PO4  240  11.653  13.297   7.132 -0.1400  0.1433 -0.1426
   25DIPC   GL1  241  11.796  13.354   6.655 -0.1193  0.0370 -0.0057
   25DIPC   GL2  242  11.931  13.112   6.494  0.0129  0.1389 -0.0911
   25DIPC   C1A  243  11.734  13.548   6.289  0.1097  0.0369 -0.0071
   25DIPC   D2A  244  11.720  13.583   5.849 -0.0298  0.2465 -0.0776
   25DIPC   D3A  245  11.783  13.707   5.426  0.2414 -0.2357 -0.0827
   25DIPC   C4A  246  11.631  14.054   5.320  0.0014 -0.0153  0.1935
   25DIPC   C1B  247  11.942  13.100   6.007  0.0097  0.1904 -0.0405
   25DIPC   D2B  248  11.935  13.220   5.545  0.0279 -0.2823  0.0444
   25DIPC   D3B  249  11.749  13.233   5.155  0.1580  0.0292 -0.3495
   25DIPC   C4B  250  11.713  13.653   4.974  0.2980  0.1658 -0.2467
   26DPSM   NC3  251  17.187  15.964   7.829 -0.1368  0.2784 -0.0590
   26DPSM   PO4  252  16.798  15.960   7.638 -0.1678  0.2722 -0.0963
   26DPSM   AM1  253  16.576  15.835   7.295  0.0607 -0.1992  0.2171
   26DPSM   AM2  254  16.429  16.131   7.069  0.4499  0.2274  0.0275
   26DPSM   T1A  255  16.515  15.569   6.961 -0.0755 -0.0181 -0.0337
   26DPSM   C2A  256  16.494  15.422   6.500 -0.1161  0.1094  0.0326
   26DPSM   C3A  257  16.379  15.307   6.054  0.0889  0.2516  0.1372
   26DPSM   C1B  258  16.471  15.955   6.671  0.0031  0.1108 -0.0605
   26DPSM   C2B  259  16.291  15.826   6.286 -0.1901 -0.1599  0.1385
   26DPSM   C3B  260  15.950  15.544   5.954  0.0487  0.0115 -0.1185
   26DPSM   C4B  261  15.821  15.116   5.781  0.4392  0.1329  0.1253
   27CHOL   ROH  262  15.475  13.762   7.453 -0.1195 -0.1450  0.1720
   27CHOL    R1  263  15.476  13.720   7.174 -0.0738 -0.0192  0.1514
   27CHOL    R2  264  15.480  13.928   6.992  0.0022  0.0676  0.2402
   27CHOL    R3  265  15.698  13.797   6.896 -0.0030  0.0659  0.2341
   27CHOL    R4  266  15.577  13.922   6.660 -0.0537 -0.0320  0.2261
   27CHOL    R5  267  15.628  13.711   6.684 -0.0250 -0.0095  0.2792
   27CHOL    C1  268  15.838  13.796   6.377 -0.0913 -0.0916  0.2121
   27CHOL    C2  269  15.701  14.044   6.095  0.2492  0.0505  0.2388
   28CHOL   ROH  270  13.459  12.356   6.747  0.2722  0.0810 -0.0865
   28CHOL    R1  271  13.520  12.410   6.475  0.1251  0.0480 -0.1271
   28CHOL    R2  272  13.653  12.229   6.313  0.1886  0.0965 -0.1279
   28CHOL    R3  273  13.437  12.265   6.152  0.0979 -0.1024 -0.0541
   28CHOL    R4  274  13.619  12.098   5.996  0.2105  0.0710 -0.1195
   28CHOL    R5  275  13.530  12.285   5.932  0.0091 -0.0082 -0.0852
   28CHOL    C1  276  13.397  12.055   5.659  0.1382 -0.1306 -0.0453
   28CHOL    C2  277  13.125  11.769   5.572  0.1513  0.1519 -0.0432
   29CHOL   ROH  278  13.610  13.727   6.537  0.2472 -0.1027  0.2320
   29CHOL    R1  279  13.833  13.768   6.369  0.0755 -0.1575 -0.0156
   29CHOL    R2  280  13.833  13.699   6.101 -0.3261  0.0779 -0.0871
   29CHOL    R3  281  13.906  13.959   6.068 -0.1385  0.0460  0.0606
   29CHOL    R4  282  13.895  13.850   5.796 -0.4724  0.2831 -0.0178
   29CHOL    R5  283  14.063  13.954   5.887 -0.3052  0.0655 -0.0823
   29CHOL    C1  284  13.999  14.181   5.587 -0.3816  0.3727  0.1611
   29CHOL    C2  285  14.165  14.369   5.326  0.0118  0.1077 -0.1229
   30DVPC   NC3  286  15.602  14.572   7.913 -0.0122 -0.0631  0.2301
   30DVPC   PO4  287  15.145  14.568   7.823 -0.1455 -0.1383  0.1634
   30DVPC   GL1  288  14.976  14.644   7.490  0.0949 -0.0155 -0.2553
   30DVPC   GL2  289  14.908  14.502   7.279 -0.0988 -0.0465 -0.2827
   30DVPC   C1A  290  15.107  14.829   7.007  0.0727 -0.1752  0.1014
   30DVPC   C2A  291  14.979  14.833   6.610 -0.3847 -0.0104 -0.2401
   30DVPC   D3A  292  14.965  14.630   6.220  0.1584 -0.2795  0.1527
   30DVPC   C4A  293  14.537  14.704   6.005 -0.1149  0.2166  0.1684
   30DVPC   C1B  294  14.784  14.447   6.889 -0.0687 -0.2759 -0.0257
   30DVPC   C2B  295  14.689  14.364   6.518 -0.1427  0.0653 -0.1864
   30DVPC   D3B  296  14.283  14.213   6.291  0.2570 -0.2544 -0.2440
   30DVPC   C4B  297  14.076  14.544   5.989  0.3642  0.3650  0.3837
   31PIPC   NC3  298  12.466  17.176   7.404  0.1126 -0.1414 -0.0901
   31PIPC   PO4  299  12.382  17.051   6.954  0.2677  0.0325 -0.0422
   31PIPC   GL1  300  12.367  17.065   6.624 -0.0431 -0.1910 -0.0118
   31PIPC   GL2  301  12.116  17.338   6.525  0.2736  0.1436  0.0568
   31PIPC   C1A  302  12.398  16.999   6.220 -0.0589 -0.1997  0.2701
   31PIPC   D2A  303  12.312  17.120   5.813  0.1381 -0.2378  0.1537
   31PIPC   D3A  304  12.080  16.842   5.450 -0.1120 -0.2107  0.0596
   31PIPC   C4A  305  12.041  17.082   5.071  0.0461  0.1344  0.0116
   31PIPC   C1B  306  12.210  17.457   6.181  0.3549  0.2650 -0.0044
   31PIPC   C2B  307  12.293  17.658   5.884  0.1345 -0.1042  0.1808
   31PIPC   C3B  308  12.501  17.862   5.649  0.0606 -0.0566 -0.0866
   31PIPC   C4B  309  12.486  17.890   5.208  0.0911  0.0308  0.0228
   32CHOL   ROH  310  13.459  13.316   6.654  0.1493 -0.0667  0.0277
   32CHOL    R1  311  13.391  13.315   6.379  0.0833  0.0580  0.0443
   32CHOL    R2  312  13.580  13.340   6.179  0.0577 -0.0898  0.0106
   32CHOL    R3  313  13.467  13.110   6.088 -0.1934  0.0421 -0.0218
   32CHOL    R4  314  13.615  13.216   5.859  0.1493 -0.2025  0.0624
   32CHOL    R5  315  13.405  13.160   5.863  0.0550  0.0891 -0.0892
   32CHOL    C1  316  13.529  12.928   5.586 -0.0331 -0.1444  0.0621
   32CHOL    C2  317  13.692  12.842   5.154  0.0935  0.0855 -0.2354
   33DPSM   NC3  318  11.085  14.241   6.901  0.4726  0.2591  0.1999
   33DPSM   PO4  319  10.759  13.873   6.928  0.0500  0.3522 -0.0049
   33DPSM   AM1  320  11.010  13.845   6.588 -0.1296  0.0185  0.0741
   33DPSM   AM2  321  10.730  13.754   6.397  0.0842 -0.0217  0.0953
   33DPSM   T1A  322  11.449  13.915   6.494  0.0092 -0.1991 -0.4636
   33DPSM   C2A  323  11.651  13.983   6.165 -0.3209 -0.0050 -0.0240
   33DPSM   C3A  324  11.724  14.073   5.797 -0.2319  0.1546 -0.1679
   33DPSM   C1B  325  10.833  14.123   6.180  0.4364  0.0514 -0.0156
   33DPSM   C2B  326  10.763  14.126   5.742  0.1045 -0.2019 -0.1308
   33DPSM   C3B  327  10.824  14.145   5.364 -0.0417  0.1645  0.0260
   33DPSM   C4B  328  10.721  13.984   5.012 -0.0444 -0.1817  0.0246
   34CHOL   ROH  329  14.736  15.170   5.442 -0.3046  0.1250  0.2450
   34CHOL    R1  330  14.731  14.910   5.332 -0.2657  0.1969  0.0711
   34CHOL    R2  331  14.865  14.697   5.447 -0.1301  0.1677 -0.1408
   34CHOL    R3  332  14.620  14.580   5.438 -0.0923  0.0822 -0.0944
   34CHOL    R4  333  14.784  14.397   5.598 -0.0456  0.2333  0.0394
   34CHOL    R5  334  14.667  14.345   5.422 -0.0119  0.0847  0.0559
   34CHOL    C1  335  14.507  14.112   5.677  0.0392  0.1912  0.1878
   34CHOL    C2  336  14.755  14.171   6.040  0.0267 -0.0107 -0.1079
   35CHOL   ROH  337  11.680  12.661   6.530 -0.2435  0.4750  0.0796
   35CHOL    R1  338  11.680  12.566   6.263  0.1025  0.2831  0.1424
   35CHOL    R2  339  11.469  12.608   6.089  0.1271 -0.2276 -0.0290
   35CHOL    R3  340  11.663  12.713   5.930  0.0428  0.0209  0.0279
   35CHOL    R4  341  11.441  12.656   5.748  0.1220 -0.1476 -0.0172
   35CHOL    R5  342  11.646  12.588   5.726  0.1949  0.0682 -0.0139
   35CHOL    C1  343  11.606  12.782   5.400  0.0398  0.1326  0.0430
   35CHOL    C2  344  11.425  12.472   5.147 -0.1387 -0.0255 -0.0642
   36DIPC   NC3  345  16.387  14.402   8.201 -0.1814  0.0393 -0.1885
   36DIPC   PO4  346  16.202  14.053   8.094 -0.0948  0.0739  0.2531
   36DIPC   GL1  347  16.383  13.986   7.647  0.3089 -0.0042  0.1467
   36DIPC   GL2  348  16.469  13.635   7.705  0.0573  0.0665  0.1493
   36DIPC   C1A  349  16.373  14.152   7.238 -0.0701 -0.0433  0.0917
   36DIPC   D2A  350  16.363  14.298   6.809 -0.1209  0.0865 -0.1807
   36DIPC   D3A  351  15.879  14.240   6.982  0.2981  0.2017  0.0029
   36DIPC   C4A  352  15.887  14.125   7.419  0.1470  0.2674  0.1619
   36DIPC   C1B  353  16.873  13.899   7.552 -0.0071 -0.0890  0.1134
   36DIPC   D2B  354  17.139  14.238   7.556  0.0359 -0.0526 -0.1869
   36DIPC   D3B  355  17.414  14.306   7.115  0.0941 -0.0802  0.0045
   36DIPC   C4B  356  17.389  14.604   6.887 -0.0008  0.2178 -0.1070
   37CHOL   ROH  357  13.146  13.662   6.587 -0.2031  0.2623  0.0060
   37CHOL    R1  358  13.145  13.719   6.309 -0.0958  0.1056 -0.0280
   37CHOL    R2  359  13.376  13.733   6.159 -0.0352  0.0311  0.0546
   37CHOL    R3  360  13.249  13.550   6.004  0.0339 -0.0637  0.1089
   37CHOL    R4  361  13.468  13.649   5.837  0.0093 -0.0576  0.0898
   37CHOL    R5  362  13.257  13.643   5.784  0.0181 -0.1428  0.0771
   37CHOL    C1  363  13.402  13.428   5.504  0.1003 -0.1983  0.1613
   37CHOL    C2  364  13.369  13.240   5.218 -0.3681 -0.0426  0.1254
   38DBSM   NC3  365  10.368  14.606   6.748 -0.2205  0.1315  0.0933
   38DBSM   PO4  366  10.836  14.685   6.807  0.0650  0.2574  0.3436
   38DBSM   AM1  367  10.599  15.030   6.543  0.0212  0.3007  0.1031
   38DBSM   AM2  368  10.239  14.961   6.417  0.2019 -0.1016 -0.1701
   38DBSM   T1A  369  10.593  15.265   6.132  0.0314  0.0040 -0.0377
   38DBSM   C2A  370  10.650  15.298   5.681 -0.4967  0.0736  0.0593
   38DBSM   C3A  371  10.714  15.347   5.304 -0.0522  0.2714 -0.0410
   38DBSM   C4A  372  10.579  15.313   4.938  0.0843  0.3229  0.4237
   38DBSM   C1B  373  10.318  14.805   6.056 -0.2443  0.4032 -0.2193
   38DBSM   C2B  374  10.367  14.843   5.596  0.2673 -0.0678  0.5929
   38DBSM   C3B  375  10.551  14.878   5.104 -0.0733 -0.3508  0.1000
   38DBSM   C4B  376  10.786  14.935   4.773  0.0633  0.2637 -0.0015
   38DBSM   C5B  377  11.073  14.850   4.405  0.2065  0.2908 -0.0326
   39DLPC   NC3  378  14.625  16.671   7.573 -0.2382 -0.1619  0.2560
   39DLPC   PO4  379  14.343  16.375   7.508  0.2274  0.0147 -0.2277
   39DLPC   GL1  380  14.376  16.719   7.129  0.0589  0.0024 -0.1146
   39DLPC   GL2  381  14.192  16.838   6.918 -0.1735  0.2398  0.1268
   39DLPC   C1A  382  14.587  16.583   6.744 -0.1481  0.1707 -0.0506
   39DLPC   C2A  383  14.806  16.539   6.349  0.0541  0.0123  0.1060
   39DLPC   C3A  384  14.881  16.517   6.009 -0.0816 -0.2928 -0.0288
   39DLPC   C1B  385  14.509  17.084   6.822  0.3531  0.2938 -0.3206
   39DLPC   C2B  386  14.600  17.019   6.424  0.1973  0.3820 -0.0572
   39DLPC   C3B  387  14.725  17.038   6.008  0.1250 -0.3506 -0.5338
   40CHOL   ROH  388  11.100  15.658   6.183 -0.2544 -0.0934 -0.0722
   40CHOL    R1  389  11.182  15.591   5.920 -0.3233 -0.0834 -0.0967
   40CHOL    R2  390  11.015  15.614   5.701 -0.3220  0.1042 -0.0794
   40CHOL    R3  391  11.220  15.764   5.602 -0.2142 -0.0222 -0.0509
   40CHOL    R4  392  11.025  15.749   5.383 -0.2141  0.1382 -0.0620
   40CHOL    R5  393  11.237  15.697   5.373 -0.2485 -0.0051 -0.0582
   40CHOL    C1  394  11.223  15.969   5.105 -0.0499  0.0393 -0.0252
   40CHOL    C2  395  11.228  16.106   4.815 -0.1238 -0.0058  0.1846
   41CHOL   ROH  396  13.589  17.411   6.691  0.0814  0.1544 -0.0273
   41CHOL    R1  397  13.420  17.332   6.478  0.0576  0.2437 -0.0425
   41CHOL    R2  398  13.461  17.414   6.217  0.1666  0.1638 -0.0529
   41CHOL    R3  399  13.455  17.147   6.167 -0.0281  0.1576 -0.0010
   41CHOL    R4  400  13.401  17.272   5.908  0.0440  0.1458 -0.0210
   41CHOL    R5  401  13.280  17.120   6.006 -0.0581  0.2516  0.0166
   41CHOL    C1  402  13.361  16.939   5.680 -0.2102  0.1297  0.0463
   41CHOL    C2  403  13.122  16.772   5.432  0.1571  0.0663 -0.0174
   42CHOL   ROH  404  10.725  14.617   6.314 -0.1675 -0.0403 -0.0567
   42CHOL    R1  405  10.837  14.592   6.055 -0.0678 -0.0461 -0.0149
   42CHOL    R2  406  10.683  14.590   5.826  0.0015 -0.2159 -0.0720
   42CHOL    R3  407  10.849  14.792   5.752 -0.1065 -0.1268 -0.0667
   42CHOL    R4  408  10.775  14.661   5.500  0.1072 -0.2492 -0.0490
   42CHOL    R5  409  10.977  14.701   5.571  0.0393 -0.0865  0.0247
   42CHOL    C1  410  10.983  14.893   5.241  0.0673 -0.1850 -0.0307
   42CHOL    C2  411  11.194  14.810   4.953 -0.1259  0.1172 -0.0021
   43CHOL   ROH  412  11.183  14.353   6.423 -0.1057 -0.1073 -0.1508
   43CHOL    R1  413  11.299  14.377   6.166 -0.1483  0.1185 -0.1526
   43CHOL    R2  414  11.259  14.190   5.966  0.1514  0.0710 -0.1830
   43CHOL    R3  415  11.179  14.407   5.823 -0.2138 -0.0321 -0.1415
   43CHOL    R4  416  11.299  14.228   5.625  0.2584  0.2875 -0.1471
   43CHOL    R5  417  11.351  14.437   5.659 -0.1841  0.3825 -0.0400
   43CHOL    C1  418  11.247  14.453   5.292 -0.0223  0.3168 -0.0872
   43CHOL    C2  419  10.970  14.385   4.950 -0.3138 -0.3154  0.0537
   44CHOL   ROH  420  10.371  13.407   6.301  0.1196  0.0536 -0.0211
   44CHOL    R1  421  10.287  13.283   6.061  0.1377  0.0218 -0.0114
   44CHOL    R2  422  10.159  13.421   5.859  0.0292 -0.0323  0.0168
   44CHOL    R3  423  10.359  13.320   5.706  0.0549  0.0759 -0.0219
   44CHOL    R4  424  10.169  13.437   5.514  0.0431  0.1172  0.0234
   44CHOL    R5  425  10.246  13.233   5.513  0.0839  0.1365 -0.0635
   44CHOL    C1  426  10.362  13.350   5.169  0.0753  0.3059 -0.0091
   44CHOL    C2  427  10.408  13.613   4.957  0.1389 -0.1301 -0.1786
   45PAPC   NC3  428  14.748  15.535   7.535 -0.0799 -0.0436  0.1331
   45PAPC   PO4  429  15.170  15.764   7.587 -0.5110  0.1834  0.2963
   45PAPC   GL1  430  15.453  15.592   7.271  0.4299  0.2313  0.1511
   45PAPC   GL2  431  15.359  15.928   7.189  0.0895  0.1541  0.2407
   45PAPC   D1A  432  15.806  15.185   7.169 -0.3225  0.2505 -0.0361
   45PAPC   D2A  433  15.487  14.796   7.388  0.1286 -0.2272  0.0839
   45PAPC   D3A  434  15.946  14.640   7.289  0.0576  0.2039 -0.1792
   45PAPC   D4A  435  16.011  14.703   6.858 -0.0491 -0.1080  0.0852
   45PAPC   C5A  436  15.966  14.383   6.501  0.1559  0.2347 -0.3299
   45PAPC   C1B  437  15.312  15.761   6.790 -0.0314  0.0124 -0.0128
   45PAPC   C2B  438  15.232  15.593   6.325 -0.1329 -0.1497 -0.0292
   45PAPC   C3B  439  14.988  15.206   6.229  0.1311 -0.1059  0.5236
   45PAPC   C4B  440  15.008  14.990   5.806 -0.0229 -0.1887  0.0022
   46CHOL   ROH  441  15.400  16.321   6.888 -0.1058 -0.0548  0.0481
   46CHOL    R1  442  15.198  16.289   6.692 -0.0420 -0.0068 -0.0255
   46CHOL    R2  443  15.248  16.313   6.421  0.0770 -0.0887 -0.0092
   46CHOL    R3  444  15.134  16.066   6.411 -0.0316 -0.0397 -0.0024
   46CHOL    R4  445  15.173  16.140   6.131  0.1647 -0.1369 -0.0038
   46CHOL    R5  446  14.987  16.075   6.223  0.0799 -0.0249 -0.0910
   46CHOL    C1  447  15.022  15.808   5.954  0.1137 -0.1192  0.0057
   46CHOL    C2  448  14.812  15.595   5.755  0.1060 -0.1485 -0.1555
   47CHOL   ROH  449  15.054  13.143   6.849 -0.0540  0.1423 -0.0260
   47CHOL    R1  450  15.227  13.021   6.660  0.0537  0.1020  0.0973
   47CHOL    R2  451  15.140  12.935   6.413  0.1647 -0.0767  0.1179
   47CHOL    R3  452  15.342  13.093   6.322  0.1290 -0.0464  0.0911
   47CHOL    R4  453  15.272  12.922   6.094  0.0505  0.0246  0.0658
   47CHOL    R5  454  15.471  12.949   6.181  0.0804  0.0011  0.0002
   47CHOL    C1  455  15.539  13.064   5.823 -0.0495  0.1121  0.0103
   47CHOL    C2  456  15.609  13.328   5.539  0.1451 -0.2280 -0.0378
   48CHOL   ROH  457  13.742  12.837   6.789  0.0785  0.2620 -0.1471
   48CHOL    R1  458  13.649  12.844   6.521  0.1639  0.2931 -0.1754
   48CHOL    R2  459  13.811  12.920   6.310  0.3208  0.0255 -0.1510
   48CHOL    R3  460  13.735  12.679   6.208  0.0498  0.0861 -0.1013
   48CHOL    R4  461  13.813  12.837   5.975  0.4967 -0.1266 -0.1147
   48CHOL    R5  462  13.624  12.734   6.003  0.3072  0.1657 -0.2280
   48CHOL    C1  463  13.743  12.564   5.683  0.3448 -0.1584 -0.0468
   48CHOL    C2  464  13.818  12.216   5.540  0.1235 -0.1159 -0.2278
   49CHOL   ROH  465  12.097  12.674   6.306  0.1959  0.0648 -0.0647
   49CHOL    R1  466  12.197  12.688   6.041  0.1380  0.0088 -0.0886
   49CHOL    R2  467  12.111  12.519   5.840 -0.0053  0.0584 -0.0633
   49CHOL    R3  468  12.060  12.752   5.710  0.0934  0.0854 -0.0571
   49CHOL    R4  469  12.109  12.555   5.497 -0.2749 -0.0073 -0.0723
   49CHOL    R5  470  12.209  12.748   5.522 -0.0702 -0.0894 -0.1919
   49CHOL    C1  471  12.060  12.795   5.174 -0.3393 -0.0202 -0.0718
   49CHOL    C2  472  11.783  12.738   4.872 -0.2208  0.1825  0.1920
   50PEPC   NC3  473  15.844  15.344   7.611 -0.0319  0.0855 -0.1015
   50PEPC   PO4  474  15.873  14.954   7.683 -0.1351 -0.1284  0.2375
   50PEPC   GL1  475  16.264  14.985   7.453  0.1491  0.0580 -0.1646
   50PEPC   GL2  476  16.412  15.325   7.399 -0.0867 -0.0645  0.0271
   50PEPC   C1A  477  16.497  14.731   7.064 -0.1510 -0.1373 -0.0948
   50PEPC   C2A  478  16.814  14.619   6.670  0.2653 -0.1657 -0.0181
   50PEPC   D3A  479  17.116  14.663   6.425  0.4662  0.0682  0.0583
   50PEPC   D4A  480  17.512  14.667   6.430 -0.1096  0.3713  0.1035
   50PEPC   C5A  481  17.740  14.374   6.146  0.1625  0.1210  0.1460
   50PEPC   C1B  482  16.233  15.158   6.957 -0.2256  0.0595 -0.1402
   50PEPC   C2B  483  16.350  14.965   6.545  0.0371 -0.2790  0.0807
   50PEPC   C3B  484  16.421  14.549   6.270 -0.1352 -0.0801  0.0376
   50PEPC   C4B  485  16.173  14.293   5.998  0.0882 -0.2648 -0.0024
   51CHOL   ROH  486  14.527  13.560   7.290 -0.1829 -0.2490  0.0790
   51CHOL    R1  487  14.543  13.369   7.081 -0.0320 -0.1673  0.0148
   51CHOL    R2  488  14.425  13.408   6.834 -0.1128 -0.2011  0.0491
   51CHOL    R3  489  14.676  13.358   6.743 -0.0772  0.0716 -0.0128
   51CHOL    R4  490  14.505  13.329   6.508 -0.1212 -0.2307  0.0537
   51CHOL    R5  491  14.648  13.183   6.583  0.0851 -0.0284  0.0653
   51CHOL    C1  492  14.787  13.235   6.232 -0.0927  0.0081 -0.0017
   51CHOL    C2  493  14.583  13.157   5.936 -0.2599  0.3709 -0.0133
   52DPSM   NC3  494  15.025  13.317   8.461 -0.0680 -0.2032  0.3281
   52DPSM   PO4  495  15.131  13.316   8.080 -0.1212  0.2485  0.1587
   52DPSM   AM1  496  15.184  13.416   7.670  0.3669  0.1186 -0.0696
   52DPSM   AM2  497  15.040  13.537   7.333 -0.2372 -0.1967 -0.0380
   52DPSM   T1A  498  15.427  13.224   7.279 -0.1528 -0.2404 -0.1241
   52DPSM   C2A  499  15.608  13.255   6.871 -0.0192 -0.0123  0.0633
   52DPSM   C3A  500  15.789  13.277   6.486  0.1148 -0.2130 -0.1793
   52DPSM   C1B  501  15.057  13.588   6.974 -0.2557 -0.0747 -0.0495
   52DPSM   C2B  502  15.121  13.540   6.541  0.1633 -0.0214  0.0155
   52DPSM   C3B  503  15.406  13.584   6.239  0.1419 -0.0070  0.1246
   52DPSM   C4B  504  15.689  13.475   6.056  0.1421 -0.0649  0.5915
   53CHOL   ROH  505  13.326  11.367   6.528 -0.2656  0.2304 -0.0783
   53CHOL    R1  506  13.377  11.221   6.291 -0.3742  0.1206 -0.0363
   53CHOL    R2  507  13.231  11.257   6.059 -0.2131  0.3174 -0.1136
   53CHOL    R3  508  13.477  11.298   5.949 -0.0926 -0.0673  0.0008
   53CHOL    R4  509  13.298  11.264   5.720 -0.0568  0.2985 -0.0831
   53CHOL    R5  510  13.482  11.153   5.759 -0.2570 -0.0249 -0.0345
   53CHOL    C1  511  13.567  11.305   5.420  0.1472 -0.0734  0.0420
   53CHOL    C2  512  13.689  11.107   5.049 -0.0151 -0.0360  0.1575
   54CHOL   ROH  513  15.922  17.022   6.710 -0.0161  0.0788  0.0241
   54CHOL    R1  514  16.017  17.044   6.444 -0.0451  0.1041  0.0141
   54CHOL    R2  515  16.222  16.886   6.345  0.0686  0.2313  0.0249
   54CHOL    R3  516  16.039  16.826   6.153  0.0948  0.0698  0.0519
   54CHOL    R4  517  16.299  16.803   6.019  0.0941  0.1515  0.0527
   54CHOL    R5  518  16.129  16.923   5.953  0.0354  0.0394  0.0152
   54CHOL    C1  519  16.172  16.698   5.648  0.1335 -0.0462  0.0942
   54CHOL    C2  520  16.241  16.595   5.359 -0.1394 -0.0201 -0.1611
   55PVSM   NC3  521  13.597  17.078   7.542 -0.0323  0.0557  0.0345
   55PVSM   PO4  522  13.734  17.037   7.197  0.2122 -0.2147  0.1500
   55PVSM   AM1  523  13.644  16.887   6.812  0.1538 -0.1452  0.0281
   55PVSM   AM2  524  13.324  16.711   7.010  0.2179 -0.2402 -0.0582
   55PVSM   T1A  525  13.654  16.798   6.425  0.0657 -0.0977  0.0150
   55PVSM   C2A  526  13.791  16.647   6.109  0.0604 -0.0762 -0.2083
   55PVSM   C3A  527  13.942  16.696   5.730  0.0387 -0.0578  0.1881
   55PVSM   C1B  528  13.259  16.604   6.638  0.0280 -0.0185 -0.1953
   55PVSM   C2B  529  13.209  16.556   6.130 -0.1496  0.0334  0.0465
   55PVSM   D3B  530  13.456  16.449   5.834 -0.0756  0.0015 -0.3731
   55PVSM   C4B  531  13.522  15.996   5.584 -0.1136  0.0068 -0.1352
   56DPSM   NC3  532  13.176  14.064   7.017 -0.0259 -0.1268 -0.3030
   56DPSM   PO4  533  13.537  13.837   7.078 -0.0445  0.0790  0.3387
   56DPSM   AM1  534  13.855  13.585   6.964  0.0691 -0.0079  0.0965
   56DPSM   AM2  535  14.053  13.593   7.149 -0.0888 -0.1609  0.1173
   56DPSM   T1A  536  13.927  13.310   6.636 -0.2182  0.0854  0.0179
   56DPSM   C2A  537  14.089  13.279   6.176  0.0455 -0.2911 -0.2447
   56DPSM   C3A  538  14.098  13.389   5.723 -0.3031  0.0929 -0.0602
   56DPSM   C1B  539  14.192  13.831   6.711 -0.2633  0.0556  0.0274
   56DPSM   C2B  540  14.319  13.686   6.264 -0.2387 -0.0249 -0.0017
   56DPSM   C3B  541  14.471  13.666   5.835 -0.0221 -0.1343 -0.2481
   56DPSM   C4B  542  14.254  13.751   5.382  0.0650  0.2211  0.1050
   57CHOL   ROH  543  10.321  14.351   6.162 -0.1639  0.1685 -0.0434
   57CHOL    R1  544  10.277  14.256   5.899 -0.2564  0.1194 -0.0086
   57CHOL    R2  545  10.157  14.410   5.703  0.0920  0.2488 -0.1160
   57CHOL    R3  546  10.381  14.349   5.563  0.0272 -0.2405 -0.0295
   57CHOL    R4  547  10.191  14.443   5.361  0.3716  0.4835 -0.0707
   57CHOL    R5  548  10.300  14.254   5.359 -0.1312  0.1625 -0.1714
   57CHOL    C1  549  10.422  14.405   5.030  0.4737  0.1609  0.0369
   57CHOL    C2  550  10.342  14.593   4.718 -0.1576  0.0664 -0.1062
   58CHOL   ROH  551  16.068  15.619   7.241  0.0184 -0.1901 -0.0353
   58CHOL    R1  552  15.943  15.648   6.989 -0.0289 -0.0991 -0.0006
   58CHOL    R2  553  16.059  15.561   6.755 -0.1379 -0.1398 -0.0321
   58CHOL    R3  554  15.823  15.427   6.726 -0.2192 -0.0080  0.0043
   58CHOL    R4  555  15.902  15.502   6.452 -0.2270 -0.0051 -0.0133
   58CHOL    R5  556  15.711  15.545   6.549 -0.1903  0.0886  0.0403
   58CHOL    C1  557  15.589  15.343   6.249 -0.3552  0.1970  0.0318
   58CHOL    C2  558  15.367  15.459   5.879  0.1357  0.0774  0.2730
   59CHOL   ROH  559  15.380  14.251   7.326 -0.0154  0.0778  0.0186
   59CHOL    R1  560  15.318  14.367   7.075  0.0598  0.0979  0.0094
   59CHOL    R2  561  15.489  14.541   6.946  0.2482 -0.1489 -0.0801
   59CHOL    R3  562  15.462  14.365   6.741 -0.0359 -0.1655 -0.0332
   59CHOL    R4  563  15.514  14.623   6.611 -0.0675 -0.1989 -0.1197
   59CHOL    R5  564  15.347  14.489   6.571 -0.1660 -0.1398  0.0704
   59CHOL    C1  565  15.504  14.506   6.223 -0.5180 -0.2437 -0.0987
   59CHOL    C2  566  15.458  14.920   6.056  0.0511  0.1097  0.2393
   60DPSM   NC3  567  13.573  11.760   7.412  0.1724  0.0820 -0.1457
   60DPSM   PO4  568  13.303  11.449   7.294  0.1858 -0.1015  0.0534
   60DPSM   AM1  569  13.547  11.297   6.994 -0.0272  0.1183 -0.4370
   60DPSM   AM2  570  13.392  10.995   6.862 -0.1474  0.1029  0.1784
   60DPSM   T1A  571  13.812  11.400   6.645  0.0674 -0.0656  0.1692
   60DPSM   C2A  572  13.856  11.386   6.252 -0.0142  0.0426  0.1640
   60DPSM   C3A  573  14.164  11.308   5.838 -0.1289  0.0836 -0.1304
   60DPSM   C1B  574  13.719  10.930   6.590 -0.1429  0.1349 -0.0646
   60DPSM   C2B  575  13.749  10.893   6.180 -0.0335  0.2231  0.0597
   60DPSM   C3B  576  13.887  10.903   5.754 -0.1504  0.0638 -0.0250
   60DPSM   C4B  577  13.787  10.817   5.434  0.0891 -0.0585 -0.0998
   61CHOL   ROH  578  11.910  15.917   6.197 -0.0347 -0.1917 -0.0344
   61CHOL    R1  579  11.903  15.950   5.916 -0.0561 -0.0286 -0.0155
   61CHOL    R2  580  11.941  16.195   5.793  0.1167  0.0118  0.1162
   61CHOL    R3  581  12.134  16.060   5.657 -0.0110 -0.0650  0.0088
   61CHOL    R4  582  12.019  16.245   5.460 -0.0022  0.0282  0.0905
   61CHOL    R5  583  12.041  16.029   5.438 -0.1225  0.0197  0.0431
   61CHOL    C1  584  12.245  16.148   5.138 -0.1913 -0.0339 -0.0254
   61CHOL    C2  585  12.185  16.161   4.796 -0.3479  0.1060 -0.0268
   62PVSM   NC3  586  14.674  14.176   7.583  0.4173 -0.0606 -0.1399
   62PVSM   PO4  587  14.989  13.982   7.517  0.1911 -0.2643 -0.1212
   62PVSM   AM1  588  14.953  14.039   7.140 -0.1505 -0.1911 -0.0463
   62PVSM   AM2  589  14.618  14.028   7.052 -0.0428  0.1279  0.1739
   62PVSM   T1A  590  15.121  14.023   6.711 -0.0166  0.0548 -0.3918
   62PVSM   C2A  591  15.230  14.099   6.295 -0.2382 -0.0868 -0.1509
   62PVSM   C3A  592  15.243  14.266   5.888  0.0391  0.0674 -0.2102
   62PVSM   C1B  593  14.669  13.930   6.616  0.3172  0.0538  0.0890
   62PVSM   C2B  594  14.780  13.722   6.204  0.1054 -0.2744 -0.0125
   62PVSM   D3B  595  14.925  13.840   5.777 -0.0998  0.2218  0.1037
   62PVSM   C4B  596  15.303  13.790   5.705  0.1923  0.4409  0.2551
   63PEPC   NC3  597  10.792  15.652   6.587  0.1726  0.1385  0.2194
   63PEPC   PO4  598  10.802  15.896   6.888  0.1730  0.0333  0.0056
   63PEPC   GL1  599  10.900  16.156   6.416 -0.0310  0.1642 -0.0571
   63PEPC   GL2  600  11.137  16.396   6.302  0.3663 -0.0567  0.0008
   63PEPC   C1A  601  10.921  16.109   5.962  0.0672 -0.0987  0.0964
   63PEPC   C2A  602  10.972  16.209   5.540  0.2306 -0.0124 -0.3277
   63PEPC   D3A  603  10.863  16.278   5.055  0.0474  0.1523 -0.2575
   63PEPC   D4A  604  11.071  16.506   4.625  0.0996  0.1601  0.2051
   63PEPC   C5A  605  11.175  16.342   4.225  0.0697 -0.1236  0.1900
   63PEPC   C1B  606  11.040  16.588   5.893 -0.4203  0.0370  0.1314
   63PEPC   C2B  607  11.096  16.687   5.516  0.0538  0.1033 -0.1175
   63PEPC   C3B  608  11.276  16.606   5.064 -0.1039 -0.0494 -0.0745
   63PEPC   C4B  609  11.598  16.867   4.789 -0.1157 -0.0096 -0.1327
   64CHOL   ROH  610  14.042  17.359   6.876  0.1475  0.3340 -0.0699
   64CHOL    R1  611  14.073  17.206   6.640 -0.0491  0.2240 -0.0243
   64CHOL    R2  612  13.881  17.198   6.442 -0.0267  0.4749 -0.0501
   64CHOL    R3  613  14.089  17.270   6.282  0.1191  0.1076 -0.0408
   64CHOL    R4  614  13.893  17.149   6.100 -0.2121  0.6561 -0.0855
   64CHOL    R5  615  14.103  17.094   6.120 -0.3162  0.1601 -0.1559
   64CHOL    C1  616  14.095  17.189   5.751 -0.1832  0.4166 -0.0973
   64CHOL    C2  617  13.762  17.213   5.481  0.1365  0.4828 -0.1409
   65CHOL   ROH  618  14.501  17.576   6.820  0.1567  0.1175 -0.0769
   65CHOL    R1  619  14.374  17.529   6.572  0.0531 -0.0308  0.0034
   65CHOL    R2  620  14.421  17.684   6.348 -0.1712 -0.0551 -0.0629
   65CHOL    R3  621  14.477  17.444   6.234 -0.0731 -0.0477 -0.0316
   65CHOL    R4  622  14.503  17.638   6.016 -0.0434 -0.0526 -0.0324
   65CHOL    R5  623  14.380  17.458   6.015 -0.0003 -0.0822 -0.0665
   65CHOL    C1  624  14.603  17.385   5.715  0.1229 -0.0441  0.0147
   65CHOL    C2  625  14.911  17.222   5.620  0.1208  0.2167  0.1205
   66CHOL   ROH  626  11.248  13.445   6.360  0.2313  0.0984  0.1151
   66CHOL    R1  627  11.134  13.591   6.146  0.1391  0.0784  0.1490
   66CHOL    R2  628  11.286  13.737   5.968  0.0655  0.0534  0.0604
   66CHOL    R3  629  11.156  13.587   5.782 -0.0245  0.0347  0.1391
   66CHOL    R4  630  11.306  13.785   5.626 -0.1575  0.0622  0.0484
   66CHOL    R5  631  11.092  13.744   5.613 -0.1578  0.0253  0.1815
   66CHOL    C1  632  11.195  13.672   5.253 -0.3720  0.0498  0.1153
   66CHOL    C2  633  11.228  13.936   5.033 -0.4132  0.0096  0.2485
   67CHOL   ROH  634  11.607  17.150   6.315 -0.0086 -0.0656 -0.1078
   67CHOL    R1  635  11.771  17.274   6.121  0.0286  0.0055 -0.0319
   67CHOL    R2  636  11.832  17.155   5.880  0.1968  0.0286 -0.0036
   67CHOL    R3  637  11.735  17.387   5.777  0.1396 -0.0159 -0.0505
   67CHOL    R4  638  11.865  17.255   5.550  0.1647 -0.0293 -0.0246
   67CHOL    R5  639  11.902  17.458   5.621  0.1176 -0.0073 -0.0683
   67CHOL    C1  640  11.793  17.532   5.263  0.0925 -0.1048 -0.0809
   67CHOL    C2  641  12.099  17.561   4.989 -0.1695 -0.1595 -0.2943
   68CHOL   ROH  642  13.278  15.870   6.566  0.0987 -0.3479 -0.2379
   68CHOL    R1  643  13.360  16.011   6.335  0.0655 -0.0227 -0.0576
   68CHOL    R2  644  13.581  16.176   6.333  0.1550 -0.1328  0.1048
   68CHOL    R3  645  13.655  16.021   6.122 -0.0273  0.1528 -0.1791
   68CHOL    R4  646  13.895  16.177   6.188  0.1910 -0.3206  0.1805
   68CHOL    R5  647  13.799  16.162   5.992  0.2100  0.1931  0.1219
   68CHOL    C1  648  14.147  16.031   5.906  0.0408 -0.1615 -0.0420
   68CHOL    C2  649  14.408  15.878   5.715 -0.1843 -0.2936 -0.2671
   69CHOL   ROH  650  11.453  13.046   6.573  0.1483 -0.0175 -0.0437
   69CHOL    R1  651  11.498  13.027   6.294  0.2219  0.1178 -0.0408
   69CHOL    R2  652  11.293  13.030   6.109  0.2509 -0.0853 -0.0721
   69CHOL    R3  653  11.437  13.234   6.001  0.0168  0.1253  0.0046
   69CHOL    R4  654  11.301  13.109   5.773  0.5361 -0.2755 -0.1140
   69CHOL    R5  655  11.515  13.147   5.792  0.4553  0.1363  0.1501
   69CHOL    C1  656  11.440  13.347   5.476  0.4824 -0.1885 -0.0664
   69CHOL    C2  657  11.272  13.165   5.303  0.2155 -0.0699 -0.0066
   70DVPC   NC3  658  16.274  16.670   7.594  0.0072  0.0388  0.0051
   70DVPC   PO4  659  16.666  16.454   7.386  0.0913 -0.0731  0.1092
   70DVPC   GL1  660  17.006  16.245   7.141 -0.2547 -0.0884 -0.2280
   70DVPC   GL2  661  17.144  16.131   7.366 -0.1593  0.1304 -0.0098
   70DVPC   C1A  662  17.100  16.203   6.648 -0.1014 -0.4129  0.0973
   70DVPC   C2A  663  17.258  15.925   6.366 -0.0243  0.3457 -0.1849
   70DVPC   D3A  664  17.289  15.497   6.199 -0.1084 -0.2664 -0.1379
   70DVPC   C4A  665  17.427  15.191   6.487 -0.1110  0.0500 -0.0713
   70DVPC   C1B  666  16.957  15.784   7.014 -0.2276  0.2066 -0.1772
   70DVPC   C2B  667  16.954  15.651   6.589  0.0023  0.0643 -0.0931
   70DVPC   D3B  668  16.790  15.718   6.151  0.1058  0.0121 -0.1715
   70DVPC   C4B  669  16.887  15.479   5.832  0.1056 -0.3740  0.0496
   71DTPE   NH3  670   9.758  13.992   6.704  0.2925 -0.1923 -0.0206
   71DTPE   PO4  671   9.950  14.272   6.561  0.0750  0.0222 -0.3298
   71DTPE   GL1  672   9.912  14.057   6.221 -0.1921  0.0390  0.2850
   71DTPE   GL2  673  10.194  13.868   6.361  0.0766 -0.1326 -0.0128
   71DTPE   C1A  674   9.936  13.851   5.907 -0.0476 -0.0732  0.2961
   71DTPE   C2A  675   9.999  13.896   5.575 -0.0349 -0.0324  0.6117
   71DTPE   C1B  676  10.393  13.842   5.988 -0.0352  0.1441 -0.1392
   71DTPE   C2B  677  10.642  13.651   5.871  0.0477 -0.1285 -0.0531
   72DYPC   NC3  678  15.757  12.597   7.890 -0.0119 -0.2546  0.1738
   72DYPC   PO4  679  15.714  13.098   7.689  0.5993  0.2019 -0.3276
   72DYPC   GL1  680  15.720  12.707   7.377  0.0877 -0.0445  0.0901
   72DYPC   GL2  681  15.354  12.740   7.338  0.0033 -0.0452 -0.1521
   72DYPC   C1A  682  15.659  12.715   6.950 -0.0815  0.0940  0.2585
   72DYPC   D2A  683  15.780  12.784   6.528 -0.2442 -0.0551  0.0569
   72DYPC   C3A  684  16.151  12.842   6.377  0.2901  0.1764  0.3264
   72DYPC   C1B  685  15.166  12.614   6.935  0.0696  0.1010  0.3841
   72DYPC   D2B  686  15.458  12.432   6.534  0.0490 -0.0963 -0.1023
   72DYPC   C3B  687  15.831  12.265   6.496 -0.1522 -0.0089 -0.2372
   73DAPE   NH3  688  16.175  13.961   8.661 -0.2086  0.0763  0.0650
   73DAPE   PO4  689  16.640  14.072   8.491  0.0442 -0.1077  0.0110
   73DAPE   GL1  690  16.724  13.880   8.063 -0.1355  0.0948  0.0673
   73DAPE   GL2  691  16.766  14.161   7.959  0.1264 -0.3170 -0.0335
   73DAPE   D1A  692  16.873  13.457   7.847  0.0681  0.0180  0.0722
   73DAPE   D2A  693  16.618  13.262   7.419  0.2880 -0.0158  0.1949
   73DAPE   D3A  694  16.591  13.690   7.242 -0.2134  0.2843  0.4008
   73DAPE   D4A  695  16.790  13.407   6.949  0.0402 -0.2507 -0.3207
   73DAPE   C5A  696  16.859  12.995   7.059 -0.3814  0.2546  0.0843
   73DAPE   D1B  697  16.642  14.394   7.557 -0.1025 -0.1145  0.0342
   73DAPE   D2B  698  16.793  14.835   7.463  0.1901  0.1799 -0.1144
   73DAPE   D3B  699  16.984  14.676   7.144 -0.1218  0.0137 -0.0355
   73DAPE   D4B  700  16.856  14.273   7.144  0.1208 -0.0620 -0.0437
   73DAPE   C5B  701  16.871  13.983   6.737  0.1199 -0.0252 -0.0058
   74CHOL   ROH  702  10.035  12.923   6.313  0.0960 -0.0979 -0.1840
   74CHOL    R1  703   9.933  12.820   6.070  0.0818 -0.0173 -0.2120
   74CHOL    R2  704   9.970  12.947   5.827  0.2198 -0.0290 -0.1948
   74CHOL    R3  705  10.071  12.706   5.753  0.0757 -0.0921 -0.1886
   74CHOL    R4  706  10.033  12.851   5.501  0.2804 -0.0216 -0.1857
   74CHOL    R5  707   9.956  12.653   5.550  0.1161  0.0235 -0.2449
   74CHOL    C1  708  10.164  12.568   5.242  0.1803 -0.0766 -0.1745
   74CHOL    C2  709  10.323  12.576   4.839  0.0347  0.0985  0.4190
   75CHOL   ROH  710  12.472  11.547   5.554 -0.4198  0.0270  0.1085
   75CHOL    R1  711  12.295  11.573   5.335 -0.2945  0.1323  0.0187
   75CHOL    R2  712  12.237  11.817   5.219 -0.0419  0.1602 -0.0530
   75CHOL    R3  713  12.316  11.691   4.991 -0.0344  0.0566  0.0064
   75CHOL    R4  714  12.198  11.943   4.899  0.0025  0.0334 -0.1089
   75CHOL    R5  715  12.145  11.742   4.832 -0.0140  0.0108 -0.0313
   75CHOL    C1  716  12.249  11.897   4.499  0.0354 -0.1376 -0.0857
   75CHOL    C2  717  12.186  11.790   4.122 -0.2232  0.1703 -0.0214
   76PVSM   NC3  718  14.244  12.807   7.585 -0.0047  0.0962  0.0098
   76PVSM   PO4  719  13.957  12.542   7.373 -0.1727 -0.0721  0.2633
   76PVSM   AM1  720  13.945  12.378   6.992 -0.0878 -0.1221  0.2813
   76PVSM   AM2  721  13.827  12.103   7.079 -0.1338 -0.2543  0.1770
   76PVSM   T1A  722  14.000  12.428   6.544  0.1237 -0.0971 -0.0732
   76PVSM   C2A  723  14.087  12.392   6.006 -0.2935  0.1072 -0.2061
   76PVSM   C3A  724  14.221  12.390   5.656 -0.0619  0.2128 -0.2578
   76PVSM   C1B  725  13.862  11.919   6.660  0.1310  0.2425  0.0230
   76PVSM   C2B  726  14.009  11.894   6.261 -0.1148 -0.2433  0.1547
   76PVSM   D3B  727  14.073  11.801   5.913  0.0140  0.2456 -0.3439
   76PVSM   C4B  728  13.756  11.669   5.775 -0.0491  0.3132 -0.1770
   77CHOL   ROH  729  18.388  15.496   7.444 -0.1180 -0.1115  0.0305
   77CHOL    R1  730  18.159  15.453   7.283 -0.1579 -0.0817  0.0791
   77CHOL    R2  731  18.165  15.471   7.008 -0.2092 -0.1055  0.0765
   77CHOL    R3  732  18.059  15.221   7.021 -0.2536 -0.0843  0.1173
   77CHOL    R4  733  18.041  15.294   6.738 -0.2627 -0.1154  0.1076
   77CHOL    R5  734  17.878  15.225   6.864 -0.2659 -0.0698  0.1306
   77CHOL    C1  735  17.870  14.956   6.593 -0.3357 -0.1012  0.1640
   77CHOL    C2  736  18.073  14.672   6.363  0.0147  0.0652  0.2313
   78DVPC   NC3  737  15.314  17.086   7.933 -0.1775  0.0203 -0.0175
   78DVPC   PO4  738  15.119  16.850   7.550  0.0262 -0.1914  0.1550
   78DVPC   GL1  739  15.221  16.837   7.114  0.1454 -0.0465 -0.1529
   78DVPC   GL2  740  15.575  16.789   7.006  0.2119 -0.1519  0.3835
   78DVPC   C1A  741  15.035  16.771   6.725 -0.1533 -0.0029 -0.1802
   78DVPC   C2A  742  15.130  16.908   6.259  0.1264 -0.0932  0.1622
   78DVPC   D3A  743  15.165  16.904   5.840  0.2345  0.0794  0.1102
   78DVPC   C4A  744  14.899  16.687   5.532 -0.2782  0.3269 -0.1969
   78DVPC   C1B  745  15.650  16.625   6.612  0.0898 -0.0097  0.1528
   78DVPC   C2B  746  15.534  16.651   6.205 -0.1284 -0.0150 -0.1063
   78DVPC   D3B  747  15.591  16.459   5.991  0.3476 -0.1799  0.1458
   78DVPC   C4B  748  15.683  16.772   5.614  0.3379 -0.0643 -0.0958
   79CHOL   ROH  749  13.909  12.566   4.780 -0.0816  0.0592 -0.0058
   79CHOL    R1  750  13.730  12.353   4.834  0.0140 -0.0197  0.0041
   79CHOL    R2  751  13.639  12.297   5.089  0.0035 -0.0207 -0.0009
   79CHOL    R3  752  13.395  12.318   4.972  0.0095 -0.1620 -0.0398
   79CHOL    R4  753  13.338  12.229   5.246  0.0029  0.1282  0.0633
   79CHOL    R5  754  13.270  12.135   5.061  0.0184 -0.0776  0.1565
   79CHOL    C1  755  12.934  12.209   5.227  0.0083  0.0822  0.0642
   79CHOL    C2  756  12.716  11.956   5.453  0.3038  0.1406  0.0526
   80CHOL   ROH  757  18.658  13.305   7.764  0.2199 -0.1229 -0.0219
   80CHOL    R1  758  18.542  13.429   7.538  0.3041 -0.0051 -0.0021
   80CHOL    R2  759  18.678  13.460   7.299  0.2505 -0.2713 -0.0744
   80CHOL    R3  760  18.461  13.333   7.197  0.0086  0.0226  0.0588
   80CHOL    R4  761  18.625  13.399   6.963 -0.0567 -0.1924 -0.0426
   80CHOL    R5  762  18.415  13.448   6.992  0.0278  0.0894  0.0952
   80CHOL    C1  763  18.390  13.244   6.672 -0.4629  0.1295  0.1010
   80CHOL    C2  764  18.190  13.442   6.448  0.2338 -0.0613  0.1031
   81CHOL   ROH  765  15.768  11.547   7.478  0.2390  0.2023  0.2051
   81CHOL    R1  766  15.802  11.736   7.270  0.2371  0.1297  0.1376
   81CHOL    R2  767  16.023  11.901   7.255  0.2128  0.1615  0.1059
   81CHOL    R3  768  16.045  11.796   7.005  0.2652  0.0685  0.1497
   81CHOL    R4  769  16.210  12.037   6.998  0.2718  0.0622  0.0963
   81CHOL    R5  770  16.049  11.986   6.860  0.3013  0.0147  0.0801
   81CHOL    C1  771  16.339  12.017   6.614  0.3554 -0.0829  0.1318
   81CHOL    C2  772  16.309  12.205   6.398  0.0671  0.0250  0.1922
   82CHOL   ROH  773  14.354  12.036   7.038  0.1324  0.0478 -0.0860
   82CHOL    R1  774  14.322  12.066   6.759  0.0828 -0.2398 -0.1120
   82CHOL    R2  775  14.441  12.271   6.616 -0.2605 -0.1589 -0.2762
   82CHOL    R3  776  14.539  12.066   6.466  0.0852 -0.1217 -0.1132
   82CHOL    R4  777  14.574  12.305   6.299 -0.3220 -0.1733 -0.3052
   82CHOL    R5  778  14.473  12.120   6.242 -0.0175 -0.4022 -0.1609
   82CHOL    C1  779  14.744  12.134   5.974 -0.0332 -0.1467 -0.1691
   82CHOL    C2  780  14.875  12.067   5.581 -0.0417 -0.2471 -0.1314
   83CHOL   ROH  781  13.256  17.287   7.119  0.0793 -0.0960 -0.0180
   83CHOL    R1  782  13.213  17.164   6.868  0.1612  0.0259 -0.0919
   83CHOL    R2  783  12.969  17.057   6.794  0.2818 -0.2599 -0.0775
   83CHOL    R3  784  12.999  17.221   6.579 -0.0232 -0.0597  0.0246
   83CHOL    R4  785  12.882  16.976   6.470  0.5330 -0.2737 -0.1440
   83CHOL    R5  786  13.064  17.074   6.401  0.3458  0.1723 -0.0477
   83CHOL    C1  787  12.860  17.082   6.079  0.3930 -0.0935 -0.0869
   83CHOL    C2  788  12.799  16.755   5.891  0.0417  0.3583  0.0954
   84PAPE   NH3  789  16.238  11.996   8.214 -0.0235 -0.1893  0.1583
   84PAPE   PO4  790  15.824  12.098   8.038 -0.0046  0.0424 -0.0891
   84PAPE   GL1  791  15.773  12.117   7.591  0.0735  0.0833 -0.2701
   84PAPE   GL2  792  16.000  12.322   7.544  0.0847  0.1165 -0.3828
   84PAPE   D1A  793  15.451  12.280   7.275  0.4268  0.1167  0.0781
   84PAPE   D2A  794  15.218  12.080   7.068  0.0322  0.0839 -0.0821
   84PAPE   D3A  795  15.560  11.982   6.819  0.1000  0.3675 -0.1445
   84PAPE   D4A  796  15.476  11.905   6.343 -0.2477  0.2176 -0.2080
   84PAPE   C5A  797  15.409  11.507   6.129 -0.1551 -0.0514 -0.2482
   84PAPE   C1B  798  15.972  12.392   7.166 -0.1144  0.1682 -0.2196
   84PAPE   C2B  799  16.138  12.540   6.838  0.1178  0.2073  0.2518
   84PAPE   C3B  800  16.526  12.620   6.667  0.1582  0.2749 -0.2974
   84PAPE   C4B  801  16.698  12.979   6.549 -0.0762 -0.0826 -0.0057
   85IPC    NC3  802  17.030  16.438   7.743  0.3523  0.0711  0.1422
   85IPC    PO4  803  17.414  16.554   7.699  0.1107 -0.4930 -0.0548
   85IPC    GL1  804  17.492  16.525   7.362  0.0994  0.1726 -0.1121
   85IPC    GL2  805  17.562  16.311   7.177 -0.3254 -0.2333  0.1082
   85IPC    C1B  806  17.433  16.013   6.927  0.0938 -0.1584 -0.1627
   85IPC    D2B  807  17.441  15.586   6.812  0.2855 -0.1973  0.1195
   85IPC    D3B  808  17.793  15.769   6.722 -0.1969 -0.0209 -0.0929
   85IPC    C4B  809  17.764  15.969   6.335  0.0307  0.0977  0.1582
   86DVPC   NC3  810  10.377  13.557   6.773 -0.0226 -0.0935 -0.0324
   86DVPC   PO4  811   9.955  13.346   6.894  0.0126  0.0123 -0.0780
   86DVPC   GL1  812   9.900  13.478   6.493  0.4432  0.1237  0.0954
   86DVPC   GL2  813   9.593  13.566   6.591 -0.0768  0.3130  0.3347
   86DVPC   C1A  814   9.734  13.403   6.076 -0.0316 -0.2014  0.0809
   86DVPC   C2A  815   9.654  13.357   5.683 -0.1986  0.0574  0.0873
   86DVPC   D3A  816   9.760  13.163   5.244 -0.3667  0.0145  0.2293
   86DVPC   C4A  817   9.325  12.975   5.167  0.2334 -0.2201  0.2074
   86DVPC   C1B  818   9.356  13.234   6.315  0.1686  0.3991 -0.1476
   86DVPC   C2B  819   9.227  13.356   5.956 -0.0625  0.0021 -0.0676
   86DVPC   D3B  820   9.141  13.300   5.540 -0.1918  0.1265  0.4481
   86DVPC   C4B  821   8.833  13.122   5.342 -0.1733 -0.1415 -0.0758
   87CHOL   ROH  822  16.882  15.471   7.439 -0.2697  0.0859  0.0065
   87CHOL    R1  823  16.970  15.298   7.233  0.0115  0.2831 -0.0429
   87CHOL    R2  824  16.795  15.163   7.066  0.2164 -0.1385  0.0775
   87CHOL    R3  825  16.941  15.282   6.870 -0.1845  0.2049 -0.0263
   87CHOL    R4  826  16.771  15.091   6.729  0.2377 -0.3081  0.1105
   87CHOL    R5  827  16.987  15.107   6.714  0.2091  0.2661  0.0056
   87CHOL    C1  828  16.893  15.162   6.349 -0.1262 -0.0845  0.0322
   87CHOL    C2  829  16.695  14.967   6.175  0.1367 -0.1418 -0.1347
   88CHOL   ROH  830  10.388  16.323   6.174  0.3548  0.0673  0.0047
   88CHOL    R1  831  10.526  16.357   5.930  0.1824 -0.1025 -0.1211
   88CHOL    R2  832  10.426  16.265   5.688 -0.1100 -0.0527 -0.0305
   88CHOL    R3  833  10.464  16.524   5.612  0.0650 -0.0976 -0.0942
   88CHOL    R4  834  10.487  16.370   5.364 -0.0503 -0.1667 -0.0551
   88CHOL    R5  835  10.632  16.512   5.442  0.0479 -0.2501 -0.0970
   88CHOL    C1  836  10.557  16.673   5.104  0.1487 -0.2754 -0.1292
   88CHOL    C2  837  10.631  16.686   4.784 -0.0073  0.1035  0.2143
   89PVSM   NC3  838  15.408  16.418   7.409 -0.0178 -0.2281 -0.0506
   89PVSM   PO4  839  15.767  16.622   7.430 -0.1776  0.2087 -0.0217
   89PVSM   AM1  840  16.016  16.616   7.003  0.0618 -0.2368  0.0889
   89PVSM   AM2  841  16.314  16.705   7.091  0.1271  0.1368  0.1561
   89PVSM   T1A  842  16.121  16.485   6.602  0.0571 -0.0130 -0.0241
   89PVSM   C2A  843  16.151  16.299   6.260 -0.1376 -0.0379  0.0522
   89PVSM   C3A  844  16.074  16.251   5.884 -0.2707 -0.3394 -0.0775
   89PVSM   C1B  845  16.422  16.904   6.747 -0.3734  0.5015  0.1393
   89PVSM   C2B  846  16.692  17.013   6.461 -0.3433 -0.0653 -0.0668
   89PVSM   D3B  847  16.846  16.934   6.080 -0.1761  0.1023  0.2328
   89PVSM   C4B  848  16.958  17.213   5.816  0.1008 -0.3444  0.4019
   90LPPC   NC3  849  11.692  17.193   6.892 -0.2589 -0.0071  0.0432
   90LPPC   PO4  850  11.888  16.920   6.690  0.1506  0.0751 -0.3233
   90LPPC   GL1  851  12.027  16.663   6.334  0.0931  0.3856 -0.0727
   90LPPC   GL2  852  11.926  16.394   6.447  0.0309  0.1959  0.3340
   90LPPC   C1A  853  12.151  16.652   5.928  0.2508  0.2154 -0.0182
   90LPPC   C2A  854  12.431  16.464   5.682 -0.1635 -0.2780  0.0760
   90LPPC   C3A  855  12.591  16.830   5.443  0.1553 -0.0499  0.2523
   90LPPC   C4A  856  12.929  17.154   5.598 -0.1041 -0.1771 -0.0545
   90LPPC   C1B  857  11.562  16.543   6.130 -0.2861  0.0173  0.1683
   90LPPC   C2B  858  11.584  16.692   5.773  0.1402 -0.1650 -0.0314
   90LPPC   C3B  859  11.577  16.888   5.371  0.3444  0.2767 -0.0099
   91CHOL   ROH  860  17.449  15.810   3.849 -0.2721  0.1582  0.0266
   91CHOL    R1  861  17.498  15.919   4.106  0.0035  0.0687  0.0153
   91CHOL    R2  862  17.334  15.869   4.322 -0.0551  0.3981  0.0514
   91CHOL    R3  863  17.566  15.790   4.439 -0.1788 -0.0673  0.0020
   91CHOL    R4  864  17.409  15.909   4.657  0.1381  0.3598  0.0133
   91CHOL    R5  865  17.613  15.962   4.600  0.2460 -0.1007 -0.0737
   91CHOL    C1  866  17.671  15.857   4.962  0.1347 -0.0994 -0.0553
   91CHOL    C2  867  17.522  15.792   5.330  0.4157  0.0506 -0.1812
   92CHOL   ROH  868  14.352  18.279   6.531 -0.0796  0.1149  0.0319
   92CHOL    R1  869  14.373  18.186   6.264 -0.1263 -0.0475  0.0838
   92CHOL    R2  870  14.165  18.057   6.135 -0.2761  0.1842  0.0823
   92CHOL    R3  871  14.204  18.250   5.948  0.0639  0.0425 -0.0005
   92CHOL    R4  872  14.076  18.030   5.803 -0.2217  0.1637  0.0695
   92CHOL    R5  873  14.262  18.130   5.750 -0.0574 -0.1373  0.0725
   92CHOL    C1  874  14.060  18.196   5.433  0.1292  0.0185 -0.0158
   92CHOL    C2  875  13.829  18.214   5.125 -0.0914  0.0738 -0.0168
   93CHOL   ROH  876   9.551  14.405   6.264 -0.2571 -0.1437  0.0431
   93CHOL    R1  877   9.609  14.470   5.994 -0.2385 -0.0244  0.0750
   93CHOL    R2  878   9.757  14.304   5.830 -0.0413  0.1476  0.0739
   93CHOL    R3  879   9.540  14.326   5.667 -0.0171 -0.0072  0.0190
   93CHOL    R4  880   9.770  14.344   5.487  0.0204  0.2488  0.0878
   93CHOL    R5  881   9.605  14.486   5.502 -0.1145  0.0968  0.0795
   93CHOL    C1  882   9.574  14.388   5.135  0.0790  0.1624  0.0444
   93CHOL    C2  883   9.224  14.308   4.931  0.2613 -0.0468  0.1357
   94APC    NC3  884  12.997   9.706   7.423  0.0397  0.0567  0.3751
   94APC    PO4  885  13.364   9.644   7.455  0.0918  0.2721  0.0052
   94APC    GL1  886  13.294   9.860   7.044 -0.1965  0.0213 -0.4437
   94APC    GL2  887  13.457  10.178   6.878  0.0521 -0.0716 -0.1630
   94APC    D1B  888  13.464  10.214   6.457 -0.1278  0.0725 -0.0718
   94APC    D2B  889  13.113  10.037   6.272  0.1597  0.3059  0.1026
   94APC    D3B  890  13.390   9.802   6.075 -0.1819 -0.1329 -0.0422
   94APC    D4B  891  13.389  10.133   5.782 -0.1144 -0.0518 -0.3957
   94APC    C5B  892  13.537  10.313   5.439  0.0428 -0.5720 -0.3202
   95CHOL   ROH  893  13.813  18.352   6.561  0.1218 -0.0555  0.2490
   95CHOL    R1  894  13.871  18.340   6.285  0.0567 -0.0864  0.2367
   95CHOL    R2  895  13.699  18.227   6.101  0.0021 -0.0830  0.2868
   95CHOL    R3  896  13.723  18.468   5.978  0.0012 -0.0967  0.2589
   95CHOL    R4  897  13.628  18.287   5.768 -0.0363 -0.1143  0.2890
   95CHOL    R5  898  13.803  18.416   5.759 -0.0291 -0.1253  0.2537
   95CHOL    C1  899  13.609  18.549   5.459 -0.0596 -0.1458  0.2641
   95CHOL    C2  900  13.240  18.473   5.485 -0.2308  0.2951 -0.0679
   96CHOL   ROH  901  14.132  12.973   7.089  0.2574  0.0057  0.0329
   96CHOL    R1  902  14.290  12.994   6.856  0.1999 -0.0126 -0.0064
   96CHOL    R2  903  14.341  12.778   6.691 -0.0054  0.0209 -0.1060
   96CHOL    R3  904  14.242  12.943   6.499  0.0571  0.1669 -0.0166
   96CHOL    R4  905  14.351  12.715   6.351 -0.0495  0.1764 -0.1382
   96CHOL    R5  906  14.398  12.925   6.318  0.0472  0.1808 -0.0347
   96CHOL    C1  907  14.265  12.832   5.973 -0.0163  0.4041 -0.0729
   96CHOL    C2  908  14.123  12.884   5.609  0.3729  0.1708 -0.0155
   97CHOL   ROH  909  14.966  17.373   6.914 -0.1295 -0.0058  0.0213
   97CHOL    R1  910  15.004  17.315   6.639 -0.2086  0.0014  0.0093
   97CHOL    R2  911  14.862  17.444   6.439 -0.0177  0.2561  0.0383
   97CHOL    R3  912  15.111  17.498   6.343  0.0668 -0.0853  0.0518
   97CHOL    R4  913  14.943  17.477   6.104  0.0112  0.2716  0.0463
   97CHOL    R5  914  15.127  17.368   6.143 -0.1468 -0.0334 -0.0055
   97CHOL    C1  915  15.223  17.546   5.820  0.1075 -0.0398  0.0636
   97CHOL    C2  916  15.254  17.880   5.597 -0.1911 -0.1159 -0.2824
   98CHOL   ROH  917  10.697  12.385   5.698 -0.1153  0.0498 -0.0939
   98CHOL    R1  918  10.678  12.282   5.435 -0.0622  0.0227 -0.0871
   98CHOL    R2  919  10.639  12.443   5.214 -0.1442 -0.0115 -0.0971
   98CHOL    R3  920  10.862  12.317   5.123 -0.0795  0.0961 -0.0897
   98CHOL    R4  921  10.788  12.499   4.907 -0.1804  0.0406 -0.1052
   98CHOL    R5  922  10.822  12.285   4.889 -0.0690  0.0551 -0.0870
   98CHOL    C1  923  11.083  12.413   4.643 -0.1407  0.1720 -0.1029
   98CHOL    C2  924  11.149  12.375   4.267 -0.4114  0.0616  0.0036
   99CHOL   ROH  925  18.584  16.350   6.893 -0.0550 -0.0256  0.1540
   99CHOL    R1  926  18.713  16.235   6.669 -0.0700  0.0540  0.1039
   99CHOL    R2  927  18.777  15.967   6.654  0.0234  0.0755  0.0477
   99CHOL    R3  928  18.637  15.980   6.421 -0.0423  0.0635  0.0869
   99CHOL    R4  929  18.744  15.708   6.428 -0.0125  0.0809  0.0473
   99CHOL    R5  930  18.767  15.852   6.266 -0.0748  0.0843  0.0467
   99CHOL    C1  931  18.595  15.570   6.077 -0.0951  0.0726  0.0838
   99CHOL    C2  932  18.381  15.415   5.758 -0.1652  0.2116  0.1038
  100DVPC   NC3  933  11.167  13.349   6.878  0.0224  0.0592 -0.0635
  100DVPC   PO4  934  10.805  13.336   6.790  0.3867  0.0911  0.2811
  100DVPC   GL1  935  10.808  13.056   6.357 -0.1000 -0.2380 -0.0978
  100DVPC   GL2  936  10.657  12.841   6.320  0.1240 -0.0963 -0.0622
  100DVPC   C1A  937  10.830  13.200   5.967  0.0357 -0.0813 -0.1943
  100DVPC   C2A  938  10.877  13.224   5.566  0.0596  0.2629  0.1893
  100DVPC   D3A  939  10.715  13.607   5.367 -0.1413  0.1313  0.3449
  100DVPC   C4A  940  10.434  13.825   5.388  0.1448  0.0893  0.0345
  100DVPC   C1B  941  10.444  12.855   6.008  0.0503 -0.1568  0.0602
  100DVPC   C2B  942  10.511  12.822   5.669 -0.0621  0.3085 -0.0196
  100DVPC   D3B  943  10.551  12.935   5.274 -0.0752  0.0401  0.5200
  100DVPC   C4B  944  10.783  12.971   4.985 -0.0712  0.2138  0.0257
  101DVPC   NC3  945  10.992  17.721   7.032  0.0544 -0.0875 -0.0583
  101DVPC   PO4  946  11.227  17.288   6.835  0.2092 -0.2649  0.1359
  101DVPC   GL1  947  11.159  17.219   6.478 -0.0281  0.3177  0.2745
  101DVPC   GL2  948  11.235  16.927   6.215  0.0124  0.0071  0.0137
  101DVPC   C1A  949  11.263  17.551   6.156  0.0342 -0.0583  0.0352
  101DVPC   C2A  950  11.391  17.665   5.810  0.1377  0.0575 -0.0263
  101DVPC   D3A  951  11.594  17.934   5.507  0.1353  0.2677  0.2397
  101DVPC   C4A  952  12.041  17.966   5.391 -0.0188 -0.1291  0.1570
  101DVPC   C1B  953  11.289  17.091   5.778 -0.0727  0.0509  0.1438
  101DVPC   C2B  954  11.351  17.366   5.411  0.0795 -0.1372 -0.3590
  101DVPC   D3B  955  11.282  17.733   5.154 -0.2144  0.0493 -0.0661
  101DVPC   C4B  956  11.711  18.020   5.021  0.0643  0.0229  0.1917
  102PUPE   NH3  957  14.288  17.833   7.238  0.2016 -0.1222  0.2826
  102PUPE   PO4  958  14.145  18.158   7.453 -0.2060  0.2868 -0.1990
  102PUPE   GL1  959  13.983  18.247   7.085  0.0459 -0.2079  0.1182
  102PUPE   GL2  960  14.043  17.995   6.787  0.1280 -0.0754 -0.2404
  102PUPE   D1A  961  13.593  18.346   7.005 -0.1374  0.1444 -0.0201
  102PUPE   D2A  962  13.420  17.913   6.860  0.1829 -0.1465 -0.0383
  102PUPE   D3A  963  13.448  18.054   6.523  0.2246  0.1201 -0.0016
  102PUPE   D4A  964  13.210  18.152   6.209  0.1709  0.3220 -0.1755
  102PUPE   D5A  965  13.179  18.445   5.990 -0.0735  0.1065 -0.2276
  102PUPE   C1B  966  13.897  17.797   6.450 -0.5195 -0.0622  0.1130
  102PUPE   C2B  967  13.885  17.686   6.075  0.2419 -0.0841 -0.1806
  102PUPE   C3B  968  13.732  17.667   5.717 -0.1234  0.0439 -0.4903
  102PUPE   C4B  969  13.341  17.528   5.458  0.2179  0.2564 -0.3441
  103PUPE   NH3  970  10.351  12.158   7.152 -0.1586 -0.0182  0.3732
  103PUPE   PO4  971  10.606  11.822   7.291  0.0942 -0.0337  0.1669
  103PUPE   GL1  972  10.714  11.908   6.849 -0.1880  0.0743  0.0576
  103PUPE   GL2  973  10.670  11.713   6.540 -0.0518  0.2785  0.1384
  103PUPE   D1A  974  10.846  12.234   6.502 -0.2880  0.0089 -0.0893
  103PUPE   D2A  975  11.206  12.519   6.584  0.4341 -0.0511 -0.4627
  103PUPE   D3A  976  11.369  12.196   6.362  0.2263  0.3592 -0.1257
  103PUPE   D4A  977  11.111  12.251   6.011  0.2171 -0.1008  0.0648
  103PUPE   D5A  978  10.969  12.633   6.017  0.1000 -0.0151 -0.0067
  103PUPE   C1B  979  10.912  11.818   6.228 -0.0513  0.4198 -0.1333
  103PUPE   C2B  980  10.945  11.835   5.855 -0.1973 -0.1257 -0.0049
  103PUPE   C3B  981  11.025  11.834   5.396  0.0634 -0.0224 -0.0903
  103PUPE   C4B  982  11.225  11.589   5.079  0.2670  0.0529  0.0292
  104CHOL   ROH  983  17.498  12.538   7.602  0.3422  0.0842  0.1161
  104CHOL    R1  984  17.571  12.759   7.441  0.3352 -0.0711 -0.1064
  104CHOL    R2  985  17.582  12.745   7.165 -0.0255 -0.2438 -0.1239
  104CHOL    R3  986  17.414  12.959   7.180  0.1744 -0.0923 -0.0243
  104CHOL    R4  987  17.450  12.911   6.892 -0.3942 -0.3997 -0.0456
  104CHOL    R5  988  17.482  13.099   6.998 -0.0444 -0.3236 -0.2864
  104CHOL    C1  989  17.216  13.209   6.747 -0.4212 -0.3482  0.0934
  104CHOL    C2  990  17.044  13.549   6.514 -0.4910  0.0786  0.0349
  105CHOL   ROH  991  17.316  11.938   7.797  0.0503  0.1837  0.1057
  105CHOL    R1  992  17.440  12.119   7.618  0.1136  0.1462  0.1124
  105CHOL    R2  993  17.681  12.064   7.495  0.0257  0.0088  0.0079
  105CHOL    R3  994  17.540  12.119   7.268 -0.0169  0.1781  0.0732
  105CHOL    R4  995  17.819  12.179   7.199 -0.0209  0.2358  0.0721
  105CHOL    R5  996  17.648  12.313   7.177 -0.0319  0.2534  0.2036
  105CHOL    C1  997  17.768  12.297   6.815 -0.0882  0.5268  0.1708
  105CHOL    C2  998  17.999  12.326   6.427  0.0639  0.0676 -0.3053
  106UPC    NC3  999  15.659  11.460   7.966  0.0099 -0.1975  0.2253
  106UPC    PO4 1000  15.516  11.084   8.159  0.3632  0.0128  0.0917
  106UPC    GL1 1001  15.708  10.891   7.801 -0.0300 -0.0546 -0.0846
  106UPC    GL2 1002  15.751  10.942   7.403 -0.0693 -0.0654 -0.1677
  106UPC    D1B 1003  15.572  11.040   7.091 -0.2415  0.0808 -0.0215
  106UPC    D2B 1004  15.439  11.508   7.019 -0.1226  0.1588 -0.0304
  106UPC    D3B 1005  15.129  11.612   7.292  0.0336 -0.0990  0.1136
  106UPC    D4B 1006  14.827  11.814   6.943 -0.2369 -0.1440 -0.0914
  106UPC    D5B 1007  15.179  11.670   6.679  0.3286  0.1425  0.1449
  107DVPC   NC3 1008   9.879  14.701   6.706  0.1105  0.0617 -0.1042
  107DVPC   PO4 1009   9.556  14.903   6.517 -0.0943 -0.0716  0.2550
  107DVPC   GL1 1010   9.714  14.937   6.174 -0.2006 -0.1424 -0.0907
  107DVPC   GL2 1011   9.548  15.298   6.116  0.4992  0.4907  0.2640
  107DVPC   C1A 1012   9.922  14.825   5.814 -0.0399  0.0497  0.1927
  107DVPC   C2A 1013   9.994  14.852   5.267  0.0993 -0.5528 -0.1099
  107DVPC   D3A 1014  10.149  15.054   4.806  0.1303 -0.2357  0.0232
  107DVPC   C4A 1015  10.040  14.792   4.401 -0.1140  0.0844  0.4025
  107DVPC   C1B 1016   9.432  15.569   5.837 -0.3395 -0.0552  0.1639
  107DVPC   C2B 1017   9.702  15.764   5.423 -0.2763 -0.0102 -0.0463
  107DVPC   D3B 1018   9.705  15.711   5.101  0.0137 -0.1778 -0.0485
  107DVPC   C4B 1019   9.713  15.290   5.027  0.2251 -0.0143  0.0869
  108UPC    NC3 1020  17.148  14.137   8.448 -0.1442 -0.1080  0.3151
  108UPC    PO4 1021  16.850  14.554   8.272  0.2342 -0.0042 -0.4103
  108UPC    GL1 1022  17.145  14.478   7.994 -0.2535 -0.0145  0.3042
  108UPC    GL2 1023  17.167  14.671   7.740  0.0373  0.0594  0.0489
  108UPC    D1B 1024  17.227  15.036   7.539 -0.0814 -0.3922  0.0072
  108UPC    D2B 1025  17.469  14.757   7.406 -0.2364 -0.1237  0.0109
  108UPC    D3B 1026  17.850  14.852   7.224  0.2601 -0.0301  0.2382
  108UPC    D4B 1027  18.022  15.026   7.498  0.2840 -0.0838 -0.1675
  108UPC    D5B 1028  18.243  14.687   7.449 -0.1845 -0.2549 -0.1318
  109CHOL   ROH 1029  13.960  11.618   7.096 -0.2056  0.0177 -0.1007
  109CHOL    R1 1030  14.211  11.614   6.965 -0.1321  0.1907  0.0319
  109CHOL    R2 1031  14.270  11.438   6.760  0.1900  0.0424  0.2423
  109CHOL    R3 1032  14.334  11.666   6.626 -0.0280 -0.0132  0.0369
  109CHOL    R4 1033  14.390  11.451   6.436  0.1472 -0.1295  0.2187
  109CHOL    R5 1034  14.527  11.608   6.498  0.0123  0.0498  0.0702
  109CHOL    C1 1035  14.519  11.673   6.122 -0.0823 -0.2817  0.0122
  109CHOL    C2 1036  14.844  11.619   5.813  0.2782 -0.1982 -0.2246
  110DAPE   NH3 1037  13.624  12.247   7.628 -0.0093 -0.0960  0.1459
  110DAPE   PO4 1038  14.005  11.969   7.514 -0.2177 -0.1948 -0.0333
  110DAPE   GL1 1039  14.247  11.639   7.480 -0.2156  0.1138  0.0243
  110DAPE   GL2 1040  14.567  11.696   7.406  0.0684 -0.2649 -0.1948
  110DAPE   D1A 1041  14.285  11.242   7.383  0.4158 -0.2079 -0.2306
  110DAPE   D2A 1042  14.426  10.884   7.228  0.0685  0.1219  0.0709
  110DAPE   D3A 1043  14.486  10.540   7.070  0.0840  0.0514  0.0039
  110DAPE   D4A 1044  14.910  10.604   7.138  0.1955 -0.0547 -0.2201
  110DAPE   C5A 1045  15.093  10.388   6.962  0.1073 -0.1530 -0.1151
  110DAPE   D1B 1046  14.700  11.311   7.081 -0.0519 -0.1036 -0.0831
  110DAPE   D2B 1047  15.104  11.113   7.032  0.2738 -0.1784  0.1452
  110DAPE   D3B 1048  14.974  10.831   6.717 -0.0588 -0.1106  0.0259
  110DAPE   D4B 1049  14.755  11.184   6.612 -0.0730  0.1120 -0.1509
  110DAPE   C5B 1050  14.905  11.363   6.322  0.1529 -0.0507 -0.3342
  111CHOL   ROH 1051   9.103  12.783   6.537 -0.0381 -0.0002  0.0030
  111CHOL    R1 1052   8.974  12.753   6.287 -0.0118  0.0606 -0.0194
  111CHOL    R2 1053   9.029  12.916   6.070  0.0285  0.1026  0.0149
  111CHOL    R3 1054   9.073  12.679   5.945  0.0261  0.1213 -0.0203
  111CHOL    R4 1055   9.029  12.871   5.727 -0.1387  0.1130  0.0138
  111CHOL    R5 1056   8.924  12.683   5.757 -0.0703  0.0866  0.0593
  111CHOL    C1 1057   9.070  12.623   5.410 -0.2383  0.1366 -0.0200
  111CHOL    C2 1058   8.986  12.567   5.010 -0.2348 -0.0882  0.1457
  112DAPE   NH3 1059  15.926  17.860   7.684  0.1274 -0.2737  0.0172
  112DAPE   PO4 1060  16.381  17.974   7.558  0.1153 -0.0183 -0.0500
  112DAPE   GL1 1061  16.292  17.705   7.281  0.0471 -0.0862  0.3316
  112DAPE   GL2 1062  16.165  17.874   7.081 -0.1816 -0.0621 -0.0347
  112DAPE   D1A 1063  16.304  17.309   6.941  0.1523 -0.1160  0.0498
  112DAPE   D2A 1064  16.735  17.383   6.922  0.1491 -0.0552 -0.3672
  112DAPE   D3A 1065  17.113  17.158   6.804 -0.0412  0.1104 -0.0233
  112DAPE   D4A 1066  17.042  17.309   6.401  0.1423 -0.1012 -0.0121
  112DAPE   C5A 1067  17.276  17.166   6.180  0.0695 -0.1858 -0.2026
  112DAPE   D1B 1068  16.249  18.230   6.788  0.3815  0.0941  0.1479
  112DAPE   D2B 1069  15.841  18.111   6.751 -0.2498  0.2278 -0.1012
  112DAPE   D3B 1070  15.923  18.342   6.456  0.0406 -0.1230 -0.1236
  112DAPE   D4B 1071  15.827  18.141   6.165 -0.1996  0.1601 -0.2010
  112DAPE   C5B 1072  16.126  17.832   5.934 -0.3643 -0.1101 -0.2187
  113CHOL   ROH 1073  18.129  16.389   6.940  0.1579  0.0734 -0.2021
  113CHOL    R1 1074  17.993  16.351   6.695  0.0400 -0.0731 -0.1159
  113CHOL    R2 1075  17.718  16.340   6.677  0.0253  0.0247  0.0088
  113CHOL    R3 1076  17.754  16.536   6.493  0.0330 -0.1386 -0.1672
  113CHOL    R4 1077  17.485  16.432   6.439 -0.0871  0.0224  0.1163
  113CHOL    R5 1078  17.648  16.453   6.295 -0.1812 -0.2064 -0.0255
  113CHOL    C1 1079  17.384  16.671   6.127 -0.1451 -0.1320  0.0137
  113CHOL    C2 1080  17.151  16.474   5.949  0.2359 -0.1428 -0.1148
  114CHOL   ROH 1081  11.235  10.757   6.311 -0.2805  0.1133 -0.0696
  114CHOL    R1 1082  11.210  10.917   6.078 -0.0457  0.0185 -0.1619
  114CHOL    R2 1083  11.357  10.868   5.849 -0.0164 -0.2477 -0.0908
  114CHOL    R3 1084  11.111  10.865   5.732  0.0158 -0.0639 -0.1672
  114CHOL    R4 1085  11.299  10.824   5.511  0.0504 -0.2362 -0.1040
  114CHOL    R5 1086  11.144  10.976   5.522  0.1680 -0.1109 -0.1687
  114CHOL    C1 1087  11.035  10.795   5.204  0.1195 -0.0569 -0.1834
  114CHOL    C2 1088  10.958  10.732   4.830 -0.1805 -0.2253 -0.1155
  115DVPC   NC3 1089  19.443  15.203   7.994 -0.1838 -0.3612 -0.2781
  115DVPC   PO4 1090  19.570  15.536   7.707  0.0575  0.1852  0.0039
  115DVPC   GL1 1091  19.277  15.406   7.453  0.1276 -0.2383  0.2146
  115DVPC   GL2 1092  19.445  15.262   7.270  0.0501  0.1014 -0.1873
  115DVPC   C1A 1093  18.965  15.158   7.302 -0.0460 -0.3350 -0.0197
  115DVPC   C2A 1094  18.476  14.984   7.180  0.1013 -0.0696  0.1293
  115DVPC   D3A 1095  18.252  14.738   6.823  0.1826 -0.1059  0.4634
  115DVPC   C4A 1096  17.897  14.518   6.874  0.1907 -0.1840 -0.0393
  115DVPC   C1B 1097  19.707  15.213   6.836  0.1486  0.2461  0.0950
  115DVPC   C2B 1098  19.829  14.974   6.529 -0.1694  0.1825  0.0281
  115DVPC   D3B 1099  19.685  14.874   6.139  0.0127  0.2394  0.0245
  115DVPC   C4B 1100  19.492  14.551   5.925 -0.0858 -0.2901 -0.0034
  116PUPC   NC3 1101  17.098  12.740   8.497 -0.1477  0.1979 -0.0159
  116PUPC   PO4 1102  17.522  12.632   8.290 -0.0709  0.4251  0.2240
  116PUPC   GL1 1103  17.185  12.661   7.969 -0.0887  0.2215  0.4524
  116PUPC   GL2 1104  16.995  12.439   7.719 -0.2519 -0.2092 -0.0091
  116PUPC   D1A 1105  17.105  12.892   7.568 -0.0111  0.0788  0.1443
  116PUPC   D2A 1106  17.349  13.146   7.889 -0.1068 -0.0098  0.3285
  116PUPC   D3A 1107  17.268  13.542   8.045 -0.0830 -0.1309  0.0744
  116PUPC   D4A 1108  17.178  13.895   7.995  0.1672 -0.0286 -0.0252
  116PUPC   D5A 1109  17.369  13.743   7.600 -0.1726 -0.2828 -0.0072
  116PUPC   C1B 1110  17.151  12.508   7.272 -0.0882  0.3436 -0.3241
  116PUPC   C2B 1111  17.103  12.565   6.936  0.0745 -0.0469 -0.1992
  116PUPC   C3B 1112  17.102  12.626   6.447  0.0389  0.0436 -0.1585
  116PUPC   C4B 1113  16.711  12.537   6.221  0.1116 -0.0359 -0.0509
  117PAPE   NH3 1114  13.480  10.888   7.335 -0.1054  0.5619 -0.1558
  117PAPE   PO4 1115  13.675  10.493   7.288  0.2533 -0.0596  0.1556
  117PAPE   GL1 1116  14.019  10.481   6.961 -0.4730  0.2147  0.1038
  117PAPE   GL2 1117  13.871  10.490   6.758  0.0731  0.2660  0.2719
  117PAPE   D1A 1118  14.333  10.365   6.661  0.3973  0.0694 -0.3046
  117PAPE   D2A 1119  14.745  10.255   6.666 -0.0218  0.0700  0.1750
  117PAPE   D3A 1120  14.818  10.433   6.354  0.1975 -0.0342 -0.0133
  117PAPE   D4A 1121  14.904  10.863   6.188  0.2249  0.1166 -0.0394
  117PAPE   C5A 1122  14.598  11.210   5.990 -0.0319  0.0658  0.1237
  117PAPE   C1B 1123  13.898  10.453   6.337 -0.1748 -0.0879  0.4089
  117PAPE   C2B 1124  13.921  10.476   5.936 -0.0842 -0.1971 -0.0289
  117PAPE   C3B 1125  14.097  10.468   5.556  0.3249  0.0479 -0.1965
  117PAPE   C4B 1126  13.901  10.358   5.139 -0.0794 -0.0667 -0.0969
  118CHOL   ROH 1127  16.134  12.891   7.605  0.1900 -0.2310 -0.0545
  118CHOL    R1 1128  16.214  12.873   7.334  0.0454 -0.1060 -0.1071
  118CHOL    R2 1129  16.058  12.968   7.126 -0.0307  0.0636  0.0233
  118CHOL    R3 1130  16.284  13.106   7.063 -0.0166  0.0238 -0.0123
  118CHOL    R4 1131  16.115  13.125   6.823 -0.0167 -0.0111 -0.0129
  118CHOL    R5 1132  16.321  13.055   6.832 -0.0257 -0.0320 -0.0008
  118CHOL    C1 1133  16.360  13.346   6.588  0.0046 -0.0921 -0.0675
  118CHOL    C2 1134  16.588  13.446   6.282 -0.3656  0.0494  0.0676
  119CHOL   ROH 1135  10.109  16.519   2.974 -0.0688 -0.0011  0.0469
  119CHOL    R1 1136  10.102  16.684   3.204  0.0319 -0.0051  0.0529
  119CHOL    R2 1137   9.867  16.775   3.316  0.0872  0.1159  0.0689
  119CHOL    R3 1138   9.968  16.662   3.542  0.0397  0.0566  0.0610
  119CHOL    R4 1139   9.751  16.838   3.635 -0.1190 -0.1163  0.0433
  119CHOL    R5 1140   9.959  16.839   3.704 -0.1497 -0.0285  0.1493
  119CHOL    C1 1141   9.779  16.769   4.034 -0.2836 -0.3074  0.0208
  119CHOL    C2 1142   9.621  17.077   4.305 -0.1138 -0.2761 -0.0952
  120PIPC   NC3 1143  18.556  16.647   7.275  0.0179 -0.1831 -0.2130
  120PIPC   PO4 1144  18.440  16.296   7.444 -0.2590  0.0380 -0.2061
  120PIPC   GL1 1145  18.160  16.012   7.334  0.0616  0.1331 -0.3820
  120PIPC   GL2 1146  18.272  15.929   7.107 -0.1306 -0.0927 -0.0386
  120PIPC   C1A 1147  17.809  15.858   7.212  0.0712  0.1743 -0.3246
  120PIPC   D2A 1148  17.416  15.712   7.382 -0.1167  0.1573 -0.1923
  120PIPC   D3A 1149  17.589  15.285   7.265 -0.2269 -0.1082  0.4712
  120PIPC   C4A 1150  17.428  15.078   6.980 -0.1100  0.0986  0.0664
  120PIPC   C1B 1151  18.321  15.906   6.796  0.0809 -0.1032  0.3091
  120PIPC   C2B 1152  18.227  15.693   6.420 -0.3653  0.0460  0.1755
  120PIPC   C3B 1153  17.819  15.515   6.239 -0.0218  0.0286 -0.0024
  120PIPC   C4B 1154  17.776  15.112   6.086 -0.0874 -0.1806 -0.1224
  121DIPE   NH3 1155  19.637  15.738   7.265  0.0472 -0.4419  0.2663
  121DIPE   PO4 1156  19.552  16.180   7.151 -0.1332  0.3554  0.0961
  121DIPE   GL1 1157  19.209  15.998   6.924  0.3000  0.3736  0.0659
  121DIPE   GL2 1158  19.174  15.713   7.075  0.1422 -0.0735 -0.2437
  121DIPE   C1A 1159  19.202  15.732   6.541  0.3510  0.0441  0.2238
  121DIPE   D2A 1160  19.131  15.497   6.224 -0.1548 -0.0995 -0.2346
  121DIPE   D3A 1161  19.334  15.144   5.968 -0.1653 -0.0923 -0.0777
  121DIPE   C4A 1162  19.267  14.998   5.576 -0.0546  0.0163 -0.0845
  121DIPE   C1B 1163  19.202  15.310   6.831  0.2931 -0.2916 -0.1401
  121DIPE   D2B 1164  19.341  15.025   6.440 -0.3878  0.0346 -0.2029
  121DIPE   D3B 1165  18.890  15.132   6.389 -0.1057 -0.0916  0.0550
  121DIPE   C4B 1166  18.633  15.040   5.975  0.0676  0.1359  0.0461
  122CHOL   ROH 1167  15.391  18.427   6.696 -0.0330  0.0554 -0.0243
  122CHOL    R1 1168  15.421  18.310   6.440  0.2151  0.0628 -0.0014
  122CHOL    R2 1169  15.211  18.289   6.261  0.2718 -0.3455 -0.0288
  122CHOL    R3 1170  15.383  18.418   6.095  0.0682 -0.0585 -0.0240
  122CHOL    R4 1171  15.193  18.286   5.916  0.0938 -0.0928 -0.0244
  122CHOL    R5 1172  15.410  18.269   5.909  0.1071  0.1087 -0.1546
  122CHOL    C1 1173  15.343  18.405   5.559 -0.2008  0.3238 -0.0173
  122CHOL    C2 1174  15.614  18.429   5.248  0.0075 -0.1368  0.3649
  123DVPC   NC3 1175   9.357  16.806   6.555 -0.1128  0.1729  0.1937
  123DVPC   PO4 1176   9.110  16.786   6.130  0.2492  0.1900  0.1885
  123DVPC   GL1 1177   9.273  17.015   5.814 -0.1576  0.1373  0.3459
  123DVPC   GL2 1178   9.369  17.302   5.815 -0.1781  0.2593  0.1765
  123DVPC   C1A 1179   9.237  17.173   5.317  0.2457 -0.1930 -0.2598
  123DVPC   C2A 1180   9.081  17.135   4.902  0.1004 -0.1324 -0.0542
  123DVPC   D3A 1181   8.830  17.055   4.602  0.0631  0.0589  0.2599
  123DVPC   C4A 1182   8.349  17.154   4.684  0.2046 -0.0816 -0.1643
  123DVPC   C1B 1183   9.745  17.226   5.614  0.0722  0.2192  0.2695
  123DVPC   C2B 1184   9.994  17.345   5.280  0.0974 -0.0459 -0.0620
  123DVPC   D3B 1185  10.071  17.569   4.949 -0.2016  0.3284  0.2172
  123DVPC   C4B 1186   9.969  17.311   4.575 -0.1470  0.4027  0.2492
  124DVPC   NC3 1187  10.494  15.663   7.233  0.2391 -0.0536  0.0294
  124DVPC   PO4 1188  10.311  15.887   6.868  0.1325 -0.1143 -0.0933
  124DVPC   GL1 1189  10.438  15.910   6.400  0.2584  0.1325  0.0399
  124DVPC   GL2 1190  10.169  15.752   6.250 -0.0403  0.1221 -0.2762
  124DVPC   C1A 1191  10.615  15.724   6.018 -0.0776  0.2547 -0.0682
  124DVPC   C2A 1192  10.553  15.828   5.579 -0.1003  0.3617  0.0361
  124DVPC   D3A 1193  10.607  15.871   5.169  0.0778 -0.2587 -0.2855
  124DVPC   C4A 1194  10.938  15.639   4.901 -0.2280  0.1233  0.1113
  124DVPC   C1B 1195  10.119  15.936   5.841  0.1821  0.0463  0.3192
  124DVPC   C2B 1196  10.146  16.012   5.357  0.0238 -0.0263 -0.3447
  124DVPC   D3B 1197  10.252  16.205   4.987  0.1062 -0.0399  0.3082
  124DVPC   C4B 1198  10.534  15.980   4.708  0.1566  0.2938  0.2703
  125DTPE   NH3 1199   8.787  13.847   7.112 -0.0262 -0.1249  0.0213
  125DTPE   PO4 1200   8.608  13.436   7.161  0.2799  0.2942 -0.0774
  125DTPE   GL1 1201   8.565  13.469   6.686 -0.0300  0.0905  0.1932
  125DTPE   GL2 1202   8.839  13.606   6.615 -0.2489 -0.1347  0.1442
  125DTPE   C1A 1203   8.412  13.728   6.413  0.0674  0.1024  0.3129
  125DTPE   C2A 1204   8.175  14.137   6.406  0.3375  0.2241  0.0996
  125DTPE   C1B 1205   8.930  13.787   6.213  0.0668  0.1320  0.0769
  125DTPE   C2B 1206   8.972  13.817   5.742 -0.1231  0.1242 -0.5372
  126CHOL   ROH 1207  12.573  17.526   6.507  0.0040  0.1037 -0.0583
  126CHOL    R1 1208  12.773  17.494   6.310 -0.0199  0.1070 -0.0843
  126CHOL    R2 1209  12.757  17.614   6.061 -0.0446  0.1215 -0.0785
  126CHOL    R3 1210  13.002  17.711   6.128 -0.0350  0.1093 -0.0996
  126CHOL    R4 1211  12.986  17.744   5.837 -0.0083 -0.0019 -0.1128
  126CHOL    R5 1212  13.144  17.643   5.948 -0.0329  0.0174 -0.0623
  126CHOL    C1 1213  13.349  17.911   5.770  0.0218 -0.0851 -0.1526
  126CHOL    C2 1214  13.470  18.017   5.372 -0.1053  0.1319 -0.1327
  127CHOL   ROH 1215  11.478  15.990   6.238 -0.1411  0.2462  0.0529
  127CHOL    R1 1216  11.402  15.982   5.965  0.0236 -0.0481  0.0122
  127CHOL    R2 1217  11.375  16.210   5.811 -0.2091 -0.1878 -0.1576
  127CHOL    R3 1218  11.549  16.080   5.647  0.0692 -0.0616  0.0284
  127CHOL    R4 1219  11.457  16.310   5.491 -0.0363 -0.1974 -0.1177
  127CHOL    R5 1220  11.452  16.102   5.429  0.2314 -0.2252 -0.0638
  127CHOL    C1 1221  11.668  16.247   5.151  0.3253 -0.0845  0.0802
  127CHOL    C2 1222  11.908  16.531   5.086 -0.2320 -0.1531  0.0585
  128DPPC   NC3 1223  14.617  19.318   6.842  0.2541  0.0966 -0.0643
  128DPPC   PO4 1224  14.169  19.233   6.834  0.2137  0.1453 -0.3447
  128DPPC   GL1 1225  13.836  18.969   6.635 -0.2085 -0.1723  0.0234
  128DPPC   GL2 1226  14.054  18.738   6.702 -0.1384 -0.1198 -0.1543
  128DPPC   C1A 1227  13.834  18.928   6.211  0.1363 -0.1366  0.1055
  128DPPC   C2A 1228  13.890  18.938   5.856  0.2335  0.0585  0.0121
  128DPPC   C3A 1229  13.738  19.071   5.435 -0.1348 -0.0831 -0.1183
  128DPPC   C4A 1230  13.824  19.111   5.002 -0.2293 -0.2026  0.2590
  128DPPC   C1B 1231  14.364  18.764   6.356  0.4692 -0.1742  0.3430
  128DPPC   C2B 1232  14.314  18.709   5.969  0.0688 -0.1448  0.0921
  128DPPC   C3B 1233  14.210  18.660   5.583  0.1379 -0.0555 -0.0217
  128DPPC   C4B 1234  14.037  18.678   5.172  0.0376 -0.2584 -0.0243
  129CHOL   ROH 1235  19.378  14.672   6.806  0.0138 -0.0753  0.1544
  129CHOL    R1 1236  19.376  14.523   6.565 -0.0319 -0.0907  0.1643
  129CHOL    R2 1237  19.605  14.476   6.417 -0.0680 -0.0542  0.0961
  129CHOL    R3 1238  19.528  14.216   6.442 -0.0087 -0.0682  0.1366
  129CHOL    R4 1239  19.770  14.206   6.278 -0.0693 -0.0296  0.0462
  129CHOL    R5 1240  19.576  14.119   6.229 -0.0708 -0.0688  0.1229
  129CHOL    C1 1241  19.794  13.806   6.219 -0.0147 -0.0283  0.0552
  129CHOL    C2 1242  19.720  13.525   6.140 -0.1177  0.0857 -0.3897
  130CHOL   ROH 1243  11.579  17.568   6.574  0.2219 -0.1695 -0.1166
  130CHOL    R1 1244  11.736  17.746   6.421  0.1323  0.0017 -0.0120
  130CHOL    R2 1245  11.791  17.705   6.154  0.3942  0.0336  0.0328
  130CHOL    R3 1246  11.688  17.955   6.126  0.1134 -0.0888 -0.0728
  130CHOL    R4 1247  11.875  17.926   5.902  0.2578  0.0795  0.0268
  130CHOL    R5 1248  11.873  18.087   6.049 -0.0024  0.1121 -0.0100
  130CHOL    C1 1249  11.827  18.290   5.730 -0.0852 -0.0088 -0.0758
  130CHOL    C2 1250  11.573  18.431   5.440  0.0183 -0.4287 -0.3572
  131APC    NC3 1251  10.090  16.390   6.987 -0.0207 -0.2576 -0.0570
  131APC    PO4 1252   9.839  16.843   6.790  0.1363  0.3104  0.2026
  131APC    GL1 1253   9.871  16.875   6.328 -0.2387  0.0770 -0.1384
  131APC    GL2 1254   9.660  16.841   6.055 -0.0518 -0.1566 -0.2190
  131APC    D1B 1255   9.516  16.678   5.604  0.0784 -0.1253  0.0149
  131APC    D2B 1256   9.833  16.845   5.254  0.0861 -0.2763  0.2513
  131APC    D3B 1257   9.479  16.782   5.024 -0.3228  0.1368  0.2794
  131APC    D4B 1258   9.416  16.836   4.618 -0.0008 -0.0844 -0.1308
  131APC    C5B 1259   9.163  16.843   4.254  0.2913 -0.0434  0.1728
  132PIPC   NC3 1260   7.791  12.008   7.197 -0.1613  0.0761  0.2570
  132PIPC   PO4 1261   8.219  12.055   7.107  0.0666 -0.0809  0.0286
  132PIPC   GL1 1262   8.132  12.024   6.643 -0.1488  0.2267 -0.1667
  132PIPC   GL2 1263   8.311  12.232   6.485 -0.0615 -0.2020  0.0384
  132PIPC   C1A 1264   8.009  11.862   6.330 -0.0061  0.0487  0.0237
  132PIPC   D2A 1265   7.911  11.900   5.951 -0.0148 -0.2292  0.1644
  132PIPC   D3A 1266   7.804  11.695   5.586 -0.2494 -0.0304 -0.2495
  132PIPC   C4A 1267   7.780  11.881   5.311  0.4080  0.2202  0.2204
  132PIPC   C1B 1268   8.196  12.268   6.079  0.1459 -0.2942  0.0966
  132PIPC   C2B 1269   8.139  12.184   5.616 -0.0932 -0.1160 -0.2372
  132PIPC   C3B 1270   8.225  12.276   5.295 -0.3122 -0.0176 -0.0649
  132PIPC   C4B 1271   8.055  12.042   4.907 -0.1999 -0.0240 -0.2243
  133CHOL   ROH 1272  13.930  10.957   7.046  0.0922  0.0749 -0.1028
  133CHOL    R1 1273  14.090  11.060   6.836 -0.2105  0.2841 -0.2396
  133CHOL    R2 1274  14.302  10.919   6.729  0.1713  0.7294 -0.1004
  133CHOL    R3 1275  14.172  10.964   6.495  0.0002  0.1096 -0.1433
  133CHOL    R4 1276  14.407  10.806   6.419  0.2978  0.4469  0.0408
  133CHOL    R5 1277  14.346  10.998   6.335 -0.1100  0.2091 -0.2463
  133CHOL    C1 1278  14.345  10.783   6.019  0.2107 -0.2994  0.0828
  133CHOL    C2 1279  14.477  10.826   5.615 -0.0204  0.1004 -0.0420
  134CHOL   ROH 1280   9.938  11.884   6.224  0.3062 -0.2227  0.1206
  134CHOL    R1 1281  10.045  11.818   5.970  0.1557 -0.2199  0.0551
  134CHOL    R2 1282   9.962  11.596   5.827 -0.0260 -0.1443  0.0396
  134CHOL    R3 1283   9.917  11.780   5.631 -0.0207 -0.0745  0.1039
  134CHOL    R4 1284   9.943  11.525   5.489  0.1294 -0.0023 -0.0002
  134CHOL    R5 1285  10.055  11.708   5.449  0.0760  0.0581  0.1231
  134CHOL    C1 1286   9.890  11.656   5.109  0.2248  0.1461  0.0369
  134CHOL    C2 1287   9.820  11.459   4.737  0.4561 -0.0453 -0.0187
  135CHOL   ROH 1288  16.709  16.515   6.845 -0.2053  0.2642 -0.1611
  135CHOL    R1 1289  16.638  16.385   6.604 -0.2220  0.1367 -0.0886
  135CHOL    R2 1290  16.567  16.524   6.375 -0.1841  0.0183 -0.1743
  135CHOL    R3 1291  16.764  16.375   6.262 -0.2095 -0.0892 -0.0786
  135CHOL    R4 1292  16.571  16.417   6.046 -0.0527  0.0708 -0.1902
  135CHOL    R5 1293  16.649  16.226   6.114 -0.2160  0.0086 -0.1731
  135CHOL    C1 1294  16.758  16.215   5.749 -0.0004  0.0007 -0.1095
  135CHOL    C2 1295  16.855  16.010   5.475 -0.0383  0.0860 -0.4395
  136DPPC   NC3 1296  15.185  17.892   7.439 -0.0194 -0.0602  0.1638
  136DPPC   PO4 1297  14.797  17.844   7.140  0.1486  0.0675 -0.3105
  136DPPC   GL1 1298  14.818  17.959   6.679 -0.0547 -0.0899 -0.2004
  136DPPC   GL2 1299  14.863  18.262   6.689 -0.0587  0.0310  0.4258
  136DPPC   C1A 1300  14.874  17.945   6.216  0.3964 -0.0671 -0.3623
  136DPPC   C2A 1301  14.800  17.890   5.778 -0.0792 -0.0655 -0.1389
  136DPPC   C3A 1302  14.510  17.913   5.280  0.1798  0.0642 -0.2041
  136DPPC   C4A 1303  14.236  17.864   4.979 -0.0650 -0.1060  0.1110
  136DPPC   C1B 1304  14.760  18.544   6.313  0.1112  0.2096  0.3782
  136DPPC   C2B 1305  14.681  18.363   5.891 -0.2227  0.0162 -0.1514
  136DPPC   C3B 1306  14.836  18.317   5.508 -0.2751 -0.2445 -0.0516
  136DPPC   C4B 1307  15.037  18.280   5.127 -0.1922 -0.0385 -0.1183
  137PVSM   NC3 1308  16.964  11.896   8.586 -0.1977 -0.1581  0.1446
  137PVSM   PO4 1309  16.935  12.316   8.602  0.1459  0.3298 -0.0465
  137PVSM   AM1 1310  16.701  12.301   8.124 -0.1552 -0.1790  0.1988
  137PVSM   AM2 1311  16.771  11.864   8.150  0.1526  0.4229  0.2078
  137PVSM   T1A 1312  16.492  12.199   7.877  0.1366 -0.1963 -0.1556
  137PVSM   C2A 1313  16.471  11.943   7.455  0.1911  0.1273  0.0781
  137PVSM   C3A 1314  16.757  11.733   7.097  0.1706 -0.1287 -0.0330
  137PVSM   C1B 1315  16.825  11.863   7.790  0.0208  0.2190 -0.3247
  137PVSM   C2B 1316  16.958  12.044   7.364  0.0948 -0.0329 -0.1483
  137PVSM   D3B 1317  17.142  12.041   6.992  0.0995 -0.2170 -0.0723
  137PVSM   C4B 1318  17.373  12.236   6.583 -0.0152 -0.1193 -0.1794
  138PGSM   NC3 1319  19.469  16.763   7.046  0.2360 -0.2317 -0.0727
  138PGSM   PO4 1320  19.194  17.008   6.809 -0.0045 -0.1907 -0.0056
  138PGSM   AM1 1321  19.015  16.674   6.603 -0.0351 -0.1318  0.0334
  138PGSM   AM2 1322  19.245  16.446   6.666  0.1538  0.0549 -0.1123
  138PGSM   T1A 1323  18.721  16.601   6.303 -0.0254 -0.0862  0.0088
  138PGSM   C2A 1324  18.683  16.268   5.954  0.1492 -0.0866  0.3016
  138PGSM   C3A 1325  18.556  15.913   5.699 -0.1216  0.2004  0.1119
  138PGSM   C1B 1326  19.063  16.229   6.201 -0.1816 -0.1075  0.0006
  138PGSM   C2B 1327  19.028  15.966   5.832 -0.2838 -0.1290 -0.1656
  138PGSM   D3B 1328  19.021  15.899   5.378  0.3908 -0.1658  0.2793
  138PGSM   C4B 1329  19.189  15.585   5.258 -0.0617  0.2665  0.1191
  138PGSM   C5B 1330  19.177  15.200   5.047 -0.1156  0.0301  0.3459
  139DFPE   NH3 1331  15.211  12.908   7.795  0.0252  0.0106  0.0128
  139DFPE   PO4 1332  14.982  13.043   7.373 -0.0136 -0.0051  0.0024
  139DFPE   GL1 1333  14.693  12.798   7.038 -0.1429 -0.4426  0.0171
  139DFPE   GL2 1334  14.412  12.538   7.128 -0.2710 -0.1082 -0.1173
  139DFPE   C1A 1335  14.810  12.662   6.573 -0.1884  0.0304  0.0157
  139DFPE   D2A 1336  14.785  12.758   6.056  0.0372  0.0491 -0.1500
  139DFPE   D3A 1337  15.100  12.456   6.176  0.0335  0.0393  0.1515
  139DFPE   D4A 1338  15.250  12.497   5.707 -0.0813  0.3730 -0.3074
  139DFPE   C1B 1339  14.792  12.293   6.975  0.0128 -0.2451  0.1246
  139DFPE   D2B 1340  15.023  12.204   6.596 -0.1757 -0.0189  0.2433
  139DFPE   D3B 1341  14.979  11.850   6.295 -0.3000  0.0247  0.0343
  139DFPE   D4B 1342  15.194  11.911   5.936  0.2199 -0.1343  0.2018
  140CHOL   ROH 1343   9.580  12.809   6.430 -0.2990 -0.1325  0.0799
  140CHOL    R1 1344   9.463  12.758   6.177 -0.1061 -0.2152  0.0071
  140CHOL    R2 1345   9.506  12.920   5.958 -0.0940 -0.1804  0.0429
  140CHOL    R3 1346   9.582  12.686   5.841  0.1512 -0.1207  0.0736
  140CHOL    R4 1347   9.525  12.868   5.617 -0.3891 -0.2974  0.0404
  140CHOL    R5 1348   9.441  12.669   5.647 -0.0447 -0.4296  0.2309
  140CHOL    C1 1349   9.607  12.618   5.308 -0.3308 -0.3095  0.0676
  140CHOL    C2 1350   9.707  12.674   4.920  0.0132 -0.1191 -0.0990
  141DAPC   NC3 1351  15.478   9.509   7.241  0.1160 -0.2190 -0.0194
  141DAPC   PO4 1352  15.057   9.715   7.179  0.0116  0.1929 -0.1578
  141DAPC   GL1 1353  15.290   9.729   6.854  0.1421 -0.0726  0.0284
  141DAPC   GL2 1354  15.420  10.031   6.850 -0.0202 -0.0656  0.0235
  141DAPC   D1A 1355  15.589   9.779   6.391  0.3744 -0.2813  0.0866
  141DAPC   D2A 1356  15.618  10.078   6.039  0.0889  0.0120  0.1048
  141DAPC   D3A 1357  15.721   9.886   5.595  0.0736  0.1495 -0.1238
  141DAPC   D4A 1358  15.357  10.119   5.503  0.1653 -0.1263  0.1365
  141DAPC   C5A 1359  15.022  10.081   5.085  0.0736  0.1573 -0.3034
  141DAPC   D1B 1360  15.248  10.136   6.488  0.1192 -0.1127  0.1685
  141DAPC   D2B 1361  15.097   9.725   6.381  0.1362  0.0449  0.0027
  141DAPC   D3B 1362  14.943  10.068   6.105 -0.2671  0.1928  0.1552
  141DAPC   D4B 1363  14.863  10.074   5.628  0.0719 -0.2966 -0.2763
  141DAPC   C5B 1364  14.555  10.287   5.458  0.1411 -0.2587 -0.3988
  142APC    NC3 1365  18.075  11.790   8.612  0.4094  0.1199 -0.0250
  142APC    PO4 1366  18.174  11.582   8.183 -0.0759  0.2324  0.2087
  142APC    GL1 1367  18.410  11.551   7.887  0.0959 -0.3230 -0.3616
  142APC    GL2 1368  18.527  11.417   7.626 -0.1821 -0.0574 -0.1648
  142APC    D1B 1369  18.515  11.104   7.302 -0.2482  0.1059 -0.0337
  142APC    D2B 1370  18.897  11.198   7.241  0.3093  0.2207 -0.3171
  142APC    D3B 1371  19.103  11.675   7.124  0.0239 -0.0372 -0.0193
  142APC    D4B 1372  18.939  11.716   7.554 -0.0572 -0.1513  0.1503
  142APC    C5B 1373  18.644  11.920   7.663  0.0967 -0.0830  0.0218
  143PQPE   NH3 1374  18.525  13.383   8.322 -0.0196  0.1698  0.2074
  143PQPE   PO4 1375  18.192  13.177   8.099  0.1101 -0.0012  0.0044
  143PQPE   GL1 1376  17.913  13.003   7.734  0.3212 -0.0031  0.3030
  143PQPE   GL2 1377  18.125  13.041   7.507 -0.0108 -0.0912 -0.0807
  143PQPE   C1A 1378  17.637  13.306   7.488 -0.3053 -0.0185  0.1471
  143PQPE   D2A 1379  17.610  13.562   7.152  0.0286  0.0579 -0.3767
  143PQPE   D3A 1380  17.476  13.711   6.700  0.0786  0.1948 -0.0479
  143PQPE   D4A 1381  17.219  13.860   7.114 -0.0851 -0.1475 -0.1646
  143PQPE   C5A 1382  17.115  13.400   7.281 -0.2367  0.2187  0.3879
  143PQPE   C1B 1383  18.014  13.131   7.189  0.1097 -0.0507  0.1923
  143PQPE   C2B 1384  17.902  13.340   6.854 -0.2599  0.2500 -0.0494
  143PQPE   C3B 1385  17.751  13.276   6.481 -0.2640  0.1269 -0.2483
  143PQPE   C4B 1386  17.919  13.303   6.051 -0.0068  0.4622 -0.0614
  144PUPE   NH3 1387  11.362  18.278   7.301 -0.2467  0.0664  0.0793
  144PUPE   PO4 1388  11.707  18.392   7.582 -0.0574  0.0361  0.2413
  144PUPE   GL1 1389  11.890  18.285   7.136  0.0553 -0.2567  0.4022
  144PUPE   GL2 1390  11.752  18.034   7.012 -0.0048  0.2171 -0.2917
  144PUPE   D1A 1391  12.182  18.236   6.766 -0.2741 -0.1277  0.4057
  144PUPE   D2A 1392  12.526  18.267   6.879 -0.2291 -0.0636 -0.0260
  144PUPE   D3A 1393  12.540  17.822   6.937  0.1291 -0.0827 -0.1120
  144PUPE   D4A 1394  12.114  17.768   6.730  0.2099  0.1186 -0.1116
  144PUPE   D5A 1395  12.294  17.909   6.387 -0.0749 -0.3987 -0.1201
  144PUPE   C1B 1396  11.742  18.220   6.587  0.1462 -0.2311  0.3207
  144PUPE   C2B 1397  11.606  18.500   6.244 -0.1528 -0.2363 -0.3548
  144PUPE   C3B 1398  11.281  18.621   5.904  0.3538 -0.1297 -0.0003
  144PUPE   C4B 1399  11.187  18.252   5.670 -0.0172  0.0995 -0.3581
  145CHOL   ROH 1400  10.453  17.404   4.591  0.0366  0.0993  0.1466
  145CHOL    R1 1401  10.382  17.665   4.507  0.0900  0.0851  0.0479
  145CHOL    R2 1402  10.166  17.715   4.341  0.1097  0.0676  0.0024
  145CHOL    R3 1403  10.092  17.883   4.541  0.1221  0.1406 -0.0569
  145CHOL    R4 1404   9.967  17.994   4.300 -0.2013 -0.1532 -0.0168
  145CHOL    R5 1405  10.096  18.100   4.440 -0.1831  0.0728 -0.2120
  145CHOL    C1 1406   9.782  18.315   4.464 -0.3706 -0.2131 -0.0836
  145CHOL    C2 1407   9.593  18.448   4.667 -0.1356 -0.2681 -0.1066
  146PIPC   NC3 1408   9.883  12.842   6.788 -0.0778 -0.2809  0.0601
  146PIPC   PO4 1409  10.017  12.454   6.945  0.0457  0.2519 -0.0281
  146PIPC   GL1 1410   9.961  12.471   6.487 -0.1903  0.1616  0.0989
  146PIPC   GL2 1411   9.761  12.376   6.345  0.1339  0.0420 -0.3557
  146PIPC   C1A 1412  10.261  12.450   6.169  0.3486 -0.0014  0.1201
  146PIPC   D2A 1413  10.493  12.108   6.074 -0.1165 -0.2168  0.0416
  146PIPC   D3A 1414  10.182  12.179   5.622  0.1288 -0.1754  0.0479
  146PIPC   C4A 1415  10.274  12.066   5.168  0.1203 -0.0609  0.2013
  146PIPC   C1B 1416   9.833  12.287   5.944  0.2145  0.3592 -0.0052
  146PIPC   C2B 1417   9.685  12.237   5.690 -0.2871 -0.0385  0.0762
  146PIPC   C3B 1418   9.787  12.147   5.324 -0.0655 -0.0077 -0.2540
  146PIPC   C4B 1419   9.927  12.238   4.931  0.3236 -0.1698 -0.0512
  147PUPC   NC3 1420  14.643   9.477   7.396 -0.3047 -0.1089 -0.0760
  147PUPC   PO4 1421  14.320   9.366   7.106 -0.1702  0.0501 -0.1581
  147PUPC   GL1 1422  14.353   9.553   6.631  0.1622  0.0065  0.1095
  147PUPC   GL2 1423  14.066   9.430   6.511 -0.0084  0.1088  0.2077
  147PUPC   D1A 1424  14.534   9.893   6.399 -0.3487  0.1861  0.3172
  147PUPC   D2A 1425  14.506   9.879   5.943 -0.0635  0.1319  0.0406
  147PUPC   D3A 1426  14.415  10.308   6.103  0.1106 -0.1923  0.0015
  147PUPC   D4A 1427  14.776  10.535   5.849  0.1268 -0.2143 -0.0865
  147PUPC   D5A 1428  15.220  10.488   5.949 -0.1593  0.1063 -0.0103
  147PUPC   C1B 1429  14.140   9.527   6.055 -0.1490  0.1743  0.0850
  147PUPC   C2B 1430  14.358   9.537   5.649  0.2851  0.1805 -0.4021
  147PUPC   C3B 1431  14.620   9.727   5.292 -0.1775 -0.1578  0.1692
  147PUPC   C4B 1432  14.663   9.663   4.850  0.0347  0.0243 -0.0979
  148CHOL   ROH 1433   8.545  14.378   6.239 -0.1109 -0.2814  0.0545
  148CHOL    R1 1434   8.622  14.213   6.022 -0.1627 -0.2589  0.0187
  148CHOL    R2 1435   8.454  14.022   5.914 -0.2855 -0.0687 -0.1325
  148CHOL    R3 1436   8.507  14.154   5.682 -0.0718 -0.0171 -0.0560
  148CHOL    R4 1437   8.387  13.901   5.597 -0.1844  0.0879 -0.2146
  148CHOL    R5 1438   8.577  13.983   5.530 -0.0943 -0.0069 -0.0781
  148CHOL    C1 1439   8.398  13.955   5.195  0.0749  0.2276 -0.1906
  148CHOL    C2 1440   8.172  13.658   5.057  0.0619  0.1564  0.0532
  149CDL0   GL0 1441  17.722  12.178   7.971 -0.1041  0.1306  0.0059
  149CDL0  PO41 1442  17.683  11.870   8.205 -0.0595  0.0613  0.2596
  149CDL0  GL11 1443  17.691  11.619   7.863 -0.0751 -0.1043 -0.0874
  149CDL0  GL21 1444  17.888  11.675   7.706  0.0197 -0.1103  0.1254
  149CDL0  C1A1 1445  17.554  11.247   7.533  0.0400  0.0918 -0.2130
  149CDL0  C2A1 1446  17.182  11.281   7.181  0.1482 -0.2089  0.1243
  149CDL0  D3A1 1447  17.092  11.415   6.826 -0.1437  0.0621  0.4865
  149CDL0  C4A1 1448  17.239  11.743   6.580  0.2764  0.0901 -0.1959
  149CDL0  C5A1 1449  17.395  11.871   6.231 -0.2254  0.0500 -0.0219
  149CDL0  C1B1 1450  18.131  11.765   7.294  0.0784 -0.1450 -0.0348
  149CDL0  C2B1 1451  18.522  11.660   7.186 -0.1537 -0.1450 -0.3990
  149CDL0  D3B1 1452  18.759  11.491   6.815 -0.1516 -0.2747  0.1938
  149CDL0  C4B1 1453  18.492  11.075   6.768 -0.1840  0.2503  0.1276
  149CDL0  C5B1 1454  18.501  10.773   6.914  0.1687  0.0891  0.3301
  149CDL0  PO42 1455  18.050  12.062   7.962 -0.1418  0.0496 -0.0451
  149CDL0  GL12 1456  18.186  12.340   7.628  0.1057  0.0492  0.1605
  149CDL0  GL22 1457  17.975  12.540   7.583 -0.0759  0.0277  0.1919
  149CDL0  C1A2 1458  18.320  12.237   7.261  0.3220  0.0054  0.0324
  149CDL0  C2A2 1459  18.168  12.001   6.857 -0.0532 -0.0628  0.0061
  149CDL0  D3A2 1460  18.320  11.764   6.760 -0.1023  0.3002 -0.1653
  149CDL0  C4A2 1461  18.319  11.534   6.388 -0.0902 -0.0639  0.0007
  149CDL0  C5A2 1462  18.556  11.162   6.294 -0.2360 -0.2566  0.0083
  149CDL0  C1B2 1463  18.058  12.615   7.199  0.3009  0.2787  0.1129
  149CDL0  C2B2 1464  17.917  12.807   6.771 -0.1727 -0.1204 -0.0747
  149CDL0  D3B2 1465  17.666  12.694   6.503 -0.0736 -0.0379  0.0680
  149CDL0  C4B2 1466  17.575  12.426   6.171 -0.1036  0.1917 -0.0654
  149CDL0  C5B2 1467  17.154  12.383   6.007 -0.3343 -0.1443  0.2428
  150PEPC   NC3 1468  19.287  14.177   7.884  0.2285 -0.1670  0.2557
  150PEPC   PO4 1469  19.487  14.216   7.575 -0.2136  0.1997 -0.1395
  150PEPC   GL1 1470  19.111  13.972   7.362 -0.0068 -0.1322 -0.0548
  150PEPC   GL2 1471  19.269  13.913   7.092 -0.0931 -0.2214 -0.1490
  150PEPC   C1A 1472  18.711  13.924   7.503  0.0728  0.2847 -0.1025
  150PEPC   C2A 1473  18.341  14.132   7.681  0.1190 -0.3412 -0.1019
  150PEPC   D3A 1474  17.919  13.845   7.836 -0.0270  0.0890 -0.0933
  150PEPC   D4A 1475  18.045  13.585   7.455  0.1546  0.0383  0.1428
  150PEPC   C5A 1476  18.291  13.857   7.287  0.0318  0.4062 -0.0468
  150PEPC   C1B 1477  18.787  13.908   6.986  0.2191  0.0892  0.2609
  150PEPC   C2B 1478  18.549  13.874   6.697 -0.0978  0.2054 -0.1153
  150PEPC   C3B 1479  18.440  13.862   6.310 -0.0683 -0.0243 -0.0068
  150PEPC   C4B 1480  18.696  13.929   6.001 -0.3906 -0.1619  0.2917
  151PVSM   NC3 1481  15.389  10.526   7.938  0.1168 -0.0841 -0.0699
  151PVSM   PO4 1482  15.692  10.403   7.620 -0.1968 -0.2855  0.2040
  151PVSM   AM1 1483  15.988  10.513   7.436 -0.2359  0.2532  0.3535
  151PVSM   AM2 1484  16.153  10.245   7.225  0.2241 -0.0497  0.1245
  151PVSM   T1A 1485  16.069  10.759   7.067 -0.1199 -0.0844  0.0492
  151PVSM   C2A 1486  16.008  10.874   6.731  0.2113 -0.3686 -0.0329
  151PVSM   C3A 1487  16.121  10.899   6.259  0.2341  0.1357 -0.2317
  151PVSM   C1B 1488  15.947  10.180   6.785 -0.2401  0.1531 -0.0241
  151PVSM   C2B 1489  15.899  10.399   6.409  0.0538 -0.1779 -0.0416
  151PVSM   D3B 1490  16.050  10.518   5.956 -0.1697 -0.0785  0.0572
  151PVSM   C4B 1491  15.703  10.620   5.802 -0.0560 -0.1075  0.0498
  152CHOL   ROH 1492   8.837  13.166   6.406  0.0876  0.0141 -0.0282
  152CHOL    R1 1493   8.700  13.180   6.159 -0.0228  0.1103  0.0373
  152CHOL    R2 1494   8.571  13.408   6.073  0.1466  0.2229  0.0739
  152CHOL    R3 1495   8.726  13.375   5.853  0.0094  0.0487  0.0009
  152CHOL    R4 1496   8.497  13.530   5.758 -0.0085  0.0436  0.0390
  152CHOL    R5 1497   8.571  13.343   5.674 -0.1033 -0.0267  0.1110
  152CHOL    C1 1498   8.600  13.569   5.368 -0.2275 -0.2243 -0.0498
  152CHOL    C2 1499   8.784  13.531   5.050  0.0546  0.2048 -0.1629
  153CHOL   ROH 1500  15.304  17.776   6.979  0.0377  0.2082 -0.1334
  153CHOL    R1 1501  15.313  17.708   6.705  0.0592  0.1157 -0.1097
  153CHOL    R2 1502  15.287  17.896   6.505  0.0613  0.0437 -0.1723
  153CHOL    R3 1503  15.523  17.792   6.419  0.0716  0.0290 -0.1280
  153CHOL    R4 1504  15.387  17.880   6.174  0.0378 -0.1109 -0.1729
  153CHOL    R5 1505  15.468  17.681   6.214  0.0679 -0.0860 -0.0710
  153CHOL    C1 1506  15.667  17.773   5.901  0.0338 -0.2147 -0.1316
  153CHOL    C2 1507  15.778  17.775   5.592 -0.1199  0.1932 -0.0168
  154PAPC   NC3 1508  18.055  17.315   7.276  0.0364 -0.5923  0.0630
  154PAPC   PO4 1509  18.117  16.928   7.139 -0.2006  0.3985  0.3286
  154PAPC   GL1 1510  17.901  17.298   6.814  0.1015  0.0587  0.0529
  154PAPC   GL2 1511  18.051  17.235   6.494  0.1219  0.0614  0.0172
  154PAPC   D1A 1512  17.536  17.381   6.562 -0.3120  0.0146  0.2689
  154PAPC   D2A 1513  17.597  17.004   6.545 -0.1950  0.2143  0.0492
  154PAPC   D3A 1514  17.678  16.829   6.906 -0.2038  0.0984  0.2339
  154PAPC   D4A 1515  17.308  16.571   6.863  0.0576 -0.2209 -0.0201
  154PAPC   C5A 1516  17.084  16.718   6.486  0.2642 -0.1988 -0.2023
  154PAPC   C1B 1517  17.909  16.975   6.200 -0.2370  0.1906 -0.0464
  154PAPC   C2B 1518  17.840  16.642   5.907  0.3021 -0.2770 -0.1462
  154PAPC   C3B 1519  17.592  16.237   5.831 -0.1177  0.0417  0.0368
  154PAPC   C4B 1520  17.236  15.972   5.872 -0.1096 -0.0771  0.0773
  155CHOL   ROH 1521  16.376  18.579   6.468  0.1378  0.0962 -0.0322
  155CHOL    R1 1522  16.410  18.378   6.272  0.2297  0.1063 -0.0243
  155CHOL    R2 1523  16.243  18.354   6.053  0.2281  0.0064 -0.0010
  155CHOL    R3 1524  16.476  18.368   5.914  0.2060  0.1187 -0.0318
  155CHOL    R4 1525  16.288  18.241   5.729  0.2535 -0.0814  0.0314
  155CHOL    R5 1526  16.483  18.164   5.788  0.3221  0.0687  0.0398
  155CHOL    C1 1527  16.534  18.188   5.411  0.2474 -0.0273  0.0213
  155CHOL    C2 1528  16.598  18.112   5.080 -0.1250  0.2673  0.1087
  156CHOL   ROH 1529  18.799  15.578   7.321  0.0114 -0.0077 -0.0427
  156CHOL    R1 1530  18.650  15.485   7.098  0.0098 -0.0389 -0.0273
  156CHOL    R2 1531  18.722  15.542   6.838 -0.0441  0.0003 -0.0286
  156CHOL    R3 1532  18.711  15.272   6.810  0.0336 -0.0020 -0.0514
  156CHOL    R4 1533  18.549  15.376   6.588  0.0220 -0.0224 -0.0611
  156CHOL    R5 1534  18.487  15.228   6.737  0.0481 -0.0547 -0.0756
  156CHOL    C1 1535  18.439  15.025   6.417  0.1338 -0.0377 -0.1013
  156CHOL    C2 1536  18.202  15.224   6.254 -0.2648  0.0365  0.0028
  157DIPC   NC3 1537  10.171  11.748   7.496  0.1433  0.1720  0.1515
  157DIPC   PO4 1538   9.982  11.797   7.107  0.3147  0.2110  0.0470
  157DIPC   GL1 1539   9.940  11.568   6.671 -0.0024  0.2335  0.0834
  157DIPC   GL2 1540  10.229  11.490   6.453 -0.1350 -0.3784 -0.1305
  157DIPC   C1A 1541   9.756  11.392   6.245  0.0148 -0.0727 -0.3583
  157DIPC   D2A 1542   9.958  11.203   6.123  0.1956 -0.1034  0.0597
  157DIPC   D3A 1543   9.661  11.184   5.750  0.4324 -0.2602  0.1119
  157DIPC   C4A 1544   9.438  10.877   5.637  0.3322 -0.2270  0.5261
  157DIPC   C1B 1545  10.469  11.578   6.095 -0.1476 -0.0926  0.0949
  157DIPC   D2B 1546  10.507  11.734   5.618 -0.0745 -0.0965 -0.0807
  157DIPC   D3B 1547  10.484  11.594   5.186 -0.1223 -0.1837 -0.1556
  157DIPC   C4B 1548  10.755  11.813   5.005 -0.0785  0.3051 -0.1755
  158CHOL   ROH 1549   9.749  17.326   6.121 -0.1996  0.0309  0.0726
  158CHOL    R1 1550   9.733  17.587   6.013 -0.1607 -0.0011 -0.0116
  158CHOL    R2 1551   9.954  17.723   5.920 -0.1366 -0.0539 -0.0323
  158CHOL    R3 1552   9.805  17.746   5.694 -0.1110 -0.1094 -0.0548
  158CHOL    R4 1553  10.069  17.851   5.620 -0.0882 -0.1716 -0.0639
  158CHOL    R5 1554   9.878  17.952   5.596 -0.0718 -0.1526 -0.1172
  158CHOL    C1 1555   9.996  17.946   5.233 -0.0358 -0.2920 -0.1035
  158CHOL    C2 1556   9.791  18.061   4.963 -0.1332  0.4629  0.1483
  159CHOL   ROH 1557  13.670   7.843   6.527  0.1252  0.1223 -0.1620
  159CHOL    R1 1558  13.650   7.948   6.265  0.2079  0.1113 -0.1722
  159CHOL    R2 1559  13.861   8.073   6.138  0.3347 -0.1537 -0.2194
  159CHOL    R3 1560  13.810   7.890   5.944  0.0911 -0.1199 -0.1917
  159CHOL    R4 1561  13.878   8.134   5.798  0.1153 -0.1421 -0.2302
  159CHOL    R5 1562  13.698   8.014   5.772  0.0265 -0.0477 -0.1029
  159CHOL    C1 1563  13.839   7.998   5.418 -0.2412 -0.1036 -0.2105
  159CHOL    C2 1564  13.914   8.079   5.030  0.1635 -0.2683  0.0723
  160CPC    NC3 1565  20.039  15.263   7.904  0.1009  0.1375  0.2203
  160CPC    PO4 1566  20.221  14.902   7.782 -0.1554  0.1504  0.1023
  160CPC    GL1 1567  20.219  14.847   7.385 -0.1961 -0.1269  0.2485
  160CPC    GL2 1568  19.859  14.888   7.169  0.0860  0.1422  0.2837
  160CPC    C1B 1569  19.342  14.764   7.292  0.3137 -0.1152 -0.0724
  161CHOL   ROH 1570  11.028  18.804   6.615 -0.3410 -0.0858  0.1474
  161CHOL    R1 1571  10.971  18.619   6.409 -0.4143 -0.1200  0.1995
  161CHOL    R2 1572  10.714  18.570   6.320 -0.4011  0.2318 -0.0349
  161CHOL    R3 1573  10.821  18.630   6.078 -0.0531 -0.0801  0.0306
  161CHOL    R4 1574  10.609  18.435   6.020 -0.4413  0.3369 -0.0695
  161CHOL    R5 1575  10.818  18.421   5.959 -0.3972 -0.1348  0.1130
  161CHOL    C1 1576  10.648  18.412   5.617 -0.1378  0.1054 -0.0283
  161CHOL    C2 1577  10.362  18.246   5.364 -0.0327 -0.0836 -0.2673
  162CHOL   ROH 1578   9.591  18.375   5.999  0.0816  0.1911  0.0726
  162CHOL    R1 1579   9.606  18.401   5.717  0.0251  0.0804  0.0584
  162CHOL    R2 1580   9.726  18.618   5.594  0.0002  0.0339 -0.0517
  162CHOL    R3 1581   9.870  18.424   5.468 -0.0246 -0.0159 -0.0033
  162CHOL    R4 1582   9.853  18.644   5.274  0.0591 -0.0360 -0.0338
  162CHOL    R5 1583   9.797  18.436   5.240  0.0159 -0.0270 -0.0166
  162CHOL    C1 1584  10.062  18.478   4.969  0.0702 -0.1234  0.0220
  162CHOL    C2 1585   9.994  18.759   4.710  0.0093 -0.2070  0.2199
  163CHOL   ROH 1586  15.457   8.837   6.476  0.0220 -0.4241 -0.0500
  163CHOL    R1 1587  15.644   8.868   6.267  0.0098 -0.1179 -0.0191
  163CHOL    R2 1588  15.625   8.730   6.028  0.2889 -0.1758 -0.0080
  163CHOL    R3 1589  15.638   8.979   5.920 -0.1207 -0.1570 -0.0308
  163CHOL    R4 1590  15.761   8.804   5.719  0.2723  0.0284  0.0316
  163CHOL    R5 1591  15.849   8.984   5.806 -0.0781  0.2061  0.0453
  163CHOL    C1 1592  15.852   9.081   5.437 -0.1220  0.1649  0.0332
  163CHOL    C2 1593  16.076   8.940   5.127  0.0775 -0.2288 -0.0568
  164CHOL   ROH 1594  17.220  11.580   7.553  0.1439  0.0397  0.0354
  164CHOL    R1 1595  17.384  11.727   7.375  0.2258 -0.0466  0.0379
  164CHOL    R2 1596  17.615  11.623   7.264  0.1344 -0.1967 -0.0192
  164CHOL    R3 1597  17.496  11.695   7.030  0.1477 -0.0652  0.0145
  164CHOL    R4 1598  17.783  11.696   6.971  0.1477 -0.0544  0.0241
  164CHOL    R5 1599  17.643  11.860   6.937  0.1615 -0.0271  0.1053
  164CHOL    C1 1600  17.770  11.807   6.582  0.1681  0.1520  0.0810
  164CHOL    C2 1601  17.929  11.883   6.253 -0.0050 -0.0909  0.1039
  165CHOL   ROH 1602  10.027  15.330   6.027 -0.1854  0.0036  0.0982
  165CHOL    R1 1603  10.176  15.383   5.792 -0.1348  0.1562  0.1636
  165CHOL    R2 1604  10.108  15.276   5.546  0.0964  0.0646  0.1377
  165CHOL    R3 1605  10.112  15.537   5.468 -0.1593  0.0679  0.1259
  165CHOL    R4 1606  10.140  15.385   5.219  0.1517  0.0806  0.1483
  165CHOL    R5 1607  10.272  15.543   5.290 -0.0661  0.2383  0.2126
  165CHOL    C1 1608  10.163  15.693   4.956 -0.0560  0.0931  0.1434
  165CHOL    C2 1609  10.291  15.570   4.609  0.2491  0.1192 -0.0427
  166CHOL   ROH 1610  12.987  19.329   6.820  0.4846 -0.1858 -0.0596
  166CHOL    R1 1611  13.004  19.250   6.548  0.4061 -0.1229 -0.0829
  166CHOL    R2 1612  13.059  18.990   6.472  0.2314 -0.1373 -0.1592
  166CHOL    R3 1613  12.830  19.018   6.329  0.2340  0.0482 -0.1305
  166CHOL    R4 1614  12.966  18.788   6.208 -0.1365 -0.3010  0.0879
  166CHOL    R5 1615  12.893  18.965   6.104  0.1050 -0.3018 -0.0924
  166CHOL    C1 1616  12.696  18.696   5.920 -0.3483 -0.2221  0.2588
  166CHOL    C2 1617  12.823  18.409   5.683 -0.1559  0.0623 -0.3154
  167CHOL   ROH 1618  19.663  15.915   6.742 -0.2366  0.0376 -0.0946
  167CHOL    R1 1619  19.796  15.706   6.604 -0.2640 -0.0267 -0.0258
  167CHOL    R2 1620  19.662  15.528   6.439 -0.2634  0.0446 -0.1086
  167CHOL    R3 1621  19.847  15.610   6.257 -0.1173 -0.0401 -0.0005
  167CHOL    R4 1622  19.764  15.344   6.165 -0.2858  0.0574 -0.1248
  167CHOL    R5 1623  19.968  15.411   6.202 -0.2497 -0.1164 -0.0129
  167CHOL    C1 1624  19.996  15.314   5.834 -0.1619 -0.0149 -0.0328
  167CHOL    C2 1625  19.783  15.028   5.690 -0.0367  0.0968  0.1266
  168DAPE   NH3 1626  21.377  15.403   7.575  0.0313  0.2777  0.0121
  168DAPE   PO4 1627  20.988  15.263   7.516  0.0122  0.0565 -0.1381
  168DAPE   GL1 1628  20.762  15.141   7.041  0.0246  0.1642 -0.2179
  168DAPE   GL2 1629  20.613  14.739   6.937  0.0274 -0.2185 -0.1557
  168DAPE   D1A 1630  20.727  15.343   6.605 -0.0817  0.3738 -0.0442
  168DAPE   D2A 1631  20.992  15.494   6.309 -0.1192 -0.0901  0.0430
  168DAPE   D3A 1632  20.683  15.764   6.408 -0.1426 -0.0947 -0.3393
  168DAPE   D4A 1633  20.713  15.959   6.691  0.0516  0.3908  0.4214
  168DAPE   C5A 1634  20.691  15.643   7.072 -0.1182 -0.1554 -0.1855
  168DAPE   D1B 1635  20.200  14.705   6.845 -0.0425  0.2276  0.1855
  168DAPE   D2B 1636  20.130  14.571   6.424  0.4076  0.2327 -0.1940
  168DAPE   D3B 1637  20.547  14.667   6.442  0.0176 -0.0441  0.0232
  168DAPE   D4B 1638  20.624  14.917   6.160 -0.2313 -0.1888 -0.0727
  168DAPE   C5B 1639  20.457  15.357   6.105 -0.0822  0.1228 -0.0113
  169CHOL   ROH 1640  12.674  20.131   6.515 -0.0889  0.0640 -0.0362
  169CHOL    R1 1641  12.674  20.130   6.232 -0.2464 -0.1044 -0.0381
  169CHOL    R2 1642  12.885  20.031   6.084 -0.1870  0.0973 -0.0937
  169CHOL    R3 1643  12.691  19.880   5.968 -0.0480 -0.2448  0.1050
  169CHOL    R4 1644  12.918  19.864   5.783 -0.2188  0.2041 -0.1569
  169CHOL    R5 1645  12.714  19.923   5.733 -0.3922 -0.1610  0.0821
  169CHOL    C1 1646  12.755  19.625   5.499 -0.1069 -0.0553 -0.0071
  169CHOL    C2 1647  12.562  19.824   5.236  0.0771 -0.1227  0.0044
  170DPSM   NC3 1648  16.544  18.183   7.175 -0.3040 -0.1001 -0.2833
  170DPSM   PO4 1649  16.743  18.461   7.063 -0.1607 -0.1026 -0.3762
  170DPSM   AM1 1650  16.729  18.259   6.622  0.1993 -0.0276 -0.0663
  170DPSM   AM2 1651  16.988  18.359   6.373  0.1339  0.0808 -0.2570
  170DPSM   T1A 1652  16.604  17.927   6.210  0.0061  0.2928 -0.0337
  170DPSM   C2A 1653  16.707  17.681   5.748 -0.4852 -0.2287 -0.3574
  170DPSM   C3A 1654  16.877  17.823   5.371 -0.2148  0.0513  0.0477
  170DPSM   C1B 1655  16.922  18.226   6.073  0.0828 -0.0187  0.1687
  170DPSM   C2B 1656  16.956  18.204   5.714  0.1608  0.0152  0.0018
  170DPSM   C3B 1657  17.100  18.283   5.250 -0.2152  0.2763  0.3330
  170DPSM   C4B 1658  17.363  18.468   4.884 -0.2786  0.0026  0.0811
  171PEPC   NC3 1659   9.043  13.382   6.956  0.1624 -0.0352  0.1448
  171PEPC   PO4 1660   9.233  13.798   6.928 -0.1967 -0.1607  0.1620
  171PEPC   GL1 1661   9.313  13.959   6.467  0.1810 -0.1646  0.0797
  171PEPC   GL2 1662   9.098  14.248   6.408  0.1526  0.1947  0.1835
  171PEPC   C1A 1663   9.456  13.835   6.107 -0.1640  0.1062 -0.2224
  171PEPC   C2A 1664   9.457  13.853   5.662  0.2242 -0.1599  0.0664
  171PEPC   D3A 1665   9.600  13.949   5.274 -0.4498  0.0237  0.1230
  171PEPC   D4A 1666   9.388  13.546   5.132 -0.0319 -0.0678  0.1606
  171PEPC   C5A 1667   9.541  13.331   4.776  0.1259  0.1536 -0.2446
  171PEPC   C1B 1668   9.166  14.240   5.999  0.1764 -0.3090 -0.0593
  171PEPC   C2B 1669   9.033  14.308   5.595 -0.2286  0.0979  0.0857
  171PEPC   C3B 1670   9.153  14.665   5.355  0.0325 -0.1800 -0.0217
  171PEPC   C4B 1671   9.458  14.878   5.162 -0.1614  0.1325  0.0999
  172DPPC   NC3 1672  15.427  18.914   6.859 -0.0763  0.1753  0.2924
  172DPPC   PO4 1673  15.078  19.127   6.745  0.1872  0.1219 -0.2039
  172DPPC   GL1 1674  14.813  19.053   6.458  0.1204  0.0286  0.0182
  172DPPC   GL2 1675  14.807  19.454   6.397 -0.0760 -0.3792 -0.2320
  172DPPC   C1A 1676  14.722  19.038   6.082 -0.1116  0.0010 -0.0662
  172DPPC   C2A 1677  14.677  18.870   5.743  0.0400  0.0801 -0.3355
  172DPPC   C3A 1678  14.617  18.787   5.322  0.1504 -0.5183  0.4121
  172DPPC   C4A 1679  14.846  18.737   4.932  0.0127  0.1191  0.1415
  172DPPC   C1B 1680  14.716  19.564   6.024  0.1174  0.1283  0.2217
  172DPPC   C2B 1681  14.568  19.791   5.717 -0.0868  0.2233 -0.1488
  172DPPC   C3B 1682  14.400  19.781   5.296 -0.0235 -0.3465 -0.3210
  172DPPC   C4B 1683  13.937  19.579   5.087  0.0066  0.0860 -0.0069
  173DPPC   NC3 1684  11.033  16.337   6.917 -0.1283 -0.2781 -0.0910
  173DPPC   PO4 1685  10.889  16.664   6.611  0.4017  0.1990  0.1535
  173DPPC   GL1 1686  10.750  16.836   6.245  0.2372  0.0829  0.0493
  173DPPC   GL2 1687  10.340  16.875   6.198 -0.0177  0.1432  0.2455
  173DPPC   C1A 1688  10.698  16.948   5.770 -0.0286 -0.1212  0.0369
  173DPPC   C2A 1689  10.781  17.119   5.455 -0.0778 -0.1522 -0.3258
  173DPPC   C3A 1690  11.067  17.068   5.140  0.0692  0.1575 -0.1377
  173DPPC   C4A 1691  10.956  17.002   4.668 -0.3666 -0.0614  0.1987
  173DPPC   C1B 1692  10.205  17.056   5.924 -0.1394 -0.2441  0.2551
  173DPPC   C2B 1693  10.353  17.360   5.736  0.1943  0.2172 -0.0722
  173DPPC   C3B 1694  10.472  17.669   5.309  0.0133 -0.2981  0.2703
  173DPPC   C4B 1695  10.459  17.975   4.944 -0.0077  0.4039  0.3578
  174CHOL   ROH 1696   8.225  11.360   6.458  0.0486  0.0039 -0.0562
  174CHOL    R1 1697   8.270  11.402   6.181  0.0677 -0.1012 -0.0706
  174CHOL    R2 1698   8.283  11.195   5.999 -0.1568 -0.1599 -0.0308
  174CHOL    R3 1699   8.090  11.338   5.872 -0.0280  0.0094 -0.0369
  174CHOL    R4 1700   8.199  11.161   5.666 -0.0530  0.0588 -0.0803
  174CHOL    R5 1701   8.179  11.377   5.654  0.0721  0.0709  0.0190
  174CHOL    C1 1702   7.969  11.275   5.352  0.1285  0.3451 -0.1147
  174CHOL    C2 1703   7.631  11.213   5.162  0.1505  0.1785 -0.2795
  175CHOL   ROH 1704  12.020  18.722   6.824 -0.5048  0.0670  0.0331
  175CHOL    R1 1705  11.983  18.678   6.547 -0.0459  0.2940 -0.0766
  175CHOL    R2 1706  12.177  18.738   6.359  0.4576  0.0445  0.3247
  175CHOL    R3 1707  12.142  18.478   6.287  0.1037  0.1390  0.1348
  175CHOL    R4 1708  12.277  18.600   6.058  0.1879  0.1235  0.1967
  175CHOL    R5 1709  12.091  18.486   6.054  0.0467  0.3686  0.1611
  175CHOL    C1 1710  12.302  18.276   5.816 -0.3015  0.2583 -0.0561
  175CHOL    C2 1711  12.409  18.299   5.461  0.1007  0.0351 -0.0825
  176CHOL   ROH 1712   8.513  12.767   6.452 -0.0822 -0.2018 -0.0176
  176CHOL    R1 1713   8.396  12.718   6.199  0.0439 -0.2789 -0.0616
  176CHOL    R2 1714   8.406  12.901   5.992 -0.1132 -0.2153 -0.0128
  176CHOL    R3 1715   8.511  12.692   5.855  0.1714 -0.0612 -0.0377
  176CHOL    R4 1716   8.440  12.888   5.648 -0.2566 -0.1971 -0.0289
  176CHOL    R5 1717   8.379  12.679   5.655  0.0923 -0.3040  0.0271
  176CHOL    C1 1718   8.559  12.683   5.319 -0.0729 -0.0419 -0.0618
  176CHOL    C2 1719   8.493  12.545   5.043 -0.0902  0.1562 -0.0624
  177IPC    NC3 1720   9.196  14.878   6.900 -0.1143  0.2518  0.2037
  177IPC    PO4 1721   8.968  14.682   6.612  0.0824 -0.0685  0.2067
  177IPC    GL1 1722   9.073  14.725   6.242  0.1774 -0.1433 -0.0193
  177IPC    GL2 1723   9.234  14.877   6.063  0.2271 -0.0104 -0.1926
  177IPC    C1B 1724   9.372  14.927   5.707 -0.1710 -0.0873  0.2750
  177IPC    D2B 1725   9.672  15.149   5.510 -0.0710  0.2399  0.0124
  177IPC    D3B 1726   9.330  15.437   5.369  0.0991 -0.1623  0.0752
  177IPC    C4B 1727   9.174  15.349   4.943  0.1959 -0.0652 -0.0333
  178CHOL   ROH 1728   9.076  11.698   6.562  0.0428 -0.2277  0.0575
  178CHOL    R1 1729   8.948  11.677   6.311  0.0494 -0.1442  0.0458
  178CHOL    R2 1730   8.960  11.877   6.119  0.0707 -0.0850  0.1010
  178CHOL    R3 1731   9.051  11.675   5.962  0.0644 -0.0479  0.0512
  178CHOL    R4 1732   8.938  11.870   5.775 -0.0782 -0.0880  0.1104
  178CHOL    R5 1733   8.888  11.659   5.787 -0.0025 -0.0983  0.1240
  178CHOL    C1 1734   9.010  11.677   5.426 -0.1707 -0.0549  0.0692
  178CHOL    C2 1735   8.791  11.537   5.117 -0.0187 -0.1222  0.1801
  179DPSM   NC3 1736  14.803   8.517   7.458  0.3044 -0.0972 -0.0856
  179DPSM   PO4 1737  14.624   8.181   7.166 -0.0086  0.0732 -0.3039
  179DPSM   AM1 1738  14.378   8.122   6.763  0.1426 -0.3883 -0.0157
  179DPSM   AM2 1739  14.536   8.411   6.594  0.1573  0.1578  0.1204
  179DPSM   T1A 1740  14.248   7.978   6.433  0.2200  0.1259 -0.0752
  179DPSM   C2A 1741  14.310   7.982   5.987 -0.0827  0.0587  0.0858
  179DPSM   C3A 1742  14.289   8.050   5.554  0.1191  0.0188  0.0097
  179DPSM   C1B 1743  14.618   8.578   6.206 -0.0844  0.0379  0.0949
  179DPSM   C2B 1744  14.641   8.895   5.888 -0.1642  0.0138 -0.0212
  179DPSM   C3B 1745  14.602   9.090   5.473 -0.2833  0.2161 -0.2352
  179DPSM   C4B 1746  14.734   9.175   5.261  0.1059 -0.1133 -0.1019
  180CHOL   ROH 1747  13.814   9.707   6.861  0.3172 -0.2741 -0.0626
  180CHOL    R1 1748  13.794   9.866   6.628 -0.1153 -0.3308 -0.0729
  180CHOL    R2 1749  14.016   9.944   6.481 -0.2948  0.3546 -0.0147
  180CHOL    R3 1750  13.878   9.831   6.276  0.0974 -0.0905 -0.0494
  180CHOL    R4 1751  14.078  10.000   6.146 -0.4078  0.5892  0.0010
  180CHOL    R5 1752  13.864  10.003   6.111 -0.4360 -0.1071 -0.0373
  180CHOL    C1 1753  13.985   9.926   5.758 -0.1053  0.3080 -0.0225
  180CHOL    C2 1754  14.169   9.964   5.524  0.0797 -0.1158  0.3394
  181PUPE   NH3 1755  12.591   9.514   6.582 -0.1841  0.2031 -0.1504
  181PUPE   PO4 1756  12.774   9.762   6.972 -0.2000 -0.0320 -0.3016
  181PUPE   GL1 1757  13.061   9.650   6.578  0.2794 -0.4304  0.1966
  181PUPE   GL2 1758  13.343   9.471   6.627  0.1233  0.0183  0.1955
  181PUPE   D1A 1759  13.050   9.416   6.137 -0.0444 -0.0831  0.2457
  181PUPE   D2A 1760  12.999   9.717   5.818  0.1749 -0.0938 -0.0257
  181PUPE   D3A 1761  12.561   9.671   5.984  0.0525  0.1344 -0.0798
  181PUPE   D4A 1762  12.537   9.951   6.365 -0.2298  0.1665  0.1095
  181PUPE   D5A 1763  12.103   9.771   6.285  0.1982  0.0101  0.0909
  181PUPE   C1B 1764  13.609   9.388   6.316  0.0390  0.0159  0.1453
  181PUPE   C2B 1765  13.655   9.427   5.895 -0.1285  0.4358 -0.1728
  181PUPE   C3B 1766  13.797   9.530   5.538 -0.0640  0.0049  0.0730
  181PUPE   C4B 1767  13.723   9.877   5.219 -0.3933 -0.0438 -0.0198
  182CHOL   ROH 1768  19.631  11.282   7.095 -0.0913  0.0250  0.2530
  182CHOL    R1 1769  19.366  11.191   7.054 -0.1043  0.1615  0.0126
  182CHOL    R2 1770  19.236  11.215   6.811  0.2171 -0.0029 -0.1848
  182CHOL    R3 1771  19.200  10.947   6.842  0.0062  0.0501  0.0545
  182CHOL    R4 1772  19.000  11.027   6.643  0.1385  0.0110 -0.0892
  182CHOL    R5 1773  18.963  10.917   6.828 -0.0098  0.2117  0.0003
  182CHOL    C1 1774  18.828  10.666   6.574 -0.1054  0.0687  0.1912
  182CHOL    C2 1775  18.557  10.661   6.302  0.1780  0.0581  0.1154
  183CHOL   ROH 1776  16.487  17.774   6.736 -0.0705 -0.1414  0.1331
  183CHOL    R1 1777  16.548  17.586   6.532 -0.0300 -0.1581  0.1590
  183CHOL    R2 1778  16.372  17.386   6.456 -0.0534 -0.1135  0.0777
  183CHOL    R3 1779  16.409  17.494   6.209  0.0872 -0.1174  0.0977
  183CHOL    R4 1780  16.408  17.205   6.164 -0.2155 -0.1060  0.0534
  183CHOL    R5 1781  16.561  17.345   6.101 -0.0614 -0.2622  0.0907
  183CHOL    C1 1782  16.463  17.201   5.762 -0.1780 -0.1051  0.0581
  183CHOL    C2 1783  16.563  16.956   5.576  0.0292  0.3236  0.2584
  184CHOL   ROH 1784   8.025  12.647   6.490 -0.1441 -0.3074  0.0265
  184CHOL    R1 1785   7.907  12.671   6.234 -0.1233 -0.2632  0.0216
  184CHOL    R2 1786   7.939  12.897   6.077 -0.2005 -0.1929  0.1105
  184CHOL    R3 1787   8.024  12.716   5.892 -0.1019 -0.0867  0.0502
  184CHOL    R4 1788   7.966  12.959   5.738 -0.0570 -0.0026  0.1549
  184CHOL    R5 1789   7.888  12.759   5.700 -0.0236  0.0070  0.0117
  184CHOL    C1 1790   8.062  12.826   5.368  0.1192  0.2079  0.1241
  184CHOL    C2 1791   7.813  12.997   5.114  0.1116 -0.1162  0.2329
  185CHOL   ROH 1792  18.183  16.735   6.644  0.0709 -0.0894  0.1540
  185CHOL    R1 1793  18.209  16.618   6.388 -0.1027  0.0608  0.0652
  185CHOL    R2 1794  18.314  16.366   6.350  0.0873  0.1735 -0.1732
  185CHOL    R3 1795  18.080  16.323   6.218 -0.0220  0.0270  0.0612
  185CHOL    R4 1796  18.258  16.107   6.128  0.0849  0.2247 -0.2323
  185CHOL    R5 1797  18.148  16.247   6.001 -0.1830  0.1906 -0.0513
  185CHOL    C1 1798  18.005  15.917   5.874 -0.0192  0.1171 -0.0464
  185CHOL    C2 1799  17.672  15.691   5.807 -0.1179  0.0920  0.2544
  186PIPC   NC3 1800  15.975   7.857   7.267  0.1457 -0.1271 -0.0642
  186PIPC   PO4 1801  15.845   7.938   6.846  0.2761  0.0909  0.0211
  186PIPC   GL1 1802  15.886   8.293   6.606  0.1332 -0.0610  0.0350
  186PIPC   GL2 1803  15.647   8.246   6.330 -0.0251 -0.3832 -0.0957
  186PIPC   C1A 1804  16.088   8.622   6.223 -0.2481  0.1355  0.0192
  186PIPC   D2A 1805  16.315   8.855   6.020  0.0292 -0.0045  0.1621
  186PIPC   D3A 1806  16.502   9.294   6.107 -0.2007 -0.1206  0.0052
  186PIPC   C4A 1807  16.948   9.365   5.911  0.1387  0.1323 -0.1057
  186PIPC   C1B 1808  15.775   8.286   5.975 -0.1585 -0.1138  0.2761
  186PIPC   C2B 1809  16.085   8.362   5.707 -0.2315  0.1183  0.0524
  186PIPC   C3B 1810  16.241   8.722   5.530  0.1111  0.1822  0.1338
  186PIPC   C4B 1811  16.322   9.134   5.509 -0.1092  0.0731 -0.2778
  187PEPC   NC3 1812  19.340  12.600   8.092  0.2376 -0.0479 -0.1973
  187PEPC   PO4 1813  19.645  12.692   7.721  0.0294  0.1692 -0.0823
  187PEPC   GL1 1814  19.720  12.444   7.389  0.0046  0.0955 -0.1310
  187PEPC   GL2 1815  19.614  12.154   7.304  0.2300  0.1563 -0.0474
  187PEPC   C1A 1816  19.390  12.519   7.065 -0.2231 -0.0483  0.1893
  187PEPC   C2A 1817  19.110  12.522   6.777  0.1563  0.0942  0.1659
  187PEPC   D3A 1818  18.885  12.636   6.457  0.0071  0.3161 -0.0583
  187PEPC   D4A 1819  19.114  12.439   6.177 -0.0746  0.1272 -0.0021
  187PEPC   C5A 1820  19.371  12.192   6.249 -0.0477  0.2578 -0.1278
  187PEPC   C1B 1821  19.434  12.046   6.863 -0.2292 -0.0796 -0.0413
  187PEPC   C2B 1822  19.246  11.768   6.527  0.1245  0.3650 -0.0324
  187PEPC   C3B 1823  19.095  11.424   6.372 -0.1947 -0.0381  0.1004
  187PEPC   C4B 1824  19.023  11.031   6.118  0.0674 -0.2193  0.5512
  188CHOL   ROH 1825  16.508  10.921   7.601  0.3378  0.2434  0.1772
  188CHOL    R1 1826  16.459  11.033   7.346  0.2896  0.2325  0.1819
  188CHOL    R2 1827  16.656  11.163   7.199  0.3270  0.0051  0.0309
  188CHOL    R3 1828  16.584  10.984   7.007  0.0316  0.0314  0.1122
  188CHOL    R4 1829  16.608  11.239   6.866  0.2367 -0.0220  0.0371
  188CHOL    R5 1830  16.436  11.106   6.865  0.0868  0.1614  0.1606
  188CHOL    C1 1831  16.513  11.116   6.491 -0.0933 -0.0131  0.1170
  188CHOL    C2 1832  16.425  11.288   6.213 -0.1420  0.0558 -0.1342
  189LPPC   NC3 1833  16.403  19.247   7.096 -0.0296  0.0068 -0.0990
  189LPPC   PO4 1834  16.198  19.416   6.814  0.1073  0.0523  0.2783
  189LPPC   GL1 1835  16.209  19.000   6.614 -0.1850 -0.0771  0.1802
  189LPPC   GL2 1836  15.922  18.916   6.596 -0.1342  0.2244  0.1552
  189LPPC   C1A 1837  16.132  18.927   6.073  0.1703  0.4255  0.0234
  189LPPC   C2A 1838  16.189  18.738   5.727 -0.1162  0.1206 -0.0611
  189LPPC   C3A 1839  16.126  18.587   5.330 -0.1010 -0.2600  0.0948
  189LPPC   C4A 1840  15.944  18.535   4.897  0.1774 -0.1952 -0.2846
  189LPPC   C1B 1841  15.667  18.835   6.232  0.0196 -0.2920 -0.2146
  189LPPC   C2B 1842  15.730  18.668   5.882 -0.2008 -0.1031  0.3179
  189LPPC   C3B 1843  15.839  18.291   5.643 -0.1972  0.1313  0.1350
  190CHOL   ROH 1844  20.559  10.842   7.043  0.0173  0.2732 -0.0587
  190CHOL    R1 1845  20.617  10.691   6.810 -0.0829 -0.0422  0.1133
  190CHOL    R2 1846  20.420  10.578   6.653 -0.1820  0.1809  0.0703
  190CHOL    R3 1847  20.545  10.716   6.454  0.2240 -0.2138  0.0348
  190CHOL    R4 1848  20.357  10.539   6.315 -0.3428  0.3147  0.0846
  190CHOL    R5 1849  20.571  10.556   6.278 -0.2762 -0.3357  0.0565
  190CHOL    C1 1850  20.436  10.646   5.933 -0.0555  0.0220  0.0596
  190CHOL    C2 1851  20.328  10.672   5.517  0.2141 -0.2606  0.5117
  191DTPC   NC3 1852  10.715  18.607   7.035 -0.1208  0.1647 -0.1489
  191DTPC   PO4 1853  11.039  18.187   6.977 -0.0885 -0.1037  0.2643
  191DTPC   GL1 1854  10.685  18.128   6.733  0.1628 -0.2786  0.0182
  191DTPC   GL2 1855  10.523  18.329   6.724  0.4290  0.0040 -0.0649
  191DTPC   C1A 1856  10.737  18.068   6.323  0.2329  0.2329 -0.0899
  191DTPC   C2A 1857  11.126  18.044   6.132  0.2710 -0.0234  0.1253
  191DTPC   C1B 1858  10.254  18.341   6.378 -0.1085  0.0612 -0.0771
  191DTPC   C2B 1859   9.932  18.017   6.320  0.1289  0.0956 -0.1699
  192PEPC   NC3 1860  11.429  18.792   7.573  0.1474  0.0178 -0.3283
  192PEPC   PO4 1861  11.650  18.775   7.232  0.1283  0.3155 -0.0075
  192PEPC   GL1 1862  11.540  18.940   6.736  0.2528 -0.1175  0.0457
  192PEPC   GL2 1863  11.676  19.244   6.801 -0.2944 -0.0525 -0.0105
  192PEPC   C1A 1864  11.339  18.969   6.296  0.0280 -0.1094  0.2289
  192PEPC   C2A 1865  11.319  19.129   5.878  0.2480  0.0347  0.1308
  192PEPC   D3A 1866  11.115  19.388   5.514  0.0689  0.2454  0.0462
  192PEPC   D4A 1867  10.768  19.169   5.115  0.3256 -0.3418 -0.1209
  192PEPC   C5A 1868  10.882  18.766   5.078  0.0487 -0.1998 -0.2143
  192PEPC   C1B 1869  12.058  19.147   6.590 -0.2045 -0.0936  0.2136
  192PEPC   C2B 1870  12.353  19.173   6.211 -0.1791 -0.2678  0.3370
  192PEPC   C3B 1871  12.330  19.090   5.843 -0.0831  0.1096 -0.1929
  192PEPC   C4B 1872  12.212  18.708   5.552 -0.0369  0.0478 -0.0957
  193PIPC   NC3 1873   9.513  12.495   6.779  0.0328 -0.1862  0.0510
  193PIPC   PO4 1874   9.260  12.113   6.725  0.3575 -0.1439  0.1096
  193PIPC   GL1 1875   9.246  12.368   6.318 -0.1431  0.1651 -0.1638
  193PIPC   GL2 1876   8.937  12.245   6.355  0.0618  0.2107 -0.1218
  193PIPC   C1A 1877   9.259  12.241   5.906 -0.0319 -0.1801  0.2284
  193PIPC   D2A 1878   9.173  12.156   5.416  0.0534 -0.1605 -0.0249
  193PIPC   D3A 1879   9.388  12.248   5.058  0.0269 -0.0221 -0.3614
  193PIPC   C4A 1880   9.522  11.970   4.761 -0.3783  0.1737  0.0032
  193PIPC   C1B 1881   8.721  12.304   5.983  0.0517  0.3724 -0.3501
  193PIPC   C2B 1882   8.663  12.254   5.589  0.0040 -0.2734 -0.0609
  193PIPC   C3B 1883   8.736  12.052   5.243  0.1628 -0.0592  0.0683
  193PIPC   C4B 1884   8.522  12.020   4.882 -0.2299 -0.4625  0.2418
  194CHOL   ROH 1885  13.927   8.875   6.426 -0.1370  0.4112  0.1017
  194CHOL    R1 1886  13.989   9.047   6.210  0.1020  0.2087  0.0046
  194CHOL    R2 1887  14.159   8.973   6.005  0.0129 -0.1367  0.0495
  194CHOL    R3 1888  13.948   9.042   5.848  0.1080  0.0586  0.0053
  194CHOL    R4 1889  14.145   8.931   5.662  0.0698 -0.0627  0.0378
  194CHOL    R5 1890  14.048   9.125   5.647  0.2267  0.0172  0.0468
  194CHOL    C1 1891  13.938   8.972   5.315  0.1922  0.1638 -0.0105
  194CHOL    C2 1892  14.260   8.923   5.141  0.1367 -0.2576 -0.1286
  195CHOL   ROH 1893   8.999  15.353   6.055  0.2063 -0.0916  0.1023
  195CHOL    R1 1894   9.051  15.250   5.796  0.0439 -0.0252  0.0427
  195CHOL    R2 1895   8.888  15.061   5.675 -0.0965  0.0950  0.0489
  195CHOL    R3 1896   8.881  15.245   5.475 -0.1000  0.1671  0.1132
  195CHOL    R4 1897   8.739  15.012   5.368 -0.0574  0.1851  0.0139
  195CHOL    R5 1898   8.906  15.116   5.275 -0.0605  0.2417  0.0684
  195CHOL    C1 1899   8.645  15.156   5.000 -0.0378  0.3050  0.0540
  195CHOL    C2 1900   8.321  15.202   4.795  0.0011  0.1631  0.1875
  196CHOL   ROH 1901  17.554  12.134   5.677 -0.0893 -0.0514 -0.0690
  196CHOL    R1 1902  17.699  11.935   5.817 -0.1266 -0.0566 -0.0400
  196CHOL    R2 1903  17.625  11.669   5.817  0.0446 -0.1024 -0.3232
  196CHOL    R3 1904  17.881  11.631   5.732  0.1766  0.1199 -0.0453
  196CHOL    R4 1905  17.830  11.409   5.918  0.0151 -0.1528 -0.3893
  196CHOL    R5 1906  17.996  11.550   5.926 -0.0454 -0.0842  0.0123
  196CHOL    C1 1907  18.189  11.223   5.897  0.1221  0.0265 -0.1670
  196CHOL    C2 1908  18.202  10.855   5.946 -0.2046  0.0395  0.1175
  197CHOL   ROH 1909  15.344  11.195   6.595  0.0034  0.1811  0.2412
  197CHOL    R1 1910  15.616  11.262   6.554 -0.0102  0.1783  0.1461
  197CHOL    R2 1911  15.706  11.523   6.544 -0.0007  0.1776  0.1829
  197CHOL    R3 1912  15.877  11.438   6.737  0.0752  0.1121  0.0883
  197CHOL    R4 1913  16.030  11.637   6.585 -0.0108  0.2192  0.1498
  197CHOL    R5 1914  16.091  11.432   6.629  0.0446  0.2107  0.0250
  197CHOL    C1 1915  16.378  11.623   6.791  0.0547  0.1820  0.0417
  197CHOL    C2 1916  16.700  11.657   6.588 -0.3750 -0.3988 -0.0765
  198CHOL   ROH 1917  16.713  18.885   6.661 -0.0787 -0.1936 -0.0768
  198CHOL    R1 1918  16.710  18.907   6.379 -0.2040 -0.2855 -0.0811
  198CHOL    R2 1919  16.910  18.804   6.219 -0.1464 -0.1010 -0.1100
  198CHOL    R3 1920  16.703  18.679   6.096 -0.0417 -0.3801 -0.0144
  198CHOL    R4 1921  16.895  18.732   5.881 -0.1242 -0.2452 -0.0826
  198CHOL    R5 1922  16.685  18.788   5.883 -0.1995 -0.4701 -0.0592
  198CHOL    C1 1923  16.692  18.572   5.569 -0.0131 -0.5908  0.0232
  198CHOL    C2 1924  16.721  18.599   5.159  0.2588  0.1807 -0.0776
  199PIPE   NH3 1925   8.508  14.390   7.208  0.0716 -0.0147  0.0520
  199PIPE   PO4 1926   8.137  14.304   6.994  0.3359  0.2375 -0.0957
  199PIPE   GL1 1927   7.762  14.324   6.706  0.0077 -0.4450  0.2708
  199PIPE   GL2 1928   7.476  14.699   6.628 -0.2190  0.1653  0.0385
  199PIPE   C1A 1929   7.718  14.289   6.219  0.1605  0.0133  0.0089
  199PIPE   D2A 1930   7.611  14.259   5.708 -0.0097 -0.1881  0.3399
  199PIPE   D3A 1931   7.664  14.391   5.300 -0.0856  0.0229 -0.2386
  199PIPE   C4A 1932   7.582  14.701   5.087 -0.2342  0.1062 -0.1356
  199PIPE   C1B 1933   7.565  14.758   6.205 -0.4434 -0.1814 -0.4586
  199PIPE   C2B 1934   7.707  14.711   5.893 -0.0923 -0.0858 -0.0221
  199PIPE   C3B 1935   7.311  14.644   5.596 -0.1222  0.2050 -0.2883
  199PIPE   C4B 1936   7.161  14.903   5.219  0.0433 -0.1358  0.2163
  200CHOL   ROH 1937  17.665  10.845   7.280  0.4474 -0.0895 -0.0698
  200CHOL    R1 1938  17.524  10.956   7.061  0.2107 -0.2178  0.0149
  200CHOL    R2 1939  17.594  11.196   6.945 -0.1330 -0.1105  0.0245
  200CHOL    R3 1940  17.600  11.048   6.717 -0.0601 -0.0613 -0.0067
  200CHOL    R4 1941  17.532  11.318   6.627 -0.1572 -0.0640  0.0463
  200CHOL    R5 1942  17.421  11.136   6.584 -0.0861 -0.0991 -0.0001
  200CHOL    C1 1943  17.501  11.250   6.229 -0.1031  0.0092  0.0298
  200CHOL    C2 1944  17.352  11.247   5.826 -0.3867 -0.0627  0.2464
  201CHOL   ROH 1945  18.623  12.974   7.433 -0.2536  0.2616 -0.2226
  201CHOL    R1 1946  18.475  12.822   7.246 -0.2142  0.1473 -0.1620
  201CHOL    R2 1947  18.472  12.881   6.976 -0.1844  0.0032 -0.1934
  201CHOL    R3 1948  18.547  12.621   6.951 -0.1572 -0.0041 -0.0465
  201CHOL    R4 1949  18.435  12.691   6.689  0.0655 -0.0861 -0.1688
  201CHOL    R5 1950  18.377  12.522   6.815 -0.0399 -0.0487 -0.1640
  201CHOL    C1 1951  18.485  12.337   6.499  0.2367 -0.1448 -0.0165
  201CHOL    C2 1952  18.612  12.340   6.093  0.1986 -0.0728 -0.0220
  202CHOL   ROH 1953  18.940  14.856   6.913  0.1061  0.4267 -0.1727
  202CHOL    R1 1954  18.882  14.686   6.695  0.1245  0.4920 -0.2276
  202CHOL    R2 1955  18.697  14.481   6.710  0.4207  0.2235 -0.1726
  202CHOL    R3 1956  18.590  14.605   6.493  0.0288  0.2248  0.0101
  202CHOL    R4 1957  18.524  14.321   6.458  0.5493  0.1151 -0.1944
  202CHOL    R5 1958  18.626  14.450   6.314  0.2079  0.4482 -0.1559
  202CHOL    C1 1959  18.324  14.344   6.106  0.2564  0.0533 -0.0354
  202CHOL    C2 1960  18.682  14.455   5.844 -0.1347 -0.2118 -0.5337
  203DAPE   NH3 1961   8.674  18.243   6.545  0.0185 -0.0210 -0.0697
  203DAPE   PO4 1962   8.919  18.183   6.206 -0.4512 -0.2209  0.1090
  203DAPE   GL1 1963   8.835  18.075   5.774 -0.2236  0.0552  0.2550
  203DAPE   GL2 1964   8.720  17.785   5.622  0.2745  0.2407  0.0695
  203DAPE   D1A 1965   9.015  18.166   5.415 -0.1464  0.1210  0.0754
  203DAPE   D2A 1966   9.050  17.829   5.123 -0.2106 -0.2311 -0.0817
  203DAPE   D3A 1967   9.302  17.997   4.886 -0.1169 -0.4315 -0.0794
  203DAPE   D4A 1968   9.068  17.762   4.649 -0.1893 -0.1038 -0.0394
  203DAPE   C5A 1969   9.147  17.413   4.441  0.0790  0.0574  0.0059
  203DAPE   D1B 1970   8.658  17.524   5.277 -0.2194 -0.1243 -0.2247
  203DAPE   D2B 1971   8.640  17.606   4.897  0.0899  0.1075  0.1104
  203DAPE   D3B 1972   8.349  17.888   5.117 -0.1126 -0.0689  0.1510
  203DAPE   D4B 1973   7.943  17.918   5.055 -0.1383  0.2735 -0.3355
  203DAPE   C5B 1974   7.761  18.087   5.387  0.1354 -0.1425 -0.0808
  204CHOL   ROH 1975  17.434  18.681   6.398 -0.0889  0.1208 -0.1109
  204CHOL    R1 1976  17.490  18.602   6.132 -0.0197  0.0549 -0.0783
  204CHOL    R2 1977  17.291  18.529   5.954  0.0341 -0.1233 -0.0744
  204CHOL    R3 1978  17.406  18.720   5.799 -0.0587 -0.1116 -0.1270
  204CHOL    R4 1979  17.252  18.556   5.611 -0.0761 -0.1558 -0.0639
  204CHOL    R5 1980  17.463  18.607   5.596 -0.0965 -0.1102 -0.1346
  204CHOL    C1 1981  17.337  18.751   5.266 -0.2273 -0.1639 -0.1073
  204CHOL    C2 1982  17.089  18.945   5.041  0.0180 -0.1620  0.1958
  205CHOL   ROH 1983  19.515  16.711   6.401  0.0541  0.0059 -0.1035
  205CHOL    R1 1984  19.392  16.614   6.165 -0.0296  0.0150 -0.0647
  205CHOL    R2 1985  19.518  16.616   5.919 -0.1069  0.0066 -0.1102
  205CHOL    R3 1986  19.456  16.351   5.922 -0.1241  0.0115 -0.0840
  205CHOL    R4 1987  19.561  16.401   5.652  0.0916 -0.0813 -0.0093
  205CHOL    R5 1988  19.370  16.309   5.703  0.0499 -0.0525 -0.1371
  205CHOL    C1 1989  19.527  16.027   5.499  0.1910 -0.1278  0.0740
  205CHOL    C2 1990  19.507  16.028   5.164  0.1081  0.2044  0.2332
  206DPSM   NC3 1991   8.897  16.522   6.513 -0.0722 -0.1718  0.1208
  206DPSM   PO4 1992   9.204  16.245   6.258  0.0440  0.1992 -0.1926
  206DPSM   AM1 1993   9.700  16.239   6.153  0.0703 -0.1742  0.1743
  206DPSM   AM2 1994   9.596  16.041   5.949  0.1407  0.0474 -0.0372
  206DPSM   T1A 1995   9.991  16.401   5.960  0.2709  0.0063 -0.2316
  206DPSM   C2A 1996  10.007  16.687   5.652  0.1059  0.0397  0.2592
  206DPSM   C3A 1997  10.288  16.936   5.439  0.0150  0.0439  0.1438
  206DPSM   C1B 1998   9.688  16.224   5.525 -0.1553 -0.2183 -0.1550
  206DPSM   C2B 1999   9.778  16.266   5.045 -0.1084  0.0277  0.0706
  206DPSM   C3B 2000   9.531  16.325   4.919 -0.2509 -0.2727  0.2341
  206DPSM   C4B 2001   9.324  16.260   4.536  0.1675 -0.0155 -0.3803
  207CHOL   ROH 2002  18.496  17.097   6.280  0.0340 -0.1868  0.0623
  207CHOL    R1 2003  18.396  16.987   6.039  0.0098 -0.1180  0.0400
  207CHOL    R2 2004  18.559  16.863   5.854 -0.0212 -0.1505  0.0313
  207CHOL    R3 2005  18.384  16.658   5.885 -0.0958 -0.0921 -0.0057
  207CHOL    R4 2006  18.495  16.620   5.616 -0.0952 -0.1002 -0.0004
  207CHOL    R5 2007  18.284  16.631   5.668 -0.0924 -0.0319 -0.0128
  207CHOL    C1 2008  18.294  16.286   5.507 -0.2083 -0.0159 -0.0535
  207CHOL    C2 2009  17.956  16.243   5.419  0.0135 -0.2199  0.2686
  208APC    NC3 2010  12.825  18.492   7.312 -0.2018 -0.2487  0.2210
  208APC    PO4 2011  13.075  18.348   7.682  0.2894 -0.1776 -0.1334
  208APC    GL1 2012  13.057  18.035   7.350 -0.1118  0.0152  0.2174
  208APC    GL2 2013  13.020  17.812   7.109 -0.1623 -0.1507 -0.1599
  208APC    D1B 2014  13.069  17.642   6.720  0.3697 -0.2688 -0.2668
  208APC    D2B 2015  12.819  18.006   6.555 -0.1182  0.2136  0.1532
  208APC    D3B 2016  13.018  18.215   6.837  0.1166 -0.1545  0.1363
  208APC    D4B 2017  13.069  18.535   6.667 -0.0377  0.4259 -0.0890
  208APC    C5B 2018  13.412  18.643   6.439 -0.0589 -0.0028  0.0048
  209PIPC   NC3 2019   9.303  18.386   7.359  0.0100  0.4672 -0.1093
  209PIPC   PO4 2020   9.559  18.482   6.954  0.0549  0.0685  0.0073
  209PIPC   GL1 2021   9.823  18.605   6.649 -0.1495 -0.1374 -0.0156
  209PIPC   GL2 2022   9.660  18.828   6.497  0.1948  0.3726  0.2455
  209PIPC   C1A 2023  10.002  18.725   6.097 -0.1713 -0.0486 -0.0345
  209PIPC   D2A 2024  10.216  18.647   5.717  0.0328 -0.1293  0.0958
  209PIPC   D3A 2025  10.107  18.293   5.860 -0.0702 -0.0898 -0.2204
  209PIPC   C4A 2026  10.393  17.888   5.967  0.0502  0.1619 -0.2206
  209PIPC   C1B 2027   9.530  18.889   6.045  0.3080  0.1657  0.0128
  209PIPC   C2B 2028   9.469  19.087   5.633 -0.0172  0.4782 -0.1752
  209PIPC   C3B 2029   9.219  19.218   5.223 -0.1796 -0.0868  0.1471
  209PIPC   C4B 2030   9.180  19.195   4.779  0.0499 -0.0729 -0.1500
  210PAPC   NC3 2031  11.854  10.148   6.894  0.0867 -0.0456  0.0085
  210PAPC   PO4 2032  11.629  10.474   6.696 -0.1543 -0.2451 -0.1354
  210PAPC   GL1 2033  11.834  10.729   6.405 -0.0420  0.1388  0.0931
  210PAPC   GL2 2034  11.799  10.822   6.051  0.2640  0.0796  0.2229
  210PAPC   D1A 2035  12.115  11.206   6.378  0.1142  0.1299  0.0333
  210PAPC   D2A 2036  12.514  11.267   6.520 -0.0573 -0.1081 -0.1764
  210PAPC   D3A 2037  12.530  11.295   6.137 -0.1276  0.1644  0.0682
  210PAPC   D4A 2038  12.778  11.275   5.852 -0.0211  0.0240  0.0403
  210PAPC   C5A 2039  12.868  10.995   5.563  0.0931  0.0880  0.0450
  210PAPC   C1B 2040  11.811  10.804   5.662  0.3210 -0.1202  0.0889
  210PAPC   C2B 2041  11.757  10.978   5.359 -0.3128  0.2684 -0.0637
  210PAPC   C3B 2042  11.899  11.362   5.190  0.1178 -0.1842  0.1436
  210PAPC   C4B 2043  11.727  11.725   5.133  0.2467  0.2048  0.4659
  211CHOL   ROH 2044  14.392   9.039   6.680  0.0030  0.0923  0.1884
  211CHOL    R1 2045  14.563   9.103   6.464  0.0020  0.0194  0.1633
  211CHOL    R2 2046  14.470   9.213   6.228 -0.0159 -0.1447  0.0805
  211CHOL    R3 2047  14.657   9.403   6.280 -0.0849 -0.0564 -0.0014
  211CHOL    R4 2048  14.663   9.371   5.988  0.0826 -0.3186  0.0447
  211CHOL    R5 2049  14.833   9.358   6.124  0.0068 -0.1550  0.1406
  211CHOL    C1 2050  14.950   9.642   5.898  0.0752 -0.3369 -0.0530
  211CHOL    C2 2051  15.256   9.711   5.850 -0.2367  0.1947  0.1720
  212CHOL   ROH 2052  13.545  20.347   5.061 -0.0078  0.2499  0.0794
  212CHOL    R1 2053  13.580  20.143   4.868 -0.1261  0.3739 -0.0750
  212CHOL    R2 2054  13.573  19.874   4.934  0.1758  0.3394 -0.1952
  212CHOL    R3 2055  13.383  19.865   4.739 -0.1010  0.2864  0.0674
  212CHOL    R4 2056  13.494  19.594   4.748  0.1266  0.3548 -0.1995
  212CHOL    R5 2057  13.477  19.721   4.572 -0.2207  0.4249 -0.1303
  212CHOL    C1 2058  13.270  19.422   4.457 -0.1617  0.3139  0.0444
  212CHOL    C2 2059  13.411  19.209   4.169  0.4944 -0.1181  0.2177
  213CHOL   ROH 2060  10.613  17.350   6.167 -0.1474  0.0661 -0.0252
  213CHOL    R1 2061  10.789  17.520   6.025 -0.2088  0.1061 -0.0571
  213CHOL    R2 2062  10.889  17.455   5.774 -0.0503  0.0176  0.0154
  213CHOL    R3 2063  10.786  17.697   5.707 -0.2110 -0.1018 -0.1712
  213CHOL    R4 2064  10.970  17.633   5.489  0.2567  0.1280  0.1675
  213CHOL    R5 2065  10.969  17.815   5.608 -0.1740  0.1190  0.1669
  213CHOL    C1 2066  10.919  17.964   5.260  0.2846  0.0799  0.0809
  213CHOL    C2 2067  10.954  18.318   5.182  0.0403 -0.0726 -0.0295
  214ACA    COO 2068  19.949  15.351   7.390 -0.0700  0.2248  0.1389
  214ACA     D1 2069  20.244  15.188   6.979  0.0337 -0.0009  0.0443
  214ACA     D2 2070  20.077  15.612   6.998  0.0971  0.4417 -0.1624
  214ACA     D3 2071  20.298  15.567   6.577 -0.3208  0.0321  0.0137
  214ACA     D4 2072  20.285  15.118   6.480 -0.0169  0.1141 -0.1811
  214ACA     C5 2073  20.142  14.944   6.115 -0.1355 -0.2914 -0.0527
  215CHOL   ROH 2074   9.240  16.313   5.767  0.0944  0.0061 -0.1443
  215CHOL    R1 2075   9.224  16.087   5.598  0.1012 -0.0678 -0.0477
  215CHOL    R2 2076   9.066  16.082   5.372 -0.0679 -0.2463  0.0684
  215CHOL    R3 2077   9.298  16.011   5.250 -0.1138 -0.1507 -0.0766
  215CHOL    R4 2078   9.091  15.957   5.050 -0.2054 -0.1685  0.0270
  215CHOL    R5 2079   9.242  15.817   5.122 -0.1249 -0.1383 -0.0877
  215CHOL    C1 2080   9.323  15.818   4.749 -0.3285 -0.0335 -0.1331
  215CHOL    C2 2081   9.139  15.570   4.499  0.0242 -0.0404  0.0602
  216DLPC   NC3 2082  13.090  20.035   7.442 -0.0849  0.1887  0.1587
  216DLPC   PO4 2083  13.464  19.681   7.326  0.4155  0.0351  0.0955
  216DLPC   GL1 2084  13.253  19.717   6.964 -0.0479  0.0316 -0.0800
  216DLPC   GL2 2085  13.489  19.601   6.785 -0.1673  0.0723  0.2318
  216DLPC   C1A 2086  13.046  19.785   6.568 -0.1125  0.1617 -0.0614
  216DLPC   C2A 2087  13.186  19.573   6.181 -0.3304  0.1387 -0.3015
  216DLPC   C3A 2088  13.197  19.377   5.726 -0.0984  0.0986 -0.1581
  216DLPC   C1B 2089  13.485  19.314   6.504 -0.1284 -0.1583  0.0641
  216DLPC   C2B 2090  13.360  19.089   6.132 -0.2846 -0.0772 -0.0973
  216DLPC   C3B 2091  13.409  18.879   5.886  0.2956 -0.0423 -0.0079
  217IPC    NC3 2092  17.975  10.904   8.319  0.0115  0.0850 -0.1901
  217IPC    PO4 2093  17.753  10.379   8.224  0.0143 -0.2088 -0.0445
  217IPC    GL1 2094  17.630  10.746   7.925  0.0264 -0.2882  0.1640
  217IPC    GL2 2095  17.291  10.846   7.746  0.2053  0.1614 -0.2876
  217IPC    C1B 2096  16.997  11.144   7.658 -0.2368  0.0718 -0.0126
  217IPC    D2B 2097  16.622  11.447   7.589  0.0221 -0.2180 -0.2619
  217IPC    D3B 2098  16.311  11.493   7.264 -0.1474  0.2539 -0.1055
  217IPC    C4B 2099  16.076  11.238   7.126  0.0724 -0.3459  0.3148
  218CHOL   ROH 2100  16.518  10.622   7.231  0.1455 -0.0571 -0.1393
  218CHOL    R1 2101  16.572  10.537   6.967 -0.0566 -0.0981 -0.1719
  218CHOL    R2 2102  16.381  10.541   6.767 -0.1206  0.2200 -0.1292
  218CHOL    R3 2103  16.569  10.686   6.635  0.0670 -0.0298 -0.1378
  218CHOL    R4 2104  16.390  10.590   6.425 -0.0404  0.2154 -0.1259
  218CHOL    R5 2105  16.606  10.566   6.432 -0.0848 -0.0661 -0.1309
  218CHOL    C1 2106  16.572  10.754   6.102  0.1826 -0.0219 -0.1320
  218CHOL    C2 2107  16.519  10.958   5.798 -0.0845  0.2327 -0.0155
  219CHOL   ROH 2108  16.974  17.793   6.593  0.2491 -0.2658  0.1175
  219CHOL    R1 2109  17.071  17.837   6.331  0.1647 -0.1420  0.1065
  219CHOL    R2 2110  17.290  17.703   6.228  0.1907 -0.0235  0.0059
  219CHOL    R3 2111  17.117  17.639   6.029  0.1646 -0.0253  0.0291
  219CHOL    R4 2112  17.381  17.636   5.902  0.1280  0.2056 -0.0609
  219CHOL    R5 2113  17.207  17.748   5.835  0.0352  0.1338  0.0557
  219CHOL    C1 2114  17.271  17.536   5.524  0.0669  0.3371 -0.0780
  219CHOL    C2 2115  17.133  17.354   5.173  0.0616  0.1511  0.1692
  220CHOL   ROH 2116  18.882  17.442   6.136  0.1249  0.1920 -0.1361
  220CHOL    R1 2117  18.782  17.281   5.925  0.0369  0.2691 -0.1505
  220CHOL    R2 2118  18.764  17.371   5.665  0.2960  0.2313 -0.1707
  220CHOL    R3 2119  18.908  17.148   5.611  0.0379  0.0276 -0.0538
  220CHOL    R4 2120  18.733  17.180   5.379  0.4449  0.4597 -0.3459
  220CHOL    R5 2121  18.754  17.001   5.502 -0.0404  0.3363 -0.3984
  220CHOL    C1 2122  18.851  16.858   5.162  0.2893  0.4014 -0.3382
  220CHOL    C2 2123  18.710  16.730   4.832 -0.2547  0.3630  0.1321
  221CHOL   ROH 2124   9.237  10.570   3.078 -0.0449 -0.1221  0.1042
  221CHOL    R1 2125   9.220  10.680   3.339  0.1503 -0.0756  0.0985
  221CHOL    R2 2126   9.444  10.749   3.485  0.2576  0.2142 -0.1901
  221CHOL    R3 2127   9.319  10.990   3.502  0.0042  0.0800 -0.1023
  221CHOL    R4 2128   9.426  10.942   3.771 -0.1144  0.0035 -0.0650
  221CHOL    R5 2129   9.219  10.990   3.719 -0.1338 -0.1694 -0.1605
  221CHOL    C1 2130   9.298  11.281   3.953 -0.5689 -0.2452  0.0903
  221CHOL    C2 2131   9.197  11.233   4.369 -0.0196  0.3522  0.1401
  222CHOL   ROH 2132   8.641  11.774   6.622  0.0468  0.0015 -0.1662
  222CHOL    R1 2133   8.495  11.722   6.385 -0.0147 -0.1471 -0.0975
  222CHOL    R2 2134   8.485  11.901   6.174 -0.2564 -0.1787 -0.1153
  222CHOL    R3 2135   8.571  11.687   6.030 -0.1401 -0.1237 -0.1274
  222CHOL    R4 2136   8.462  11.872   5.831 -0.3444 -0.2120 -0.1063
  222CHOL    R5 2137   8.408  11.662   5.857 -0.1795 -0.2543 -0.0749
  222CHOL    C1 2138   8.530  11.654   5.496 -0.2866 -0.1796 -0.1125
  222CHOL    C2 2139   8.261  11.753   5.354 -0.3713  0.3067  0.1058
  223PUPC   NC3 2140  16.969  19.466   7.147  0.1688  0.0487 -0.1483
  223PUPC   PO4 2141  16.770  19.466   6.779  0.0163  0.2748 -0.0590
  223PUPC   GL1 2142  16.782  19.457   6.401  0.0912  0.0979 -0.1020
  223PUPC   GL2 2143  16.463  19.386   6.328  0.2974  0.0184  0.1753
  223PUPC   D1A 2144  17.024  19.589   6.040 -0.4848 -0.1245 -0.2283
  223PUPC   D2A 2145  16.859  19.483   5.586 -0.0985 -0.2162  0.1863
  223PUPC   D3A 2146  16.949  19.879   5.670  0.0153  0.2500  0.0625
  223PUPC   D4A 2147  17.017  19.766   5.241  0.0967 -0.0074 -0.4301
  223PUPC   D5A 2148  17.335  19.428   5.348  0.2043  0.0689 -0.0937
  223PUPC   C1B 2149  16.615  19.284   5.942  0.0348  0.1569 -0.4168
  223PUPC   C2B 2150  16.363  19.207   5.784 -0.0103 -0.2673 -0.0607
  223PUPC   C3B 2151  16.157  19.111   5.420  0.4996  0.0649 -0.2163
  223PUPC   C4B 2152  16.137  19.114   4.969 -0.3003 -0.2616 -0.1726
  224DTPC   NC3 2153   8.350  15.158   6.741  0.0151  0.0187 -0.0925
  224DTPC   PO4 2154   8.021  15.430   6.858  0.0569 -0.3239  0.1653
  224DTPC   GL1 2155   7.953  15.273   6.428 -0.2833  0.1357  0.1028
  224DTPC   GL2 2156   8.209  15.090   6.303 -0.2567  0.0030 -0.0764
  224DTPC   C1A 2157   7.673  15.251   6.007 -0.0790  0.1237 -0.2968
  224DTPC   C2A 2158   7.412  15.090   5.638 -0.2511  0.3377 -0.0603
  224DTPC   C1B 2159   8.053  15.061   5.858  0.0533 -0.0433 -0.0622
  224DTPC   C2B 2160   7.890  14.990   5.513  0.0667  0.0589 -0.0451
  225DPPC   NC3 2161  10.361  19.546   7.009 -0.2109  0.0060 -0.0727
  225DPPC   PO4 2162  10.161  19.609   6.563 -0.0589  0.0813 -0.0954
  225DPPC   GL1 2163  10.170  19.681   6.102  0.1853  0.0365  0.3102
  225DPPC   GL2 2164  10.479  19.697   6.183  0.0396  0.1312  0.0870
  225DPPC   C1A 2165  10.203  19.538   5.689 -0.0047 -0.1415 -0.1183
  225DPPC   C2A 2166  10.287  19.330   5.293  0.2311 -0.1893  0.2377
  225DPPC   C3A 2167  10.064  19.084   5.098  0.1773 -0.0912  0.0780
  225DPPC   C4A 2168   9.643  19.010   5.025 -0.1485 -0.0278 -0.1073
  225DPPC   C1B 2169  10.667  19.640   5.786 -0.0130 -0.0083  0.1395
  225DPPC   C2B 2170  10.712  19.628   5.284  0.0469  0.0673 -0.1172
  225DPPC   C3B 2171  10.520  19.551   4.908  0.0400 -0.2593  0.0697
  225DPPC   C4B 2172  10.765  19.647   4.513 -0.1176  0.1336  0.0529
  226PAPE   NH3 2173   8.003  11.151   7.044  0.3686  0.1374 -0.0514
  226PAPE   PO4 2174   7.518  11.157   7.204 -0.3983 -0.1694  0.3658
  226PAPE   GL1 2175   7.568  11.234   6.760 -0.4833 -0.1688  0.2772
  226PAPE   GL2 2176   7.404  11.513   6.693 -0.2619 -0.0662  0.1702
  226PAPE   D1A 2177   7.767  11.114   6.314 -0.1684  0.1880 -0.3452
  226PAPE   D2A 2178   7.644  11.432   6.081 -0.0008 -0.1803  0.2061
  226PAPE   D3A 2179   7.571  11.286   5.716 -0.0621  0.0446 -0.4174
  226PAPE   D4A 2180   7.491  10.905   5.945  0.1853  0.1096  0.3603
  226PAPE   C5A 2181   7.420  10.771   6.313  0.3046 -0.0323 -0.0175
  226PAPE   C1B 2182   7.524  11.799   6.410  0.1417 -0.1016  0.2725
  226PAPE   C2B 2183   7.452  11.868   6.004 -0.0851  0.1400  0.2217
  226PAPE   C3B 2184   7.309  11.918   5.620  0.0231  0.1191 -0.1322
  226PAPE   C4B 2185   7.266  12.165   5.343  0.0163 -0.1149  0.0204
  227CHOL   ROH 2186  11.734  20.015   6.555 -0.2417  0.0798 -0.1552
  227CHOL    R1 2187  11.661  19.807   6.377  0.0329 -0.0044 -0.1757
  227CHOL    R2 2188  11.844  19.679   6.214  0.2569  0.0485  0.0212
  227CHOL    R3 2189  11.744  19.455   6.332  0.2641  0.0288 -0.0113
  227CHOL    R4 2190  11.900  19.356   6.104  0.1882  0.0667 -0.0669
  227CHOL    R5 2191  11.691  19.310   6.149  0.2009  0.0784 -0.0267
  227CHOL    C1 2192  11.838  18.958   6.151  0.1549  0.0587 -0.1487
  227CHOL    C2 2193  11.809  18.784   5.822 -0.0558 -0.0725 -0.1774
  228CHOL   ROH 2194   9.449  11.859   6.243 -0.0725  0.1239 -0.1494
  228CHOL    R1 2195   9.544  11.829   5.979 -0.1268  0.1678 -0.1743
  228CHOL    R2 2196   9.491  11.605   5.826  0.0253  0.0945 -0.1215
  228CHOL    R3 2197   9.398  11.789   5.648 -0.1946 -0.0151 -0.1239
  228CHOL    R4 2198   9.451  11.550   5.487  0.2174  0.0763 -0.1420
  228CHOL    R5 2199   9.527  11.750   5.450 -0.0684  0.2023 -0.0887
  228CHOL    C1 2200   9.341  11.690   5.123  0.1228 -0.0372 -0.1563
  228CHOL    C2 2201   9.320  11.367   4.961 -0.1385 -0.2633  0.0572
  229CHOL   ROH 2202  14.024   7.490   6.394 -0.1219  0.1386 -0.0062
  229CHOL    R1 2203  14.147   7.568   6.151 -0.2091  0.1265 -0.0551
  229CHOL    R2 2204  14.210   7.388   5.952 -0.1483  0.0947 -0.0091
  229CHOL    R3 2205  14.064   7.556   5.797 -0.2701 -0.0348 -0.0360
  229CHOL    R4 2206  14.177   7.362   5.609  0.0848  0.1683 -0.0391
  229CHOL    R5 2207  14.192   7.579   5.596 -0.1786  0.1941  0.0457
  229CHOL    C1 2208  14.019   7.505   5.264  0.1062  0.0897 -0.0820
  229CHOL    C2 2209  14.064   7.613   4.903  0.1602  0.2793  0.0299
  230CHOL   ROH 2210  19.672  13.044   7.272 -0.0604  0.3006  0.1442
  230CHOL    R1 2211  19.660  13.018   6.990  0.0560  0.2857  0.1406
  230CHOL    R2 2212  19.428  12.951   6.857  0.1753  0.0033  0.0708
  230CHOL    R3 2213  19.481  13.179   6.718 -0.0582  0.0697  0.0859
  230CHOL    R4 2214  19.291  13.031   6.549  0.1448 -0.1509  0.0430
  230CHOL    R5 2215  19.486  13.109   6.489  0.0714  0.0766  0.0849
  230CHOL    C1 2216  19.261  13.291   6.240 -0.0921 -0.1782  0.0411
  230CHOL    C2 2217  19.386  13.230   5.899 -0.0487  0.2794 -0.2093
  231PIPC   NC3 2218  15.440   8.210   6.793  0.0517  0.1764 -0.2761
  231PIPC   PO4 2219  15.156   8.516   7.064  0.0207  0.0821  0.1469
  231PIPC   GL1 2220  14.995   8.750   6.677 -0.0443 -0.0885 -0.3287
  231PIPC   GL2 2221  15.115   8.440   6.431 -0.1452  0.3447  0.0329
  231PIPC   C1A 2222  14.971   8.917   6.309 -0.1663 -0.1413 -0.3490
  231PIPC   D2A 2223  15.152   8.867   5.918  0.0732 -0.2991 -0.0895
  231PIPC   D3A 2224  15.072   9.227   5.629 -0.1378  0.2991 -0.1636
  231PIPC   C4A 2225  15.518   9.361   5.609  0.2656 -0.2014  0.3162
  231PIPC   C1B 2226  15.276   8.355   6.050 -0.1987 -0.0752 -0.0339
  231PIPC   C2B 2227  15.412   8.487   5.627 -0.1772  0.1691 -0.0813
  231PIPC   C3B 2228  15.420   8.854   5.354 -0.1867 -0.2284 -0.1581
  231PIPC   C4B 2229  15.258   9.173   5.158 -0.1186 -0.0104  0.0200
  232CHOL   ROH 2230   8.927  15.790   6.098  0.0775 -0.1570 -0.0634
  232CHOL    R1 2231   8.874  15.845   5.826  0.1612 -0.2078 -0.0905
  232CHOL    R2 2232   8.997  15.707   5.619  0.0202 -0.4391 -0.0249
  232CHOL    R3 2233   8.741  15.661   5.541 -0.0309 -0.1755 -0.0233
  232CHOL    R4 2234   8.896  15.653   5.293  0.0038 -0.5854  0.0039
  232CHOL    R5 2235   8.720  15.775   5.332  0.1516 -0.3226 -0.1252
  232CHOL    C1 2236   8.597  15.578   5.030 -0.0535 -0.4229  0.0222
  232CHOL    C2 2237   8.644  15.574   4.668 -0.0912 -0.3721 -0.1506
  233CHOL   ROH 2238  20.630  11.295   7.174  0.0811  0.2298  0.0619
  233CHOL    R1 2239  20.686  11.339   6.900 -0.0171  0.2220  0.0411
  233CHOL    R2 2240  20.679  11.136   6.713  0.1849  0.1637  0.0993
  233CHOL    R3 2241  20.507  11.304   6.585 -0.0327 -0.0682  0.0786
  233CHOL    R4 2242  20.632  11.146   6.371  0.3305  0.1969  0.0791
  233CHOL    R5 2243  20.623  11.364   6.384 -0.0292  0.1864  0.1504
  233CHOL    C1 2244  20.443  11.309   6.051  0.2110 -0.0013  0.0478
  233CHOL    C2 2245  20.452  11.141   5.655  0.0870 -0.1119 -0.4262
  234CHOL   ROH 2246  14.726   7.997   6.276 -0.2387  0.0624 -0.0513
  234CHOL    R1 2247  14.847   8.154   6.073 -0.1946  0.1431  0.0363
  234CHOL    R2 2248  14.803   8.109   5.804  0.0632  0.0870  0.0002
  234CHOL    R3 2249  14.733   8.371   5.804 -0.1473  0.0322 -0.0737
  234CHOL    R4 2250  14.930   8.348   5.588  0.0707  0.1791  0.1063
  234CHOL    R5 2251  14.936   8.487   5.755 -0.1935  0.1929  0.1079
  234CHOL    C1 2252  14.937   8.733   5.463 -0.1226  0.1811  0.0987
  234CHOL    C2 2253  15.150   8.493   5.165  0.2218  0.1604 -0.0138
  235CHOL   ROH 2254   7.751  12.305   6.486  0.0619  0.0179 -0.0018
  235CHOL    R1 2255   7.672  12.235   6.223  0.1252 -0.0437 -0.0039
  235CHOL    R2 2256   7.572  12.421   6.044 -0.0420 -0.1289  0.0071
  235CHOL    R3 2257   7.771  12.326   5.885  0.0427  0.0584 -0.0031
  235CHOL    R4 2258   7.579  12.447   5.700 -0.0587 -0.0535  0.0117
  235CHOL    R5 2259   7.658  12.244   5.690  0.1065  0.0035 -0.0233
  235CHOL    C1 2260   7.770  12.374   5.350  0.0111  0.1660  0.0049
  235CHOL    C2 2261   7.931  12.517   4.988 -0.0265  0.0887  0.1093
  236CDL0   GL0 2262  13.016   8.201   6.834  0.0361 -0.1092  0.1617
  236CDL0  PO41 2263  12.772   8.136   6.623  0.2386 -0.0225  0.0923
  236CDL0  GL11 2264  12.937   8.239   6.288  0.0976  0.2504 -0.1264
  236CDL0  GL21 2265  13.219   8.160   6.372  0.1866 -0.1443 -0.1779
  236CDL0  C1A1 2266  12.921   8.180   5.818 -0.0310 -0.2561  0.1768
  236CDL0  C2A1 2267  12.802   8.428   5.511  0.2667  0.2780 -0.0017
  236CDL0  D3A1 2268  12.754   8.712   5.247 -0.0281  0.0887 -0.1844
  236CDL0  C4A1 2269  13.099   8.896   5.164 -0.1482  0.1055 -0.0299
  236CDL0  C5A1 2270  13.484   8.771   5.188  0.1036 -0.3581 -0.1296
  236CDL0  C1B1 2271  13.310   8.373   6.001 -0.3724  0.2549  0.1448
  236CDL0  C2B1 2272  13.351   8.511   5.623 -0.0867 -0.0543  0.2482
  236CDL0  D3B1 2273  13.461   8.294   5.300 -0.3869 -0.1054 -0.1862
  236CDL0  C4B1 2274  13.489   8.313   4.942 -0.0953 -0.0244  0.2265
  236CDL0  C5B1 2275  13.793   8.212   4.616 -0.2267  0.0520 -0.0154
  236CDL0  PO42 2276  13.166   8.490   6.748 -0.1170 -0.3037 -0.0214
  236CDL0  GL12 2277  13.608   8.465   6.461 -0.2685 -0.1223  0.3586
  236CDL0  GL22 2278  13.931   8.335   6.542  0.1773 -0.1642  0.1544
  236CDL0  C1A2 2279  13.758   8.617   6.042  0.1008 -0.1213 -0.0655
  236CDL0  C2A2 2280  13.809   8.578   5.654  0.1891 -0.1769  0.0429
  236CDL0  D3A2 2281  13.963   8.460   5.319 -0.1422  0.1143 -0.1835
  236CDL0  C4A2 2282  13.903   8.595   4.831  0.0151 -0.3861 -0.1820
  236CDL0  C5A2 2283  13.537   8.659   4.575  0.2380 -0.2024  0.0804
  236CDL0  C1B2 2284  14.176   8.426   6.230  0.1157  0.1680 -0.0105
  236CDL0  C2B2 2285  14.262   8.468   5.820 -0.0096  0.0167 -0.1598
  236CDL0  D3B2 2286  14.466   8.524   5.445 -0.0975 -0.2312 -0.2639
  236CDL0  C4B2 2287  14.354   8.399   4.917  0.3230 -0.1876 -0.0926
  236CDL0  C5B2 2288  14.289   8.033   4.665 -0.0315 -0.1233 -0.4231
  237CHOL   ROH 2289  17.993  11.189   7.859 -0.0004 -0.0348 -0.1696
  237CHOL    R1 2290  18.098  11.219   7.598  0.0123 -0.1355 -0.1780
  237CHOL    R2 2291  18.044  11.040   7.394 -0.2409 -0.0463 -0.2015
  237CHOL    R3 2292  17.964  11.264   7.262  0.0283  0.0792 -0.1546
  237CHOL    R4 2293  18.075  11.092   7.053 -0.0274  0.0734 -0.1645
  237CHOL    R5 2294  18.131  11.298   7.095  0.1373  0.0012 -0.0558
  237CHOL    C1 2295  18.018  11.332   6.732  0.3495  0.2608 -0.0990
  237CHOL    C2 2296  18.029  11.174   6.363  0.1009  0.0686 -0.1438
  238CHOL   ROH 2297  18.376  17.476   6.031  0.0643 -0.0653 -0.1063
  238CHOL    R1 2298  18.248  17.378   5.799 -0.0113 -0.0511 -0.0707
  238CHOL    R2 2299  18.360  17.185   5.636  0.0523  0.1387 -0.2582
  238CHOL    R3 2300  18.124  17.057   5.679  0.1955 -0.0986 -0.1601
  238CHOL    R4 2301  18.202  16.982   5.406  0.0951  0.0799 -0.2361
  238CHOL    R5 2302  18.011  17.069   5.468  0.0516 -0.1212 -0.0840
  238CHOL    C1 2303  17.888  16.743   5.313  0.2545 -0.1771 -0.1310
  238CHOL    C2 2304  17.599  16.644   5.284  0.1159  0.0903 -0.2625
  239CHOL   ROH 2305  16.555  20.164   5.757  0.2052  0.1553 -0.0274
  239CHOL    R1 2306  16.514  20.207   5.480  0.1248  0.1072 -0.0226
  239CHOL    R2 2307  16.631  20.050   5.285  0.0389  0.0526 -0.0267
  239CHOL    R3 2308  16.374  20.020   5.201  0.0083  0.0745  0.0560
  239CHOL    R4 2309  16.537  19.948   4.969 -0.0672 -0.0033  0.0220
  239CHOL    R5 2310  16.376  20.095   4.974 -0.0444  0.0253  0.0369
  239CHOL    C1 2311  16.240  19.860   4.706 -0.1581 -0.0157  0.1280
  239CHOL    C2 2312  15.876  20.002   4.670 -0.1081  0.0921  0.1529
  240PVSM   NC3 2313  12.795  11.351   7.482 -0.3736 -0.3938  0.0048
  240PVSM   PO4 2314  12.543  11.203   7.116 -0.2169 -0.4475 -0.0424
  240PVSM   AM1 2315  12.759  10.933   6.743 -0.3185  0.0619  0.0445
  240PVSM   AM2 2316  12.658  10.622   6.658 -0.1230 -0.1327 -0.1719
  240PVSM   T1A 2317  12.835  10.915   6.240  0.2246 -0.1665 -0.1465
  240PVSM   C2A 2318  12.741  10.648   5.876 -0.1671  0.0119  0.1865
  240PVSM   C3A 2319  12.633  10.488   5.483  0.1103  0.0083  0.3122
  240PVSM   C1B 2320  12.814  10.412   6.293 -0.0300 -0.1714  0.3767
  240PVSM   C2B 2321  12.765  10.144   5.870 -0.4875 -0.0892  0.0350
  240PVSM   D3B 2322  13.082  10.230   5.443  0.2973 -0.3191 -0.0214
  240PVSM   C4B 2323  12.794  10.328   5.061 -0.2940 -0.0645 -0.1441
  241PVSM   NC3 2324  18.669  10.280   8.364  0.0029 -0.0158  0.0447
  241PVSM   PO4 2325  18.335  10.521   8.209 -0.0388  0.2256 -0.0822
  241PVSM   AM1 2326  18.140  10.682   7.855 -0.0347 -0.0059  0.0923
  241PVSM   AM2 2327  18.386  10.724   7.680  0.0747  0.0870  0.0422
  241PVSM   T1A 2328  18.027  10.500   7.481 -0.1384  0.1366  0.0974
  241PVSM   C2A 2329  18.045  10.590   7.052  0.1187  0.3193  0.0504
  241PVSM   C3A 2330  18.069  10.785   6.629 -0.0290  0.1251  0.1357
  241PVSM   C1B 2331  18.529  10.574   7.352 -0.3627 -0.2253 -0.1199
  241PVSM   C2B 2332  18.842  10.462   7.066 -0.0894  0.0733 -0.0422
  241PVSM   D3B 2333  18.971  10.091   6.888 -0.0121 -0.0456 -0.0247
  241PVSM   C4B 2334  18.920  10.133   6.525 -0.1317  0.1386  0.1412
  242CHOL   ROH 2335  19.885  17.593   6.122  0.2614  0.0976 -0.1886
  242CHOL    R1 2336  19.791  17.564   5.857  0.1156  0.0862 -0.1372
  242CHOL    R2 2337  19.961  17.555   5.639 -0.0036  0.0971 -0.2338
  242CHOL    R3 2338  19.830  17.323   5.587 -0.0135  0.0855 -0.1553
  242CHOL    R4 2339  19.929  17.412   5.326  0.0756 -0.0595 -0.1710
  242CHOL    R5 2340  19.723  17.360   5.376  0.0553 -0.0107 -0.2071
  242CHOL    C1 2341  19.787  17.110   5.095  0.1127 -0.1618 -0.0606
  242CHOL    C2 2342  19.878  16.809   4.824  0.0298  0.3166  0.0047
  243DPCE   AM1 2343  16.981  10.237   7.407  0.0565  0.0895 -0.4163
  243DPCE   AM2 2344  16.961  10.491   7.598  0.2803  0.2162 -0.0078
  243DPCE   T1A 2345  17.019  10.177   7.034  0.3367  0.2171 -0.3432
  243DPCE   C2A 2346  16.965  10.296   6.695  0.2398  0.0389  0.2105
  243DPCE   C3A 2347  17.011  10.330   6.256 -0.2931 -0.0170  0.0570
  243DPCE   C1B 2348  17.034  10.728   7.258  0.2578  0.1533  0.1424
  243DPCE   C2B 2349  17.054  10.847   6.884 -0.1337 -0.0484 -0.0329
  243DPCE   C3B 2350  16.992  10.905   6.513 -0.2203  0.2045 -0.2705
  243DPCE   C4B 2351  17.141  10.835   6.111 -0.1094  0.0679 -0.1477
  244CHOL   ROH 2352  10.225  19.201   6.217 -0.1191  0.1838 -0.0962
  244CHOL    R1 2353  10.320  19.063   5.989 -0.1283  0.3480 -0.1979
  244CHOL    R2 2354  10.499  19.176   5.811  0.2722  0.2912  0.1698
  244CHOL    R3 2355  10.642  18.951   5.863 -0.1900 -0.0641 -0.0129
  244CHOL    R4 2356  10.746  19.048   5.607  0.4047  0.2978  0.3211
  244CHOL    R5 2357  10.670  18.848   5.649 -0.0153  0.3139 -0.1911
  244CHOL    C1 2358  11.024  18.762   5.536  0.0480 -0.0317  0.2378
  244CHOL    C2 2359  11.394  18.866   5.464  0.2118 -0.3737 -0.1073
  245PEPC   NC3 2360  11.137  10.435   6.679 -0.0540  0.3304 -0.1208
  245PEPC   PO4 2361  10.934  10.763   6.868  0.1800 -0.1950 -0.0554
  245PEPC   GL1 2362  10.592  10.819   6.654 -0.1092 -0.1551  0.1547
  245PEPC   GL2 2363  10.655  10.537   6.394  0.3522 -0.3231 -0.0494
  245PEPC   C1A 2364  10.442  11.099   6.251  0.1985  0.1235  0.4113
  245PEPC   C2A 2365  10.302  11.219   5.791 -0.5045  0.1048  0.2231
  245PEPC   D3A 2366  10.302  11.109   5.336 -0.0584  0.2845  0.1391
  245PEPC   D4A 2367  10.189  11.100   4.955  0.1303  0.2041  0.0442
  245PEPC   C5A 2368   9.893  10.932   4.765 -0.1925 -0.1148  0.0946
  245PEPC   C1B 2369  10.674  10.716   6.010  0.1840 -0.2695  0.1545
  245PEPC   C2B 2370  10.598  10.796   5.577  0.0210 -0.0479 -0.1358
  245PEPC   C3B 2371  10.475  10.683   5.135  0.1470 -0.0634  0.0723
  245PEPC   C4B 2372  10.182  10.537   4.858 -0.0836  0.4007  0.3002
  246CHOL   ROH 2373  11.383  20.164   6.213 -0.1139 -0.0426 -0.1769
  246CHOL    R1 2374  11.345  19.967   6.014 -0.0304 -0.0905 -0.1461
  246CHOL    R2 2375  11.528  19.923   5.811 -0.0066 -0.0514 -0.1357
  246CHOL    R3 2376  11.519  19.667   5.902  0.0928 -0.0393 -0.0920
  246CHOL    R4 2377  11.715  19.662   5.684 -0.0515 -0.0428 -0.2184
  246CHOL    R5 2378  11.540  19.533   5.705 -0.0169 -0.0659 -0.0842
  246CHOL    C1 2379  11.815  19.269   5.695  0.0157 -0.0265 -0.2255
  246CHOL    C2 2380  11.883  19.026   5.375  0.0268  0.1487 -0.0302
  247DFPC   NC3 2381  17.171  18.616   6.834  0.0619 -0.2003  0.2168
  247DFPC   PO4 2382  17.213  19.063   6.731 -0.3112  0.1533 -0.3147
  247DFPC   GL1 2383  17.283  19.258   6.342 -0.0964 -0.0339 -0.1757
  247DFPC   GL2 2384  17.527  19.344   6.335 -0.1479 -0.3085  0.0870
  247DFPC   C1A 2385  17.193  19.136   5.915  0.1047  0.3500 -0.1527
  247DFPC   D2A 2386  17.004  19.020   5.508 -0.2444 -0.0438  0.1628
  247DFPC   D3A 2387  16.662  19.072   5.377  0.2520 -0.0836  0.0546
  247DFPC   D4A 2388  16.753  19.375   5.146  0.1358 -0.2693  0.3018
  247DFPC   C1B 2389  17.494  19.510   5.826 -0.2475 -0.0038 -0.0435
  247DFPC   D2B 2390  17.811  19.582   5.588  0.2877 -0.0604 -0.3181
  247DFPC   D3B 2391  17.876  19.871   6.004 -0.1497  0.0957  0.1133
  247DFPC   D4B 2392  18.003  19.462   6.111 -0.1752 -0.1995  0.3124
  248CHOL   ROH 2393  18.732  12.470   7.475 -0.0046 -0.0264  0.1194
  248CHOL    R1 2394  18.812  12.400   7.213 -0.0628  0.0494  0.0817
  248CHOL    R2 2395  18.882  12.142   7.142 -0.0158  0.0851  0.0089
  248CHOL    R3 2396  18.693  12.179   6.950 -0.0797  0.0729  0.0681
  248CHOL    R4 2397  18.873  11.976   6.840 -0.0628  0.1224 -0.0108
  248CHOL    R5 2398  18.813  12.162   6.744 -0.1305  0.1267  0.0308
  248CHOL    C1 2399  18.690  11.913   6.483 -0.1500  0.1327  0.0333
  248CHOL    C2 2400  18.879  11.928   6.193 -0.2552 -0.4040 -0.2474
  249PEPC   NC3 2401  22.637  15.011   7.306 -0.1784 -0.1260 -0.3118
  249PEPC   PO4 2402  22.316  15.231   7.123  0.3064 -0.0044  0.1897
  249PEPC   GL1 2403  22.108  14.919   6.810  0.2255  0.1216 -0.1821
  249PEPC   GL2 2404  21.966  14.668   6.959 -0.1645  0.3920 -0.1981
  249PEPC   C1A 2405  22.131  14.993   6.426  0.0267  0.3116 -0.0321
  249PEPC   C2A 2406  22.195  14.947   6.024 -0.2457 -0.1135 -0.1193
  249PEPC   D3A 2407  22.275  15.037   5.586 -0.0632  0.3334 -0.0637
  249PEPC   D4A 2408  22.364  14.960   5.138 -0.2401  0.1146 -0.1195
  249PEPC   C5A 2409  22.336  15.275   4.733 -0.0175  0.3389  0.1527
  249PEPC   C1B 2410  21.941  14.505   6.487  0.0343 -0.4331  0.2979
  249PEPC   C2B 2411  22.007  14.379   6.068  0.0440  0.1687 -0.1191
  249PEPC   C3B 2412  22.020  14.281   5.625 -0.1517 -0.2002  0.1871
  249PEPC   C4B 2413  21.790  14.247   5.301  0.1328 -0.0914  0.0791
  250DVPE   NH3 2414  11.536  10.392   6.191  0.1240  0.0561  0.1638
  250DVPE   PO4 2415  11.747  10.110   6.413  0.0824 -0.0997 -0.1396
  250DVPE   GL1 2416  12.017  10.296   5.989  0.0130 -0.1129 -0.0984
  250DVPE   GL2 2417  12.332  10.239   6.046  0.0109  0.1968  0.1232
  250DVPE   C1A 2418  12.069  10.442   5.615  0.1298  0.1287 -0.1740
  250DVPE   C2A 2419  12.052  10.612   5.176 -0.0644  0.2223 -0.2405
  250DVPE   D3A 2420  12.414  10.668   4.887  0.2467 -0.2688 -0.2106
  250DVPE   C4A 2421  12.791  10.856   5.085 -0.0391 -0.1698  0.0370
  250DVPE   C1B 2422  12.322   9.960   5.704 -0.0591  0.1411 -0.1479
  250DVPE   C2B 2423  12.682   9.844   5.449 -0.2965  0.2090 -0.0251
  250DVPE   D3B 2424  12.881   9.826   5.129 -0.0295  0.0639 -0.0156
  250DVPE   C4B 2425  12.960  10.057   4.626  0.0663  0.2462 -0.1752
  251DPCE   AM1 2426   8.578  15.457   6.293  0.1655  0.0505  0.1641
  251DPCE   AM2 2427   8.759  15.070   6.417  0.0673 -0.1221  0.2371
  251DPCE   T1A 2428   8.445  15.403   5.835 -0.0127 -0.1263 -0.2145
  251DPCE   C2A 2429   8.313  15.268   5.375  0.2169  0.3167 -0.0245
  251DPCE   C3A 2430   8.291  14.898   5.198 -0.0547 -0.0178 -0.1798
  251DPCE   C1B 2431   8.606  14.925   6.029 -0.4275 -0.3344 -0.1522
  251DPCE   C2B 2432   8.682  14.653   5.659 -0.2209 -0.1332  0.0089
  251DPCE   C3B 2433   8.643  14.446   5.238 -0.0301 -0.2623  0.0399
  251DPCE   C4B 2434   8.743  14.261   4.853 -0.1957 -0.1196 -0.2876
  252CHOL   ROH 2435  16.147   7.550   6.791  0.1377 -0.0067  0.1947
  252CHOL    R1 2436  16.225   7.618   6.528 -0.1720  0.0175  0.1060
  252CHOL    R2 2437  16.093   7.810   6.378 -0.1161  0.3140  0.4304
  252CHOL    R3 2438  16.342   7.918   6.357  0.0309 -0.0639  0.0966
  252CHOL    R4 2439  16.177   8.075   6.173  0.0091  0.1929  0.3218
  252CHOL    R5 2440  16.363   7.973   6.125 -0.2022 -0.0962  0.0627
  252CHOL    C1 2441  16.459   8.330   6.033  0.2198 -0.2324 -0.0547
  252CHOL    C2 2442  16.580   8.420   5.618  0.1215  0.1445 -0.0099
  253CHOL   ROH 2443   8.622  15.136   2.930  0.0216 -0.1977  0.2209
  253CHOL    R1 2444   8.517  15.277   3.151  0.0360 -0.1216  0.1798
  253CHOL    R2 2445   8.633  15.269   3.402  0.0987  0.0281  0.1585
  253CHOL    R3 2446   8.632  15.539   3.376  0.0196  0.0160  0.0295
  253CHOL    R4 2447   8.645  15.492   3.665  0.1175  0.1569  0.0487
  253CHOL    R5 2448   8.500  15.616   3.560  0.0538  0.0684  0.0319
  253CHOL    C1 2449   8.651  15.877   3.794  0.0543  0.2206 -0.1364
  253CHOL    C2 2450   8.474  16.028   4.120 -0.0056  0.2984  0.0544
  254PIPC   NC3 2451  20.844  16.503   7.468  0.2970  0.1199  0.0480
  254PIPC   PO4 2452  20.581  16.272   7.219 -0.2518 -0.2749  0.1125
  254PIPC   GL1 2453  20.233  16.320   6.866 -0.0539 -0.1358 -0.3488
  254PIPC   GL2 2454  20.171  16.015   6.749  0.1004  0.1004  0.1051
  254PIPC   C1A 2455  20.110  16.502   6.401 -0.3961  0.1366 -0.0417
  254PIPC   D2A 2456  19.952  16.682   6.098 -0.0334  0.1148 -0.1939
  254PIPC   D3A 2457  19.970  16.254   5.856  0.0274  0.0012  0.1085
  254PIPC   C4A 2458  20.040  16.267   5.457 -0.2675  0.0885  0.0081
  254PIPC   C1B 2459  20.119  15.964   6.352 -0.3467 -0.1923 -0.1630
  254PIPC   C2B 2460  20.239  15.772   5.959  0.0855  0.2123 -0.0526
  254PIPC   C3B 2461  20.048  15.772   5.572  0.1476  0.1555 -0.2480
  254PIPC   C4B 2462  20.008  15.852   5.154 -0.0386 -0.0001  0.0103
  255CHOL   ROH 2463  17.454  10.465   7.411  0.1990  0.2377  0.1461
  255CHOL    R1 2464  17.532  10.423   7.142 -0.0293  0.0806  0.1026
  255CHOL    R2 2465  17.362  10.468   6.929 -0.0792  0.3563  0.2005
  255CHOL    R3 2466  17.566  10.625   6.841  0.1452  0.0016  0.0671
  255CHOL    R4 2467  17.382  10.607   6.613 -0.1156  0.4231  0.2271
  255CHOL    R5 2468  17.595  10.561   6.612 -0.1918  0.0146  0.0130
  255CHOL    C1 2469  17.586  10.835   6.347  0.0742  0.1290  0.1173
  255CHOL    C2 2470  17.675  10.859   5.886  0.2695  0.0899  0.0363
  256CHOL   ROH 2471   9.185  18.463   5.818  0.0261  0.1144 -0.0417
  256CHOL    R1 2472   9.223  18.633   5.595 -0.0940  0.1077 -0.0683
  256CHOL    R2 2473   9.338  18.546   5.359  0.0507  0.1726 -0.0232
  256CHOL    R3 2474   9.110  18.646   5.250 -0.0273 -0.0804 -0.0982
  256CHOL    R4 2475   9.264  18.546   5.022  0.1685  0.1003 -0.0494
  256CHOL    R5 2476   9.181  18.746   5.044 -0.0673  0.0089 -0.0694
  256CHOL    C1 2477   9.007  18.639   4.722  0.1640 -0.1791 -0.1351
  256CHOL    C2 2478   9.254  18.724   4.477  0.0783 -0.1951 -0.0434
  257LPPC   NC3 2479   7.903  12.942   7.545 -0.1839  0.2646  0.1768
  257LPPC   PO4 2480   7.797  12.990   7.188 -0.1183  0.1485 -0.3510
  257LPPC   GL1 2481   8.125  12.981   6.835  0.2663  0.0141  0.1243
  257LPPC   GL2 2482   8.153  13.249   6.856 -0.0955  0.0780 -0.2461
  257LPPC   C1A 2483   8.219  13.171   6.411  0.1875  0.2834  0.0374
  257LPPC   C2A 2484   8.078  13.351   6.118 -0.3528  0.3861  0.2161
  257LPPC   C3A 2485   8.003  13.750   5.896 -0.2371 -0.4299  0.1310
  257LPPC   C4A 2486   7.897  13.761   5.437  0.1789  0.1200  0.1487
  257LPPC   C1B 2487   7.718  13.266   6.589  0.0630  0.0210 -0.1012
  257LPPC   C2B 2488   7.621  13.183   6.234  0.2063  0.2214 -0.1629
  257LPPC   C3B 2489   7.532  13.326   5.843  0.1221 -0.0343  0.0800
  258CHOL   ROH 2490  17.414  18.058   6.576 -0.0422 -0.3653 -0.0738
  258CHOL    R1 2491  17.458  18.176   6.323 -0.1681 -0.1633 -0.0037
  258CHOL    R2 2492  17.634  18.070   6.138 -0.1127  0.0937 -0.0983
  258CHOL    R3 2493  17.417  18.079   5.975 -0.1409  0.0350 -0.0649
  258CHOL    R4 2494  17.637  17.991   5.801 -0.0948  0.2769 -0.1424
  258CHOL    R5 2495  17.502  18.159   5.766 -0.2172  0.2090 -0.0336
  258CHOL    C1 2496  17.434  17.954   5.452 -0.1111  0.3285 -0.1366
  258CHOL    C2 2497  17.586  18.152   5.207  0.2608  0.3067 -0.3631
  259CHOL   ROH 2498   8.937  16.742   5.602 -0.1572  0.1008 -0.1083
  259CHOL    R1 2499   9.033  16.759   5.336 -0.0620  0.0005 -0.0806
  259CHOL    R2 2500   9.082  16.535   5.181 -0.1058 -0.0540 -0.0125
  259CHOL    R3 2501   8.916  16.660   5.006  0.0063 -0.0234 -0.0987
  259CHOL    R4 2502   9.010  16.423   4.862 -0.0571 -0.1125 -0.0033
  259CHOL    R5 2503   9.020  16.629   4.793  0.0615 -0.1330 -0.0588
  259CHOL    C1 2504   8.813  16.475   4.512  0.0764 -0.1178 -0.0788
  259CHOL    C2 2505   8.927  16.393   4.044 -0.1442  0.0719 -0.0579
  260APC    NC3 2506  20.518  17.160   6.904 -0.3579 -0.5009  0.1805
  260APC    PO4 2507  20.103  16.866   6.934  0.2058  0.0337  0.0342
  260APC    GL1 2508  20.011  16.972   6.553  0.4670 -0.1796 -0.1553
  260APC    GL2 2509  19.830  17.115   6.321  0.2164  0.2332 -0.3315
  260APC    D1B 2510  19.625  17.105   5.938 -0.1466  0.1656 -0.3977
  260APC    D2B 2511  19.351  17.089   5.868  0.1865  0.1134 -0.0497
  260APC    D3B 2512  19.248  16.808   5.522  0.1610  0.0089  0.0843
  260APC    D4B 2513  19.656  16.861   5.512 -0.0805 -0.1181  0.0152
  260APC    C5B 2514  19.925  16.701   5.604  0.1900  0.0431 -0.2267
  261DPSM   NC3 2515  15.491  20.534   7.131  0.0141 -0.0516  0.4483
  261DPSM   PO4 2516  15.553  20.260   6.717  0.0629  0.2311  0.0900
  261DPSM   AM1 2517  15.611  20.014   6.409  0.3377 -0.2924  0.1109
  261DPSM   AM2 2518  15.590  19.691   6.421  0.0926  0.0428  0.1371
  261DPSM   T1A 2519  15.679  19.866   5.928  0.1884 -0.3276 -0.1705
  261DPSM   C2A 2520  15.495  19.621   5.583  0.1119  0.2289 -0.3061
  261DPSM   C3A 2521  15.224  19.540   5.234 -0.2548 -0.1302 -0.1406
  261DPSM   C1B 2522  15.279  19.509   6.060 -0.0210 -0.0067  0.2311
  261DPSM   C2B 2523  15.021  19.312   5.744  0.0368  0.0482 -0.1023
  261DPSM   C3B 2524  14.767  19.305   5.412 -0.1930  0.0649  0.0393
  261DPSM   C4B 2525  14.736  19.311   4.988  0.0113  0.2048 -0.0460
  262DIPC   NC3 2526  13.849  19.932   7.137 -0.2542  0.2507 -0.2392
  262DIPC   PO4 2527  13.425  20.143   7.141  0.3116 -0.4109  0.2171
  262DIPC   GL1 2528  13.421  20.098   6.658  0.0933  0.0137 -0.1162
  262DIPC   GL2 2529  13.726  20.081   6.529 -0.2372 -0.1434 -0.1039
  262DIPC   C1A 2530  13.343  20.058   6.257  0.0527 -0.1009 -0.0325
  262DIPC   D2A 2531  13.316  20.158   5.828  0.1347 -0.0544  0.0084
  262DIPC   D3A 2532  13.604  20.230   5.579 -0.1183 -0.3666  0.2491
  262DIPC   C4A 2533  13.953  20.415   5.665  0.0187  0.0009 -0.2668
  262DIPC   C1B 2534  13.845  20.141   6.062 -0.1472  0.3854  0.2765
  262DIPC   D2B 2535  14.012  19.907   5.662  0.1323 -0.1837  0.0980
  262DIPC   D3B 2536  13.999  20.104   5.233  0.0098 -0.1196  0.0298
  262DIPC   C4B 2537  14.045  20.470   5.122 -0.0288  0.1984  0.0082
  263CHOL   ROH 2538  20.816  13.897   6.843  0.0951 -0.0603 -0.0532
  263CHOL    R1 2539  20.870  13.892   6.565  0.0562 -0.1332 -0.0614
  263CHOL    R2 2540  20.853  13.661   6.413 -0.0524 -0.1614 -0.0209
  263CHOL    R3 2541  20.685  13.812   6.262 -0.0184 -0.1218 -0.0165
  263CHOL    R4 2542  20.805  13.624   6.073 -0.0122 -0.0817 -0.0341
  263CHOL    R5 2543  20.800  13.841   6.054  0.0051 -0.0857  0.0082
  263CHOL    C1 2544  20.619  13.745   5.733  0.0435  0.0018 -0.0377
  263CHOL    C2 2545  20.398  13.627   5.421  0.0746  0.0576 -0.0991
  264CHOL   ROH 2546  19.424  17.586   5.657  0.0214  0.1406 -0.2578
  264CHOL    R1 2547  19.270  17.423   5.484  0.1307  0.0234 -0.2445
  264CHOL    R2 2548  19.035  17.509   5.368 -0.0480 -0.2223 -0.0648
  264CHOL    R3 2549  19.159  17.434   5.138 -0.0880  0.0440 -0.1774
  264CHOL    R4 2550  18.897  17.537   5.052 -0.2218 -0.0853  0.0216
  264CHOL    R5 2551  18.983  17.342   5.004 -0.0876  0.0078 -0.1632
  264CHOL    C1 2552  18.933  17.483   4.653 -0.3606  0.2445 -0.0336
  264CHOL    C2 2553  18.814  17.152   4.486 -0.0767  0.0569 -0.2575
  265DTPE   NH3 2554   9.861  20.057   6.581 -0.1808  0.0117  0.5464
  265DTPE   PO4 2555   9.522  19.774   6.646 -0.0992  0.1388 -0.1734
  265DTPE   GL1 2556   9.619  19.574   6.335 -0.2057 -0.2325 -0.0218
  265DTPE   GL2 2557   9.731  19.352   6.308 -0.0757 -0.1787  0.0341
  265DTPE   C1A 2558   9.356  19.436   6.010 -0.2352  0.1246  0.1384
  265DTPE   C2A 2559   9.111  19.431   5.655 -0.1274  0.3564 -0.0173
  265DTPE   C1B 2560   9.829  19.237   5.974  0.0951 -0.0533  0.1464
  265DTPE   C2B 2561   9.917  19.052   5.597 -0.1791  0.0937 -0.1474
  266CHOL   ROH 2562  15.224  18.713   6.358 -0.1170 -0.0020 -0.0427
  266CHOL    R1 2563  15.120  18.826   6.120 -0.0324  0.0728 -0.0448
  266CHOL    R2 2564  15.281  18.938   5.926  0.0404  0.0858  0.0243
  266CHOL    R3 2565  15.151  18.764   5.763  0.0490  0.1491 -0.0518
  266CHOL    R4 2566  15.331  18.911   5.585  0.0081  0.2721  0.0036
  266CHOL    R5 2567  15.116  18.886   5.560  0.0075  0.2513  0.0149
  266CHOL    C1 2568  15.238  18.732   5.234 -0.0026  0.4402 -0.0799
  266CHOL    C2 2569  15.197  19.054   5.017  0.4681  0.2546  0.2183
  267DPSM   NC3 2570   9.326  10.449   7.173  0.0396 -0.1329  0.0788
  267DPSM   PO4 2571   9.613  10.626   6.950  0.1921 -0.0589  0.0775
  267DPSM   AM1 2572   9.605  10.909   6.679 -0.2072  0.0839  0.2149
  267DPSM   AM2 2573   9.310  11.181   6.713  0.0429 -0.0185 -0.1373
  267DPSM   T1A 2574   9.626  10.828   6.268  0.1209 -0.0850 -0.0985
  267DPSM   C2A 2575   9.587  10.473   5.959  0.2231 -0.0798 -0.0744
  267DPSM   C3A 2576   9.289  10.271   5.746  0.1240  0.0093  0.3548
  267DPSM   C1B 2577   9.283  11.230   6.235  0.1345  0.0142  0.0198
  267DPSM   C2B 2578   9.156  11.256   5.748 -0.0869  0.0496  0.1778
  267DPSM   C3B 2579   9.065  11.127   5.342  0.0572 -0.0963 -0.1051
  267DPSM   C4B 2580   8.888  11.121   4.781  0.1757  0.0012  0.1548
  268DAPC   NC3 2581  11.970  12.160   7.389  0.1640  0.3657  0.1007
  268DAPC   PO4 2582  12.126  12.511   7.073  0.1415  0.0668 -0.1449
  268DAPC   GL1 2583  12.206  12.411   6.737 -0.2696  0.2188  0.2796
  268DAPC   GL2 2584  12.424  12.260   6.648 -0.0419 -0.0365 -0.1388
  268DAPC   D1A 2585  11.942  12.211   6.430 -0.0167 -0.1958 -0.2985
  268DAPC   D2A 2586  12.191  12.154   6.175  0.0422 -0.0266  0.0363
  268DAPC   D3A 2587  11.835  12.165   5.872 -0.2935 -0.0858  0.0162
  268DAPC   D4A 2588  11.738  12.178   5.442  0.0498  0.0310 -0.2407
  268DAPC   C5A 2589  11.947  12.317   5.016  0.3743  0.0434 -0.1194
  268DAPC   D1B 2590  12.657  11.979   6.455 -0.1518 -0.3944 -0.0971
  268DAPC   D2B 2591  12.345  11.719   6.357 -0.0680  0.2109 -0.0454
  268DAPC   D3B 2592  11.899  11.766   6.231 -0.0055  0.1601 -0.1513
  268DAPC   D4B 2593  12.179  11.586   5.929 -0.0118  0.0444  0.0957
  268DAPC   C5B 2594  11.871  11.708   5.585 -0.0703  0.0943 -0.0148
  269DPPC   NC3 2595  12.981  19.497   7.306 -0.1782  0.0386 -0.1353
  269DPPC   PO4 2596  12.661  19.796   7.259 -0.0727 -0.2030 -0.1887
  269DPPC   GL1 2597  12.633  19.641   6.893  0.0793 -0.0971 -0.1712
  269DPPC   GL2 2598  12.392  19.514   6.875 -0.0019  0.1369 -0.0239
  269DPPC   C1A 2599  12.620  19.513   6.401 -0.0597  0.0446 -0.1138
  269DPPC   C2A 2600  12.709  19.394   5.965 -0.1908 -0.0331 -0.0330
  269DPPC   C3A 2601  12.806  19.093   5.589 -0.0695  0.0302  0.0288
  269DPPC   C4A 2602  13.249  18.936   5.455 -0.2296 -0.3199  0.1614
  269DPPC   C1B 2603  12.454  19.102   6.809 -0.2812  0.1763 -0.0135
  269DPPC   C2B 2604  12.619  18.733   6.662 -0.2528 -0.1212 -0.0366
  269DPPC   C3B 2605  12.637  18.405   6.424 -0.2964  0.2674  0.0106
  269DPPC   C4B 2606  12.620  18.114   6.110 -0.3298  0.2064  0.0296
  270CHOL   ROH 2607   8.409  15.985   6.015  0.1493 -0.0401 -0.2214
  270CHOL    R1 2608   8.263  15.961   5.774  0.1220 -0.0743 -0.2001
  270CHOL    R2 2609   8.378  16.004   5.526  0.0970 -0.1268 -0.2157
  270CHOL    R3 2610   8.280  15.756   5.474  0.0732 -0.1299 -0.1658
  270CHOL    R4 2611   8.274  15.894   5.215  0.0288 -0.1600 -0.1830
  270CHOL    R5 2612   8.107  15.793   5.313  0.0412 -0.1401 -0.1365
  270CHOL    C1 2613   8.121  15.597   4.986 -0.0330 -0.1821 -0.1172
  270CHOL    C2 2614   7.879  15.899   4.846 -0.4663 -0.1675  0.1970
  271CHOL   ROH 2615   6.796  11.575   6.680 -0.1535  0.0704  0.0347
  271CHOL    R1 2616   6.680  11.671   6.441 -0.1359 -0.0720 -0.0314
  271CHOL    R2 2617   6.816  11.835   6.265 -0.2084  0.0288  0.0076
  271CHOL    R3 2618   6.749  11.643   6.084  0.0498 -0.0608  0.0021
  271CHOL    R4 2619   6.880  11.851   5.925 -0.0535  0.0343  0.0362
  271CHOL    R5 2620   6.683  11.765   5.889  0.0376 -0.1465 -0.0491
  271CHOL    C1 2621   6.854  11.681   5.559  0.2792 -0.0467  0.0477
  271CHOL    C2 2622   6.904  11.804   5.210  0.3668 -0.0925 -0.2316
  272UPC    NC3 2623  10.797  19.691   7.803 -0.2719  0.3942 -0.2384
  272UPC    PO4 2624  10.688  19.504   7.380 -0.0327 -0.0411 -0.0066
  272UPC    GL1 2625  10.915  19.428   6.965 -0.0924  0.0464  0.1332
  272UPC    GL2 2626  11.064  19.280   6.657  0.3046  0.0557 -0.2344
  272UPC    D1B 2627  11.242  19.530   6.393  0.3326 -0.2032 -0.2930
  272UPC    D2B 2628  11.074  19.519   6.033 -0.0150 -0.0447 -0.4617
  272UPC    D3B 2629  10.887  19.099   6.242 -0.3489  0.0643 -0.3181
  272UPC    D4B 2630  10.568  19.316   6.584  0.0137  0.1278  0.1513
  272UPC    D5B 2631  10.416  18.811   6.570 -0.1248  0.0087  0.0869
  273CHOL   ROH 2632  13.238  10.646   6.499 -0.0154 -0.1247 -0.0493
  273CHOL    R1 2633  13.352  10.628   6.241 -0.0890  0.0302 -0.0926
  273CHOL    R2 2634  13.204  10.558   6.017 -0.1218  0.0290 -0.0649
  273CHOL    R3 2635  13.305  10.791   5.919 -0.2814  0.1191 -0.0222
  273CHOL    R4 2636  13.197  10.652   5.685 -0.0542  0.0140 -0.0720
  273CHOL    R5 2637  13.399  10.730   5.707 -0.1291  0.1949  0.0196
  273CHOL    C1 2638  13.287  10.924   5.398 -0.1646  0.0898 -0.0360
  273CHOL    C2 2639  13.329  10.691   5.103 -0.1254  0.4435 -0.2564
  274CHOL   ROH 2640  16.866   9.681   7.091  0.2546  0.0531  0.2823
  274CHOL    R1 2641  16.953   9.651   6.823  0.0777 -0.0923  0.2380
  274CHOL    R2 2642  16.779   9.609   6.613 -0.0862  0.0537  0.3387
  274CHOL    R3 2643  16.904   9.826   6.508  0.0908 -0.0972  0.2342
  274CHOL    R4 2644  16.789   9.688   6.277 -0.1253 -0.0450  0.3144
  274CHOL    R5 2645  16.997   9.747   6.302 -0.0589 -0.2425  0.2230
  274CHOL    C1 2646  16.913   9.937   5.982  0.0180 -0.2441  0.2022
  274CHOL    C2 2647  16.999   9.819   5.709 -0.2823 -0.1159  0.0724
  275CHOL   ROH 2648  16.414   9.594   6.898 -0.0246 -0.0138 -0.0022
  275CHOL    R1 2649  16.323   9.558   6.632  0.0979  0.0368 -0.0522
  275CHOL    R2 2650  16.114   9.704   6.526  0.0261 -0.0660 -0.0643
  275CHOL    R3 2651  16.296   9.763   6.332  0.0591  0.1530  0.0310
  275CHOL    R4 2652  16.040   9.855   6.224  0.0419  0.0229 -0.0234
  275CHOL    R5 2653  16.180   9.720   6.127  0.1720  0.1691 -0.0333
  275CHOL    C1 2654  16.167   9.998   5.867  0.0820  0.2802  0.0900
  275CHOL    C2 2655  16.031  10.226   5.553 -0.2065  0.3851  0.1485
  276CHOL   ROH 2656  11.526  10.429   5.675 -0.0826 -0.2338 -0.1124
  276CHOL    R1 2657  11.569  10.426   5.395 -0.0484 -0.1672 -0.1079
  276CHOL    R2 2658  11.371  10.357   5.215  0.0289 -0.3173 -0.1365
  276CHOL    R3 2659  11.433  10.598   5.104 -0.1637 -0.2509 -0.1043
  276CHOL    R4 2660  11.353  10.430   4.877 -0.1245 -0.2545 -0.1157
  276CHOL    R5 2661  11.539  10.542   4.897 -0.1912 -0.1358 -0.1500
  276CHOL    C1 2662  11.401  10.699   4.577 -0.3946 -0.1556 -0.0735
  276CHOL    C2 2663  11.060  10.650   4.359  0.0730  0.1294 -0.2546
  277PVSM   NC3 2664  17.638  18.192   7.008  0.0710  0.1239  0.1176
  277PVSM   PO4 2665  18.038  18.297   6.773  0.3102 -0.3012 -0.2280
  277PVSM   AM1 2666  18.069  18.004   6.461 -0.2914  0.0119  0.1547
  277PVSM   AM2 2667  17.927  17.763   6.566 -0.0709  0.0047 -0.0186
  277PVSM   T1A 2668  18.138  17.940   6.053 -0.3707  0.0190  0.0560
  277PVSM   C2A 2669  18.127  17.982   5.637  0.2087 -0.2308 -0.1488
  277PVSM   C3A 2670  18.082  18.004   5.238  0.2228 -0.3791  0.0926
  277PVSM   C1B 2671  17.794  17.569   6.170  0.4634 -0.1277 -0.0387
  277PVSM   C2B 2672  17.771  17.324   5.947 -0.0610  0.4133  0.1192
  277PVSM   D3B 2673  17.554  17.076   5.738  0.3310 -0.0170  0.0221
  277PVSM   C4B 2674  17.578  17.190   5.282  0.1395 -0.2594 -0.1080
  278CHOL   ROH 2675  20.255  17.384   6.491 -0.0359  0.1828  0.0799
  278CHOL    R1 2676  20.322  17.303   6.228 -0.0238  0.2765  0.0546
  278CHOL    R2 2677  20.254  17.056   6.127  0.2225  0.2091  0.0605
  278CHOL    R3 2678  20.142  17.203   5.928 -0.0024  0.0963  0.0994
  278CHOL    R4 2679  20.257  16.968   5.793 -0.0444  0.0721  0.0907
  278CHOL    R5 2680  20.294  17.178   5.744 -0.1521  0.0694 -0.0267
  278CHOL    C1 2681  20.153  17.056   5.411 -0.4107 -0.1135  0.1448
  278CHOL    C2 2682  20.289  17.093   5.008 -0.0146 -0.0580  0.0256
  279CHOL   ROH 2683  16.073  19.695   6.323  0.2806  0.0166 -0.0615
  279CHOL    R1 2684  16.035  19.465   6.163  0.1401 -0.0065  0.0013
  279CHOL    R2 2685  15.784  19.365   6.102  0.0680  0.1882 -0.0611
  279CHOL    R3 2686  15.874  19.386   5.846  0.1895  0.0339 -0.0313
  279CHOL    R4 2687  15.672  19.174   5.837  0.1688  0.0707 -0.0186
  279CHOL    R5 2688  15.878  19.161   5.765  0.1924 -0.0021  0.0858
  279CHOL    C1 2689  15.691  19.082   5.442  0.3414 -0.1426  0.0340
  279CHOL    C2 2690  15.734  18.918   5.152  0.1215  0.0232 -0.0522
  280CHOL   ROH 2691   6.129  11.641   5.526 -0.1257  0.0212 -0.0101
  280CHOL    R1 2692   6.395  11.736   5.524 -0.0942 -0.0650 -0.1119
  280CHOL    R2 2693   6.479  11.939   5.356 -0.1053 -0.0521 -0.1062
  280CHOL    R3 2694   6.563  12.053   5.588  0.0370 -0.1337 -0.1172
  280CHOL    R4 2695   6.619  12.254   5.381 -0.1416 -0.0393 -0.0695
  280CHOL    R5 2696   6.761  12.174   5.526 -0.0277 -0.0746 -0.2028
  280CHOL    C1 2697   6.779  12.545   5.614 -0.0290 -0.1086 -0.0584
  280CHOL    C2 2698   7.053  12.683   5.532  0.2138  0.0340 -0.1427
  281CHOL   ROH 2699   9.703  19.916   5.973 -0.1135 -0.2241  0.1269
  281CHOL    R1 2700   9.809  19.764   5.759  0.0184 -0.0868  0.0933
  281CHOL    R2 2701   9.665  19.566   5.631  0.1782 -0.1622  0.0304
  281CHOL    R3 2702   9.728  19.708   5.408  0.0870 -0.0553  0.0716
  281CHOL    R4 2703   9.678  19.436   5.311  0.2771 -0.0692 -0.0040
  281CHOL    R5 2704   9.856  19.556   5.275  0.1979  0.0666  0.0340
  281CHOL    C1 2705   9.745  19.494   4.916  0.2489  0.0855  0.0146
  281CHOL    C2 2706  10.045  19.410   4.674 -0.0332  0.0205 -0.0691
  282PIPC   NC3 2707  20.142  10.765   7.517 -0.2409  0.2623 -0.1126
  282PIPC   PO4 2708  19.834  10.492   7.523 -0.1877  0.2923 -0.0402
  282PIPC   GL1 2709  19.864  10.578   7.028 -0.0809  0.0545 -0.0800
  282PIPC   GL2 2710  20.098  10.663   7.001 -0.0330  0.1930 -0.0098
  282PIPC   C1A 2711  19.651  10.888   6.736  0.0713 -0.0683 -0.0143
  282PIPC   D2A 2712  19.516  11.067   6.379 -0.1629  0.1661 -0.0537
  282PIPC   D3A 2713  19.649  11.494   6.402  0.3931  0.0835  0.0836
  282PIPC   C4A 2714  19.708  11.662   6.813  0.1493 -0.0704  0.1465
  282PIPC   C1B 2715  20.159  10.945   6.698  0.0967 -0.6798  0.1784
  282PIPC   C2B 2716  20.109  10.979   6.314 -0.2302  0.0850  0.1388
  282PIPC   C3B 2717  20.022  10.907   5.892 -0.0146 -0.1724 -0.0736
  282PIPC   C4B 2718  19.801  10.679   5.572  0.5430 -0.2872  0.0531
  283DVPC   NC3 2719   8.039  12.461   7.348 -0.4206 -0.0868  0.1022
  283DVPC   PO4 2720   7.840  12.484   6.987 -0.0913 -0.1500  0.1493
  283DVPC   GL1 2721   7.538  12.750   6.704  0.1120 -0.1187  0.2144
  283DVPC   GL2 2722   7.314  12.506   6.728  0.0560  0.0125 -0.4048
  283DVPC   C1A 2723   7.285  13.081   6.613  0.2980 -0.0461  0.0150
  283DVPC   C2A 2724   7.088  13.172   6.183  0.0630  0.2906 -0.0944
  283DVPC   D3A 2725   7.006  13.136   5.706  0.2101 -0.2481 -0.3514
  283DVPC   C4A 2726   6.722  13.393   5.441  0.0333 -0.1577  0.0105
  283DVPC   C1B 2727   7.318  12.740   6.264  0.0388 -0.0954  0.1709
  283DVPC   C2B 2728   7.382  12.839   5.920 -0.1421 -0.0805 -0.0417
  283DVPC   D3B 2729   7.483  12.865   5.460  0.0265  0.1416 -0.1997
  283DVPC   C4B 2730   7.331  12.689   5.086  0.2650  0.0391  0.0376
  284DPSM   NC3 2731  15.968   6.506   6.884  0.1235 -0.1278 -0.0668
  284DPSM   PO4 2732  15.682   6.796   7.132  0.0340  0.0307  0.2433
  284DPSM   AM1 2733  15.737   6.880   6.596  0.1448  0.1950 -0.0223
  284DPSM   AM2 2734  15.932   7.151   6.408 -0.0093 -0.4127 -0.3916
  284DPSM   T1A 2735  15.524   6.932   6.177 -0.2871 -0.0864 -0.3498
  284DPSM   C2A 2736  15.700   6.968   5.834  0.1374  0.1372  0.2606
  284DPSM   C3A 2737  15.917   7.308   5.654  0.1448 -0.3695  0.1436
  284DPSM   C1B 2738  15.880   7.442   6.119  0.3467 -0.1182  0.0263
  284DPSM   C2B 2739  15.873   7.808   5.890 -0.0739  0.0448  0.1314
  284DPSM   C3B 2740  15.942   7.793   5.509 -0.1577  0.4414  0.2653
  284DPSM   C4B 2741  15.683   7.650   5.363  0.0681 -0.2454  0.0953
  285PIPC   NC3 2742  18.915  12.734   7.848 -0.0076  0.1429  0.0862
  285PIPC   PO4 2743  19.092  13.040   7.959 -0.1842 -0.1441  0.0310
  285PIPC   GL1 2744  19.094  13.172   7.541  0.1704  0.1259  0.1049
  285PIPC   GL2 2745  19.130  12.845   7.421  0.2098  0.3301 -0.0458
  285PIPC   C1A 2746  19.103  13.281   7.111 -0.3324 -0.0583 -0.1737
  285PIPC   D2A 2747  19.072  13.504   6.806 -0.1197  0.1293 -0.0589
  285PIPC   D3A 2748  19.365  13.746   6.585 -0.2117  0.1193  0.0078
  285PIPC   C4A 2749  19.806  13.604   6.690 -0.0194 -0.0273  0.0154
  285PIPC   C1B 2750  18.995  12.832   7.118 -0.0489  0.2336  0.1771
  285PIPC   C2B 2751  18.851  13.058   6.721 -0.0345  0.0085  0.0095
  285PIPC   C3B 2752  18.807  13.190   6.398 -0.2674  0.0493  0.0532
  285PIPC   C4B 2753  18.860  13.610   6.342  0.0110  0.3123  0.1633
  286DPSM   NC3 2754  12.388  20.052   6.937  0.0305 -0.0148  0.0055
  286DPSM   PO4 2755  12.121  20.332   6.706  0.1131 -0.1870  0.2304
  286DPSM   AM1 2756  12.114  20.392   6.315 -0.0924 -0.2430  0.3288
  286DPSM   AM2 2757  12.387  20.545   6.308 -0.2579 -0.2073  0.0329
  286DPSM   T1A 2758  11.874  20.178   6.036 -0.1289 -0.0697  0.2527
  286DPSM   C2A 2759  11.956  20.129   5.610  0.0901 -0.0510  0.4226
  286DPSM   C3A 2760  11.821  20.082   5.289  0.0871  0.1419 -0.0347
  286DPSM   C1B 2761  12.355  20.308   5.868  0.0783 -0.2239  0.0331
  286DPSM   C2B 2762  12.423  20.248   5.418  0.0810 -0.0574  0.0735
  286DPSM   C3B 2763  12.632  20.342   5.191  0.0350 -0.2737  0.0166
  286DPSM   C4B 2764  13.051  20.190   4.940  0.2857 -0.0755  0.0244
  287CHOL   ROH 2765  21.021  11.565   7.198 -0.1603  0.0534 -0.1219
  287CHOL    R1 2766  21.087  11.618   6.928 -0.0399  0.0024 -0.1040
  287CHOL    R2 2767  21.177  11.422   6.755 -0.1054 -0.0632 -0.0702
  287CHOL    R3 2768  20.971  11.509   6.601 -0.0048  0.0609 -0.1349
  287CHOL    R4 2769  21.144  11.358   6.417 -0.0603 -0.0681 -0.0731
  287CHOL    R5 2770  21.073  11.563   6.391  0.0850 -0.0261 -0.1112
  287CHOL    C1 2771  20.931  11.402   6.075  0.0603  0.0455 -0.1356
  287CHOL    C2 2772  20.931  11.374   5.663 -0.0834 -0.0185 -0.0222
  288CHOL   ROH 2773  15.156   7.730   6.429  0.2048 -0.0181 -0.0748
  288CHOL    R1 2774  15.177   7.882   6.191 -0.0329  0.0663 -0.0465
  288CHOL    R2 2775  15.396   7.864   6.022 -0.0222  0.4025 -0.0818
  288CHOL    R3 2776  15.207   7.812   5.835  0.0194  0.1783 -0.0630
  288CHOL    R4 2777  15.433   7.920   5.683 -0.1211  0.4179 -0.0896
  288CHOL    R5 2778  15.227   7.992   5.678 -0.1981  0.1870 -0.0782
  288CHOL    C1 2779  15.276   7.904   5.310 -0.1396  0.2163 -0.0765
  288CHOL    C2 2780  15.555   8.081   5.194 -0.1599 -0.2201 -0.1980
  289CHOL   ROH 2781  10.691  10.065   6.227 -0.1298  0.2346  0.0799
  289CHOL    R1 2782  10.635  10.213   5.992  0.0680 -0.0203 -0.1339
  289CHOL    R2 2783  10.650  10.103   5.739 -0.2010 -0.4433  0.0268
  289CHOL    R3 2784  10.395  10.195   5.719 -0.0493 -0.0140 -0.0337
  289CHOL    R4 2785  10.467  10.115   5.446 -0.2525 -0.5595  0.0535
  289CHOL    R5 2786  10.390  10.309   5.508  0.1069 -0.3142 -0.2100
  289CHOL    C1 2787  10.122  10.209   5.256 -0.1401 -0.2242  0.0122
  289CHOL    C2 2788   9.639  10.346   5.304  0.1477 -0.4914  0.2100
  290CHOL   ROH 2789  13.530   7.422   6.379 -0.1096 -0.1065 -0.0397
  290CHOL    R1 2790  13.608   7.528   6.128 -0.0593 -0.2063 -0.0673
  290CHOL    R2 2791  13.706   7.370   5.924 -0.2851 -0.3298 -0.0868
  290CHOL    R3 2792  13.507   7.487   5.781 -0.1988 -0.1191 -0.0372
  290CHOL    R4 2793  13.704   7.406   5.580 -0.2317 -0.1192 -0.0660
  290CHOL    R5 2794  13.620   7.605   5.606 -0.1102 -0.0833  0.0457
  290CHOL    C1 2795  13.516   7.536   5.246 -0.1195  0.2011 -0.0072
  290CHOL    C2 2796  13.508   7.796   4.984 -0.1046 -0.0750 -0.0476
  291CHOL   ROH 2797   7.931  15.667   6.086  0.1377  0.0128 -0.0546
  291CHOL    R1 2798   7.836  15.688   5.820  0.1074  0.0528 -0.0408
  291CHOL    R2 2799   7.931  15.528   5.616  0.0865  0.0856 -0.0762
  291CHOL    R3 2800   7.667  15.471   5.582  0.0834  0.0876 -0.0556
  291CHOL    R4 2801   7.792  15.409   5.323  0.0954 -0.1005 -0.0063
  291CHOL    R5 2802   7.621  15.540   5.357  0.1056 -0.0600 -0.1070
  291CHOL    C1 2803   7.463  15.286   5.120  0.0976 -0.2071  0.0537
  291CHOL    C2 2804   7.582  15.511   4.795  0.0720 -0.3588  0.2143
  292CHOL   ROH 2805  20.490  14.236   6.774 -0.1573 -0.0631  0.0688
  292CHOL    R1 2806  20.454  14.111   6.522 -0.1470 -0.1154  0.0926
  292CHOL    R2 2807  20.207  14.090   6.400 -0.0972  0.1782 -0.0766
  292CHOL    R3 2808  20.335  14.211   6.193  0.2246 -0.0749 -0.0337
  292CHOL    R4 2809  20.135  14.038   6.066 -0.0772  0.3216 -0.1034
  292CHOL    R5 2810  20.349  14.041   6.025 -0.0506 -0.1062 -0.0258
  292CHOL    C1 2811  20.213  14.122   5.677  0.2362  0.1677 -0.0790
  292CHOL    C2 2812  20.249  14.372   5.444 -0.1353  0.0351 -0.1089
  293CHOL   ROH 2813  17.366   8.057   3.586 -0.0113 -0.0375 -0.0693
  293CHOL    R1 2814  17.323   7.952   3.846  0.0268  0.0876 -0.0119
  293CHOL    R2 2815  17.501   7.779   3.968  0.0187  0.1051  0.0241
  293CHOL    R3 2816  17.494   7.964   4.167  0.1036  0.1963 -0.0561
  293CHOL    R4 2817  17.628   7.732   4.286 -0.0652  0.1597  0.0663
  293CHOL    R5 2818  17.454   7.836   4.365 -0.0126  0.3066 -0.0071
  293CHOL    C1 2819  17.695   7.879   4.658 -0.0344  0.2770  0.0156
  293CHOL    C2 2820  18.009   7.725   4.888  0.1205  0.0373 -0.0434
  294CHOL   ROH 2821  20.568  10.241   7.063 -0.3302  0.0264  0.0381
  294CHOL    R1 2822  20.584  10.084   6.828 -0.2440 -0.0240  0.0761
  294CHOL    R2 2823  20.375  10.064   6.648 -0.1368  0.0364 -0.0620
  294CHOL    R3 2824  20.564  10.142   6.469  0.0196 -0.0787  0.0515
  294CHOL    R4 2825  20.318  10.118   6.312  0.0539  0.2767 -0.0583
  294CHOL    R5 2826  20.509  10.022   6.269 -0.0358  0.0870 -0.0319
  294CHOL    C1 2827  20.462  10.222   5.948  0.3115  0.3086  0.0505
  294CHOL    C2 2828  20.739   9.988   5.878  0.0151  0.2205 -0.1207
  295CHOL   ROH 2829   8.134  13.862   6.815  0.0619 -0.0127 -0.1797
  295CHOL    R1 2830   7.955  13.716   6.652 -0.0899  0.1014 -0.1196
  295CHOL    R2 2831   7.697  13.801   6.600 -0.0487  0.2834 -0.0559
  295CHOL    R3 2832   7.774  13.772   6.341 -0.1351  0.2091 -0.0729
  295CHOL    R4 2833   7.490  13.841   6.327 -0.1461  0.1554 -0.0013
  295CHOL    R5 2834   7.586  13.670   6.234 -0.1518  0.1432  0.0246
  295CHOL    C1 2835   7.442  13.838   5.924 -0.2839  0.0111  0.0144
  295CHOL    C2 2836   7.092  13.603   5.768  0.4224 -0.2731  0.1981
  296CHOL   ROH 2837  16.560  19.873   6.153  0.0268 -0.0445 -0.1233
  296CHOL    R1 2838  16.500  19.719   5.923  0.1293  0.0181 -0.1932
  296CHOL    R2 2839  16.254  19.730   5.797  0.0349 -0.2589 -0.0482
  296CHOL    R3 2840  16.406  19.785   5.578 -0.1601  0.1178 -0.0981
  296CHOL    R4 2841  16.200  19.600   5.481  0.1094 -0.1874 -0.0910
  296CHOL    R5 2842  16.415  19.577   5.459  0.1416  0.1936 -0.2112
  296CHOL    C1 2843  16.311  19.575   5.092 -0.0304  0.2081 -0.1629
  296CHOL    C2 2844  16.468  19.437   4.706  0.0083  0.0578 -0.0145
  297DAPE   NH3 2845  18.881  17.310   6.618 -0.0688  0.3543 -0.1301
  297DAPE   PO4 2846  18.780  17.740   6.877 -0.1956 -0.2721 -0.1114
  297DAPE   GL1 2847  18.860  17.801   6.471  0.0580 -0.1607  0.1617
  297DAPE   GL2 2848  19.127  17.855   6.390 -0.2378  0.0324 -0.1189
  297DAPE   D1A 2849  18.648  17.905   6.073  0.1382 -0.0146  0.0372
  297DAPE   D2A 2850  18.974  17.821   5.813 -0.0385 -0.1002 -0.4174
  297DAPE   D3A 2851  18.921  18.016   5.382  0.0835  0.5736  0.2536
  297DAPE   D4A 2852  18.551  17.771   5.525  0.2465 -0.1864 -0.1054
  297DAPE   C5A 2853  18.340  17.554   5.263 -0.2549 -0.0191 -0.0990
  297DAPE   D1B 2854  19.380  17.659   6.160  0.1367 -0.0519 -0.1334
  297DAPE   D2B 2855  19.328  17.261   6.341  0.0371  0.1206 -0.1858
  297DAPE   D3B 2856  19.042  16.996   6.213 -0.1860  0.0955 -0.0821
  297DAPE   D4B 2857  18.997  16.653   5.893 -0.2608 -0.1669  0.0324
  297DAPE   C5B 2858  18.934  16.416   5.504  0.1756 -0.0232  0.0757
  298CHOL   ROH 2859  20.025  18.190   6.016  0.2005  0.0003 -0.0325
  298CHOL    R1 2860  19.985  18.034   5.783  0.3040 -0.2223  0.0972
  298CHOL    R2 2861  19.923  18.145   5.537 -0.0106 -0.4842  0.0587
  298CHOL    R3 2862  20.140  18.005   5.455  0.1602 -0.2099  0.0246
  298CHOL    R4 2863  19.983  18.045   5.212 -0.2104 -0.8287  0.1216
  298CHOL    R5 2864  20.056  17.855   5.289  0.2238 -0.6063  0.3234
  298CHOL    C1 2865  20.223  17.855   4.946 -0.1663 -0.7718  0.1262
  298CHOL    C2 2866  20.276  17.574   4.622  0.0938 -0.0070 -0.2611
  299CHOL   ROH 2867  12.695   6.939   6.290 -0.0540 -0.2925  0.0148
  299CHOL    R1 2868  12.797   6.918   6.027 -0.0846 -0.1441 -0.0103
  299CHOL    R2 2869  13.004   6.746   5.961 -0.0271 -0.0402 -0.1139
  299CHOL    R3 2870  12.826   6.657   5.775 -0.0234 -0.0296 -0.1221
  299CHOL    R4 2871  13.078   6.686   5.628 -0.0741  0.1674 -0.1633
  299CHOL    R5 2872  12.886   6.773   5.575 -0.1259  0.1017 -0.0754
  299CHOL    C1 2873  12.954   6.567   5.261 -0.0981  0.2982 -0.1998
  299CHOL    C2 2874  12.999   6.322   5.020 -0.0846  0.0500  0.3110
  300CHOL   ROH 2875  12.322  10.740   6.229 -0.0099  0.1293  0.1248
  300CHOL    R1 2876  12.251  10.776   5.958 -0.0456  0.0120  0.1179
  300CHOL    R2 2877  12.189  11.023   5.851 -0.2164 -0.0553  0.0559
  300CHOL    R3 2878  12.383  10.959   5.672 -0.1797  0.0278  0.0656
  300CHOL    R4 2879  12.195  11.126   5.522 -0.2431 -0.0502  0.0572
  300CHOL    R5 2880  12.265  10.927   5.466 -0.1561 -0.0204  0.0595
  300CHOL    C1 2881  12.380  11.126   5.161 -0.2243  0.0308  0.0672
  300CHOL    C2 2882  12.305  11.188   4.826  0.1820 -0.1979 -0.0193
  301CHOL   ROH 2883  21.143  14.980   6.730 -0.1411  0.1273  0.0162
  301CHOL    R1 2884  21.042  14.922   6.472 -0.1022  0.0706  0.0136
  301CHOL    R2 2885  21.144  15.037   6.242  0.0378 -0.1002 -0.0108
  301CHOL    R3 2886  21.171  14.779   6.163 -0.1015 -0.1554  0.1168
  301CHOL    R4 2887  21.200  14.935   5.917  0.0733 -0.2858  0.0522
  301CHOL    R5 2888  21.062  14.770   5.950 -0.0422 -0.1840  0.0870
  301CHOL    C1 2889  21.258  14.633   5.653 -0.0365 -0.4459  0.2086
  301CHOL    C2 2890  21.413  14.627   5.318  0.0955 -0.1272 -0.0872
  302PRPC   NC3 2891  16.026   9.121   7.594 -0.1855  0.3477  0.0327
  302PRPC   PO4 2892  15.880   9.218   7.196  0.0948 -0.1193 -0.0678
  302PRPC   GL1 2893  15.650   9.216   6.905 -0.1251 -0.2385  0.0054
  302PRPC   GL2 2894  15.317   9.140   6.935  0.2243  0.1305  0.0571
  302PRPC   D1A 2895  15.643   9.293   6.517 -0.0327 -0.0700  0.2559
  302PRPC   D2A 2896  16.024   9.211   6.298 -0.1559 -0.3237  0.2700
  302PRPC   D3A 2897  15.951   8.803   6.655 -0.1263 -0.1341  0.0313
  302PRPC   D4A 2898  16.196   9.150   6.809  0.3809  0.0823  0.0263
  302PRPC   D5A 2899  16.467   9.010   6.536  0.0617  0.4602 -0.1478
  302PRPC   D6A 2900  16.496   8.612   6.533  0.2236 -0.0503 -0.4394
  302PRPC   C1B 2901  15.126   9.296   6.536  0.2435  0.0672 -0.2326
  302PRPC   C2B 2902  15.288   9.291   6.182 -0.0878  0.1777 -0.0982
  302PRPC   C3B 2903  15.681   9.427   6.068  0.1266 -0.1787  0.0720
  302PRPC   C4B 2904  16.020   9.438   5.768 -0.1146  0.1992 -0.0672
  303CHOL   ROH 2905  16.170  20.983   5.705  0.0872  0.5485 -0.1498
  303CHOL    R1 2906  16.161  21.044   5.429  0.1557  0.3776 -0.1918
  303CHOL    R2 2907  16.247  20.868   5.234  0.2749  0.2837 -0.0601
  303CHOL    R3 2908  15.998  20.909   5.133  0.2927  0.1439 -0.1620
  303CHOL    R4 2909  16.165  20.856   4.899  0.3675  0.0083 -0.0745
  303CHOL    R5 2910  16.035  21.028   4.929  0.3160 -0.0024 -0.2422
  303CHOL    C1 2911  15.884  20.887   4.608  0.4381 -0.2831 -0.1786
  303CHOL    C2 2912  15.922  20.643   4.351  0.2540 -0.2227  0.0058
  304PEPC   NC3 2913  22.023  15.607   7.224 -0.1290  0.1370 -0.0754
  304PEPC   PO4 2914  21.564  15.668   7.186  0.2084 -0.1759  0.1539
  304PEPC   GL1 2915  21.633  15.455   6.845  0.1021 -0.1040 -0.1199
  304PEPC   GL2 2916  21.936  15.401   6.789 -0.4160  0.1092 -0.5063
  304PEPC   C1A 2917  21.436  15.392   6.586  0.2774 -0.4211  0.1241
  304PEPC   C2A 2918  21.416  15.478   6.149 -0.1099  0.3414  0.1300
  304PEPC   D3A 2919  21.231  15.489   5.787  0.0075 -0.1905 -0.2386
  304PEPC   D4A 2920  20.961  15.666   5.411  0.0143  0.0425 -0.1345
  304PEPC   C5A 2921  21.068  15.456   5.084  0.2108  0.1537  0.0844
  304PEPC   C1B 2922  21.915  15.434   6.417  0.1008 -0.1470 -0.1361
  304PEPC   C2B 2923  21.932  15.408   6.018  0.3508  0.0023  0.1130
  304PEPC   C3B 2924  21.900  15.398   5.609  0.0924  0.1850 -0.0482
  304PEPC   C4B 2925  21.493  15.606   5.286 -0.1774 -0.0811 -0.0776
  305CHOL   ROH 2926  10.853  20.128   6.230 -0.1094 -0.0154  0.0966
  305CHOL    R1 2927  10.842  20.076   5.952 -0.0696  0.0979  0.0736
  305CHOL    R2 2928  11.021  20.186   5.773  0.1254 -0.0431  0.1794
  305CHOL    R3 2929  11.061  19.927   5.702 -0.1497 -0.0666  0.0996
  305CHOL    R4 2930  11.219  20.083   5.509  0.2375 -0.1760  0.3133
  305CHOL    R5 2931  11.068  19.932   5.462  0.0768  0.0395  0.1045
  305CHOL    C1 2932  11.371  19.779   5.288  0.0446 -0.2758  0.3164
  305CHOL    C2 2933  11.596  19.525   5.117 -0.1740 -0.0018  0.1205
  306CHOL   ROH 2934  18.490  19.442   6.072  0.1653 -0.1563 -0.3617
  306CHOL    R1 2935  18.473  19.349   5.805 -0.0051 -0.0607 -0.3853
  306CHOL    R2 2936  18.246  19.378   5.651 -0.0741  0.0676 -0.2546
  306CHOL    R3 2937  18.418  19.495   5.477 -0.1280  0.0672 -0.3099
  306CHOL    R4 2938  18.215  19.371   5.307 -0.1099 -0.0586 -0.2500
  306CHOL    R5 2939  18.430  19.342   5.293 -0.0983  0.0061 -0.2613
  306CHOL    C1 2940  18.359  19.476   4.943 -0.1813 -0.1324 -0.2992
  306CHOL    C2 2941  18.138  19.411   4.671  0.0080  0.2301 -0.1557
  307CHOL   ROH 2942   8.373  18.186   6.093 -0.1179 -0.0892  0.0494
  307CHOL    R1 2943   8.400  18.320   5.845 -0.0840  0.1826  0.1966
  307CHOL    R2 2944   8.331  18.203   5.604  0.2724  0.3140  0.0246
  307CHOL    R3 2945   8.179  18.427   5.577 -0.0019  0.1422  0.1121
  307CHOL    R4 2946   8.183  18.306   5.310  0.0754  0.2030  0.0837
  307CHOL    R5 2947   8.236  18.511   5.360 -0.1547  0.2584  0.1152
  307CHOL    C1 2948   7.953  18.576   5.113 -0.2967 -0.0228  0.2002
  307CHOL    C2 2949   7.884  18.753   4.693  0.0520  0.0440  0.3527
  308DFPE   NH3 2950  11.537   9.621   6.426  0.1348  0.0475 -0.0082
  308DFPE   PO4 2951  11.444   9.090   6.512 -0.3409 -0.1240  0.1719
  308DFPE   GL1 2952  11.394   9.291   6.100  0.0319 -0.1275  0.1391
  308DFPE   GL2 2953  11.219   9.572   5.940 -0.2984  0.1339  0.3265
  308DFPE   C1A 2954  11.566   9.247   5.787  0.1045  0.1485  0.0555
  308DFPE   D2A 2955  11.394   9.512   5.445 -0.0321 -0.0454  0.2849
  308DFPE   D3A 2956  11.071   9.385   5.243  0.0768  0.1459 -0.1578
  308DFPE   D4A 2957  10.740   9.315   4.994  0.6041 -0.0333 -0.2220
  308DFPE   C1B 2958  10.822   9.672   5.918  0.3573  0.1575 -0.0320
  308DFPE   D2B 2959  10.836   9.311   5.649  0.0989 -0.3656 -0.2469
  308DFPE   D3B 2960  11.112   8.982   5.800  0.0931 -0.1332  0.0237
  308DFPE   D4B 2961  10.688   8.906   5.924  0.0707  0.0378  0.0115
  309CHOL   ROH 2962  12.094  20.744   5.953 -0.1065 -0.0287 -0.1431
  309CHOL    R1 2963  12.030  20.772   5.679 -0.0334 -0.0003 -0.1575
  309CHOL    R2 2964  12.206  20.702   5.477 -0.0084 -0.0505 -0.1184
  309CHOL    R3 2965  11.997  20.551   5.391 -0.0366  0.0186 -0.1717
  309CHOL    R4 2966  12.175  20.571   5.159  0.1727 -0.2797 -0.0448
  309CHOL    R5 2967  11.962  20.621   5.165  0.1973 -0.1348 -0.2586
  309CHOL    C1 2968  11.960  20.354   4.892  0.2517 -0.3484 -0.0520
  309CHOL    C2 2969  12.250  20.141   4.902 -0.0440  0.0268  0.0508
  310DVPC   NC3 2970  18.513  14.701   8.237  0.2345 -0.5270 -0.0302
  310DVPC   PO4 2971  18.879  14.499   7.974  0.0517  0.2174  0.0640
  310DVPC   GL1 2972  19.010  14.467   7.557 -0.0354  0.4138  0.0585
  310DVPC   GL2 2973  18.741  14.706   7.404 -0.0686  0.3358 -0.0982
  310DVPC   C1A 2974  19.047  14.380   7.063  0.2205 -0.0212 -0.0606
  310DVPC   C2A 2975  19.035  14.138   6.622 -0.0537  0.0435  0.0066
  310DVPC   D3A 2976  19.110  14.272   6.158  0.1064 -0.0151 -0.2310
  310DVPC   C4A 2977  19.096  14.731   6.196  0.0077  0.5519  0.2146
  310DVPC   C1B 2978  18.513  14.389   7.164  0.1572 -0.1937 -0.0276
  310DVPC   C2B 2979  18.284  14.211   6.927  0.2514  0.1471 -0.2555
  310DVPC   D3B 2980  18.004  14.104   6.440  0.0290  0.0884 -0.1410
  310DVPC   C4B 2981  17.776  13.760   6.303  0.1068  0.4508 -0.1246
  311CHOL   ROH 2982   8.078  17.059   6.022  0.1750 -0.1023  0.0905
  311CHOL    R1 2983   7.996  16.948   5.775  0.0844 -0.0762  0.1079
  311CHOL    R2 2984   7.845  17.088   5.592  0.0768 -0.0322  0.1461
  311CHOL    R3 2985   8.047  17.020   5.422  0.0178 -0.0832  0.0968
  311CHOL    R4 2986   7.801  16.984   5.265 -0.0322 -0.0512  0.1669
  311CHOL    R5 2987   7.959  16.836   5.296 -0.0510 -0.0774  0.1361
  311CHOL    C1 2988   7.965  16.860   4.916 -0.1510 -0.1106  0.1327
  311CHOL    C2 2989   7.961  16.799   4.524  0.1712 -0.0791  0.1928
  312CHOL   ROH 2990  21.324  15.862   6.796 -0.0325 -0.2049 -0.0608
  312CHOL    R1 2991  21.179  15.865   6.553 -0.0192 -0.0340 -0.0691
  312CHOL    R2 2992  21.160  16.089   6.393  0.0902  0.0470  0.0243
  312CHOL    R3 2993  21.253  15.920   6.201  0.0267  0.0858 -0.0400
  312CHOL    R4 2994  21.222  16.177   6.065  0.1026  0.1384  0.0517
  312CHOL    R5 2995  21.138  15.987   6.002  0.0404  0.1897 -0.0108
  312CHOL    C1 2996  21.345  16.070   5.694  0.0501  0.2281  0.0073
  312CHOL    C2 2997  21.450  16.376   5.607 -0.4988  0.0861  0.0858
  313DPSM   NC3 2998   8.402  18.999   6.641  0.0563  0.1452 -0.0929
  313DPSM   PO4 2999   8.734  18.731   6.731  0.0280  0.2872  0.0803
  313DPSM   AM1 3000   8.830  18.713   6.336  0.0661 -0.1774  0.3690
  313DPSM   AM2 3001   9.116  18.656   6.329  0.2384 -0.0358  0.0400
  313DPSM   T1A 3002   8.752  18.626   5.943  0.0638 -0.4585 -0.0759
  313DPSM   C2A 3003   8.711  18.533   5.511 -0.0565 -0.2272  0.0164
  313DPSM   C3A 3004   8.707  18.378   5.033  0.3133 -0.0442  0.1851
  313DPSM   C1B 3005   9.018  19.017   6.025  0.2894 -0.1149  0.1341
  313DPSM   C2B 3006   8.892  19.019   5.555  0.2625  0.0056  0.0321
  313DPSM   C3B 3007   8.705  18.881   5.156  0.0475  0.0730 -0.1876
  313DPSM   C4B 3008   8.378  18.815   4.886  0.0590 -0.2535 -0.0240
  314CHOL   ROH 3009  17.002   8.034   7.070  0.3347 -0.2221 -0.0914
  314CHOL    R1 3010  17.006   7.959   6.797  0.2874 -0.1264 -0.1185
  314CHOL    R2 3011  16.804   8.027   6.621  0.1677 -0.2206 -0.0169
  314CHOL    R3 3012  17.009   8.131   6.476  0.0333 -0.0143 -0.0640
  314CHOL    R4 3013  16.771   8.179   6.313 -0.0574 -0.2554 -0.0112
  314CHOL    R5 3014  16.954   8.079   6.249  0.0323 -0.0736 -0.0516
  314CHOL    C1 3015  16.943   8.364   5.996 -0.3146 -0.0820 -0.0522
  314CHOL    C2 3016  17.095   8.535   5.648 -0.2776 -0.0372 -0.1279
  315DVPC   NC3 3017  17.486  10.229   7.826 -0.0461  0.2470 -0.1654
  315DVPC   PO4 3018  17.195   9.851   7.656  0.1155 -0.1028 -0.1073
  315DVPC   GL1 3019  17.401   9.981   7.298  0.0723  0.1789 -0.0405
  315DVPC   GL2 3020  17.767  10.084   7.342 -0.0703  0.0389  0.2779
  315DVPC   C1A 3021  17.321   9.949   6.789 -0.0130  0.0973 -0.2692
  315DVPC   C2A 3022  17.437  10.121   6.458 -0.0984 -0.0462  0.1969
  315DVPC   D3A 3023  17.542  10.350   6.132  0.0389 -0.0524 -0.2893
  315DVPC   C4A 3024  17.937  10.515   6.169  0.1703  0.3713 -0.1296
  315DVPC   C1B 3025  17.804  10.127   6.896 -0.2093  0.1553  0.1384
  315DVPC   C2B 3026  17.919  10.021   6.415 -0.0270 -0.2115  0.1911
  315DVPC   D3B 3027  17.949   9.993   6.006  0.3262  0.0250  0.0483
  315DVPC   C4B 3028  18.229   9.859   5.737  0.3869  0.2303  0.1209
  316CHOL   ROH 3029  12.724   7.792   6.046  0.1873 -0.0675 -0.1149
  316CHOL    R1 3030  12.731   7.698   5.780 -0.0177 -0.1414 -0.0965
  316CHOL    R2 3031  12.502   7.642   5.635 -0.1392  0.1238 -0.0139
  316CHOL    R3 3032  12.613   7.813   5.455  0.0322 -0.0610 -0.0865
  316CHOL    R4 3033  12.445   7.634   5.294 -0.1995  0.0738 -0.0022
  316CHOL    R5 3034  12.657   7.676   5.263 -0.1518 -0.1780 -0.0481
  316CHOL    C1 3035  12.516   7.789   4.927 -0.0737 -0.1287 -0.0636
  316CHOL    C2 3036  12.343   7.990   4.691 -0.0513  0.0472 -0.1605
  317PRPE   NH3 3037  15.576  21.085   6.454  0.0403  0.1032  0.4332
  317PRPE   PO4 3038  15.418  20.733   6.648 -0.1333 -0.0477 -0.2885
  317PRPE   GL1 3039  15.048  20.735   6.530  0.2042  0.0583 -0.0500
  317PRPE   GL2 3040  15.117  20.993   6.296 -0.2036 -0.0243 -0.0510
  317PRPE   D1A 3041  14.631  20.738   6.315 -0.1192  0.0891  0.1472
  317PRPE   D2A 3042  14.335  20.533   6.158 -0.0610  0.0720  0.0382
  317PRPE   D3A 3043  14.313  20.177   5.874 -0.1889 -0.0464 -0.1728
  317PRPE   D4A 3044  14.665  20.044   6.147  0.1613 -0.2817 -0.0871
  317PRPE   D5A 3045  14.334  19.796   6.231 -0.0791  0.0343 -0.0261
  317PRPE   D6A 3046  14.165  20.140   6.391 -0.0225  0.0948  0.0110
  317PRPE   C1B 3047  14.856  21.164   6.116  0.1078  0.1400  0.3111
  317PRPE   C2B 3048  14.774  21.035   5.663 -0.1310  0.0276 -0.3506
  317PRPE   C3B 3049  14.801  20.917   5.274  0.1805 -0.3905  0.1135
  317PRPE   C4B 3050  14.774  20.713   4.863 -0.1969  0.1035  0.2265
  318DFPE   NH3 3051   7.300  14.823   7.376 -0.0830  0.0738 -0.0685
  318DFPE   PO4 3052   6.975  14.574   7.529 -0.1160 -0.1046  0.0082
  318DFPE   GL1 3053   6.788  14.565   7.080  0.0463  0.0397 -0.1697
  318DFPE   GL2 3054   6.437  14.421   7.142  0.0532 -0.4622  0.2739
  318DFPE   C1A 3055   6.923  14.524   6.655  0.4100  0.0951 -0.1734
  318DFPE   D2A 3056   6.715  14.419   6.292 -0.1359 -0.0272 -0.3831
  318DFPE   D3A 3057   7.062  14.668   6.225  0.0139 -0.1483 -0.0485
  318DFPE   D4A 3058   6.929  14.825   5.837  0.2927  0.0793  0.0220
  318DFPE   C1B 3059   6.382  14.418   6.758 -0.1168  0.0168 -0.2137
  318DFPE   D2B 3060   6.246  14.464   6.386  0.2915 -0.0777  0.0758
  318DFPE   D3B 3061   6.256  14.039   6.374 -0.1417 -0.0956  0.4135
  318DFPE   D4B 3062   6.368  14.015   5.965 -0.3004 -0.0415  0.0417
  319CHOL   ROH 3063  14.288  19.274   6.309  0.2335  0.0568 -0.0418
  319CHOL    R1 3064  14.212  19.258   6.037  0.1686 -0.0514 -0.0178
  319CHOL    R2 3065  14.216  19.476   5.868  0.0047 -0.0893 -0.0735
  319CHOL    R3 3066  14.370  19.313   5.714  0.0522 -0.0442 -0.0742
  319CHOL    R4 3067  14.169  19.422   5.530 -0.0744 -0.2222 -0.0419
  319CHOL    R5 3068  14.215  19.211   5.563  0.0632 -0.1847  0.0082
  319CHOL    C1 3069  14.286  19.238   5.189 -0.0762 -0.2573 -0.0240
  319CHOL    C2 3070  14.308  19.057   4.873 -0.2127  0.3560  0.0143
  320CHOL   ROH 3071   8.593  16.853   5.850  0.0650 -0.0698  0.2546
  320CHOL    R1 3072   8.466  16.868   5.597 -0.0488  0.0030  0.3145
  320CHOL    R2 3073   8.579  17.000   5.381 -0.0443 -0.1183  0.2390
  320CHOL    R3 3074   8.540  16.761   5.258 -0.3048 -0.1047  0.2909
  320CHOL    R4 3075   8.530  16.956   5.042  0.1034 -0.1546  0.2225
  320CHOL    R5 3076   8.380  16.806   5.087 -0.1372  0.0687  0.1783
  320CHOL    C1 3077   8.465  16.706   4.729 -0.0551 -0.1630  0.2615
  320CHOL    C2 3078   8.332  16.584   4.305  0.0116  0.1589  0.0381
  321CHOL   ROH 3079  12.218  19.892   6.492  0.0941 -0.2722 -0.0160
  321CHOL    R1 3080  12.321  19.883   6.229  0.0984 -0.1357 -0.0197
  321CHOL    R2 3081  12.309  19.656   6.072  0.1650 -0.0760 -0.1118
  321CHOL    R3 3082  12.190  19.824   5.895  0.1175 -0.0388 -0.0448
  321CHOL    R4 3083  12.214  19.569   5.752 -0.0387 -0.0466 -0.0605
  321CHOL    R5 3084  12.284  19.763   5.683 -0.0171 -0.0670 -0.0983
  321CHOL    C1 3085  12.046  19.675   5.399 -0.2019  0.0056  0.0322
  321CHOL    C2 3086  12.104  19.571   5.126 -0.1239 -0.1868  0.1165
  322CHOL   ROH 3087  17.862  18.530   6.377  0.0375 -0.0048 -0.0257
  322CHOL    R1 3088  17.992  18.527   6.125  0.0112  0.2583 -0.0446
  322CHOL    R2 3089  17.918  18.356   5.921  0.3099  0.1174 -0.0379
  322CHOL    R3 3090  17.900  18.587   5.779 -0.1579  0.0947 -0.0300
  322CHOL    R4 3091  17.828  18.377   5.588  0.2095 -0.0492 -0.0227
  322CHOL    R5 3092  17.980  18.530   5.561 -0.0814  0.2513 -0.0455
  322CHOL    C1 3093  17.758  18.606   5.261 -0.2885 -0.1675 -0.0063
  322CHOL    C2 3094  17.889  18.587   5.062 -0.1465 -0.0724 -0.1197
  323DVPC   NC3 3095   5.069  12.887   8.555 -0.0974  0.1756  0.0182
  323DVPC   PO4 3096   4.909  12.974   8.232 -0.2642  0.2865 -0.0623
  323DVPC   GL1 3097   4.986  12.696   7.812  0.1790  0.1115 -0.0533
  323DVPC   GL2 3098   4.994  12.324   7.842  0.0814  0.1832 -0.1287
  323DVPC   C1A 3099   4.914  12.660   7.412  0.1023  0.1715  0.1348
  323DVPC   C2A 3100   4.902  12.816   6.977  0.1164 -0.2775  0.4264
  323DVPC   D3A 3101   5.071  13.088   6.657  0.0861  0.0253  0.1661
  323DVPC   C4A 3102   5.435  13.168   6.653  0.1754  0.0366  0.1053
  323DVPC   C1B 3103   5.209  12.204   7.420 -0.0030 -0.1326  0.0247
  323DVPC   C2B 3104   5.009  12.302   7.061  0.0073  0.1654 -0.1555
  323DVPC   D3B 3105   4.958  12.458   6.633  0.0710 -0.3095 -0.3748
  323DVPC   C4B 3106   4.823  12.769   6.362 -0.1446  0.0367 -0.1618
  324CHOL   ROH 3107  20.623  17.070   6.438 -0.3401  0.2645 -0.1299
  324CHOL    R1 3108  20.708  16.861   6.267 -0.0308  0.3666 -0.1052
  324CHOL    R2 3109  20.536  16.666   6.174  0.2804  0.0235  0.0290
  324CHOL    R3 3110  20.629  16.745   5.931  0.0308  0.1234 -0.0395
  324CHOL    R4 3111  20.425  16.544   5.870  0.2145 -0.1260  0.1107
  324CHOL    R5 3112  20.632  16.545   5.800  0.1762  0.1109 -0.0272
  324CHOL    C1 3113  20.448  16.547   5.465 -0.0581 -0.1192  0.0941
  324CHOL    C2 3114  20.214  16.610   5.075  0.0262  0.2035 -0.1363
  325CHOL   ROH 3115   9.225  19.912   5.868  0.2611  0.1489 -0.0494
  325CHOL    R1 3116   9.218  19.971   5.591  0.2106 -0.0003 -0.0809
  325CHOL    R2 3117   9.298  19.789   5.399  0.0726 -0.1432 -0.0045
  325CHOL    R3 3118   9.051  19.839   5.297  0.0666 -0.0859  0.0378
  325CHOL    R4 3119   9.201  19.721   5.074  0.0827  0.1168 -0.0641
  325CHOL    R5 3120   9.093  19.910   5.072  0.0596  0.1083  0.0955
  325CHOL    C1 3121   8.913  19.728   4.789  0.0828  0.3219 -0.0590
  325CHOL    C2 3122   8.512  19.720   4.468  0.0743  0.0184  0.0075
  326CHOL   ROH 3123  14.933  20.589   6.002 -0.1769 -0.0683  0.1449
  326CHOL    R1 3124  14.720  20.484   5.847 -0.0682 -0.0906  0.0078
  326CHOL    R2 3125  14.638  20.599   5.610 -0.0179 -0.0186  0.0249
  326CHOL    R3 3126  14.678  20.349   5.512  0.1302  0.0425 -0.0728
  326CHOL    R4 3127  14.515  20.484   5.308 -0.0480 -0.0061  0.0328
  326CHOL    R5 3128  14.471  20.293   5.405  0.1286 -0.0731 -0.0123
  326CHOL    C1 3129  14.481  20.182   5.041  0.0735  0.0582 -0.0543
  326CHOL    C2 3130  14.448  20.050   4.696 -0.0870  0.2150  0.0508
  327APC    NC3 3131   8.320  10.377   7.316 -0.2500  0.0370  0.2501
  327APC    PO4 3132   8.724  10.619   7.267 -0.0821  0.0172  0.0460
  327APC    GL1 3133   8.763  10.598   6.872  0.0172  0.0957  0.0198
  327APC    GL2 3134   8.949  10.802   6.560  0.0348 -0.0630 -0.1432
  327APC    D1B 3135   9.205  10.565   6.164  0.2305  0.2833  0.0274
  327APC    D2B 3136   8.990  10.844   5.885  0.0967  0.1646 -0.0489
  327APC    D3B 3137   8.531  10.775   6.033  0.2712  0.1439 -0.0598
  327APC    D4B 3138   8.035  10.774   5.931 -0.1448  0.2101  0.0441
  327APC    C5B 3139   7.857  10.773   5.562  0.1003  0.0084  0.3271
  328CHOL   ROH 3140  10.120  10.632   6.393  0.0259 -0.1007 -0.1221
  328CHOL    R1 3141  10.182  10.712   6.129 -0.0209  0.0708 -0.0829
  328CHOL    R2 3142  10.133  10.551   5.910  0.1530  0.1153 -0.1561
  328CHOL    R3 3143   9.999  10.770   5.820 -0.0450  0.0287 -0.0769
  328CHOL    R4 3144  10.029  10.599   5.584  0.3294  0.2431 -0.1949
  328CHOL    R5 3145  10.088  10.808   5.601  0.0698  0.3052  0.0130
  328CHOL    C1 3146   9.843  10.833   5.310  0.2463  0.2363 -0.1430
  328CHOL    C2 3147   9.664  11.206   5.256 -0.3182 -0.0094  0.2521
  329CHOL   ROH 3148  20.171  18.590   6.034 -0.0969  0.2146 -0.0229
  329CHOL    R1 3149  20.251  18.541   5.767  0.0830  0.2086  0.0323
  329CHOL    R2 3150  20.072  18.518   5.559  0.1880 -0.2153 -0.0214
  329CHOL    R3 3151  20.225  18.712   5.447 -0.1026 -0.0033 -0.0667
  329CHOL    R4 3152  20.144  18.540   5.222  0.1944 -0.1895 -0.0201
  329CHOL    R5 3153  20.348  18.597   5.275  0.0982  0.1461 -0.0198
  329CHOL    C1 3154  20.330  18.735   4.920 -0.0746  0.0246 -0.0618
  329CHOL    C2 3155  20.332  18.686   4.559  0.0812 -0.0026 -0.0467
  330DPSM   NC3 3156  11.414  21.661   7.179  0.1992  0.0769  0.0244
  330DPSM   PO4 3157  11.620  21.712   6.802 -0.0883  0.1536 -0.0163
  330DPSM   AM1 3158  11.546  21.563   6.499 -0.1270  0.0685  0.1271
  330DPSM   AM2 3159  11.746  21.737   6.326  0.2013 -0.1123  0.3039
  330DPSM   T1A 3160  11.281  21.651   6.083 -0.1327  0.5632 -0.1069
  330DPSM   C2A 3161  11.246  21.535   5.624  0.0408  0.0851 -0.3029
  330DPSM   C3A 3162  11.406  21.476   5.228 -0.1665 -0.0842 -0.2048
  330DPSM   C1B 3163  11.772  21.684   5.892  0.0822 -0.0030 -0.0374
  330DPSM   C2B 3164  11.822  21.640   5.492 -0.0037  0.0045  0.2922
  330DPSM   C3B 3165  11.894  21.548   5.084  0.0974  0.1245 -0.0962
  330DPSM   C4B 3166  11.762  21.459   4.645 -0.0048  0.2768  0.0273
  331PVSM   NC3 3167   7.485  11.651   7.674 -0.1166  0.1024 -0.1569
  331PVSM   PO4 3168   7.350  11.708   7.267  0.1420  0.1152  0.0659
  331PVSM   AM1 3169   7.043  11.827   7.001 -0.0285  0.2342 -0.0880
  331PVSM   AM2 3170   6.561  11.834   7.071 -0.1484 -0.1865  0.3290
  331PVSM   T1A 3171   6.982  12.080   6.673  0.1816 -0.1594  0.0384
  331PVSM   C2A 3172   7.121  12.167   6.264 -0.0353 -0.0640 -0.0284
  331PVSM   C3A 3173   7.122  12.327   5.900 -0.1476  0.0027  0.1428
  331PVSM   C1B 3174   6.512  12.038   6.765 -0.0925 -0.2575  0.1993
  331PVSM   C2B 3175   6.462  12.141   6.340  0.3082  0.0043  0.1591
  331PVSM   D3B 3176   6.566  12.304   5.981 -0.0505  0.0520  0.1592
  331PVSM   C4B 3177   6.185  12.566   5.907 -0.2923 -0.2303  0.3286
  332CHOL   ROH 3178   7.976  16.077   6.056  0.1167 -0.3287 -0.0674
  332CHOL    R1 3179   7.811  16.135   5.833 -0.0685 -0.2212  0.0936
  332CHOL    R2 3180   7.887  16.080   5.573 -0.0731  0.3349 -0.0429
  332CHOL    R3 3181   7.650  15.947   5.567  0.1390 -0.0486 -0.1566
  332CHOL    R4 3182   7.690  16.042   5.292 -0.2416  0.6842  0.0221
  332CHOL    R5 3183   7.514  16.075   5.416 -0.2012  0.0962  0.2594
  332CHOL    C1 3184   7.353  15.894   5.122 -0.1406  0.5273 -0.0467
  332CHOL    C2 3185   7.261  15.964   4.765  0.1294 -0.3410 -0.2042
  333CHOL   ROH 3186  11.645   8.105   5.962  0.0891  0.2555 -0.0379
  333CHOL    R1 3187  11.504   7.982   5.749  0.1067  0.1356  0.0185
  333CHOL    R2 3188  11.444   8.115   5.514 -0.0074  0.0526 -0.0013
  333CHOL    R3 3189  11.569   7.901   5.400  0.0770  0.0882  0.0242
  333CHOL    R4 3190  11.427   8.031   5.179  0.0128 -0.0049  0.0119
  333CHOL    R5 3191  11.413   7.822   5.237  0.1038 -0.0018  0.0430
  333CHOL    C1 3192  11.534   7.783   4.877  0.1037 -0.0049  0.0436
  333CHOL    C2 3193  11.538   7.538   4.628  0.1691 -0.1659  0.4069
  334DPSM   NC3 3194  11.673  20.542   6.520  0.0565 -0.4740 -0.1556
  334DPSM   PO4 3195  11.156  20.517   6.528  0.1144 -0.1398 -0.0739
  334DPSM   AM1 3196  11.161  20.569   6.128 -0.0164  0.0119 -0.3350
  334DPSM   AM2 3197  11.539  20.609   6.033 -0.4171 -0.2551  0.1299
  334DPSM   T1A 3198  11.083  20.683   5.770  0.1244 -0.2225  0.0555
  334DPSM   C2A 3199  11.034  20.547   5.389 -0.0774 -0.0071  0.3292
  334DPSM   C3A 3200  11.050  20.421   4.901 -0.2240 -0.1647 -0.0403
  334DPSM   C1B 3201  11.559  20.465   5.663 -0.2940 -0.3205 -0.2436
  334DPSM   C2B 3202  11.529  20.424   5.242  0.1269  0.2165 -0.0190
  334DPSM   C3B 3203  11.514  20.618   4.883  0.0726  0.1433  0.0335
  334DPSM   C4B 3204  11.438  20.420   4.542 -0.1013 -0.0279 -0.2178
  335CHOL   ROH 3205  21.181  14.903   3.941  0.1294  0.0690  0.0531
  335CHOL    R1 3206  21.301  15.026   4.166 -0.0404  0.0574  0.1529
  335CHOL    R2 3207  21.157  15.105   4.388 -0.1794 -0.1487  0.1397
  335CHOL    R3 3208  21.338  14.952   4.520 -0.1133 -0.0768  0.1326
  335CHOL    R4 3209  21.247  15.146   4.719 -0.2516 -0.1723  0.1621
  335CHOL    R5 3210  21.453  15.105   4.663 -0.2204 -0.0445  0.1840
  335CHOL    C1 3211  21.469  15.026   5.036 -0.2317 -0.1184  0.1686
  335CHOL    C2 3212  21.551  15.149   5.412 -0.0084  0.1100 -0.1370
  336DTPC   NC3 3213  20.990  11.939   7.522  0.0338 -0.2564  0.2022
  336DTPC   PO4 3214  20.892  12.394   7.567  0.1044  0.0369  0.2770
  336DTPC   GL1 3215  20.822  12.261   7.160 -0.0805 -0.2020  0.1845
  336DTPC   GL2 3216  20.969  12.122   7.048 -0.1585  0.2450  0.0216
  336DTPC   C1A 3217  20.642  12.358   6.724  0.0251  0.0620  0.1804
  336DTPC   C2A 3218  20.534  12.294   6.285  0.0350  0.0316 -0.0413
  336DTPC   C1B 3219  21.015  12.111   6.540 -0.4432 -0.3439 -0.1906
  336DTPC   C2B 3220  20.967  12.067   6.177 -0.3483 -0.1076  0.2915
  337DAPC   NC3 3221  10.153   9.838   6.961  0.0137  0.0158  0.2157
  337DAPC   PO4 3222   9.747   9.560   6.949  0.0068 -0.3556 -0.2720
  337DAPC   GL1 3223   9.780   9.925   6.622  0.0490  0.2327 -0.3503
  337DAPC   GL2 3224   9.523   9.867   6.465 -0.0055  0.0469  0.2386
  337DAPC   D1A 3225   9.931  10.127   6.175 -0.0133 -0.3674  0.2901
  337DAPC   D2A 3226  10.190   9.805   5.959  0.0065 -0.2947  0.0822
  337DAPC   D3A 3227   9.874   9.610   6.254 -0.1175  0.3561  0.4497
  337DAPC   D4A 3228   9.622   9.862   5.922  0.0189 -0.0986  0.0597
  337DAPC   C5A 3229   9.890  10.108   5.683 -0.1775 -0.0971 -0.1573
  337DAPC   D1B 3230   9.259  10.053   6.174  0.0258  0.1272 -0.4164
  337DAPC   D2B 3231   8.718  10.128   6.139 -0.1276  0.2511 -0.1530
  337DAPC   D3B 3232   8.695  10.312   5.752 -0.0620  0.2051  0.1967
  337DAPC   D4B 3233   8.645  10.635   5.476 -0.0037 -0.1907  0.0623
  337DAPC   C5B 3234   9.101  10.573   5.388 -0.2943 -0.3850  0.1335
  338DAPE   NH3 3235  21.038  10.634   7.450 -0.0741  0.1477 -0.0667
  338DAPE   PO4 3236  21.036  11.025   7.547  0.0988 -0.1122 -0.1053
  338DAPE   GL1 3237  21.311  11.086   7.072 -0.1475 -0.0567  0.0434
  338DAPE   GL2 3238  21.047  10.953   6.980 -0.2536 -0.0782  0.0480
  338DAPE   D1A 3239  21.527  11.056   6.658  0.0820 -0.2073 -0.1316
  338DAPE   D2A 3240  21.722  11.354   6.496 -0.0832 -0.0897 -0.0264
  338DAPE   D3A 3241  21.569  11.310   6.181  0.0523 -0.0554  0.1305
  338DAPE   D4A 3242  21.769  11.529   5.886 -0.3257 -0.0274  0.1097
  338DAPE   C5A 3243  22.033  11.137   5.671  0.3059  0.0120  0.1752
  338DAPE   D1B 3244  21.048  10.879   6.593  0.0849  0.1502  0.2362
  338DAPE   D2B 3245  21.203  10.917   6.227  0.0145  0.3902  0.1947
  338DAPE   D3B 3246  20.850  10.938   5.909 -0.1718 -0.0710  0.0192
  338DAPE   D4B 3247  21.024  10.939   5.469 -0.0727  0.1197 -0.1259
  338DAPE   C5B 3248  21.221  11.271   5.190 -0.0190 -0.0408  0.2461
  339DPPC   NC3 3249  11.867  11.052   7.020  0.2066  0.0872  0.0869
  339DPPC   PO4 3250  11.565  11.353   6.982  0.2812  0.1324  0.2222
  339DPPC   GL1 3251  11.540  11.354   6.613 -0.0599  0.1963 -0.1242
  339DPPC   GL2 3252  11.318  11.580   6.430  0.1242 -0.2622 -0.1748
  339DPPC   C1A 3253  11.609  11.220   6.266  0.1495 -0.0566 -0.0251
  339DPPC   C2A 3254  11.663  11.252   5.758 -0.1986  0.1664  0.0280
  339DPPC   C3A 3255  11.471  11.363   5.446  0.1145  0.0320 -0.1331
  339DPPC   C4A 3256  11.398  11.103   5.106  0.0407  0.2758  0.1139
  339DPPC   C1B 3257  11.482  11.620   6.023  0.0015 -0.0698  0.0393
  339DPPC   C2B 3258  11.414  11.919   5.741  0.0474  0.1439  0.1845
  339DPPC   C3B 3259  11.196  12.288   5.535  0.0445  0.2981  0.0877
  339DPPC   C4B 3260  11.033  12.687   5.382  0.0654  0.1038  0.1714
  340DAPE   NH3 3261  17.562   8.921   7.896 -0.2401 -0.3482 -0.2206
  340DAPE   PO4 3262  17.177   8.562   7.920  0.0448  0.0936 -0.3090
  340DAPE   GL1 3263  17.002   8.745   7.555 -0.0132  0.0177  0.0551
  340DAPE   GL2 3264  17.007   8.538   7.233  0.1497 -0.1205  0.2570
  340DAPE   D1A 3265  17.019   9.110   7.373 -0.0087  0.4053  0.0242
  340DAPE   D2A 3266  16.723   8.917   7.042  0.0774  0.1159  0.4739
  340DAPE   D3A 3267  16.956   9.140   6.795  0.1086  0.0678  0.0195
  340DAPE   D4A 3268  16.973   9.176   6.419  0.2936  0.1164  0.1355
  340DAPE   C5A 3269  17.240   9.323   6.294  0.2049 -0.2973  0.2433
  340DAPE   D1B 3270  16.941   8.530   6.823 -0.2139  0.2663 -0.0600
  340DAPE   D2B 3271  16.990   8.632   6.419 -0.0761 -0.0226 -0.1030
  340DAPE   D3B 3272  16.770   8.795   6.114  0.1377 -0.1933 -0.1304
  340DAPE   D4B 3273  16.745   8.881   5.734 -0.1279  0.0441  0.4122
  340DAPE   C5B 3274  17.002   8.964   5.455 -0.1382 -0.0406  0.1822
  341CHOL   ROH 3275  18.365  18.362   6.221  0.0303  0.1611  0.1054
  341CHOL    R1 3276  18.490  18.433   5.977  0.0262  0.1375  0.0970
  341CHOL    R2 3277  18.518  18.255   5.767 -0.0097  0.1295  0.1030
  341CHOL    R3 3278  18.394  18.452   5.626  0.0111  0.1418  0.1005
  341CHOL    R4 3279  18.498  18.269   5.422 -0.1422  0.0393  0.1058
  341CHOL    R5 3280  18.533  18.484   5.434 -0.0506  0.0321  0.0340
  341CHOL    C1 3281  18.370  18.462   5.090 -0.2000 -0.0016  0.1051
  341CHOL    C2 3282  18.688  18.532   4.825  0.0480 -0.1534 -0.1599
  342PGSM   NC3 3283  16.632   7.154   7.121 -0.2419  0.0944  0.2347
  342PGSM   PO4 3284  16.523   6.746   6.974  0.0957  0.0194  0.2155
  342PGSM   AM1 3285  16.468   6.931   6.650  0.3072  0.2211  0.0219
  342PGSM   AM2 3286  16.196   6.752   6.485  0.2751 -0.0465  0.0015
  342PGSM   T1A 3287  16.459   7.269   6.271  0.0145 -0.1087 -0.1184
  342PGSM   C2A 3288  16.319   7.502   5.899  0.0441  0.0582 -0.1275
  342PGSM   C3A 3289  16.350   7.949   5.670  0.1924  0.1024 -0.2057
  342PGSM   C1B 3290  16.144   6.787   6.047  0.2250  0.0174  0.0583
  342PGSM   C2B 3291  16.292   7.044   5.688  0.0266  0.1449 -0.4022
  342PGSM   D3B 3292  16.703   7.203   5.643 -0.0326 -0.0423  0.2114
  342PGSM   C4B 3293  17.208   7.158   5.498  0.1671  0.1092 -0.2092
  342PGSM   C5B 3294  17.573   7.115   5.268  0.0688 -0.2188 -0.3075
  343CHOL   ROH 3295  16.551  10.072   6.971 -0.0317 -0.0985  0.0028
  343CHOL    R1 3296  16.515  10.004   6.699 -0.3846  0.0746  0.0005
  343CHOL    R2 3297  16.365  10.158   6.525  0.0243  0.6254  0.1054
  343CHOL    R3 3298  16.592  10.155   6.376 -0.0313 -0.0873  0.0047
  343CHOL    R4 3299  16.380  10.224   6.186  0.1027  0.8248  0.1465
  343CHOL    R5 3300  16.524  10.062   6.166 -0.4731  0.2986 -0.0373
  343CHOL    C1 3301  16.602  10.259   5.849  0.0964  0.2719  0.0759
  343CHOL    C2 3302  16.446  10.522   5.546  0.1874 -0.1280 -0.3600
  344PVSM   NC3 3303  20.808  18.009   6.774  0.2374 -0.2294 -0.0526
  344PVSM   PO4 3304  20.783  17.550   6.621 -0.2443 -0.0800 -0.2243
  344PVSM   AM1 3305  20.624  17.758   6.399  0.0931  0.5129 -0.0103
  344PVSM   AM2 3306  20.857  17.902   6.213  0.0630 -0.0025 -0.1511
  344PVSM   T1A 3307  20.374  17.760   5.988  0.0900  0.3663  0.1192
  344PVSM   C2A 3308  20.429  17.681   5.671 -0.1150  0.3668 -0.2819
  344PVSM   C3A 3309  20.403  17.547   5.339 -0.1032 -0.0284 -0.0657
  344PVSM   C1B 3310  20.816  17.923   5.816 -0.1390  0.1383 -0.0193
  344PVSM   C2B 3311  20.955  17.759   5.446 -0.1429  0.0272 -0.1692
  344PVSM   D3B 3312  21.111  17.650   5.133 -0.2127 -0.0074  0.2042
  344PVSM   C4B 3313  20.705  17.542   4.898  0.0352 -0.2953 -0.1805
  345CHOL   ROH 3314  15.270   7.214   6.486 -0.3094  0.2843  0.0921
  345CHOL    R1 3315  15.193   7.334   6.241 -0.1222  0.2782  0.0285
  345CHOL    R2 3316  15.375   7.450   6.069  0.0341  0.1142  0.0769
  345CHOL    R3 3317  15.262   7.282   5.888 -0.0025  0.1443  0.0716
  345CHOL    R4 3318  15.464   7.430   5.736  0.1256  0.0003  0.1077
  345CHOL    R5 3319  15.253   7.409   5.685  0.1319  0.1096  0.0451
  345CHOL    C1 3320  15.411   7.260   5.372  0.1446 -0.0378  0.1207
  345CHOL    C2 3321  15.453   7.084   5.129 -0.2565 -0.0582 -0.0788
  346CHOL   ROH 3322  15.216  20.330   6.315 -0.0768  0.2494  0.0610
  346CHOL    R1 3323  15.227  20.254   6.042  0.0074  0.1501  0.0909
  346CHOL    R2 3324  15.175  19.996   5.957 -0.0012  0.1249  0.1638
  346CHOL    R3 3325  14.995  20.121   5.795  0.0730  0.0965  0.0591
  346CHOL    R4 3326  15.081  19.886   5.643  0.1229  0.0621  0.1486
  346CHOL    R5 3327  15.084  20.093   5.575  0.1614  0.0435  0.1031
  346CHOL    C1 3328  14.858  19.939   5.308  0.2649 -0.0014  0.0415
  346CHOL    C2 3329  14.820  19.822   4.959 -0.2675 -0.0553  0.0538
  347CHOL   ROH 3330  20.192  12.244   7.239  0.0750  0.0557 -0.0706
  347CHOL    R1 3331  20.149  12.093   7.004  0.0138  0.0652 -0.0648
  347CHOL    R2 3332  19.926  12.124   6.845  0.0547  0.1807 -0.0925
  347CHOL    R3 3333  20.110  12.161   6.648  0.0917  0.0583 -0.0746
  347CHOL    R4 3334  19.854  12.130   6.507  0.0598  0.3557 -0.0915
  347CHOL    R5 3335  20.037  12.016   6.472 -0.0525  0.1849 -0.1211
  347CHOL    C1 3336  19.986  12.168   6.125  0.0977  0.3426 -0.0742
  347CHOL    C2 3337  19.801  11.879   6.044 -0.1931  0.1021 -0.0188
  348UPC    NC3 3338   8.629  13.145   7.823 -0.0305  0.4646  0.2260
  348UPC    PO4 3339   8.286  13.338   7.612  0.4280  0.2055 -0.3031
  348UPC    GL1 3340   8.068  13.409   7.357 -0.1973 -0.3213 -0.0068
  348UPC    GL2 3341   7.806  13.549   7.165  0.1162  0.1358 -0.2539
  348UPC    D1B 3342   7.464  13.441   6.982  0.1883  0.2214 -0.1703
  348UPC    D2B 3343   7.179  13.712   6.754 -0.2315 -0.1141 -0.1436
  348UPC    D3B 3344   7.071  13.611   6.301 -0.2136 -0.5842  0.0082
  348UPC    D4B 3345   6.714  13.882   6.297  0.1052 -0.1506 -0.1285
  348UPC    D5B 3346   6.692  14.057   6.699  0.1106  0.2223 -0.1393
  349CHOL   ROH 3347  10.041  20.179   6.071 -0.1932  0.1023 -0.1405
  349CHOL    R1 3348  10.117  20.194   5.798 -0.2172  0.0882 -0.1476
  349CHOL    R2 3349  10.269  19.999   5.675 -0.1306  0.1407 -0.1189
  349CHOL    R3 3350  10.063  19.995   5.498 -0.1384  0.0064 -0.1087
  349CHOL    R4 3351  10.292  19.887   5.349 -0.0896  0.0782 -0.0951
  349CHOL    R5 3352  10.164  20.053   5.288 -0.1715  0.0083 -0.1264
  349CHOL    C1 3353  10.111  19.819   4.992 -0.0732 -0.0845 -0.0716
  349CHOL    C2 3354  10.322  19.902   4.598 -0.0830  0.2192 -0.0034
  350DVPC   NC3 3355  20.488   9.899   7.497  0.1790 -0.0717  0.2882
  350DVPC   PO4 3356  20.110  10.091   7.388 -0.3100  0.1014 -0.0244
  350DVPC   GL1 3357  20.051  10.154   6.959  0.0037  0.2228 -0.4902
  350DVPC   GL2 3358  19.767  10.079   6.949 -0.0574  0.0599 -0.0012
  350DVPC   C1A 3359  19.924  10.415   6.577  0.0273 -0.0859  0.0472
  350DVPC   C2A 3360  19.861  10.442   6.094 -0.1189 -0.1693 -0.0842
  350DVPC   D3A 3361  20.023  10.337   5.830  0.1077 -0.0076  0.2521
  350DVPC   C4A 3362  19.996   9.933   5.888  0.1775  0.0800 -0.2972
  350DVPC   C1B 3363  19.875   9.790   6.636 -0.0618  0.3709  0.0018
  350DVPC   C2B 3364  20.160   9.679   6.333 -0.2085  0.1283 -0.0036
  350DVPC   D3B 3365  20.510   9.600   5.953  0.2908 -0.1091  0.0180
  350DVPC   C4B 3366  20.258   9.722   5.526  0.3006 -0.1752  0.2734
  351CHOL   ROH 3367  16.646   6.733   6.242  0.0771  0.0114  0.1023
  351CHOL    R1 3368  16.680   6.819   5.974 -0.1938  0.0195  0.0689
  351CHOL    R2 3369  16.902   6.752   5.823 -0.1549  0.3564 -0.0226
  351CHOL    R3 3370  16.716   6.660   5.649 -0.0917  0.0153  0.0804
  351CHOL    R4 3371  16.954   6.703   5.485 -0.2502  0.4688 -0.0549
  351CHOL    R5 3372  16.755   6.783   5.448 -0.4306  0.1067  0.0601
  351CHOL    C1 3373  16.809   6.589   5.124 -0.2465  0.2140  0.0230
  351CHOL    C2 3374  16.799   6.580   4.731 -0.0432 -0.1541  0.2820
  352DPPC   NC3 3375  13.345   7.260   6.795  0.2075 -0.1065 -0.1437
  352DPPC   PO4 3376  12.891   7.193   6.705  0.3565  0.1988 -0.3624
  352DPPC   GL1 3377  12.944   7.427   6.405 -0.1238  0.3410  0.1834
  352DPPC   GL2 3378  13.100   7.696   6.413 -0.0069 -0.1324 -0.0567
  352DPPC   C1A 3379  13.033   7.410   5.976 -0.2024 -0.1367 -0.2184
  352DPPC   C2A 3380  13.070   7.392   5.503 -0.0611  0.3701  0.0350
  352DPPC   C3A 3381  13.060   7.453   5.099  0.0238 -0.0155 -0.0759
  352DPPC   C4A 3382  12.816   7.394   4.780  0.1122 -0.1384  0.1242
  352DPPC   C1B 3383  13.255   7.836   5.965 -0.3573 -0.1867 -0.0294
  352DPPC   C2B 3384  13.194   7.871   5.510 -0.2826 -0.1105 -0.2099
  352DPPC   C3B 3385  12.954   8.046   5.158 -0.3132  0.0718  0.0252
  352DPPC   C4B 3386  12.603   8.252   5.077  0.0074 -0.3252  0.2514
  353DPSM   NC3 3387   6.177  13.668   7.750  0.2954  0.2471 -0.0025
  353DPSM   PO4 3388   6.479  13.356   7.913  0.2877 -0.0284  0.1132
  353DPSM   AM1 3389   6.146  13.127   7.642  0.0526 -0.2861 -0.1253
  353DPSM   AM2 3390   5.863  13.069   7.815  0.0674 -0.2395  0.0553
  353DPSM   T1A 3391   5.878  12.934   7.309  0.0562  0.0566 -0.0505
  353DPSM   C2A 3392   5.519  12.849   7.085  0.1446 -0.2267  0.1502
  353DPSM   C3A 3393   5.469  12.393   6.905 -0.0418  0.1202 -0.0588
  353DPSM   C1B 3394   5.482  13.291   7.575 -0.2048 -0.1195 -0.0462
  353DPSM   C2B 3395   5.470  13.369   7.161 -0.3105  0.0288  0.2781
  353DPSM   C3B 3396   5.171  13.534   6.814  0.0388 -0.0372  0.1061
  353DPSM   C4B 3397   5.221  13.440   6.333  0.0418 -0.0195  0.2101
  354CHOL   ROH 3398  12.436  21.026   6.210 -0.1219 -0.0287 -0.0835
  354CHOL    R1 3399  12.613  20.960   5.998 -0.0625 -0.0848 -0.0161
  354CHOL    R2 3400  12.538  20.802   5.785 -0.0692  0.0395 -0.1022
  354CHOL    R3 3401  12.626  21.013   5.639  0.1564  0.0237  0.0048
  354CHOL    R4 3402  12.658  20.782   5.462 -0.1618  0.0760 -0.1398
  354CHOL    R5 3403  12.812  20.927   5.515  0.0302 -0.1359 -0.0833
  354CHOL    C1 3404  12.810  20.968   5.136 -0.0040  0.0824 -0.0613
  354CHOL    C2 3405  12.911  20.749   4.922 -0.1497  0.1390 -0.2339
  355DVPC   NC3 3406  11.040   9.589   6.531 -0.1103  0.0393 -0.2446
  355DVPC   PO4 3407  11.218  10.002   6.303  0.2818  0.2614  0.3919
  355DVPC   GL1 3408  11.188  10.121   5.921  0.2931 -0.2005 -0.0983
  355DVPC   GL2 3409  11.074  10.399   5.969  0.0348  0.0215 -0.2272
  355DVPC   C1A 3410  11.193   9.968   5.502 -0.0567 -0.0456  0.2047
  355DVPC   C2A 3411  11.242   9.886   5.114  0.0826  0.0588 -0.0614
  355DVPC   D3A 3412  11.358   9.560   4.857 -0.0103  0.0098  0.2489
  355DVPC   C4A 3413  11.533   9.608   4.422  0.4385  0.1521  0.0971
  355DVPC   C1B 3414  10.935  10.429   5.564  0.2180 -0.1839  0.3376
  355DVPC   C2B 3415  10.793  10.343   5.157  0.0505  0.1867 -0.1397
  355DVPC   D3B 3416  10.934  10.162   4.787  0.0258 -0.4278  0.0407
  355DVPC   C4B 3417  10.922   9.782   4.587 -0.1243  0.3210  0.0098
  356CHOL   ROH 3418   7.575  15.203   6.763 -0.0404 -0.0399 -0.0103
  356CHOL    R1 3419   7.468  15.164   6.504 -0.0804 -0.0942  0.0148
  356CHOL    R2 3420   7.202  15.101   6.461 -0.1059 -0.0111  0.0652
  356CHOL    R3 3421   7.210  15.319   6.299 -0.0437 -0.0737 -0.0176
  356CHOL    R4 3422   6.992  15.158   6.192  0.1762 -0.2575 -0.2165
  356CHOL    R5 3423   7.162  15.234   6.081  0.2695 -0.2018 -0.0460
  356CHOL    C1 3424   6.877  15.395   5.884  0.3988 -0.4599 -0.4583
  356CHOL    C2 3425   7.013  15.409   5.424 -0.2608  0.1416  0.0933
  357CHOL   ROH 3426  20.121  13.262   6.929  0.0554  0.1684 -0.0792
  357CHOL    R1 3427  20.148  13.116   6.688 -0.0025  0.0484 -0.0129
  357CHOL    R2 3428  19.930  13.028   6.542 -0.0362  0.2071 -0.0478
  357CHOL    R3 3429  20.052  13.162   6.340  0.1638  0.0057 -0.0680
  357CHOL    R4 3430  19.822  13.032   6.214 -0.0460  0.3108 -0.0447
  357CHOL    R5 3431  20.029  13.017   6.150 -0.0531 -0.0024 -0.0469
  357CHOL    C1 3432  19.872  13.160   5.833  0.1363  0.1821 -0.0618
  357CHOL    C2 3433  19.919  13.017   5.500  0.0120 -0.0633 -0.2245
  358CHOL   ROH 3434  19.407  10.289   7.232 -0.1658 -0.1009  0.0150
  358CHOL    R1 3435  19.405  10.460   7.006 -0.1277 -0.0053  0.0847
  358CHOL    R2 3436  19.472  10.372   6.753  0.1314  0.1518  0.0892
  358CHOL    R3 3437  19.229  10.475   6.688  0.0962 -0.0112 -0.0405
  358CHOL    R4 3438  19.352  10.410   6.430  0.3603  0.2669  0.0168
  358CHOL    R5 3439  19.269  10.602   6.489  0.1505  0.1553  0.0786
  358CHOL    C1 3440  19.055  10.529   6.182  0.4606  0.1810 -0.1472
  358CHOL    C2 3441  18.949  10.325   5.834  0.3136  0.1390  0.0410
  359PVSM   NC3 3442  16.408  19.838   6.690 -0.0900  0.1950 -0.0007
  359PVSM   PO4 3443  16.192  20.146   6.467 -0.2681 -0.4541 -0.0950
  359PVSM   AM1 3444  16.077  20.192   5.998  0.0828 -0.0281  0.0125
  359PVSM   AM2 3445  16.164  20.406   5.934  0.0439 -0.3182 -0.0658
  359PVSM   T1A 3446  15.967  20.039   5.580  0.3351 -0.1155 -0.1566
  359PVSM   C2A 3447  15.900  19.862   5.141  0.1641 -0.3030 -0.1626
  359PVSM   C3A 3448  15.687  19.491   5.118  0.1489  0.2398  0.0450
  359PVSM   C1B 3449  16.003  20.528   5.525  0.2678 -0.0983 -0.0146
  359PVSM   C2B 3450  16.034  20.385   5.186 -0.0676 -0.0717 -0.5138
  359PVSM   D3B 3451  15.757  20.473   4.857  0.2280 -0.0859  0.2493
  359PVSM   C4B 3452  15.545  20.265   4.401  0.0586 -0.0692  0.2890
  360DPSM   NC3 3453  16.531   7.866   7.295 -0.3427  0.2380  0.2286
  360DPSM   PO4 3454  16.359   7.532   7.202  0.1689 -0.0128  0.1568
  360DPSM   AM1 3455  16.710   7.488   6.788 -0.0099 -0.1020 -0.1334
  360DPSM   AM2 3456  16.978   7.366   6.780 -0.0018 -0.0952  0.0155
  360DPSM   T1A 3457  16.760   7.633   6.349 -0.0737 -0.1392  0.2118
  360DPSM   C2A 3458  16.750   7.700   5.988  0.1243 -0.2257  0.1818
  360DPSM   C3A 3459  17.067   7.627   5.745  0.0983  0.0249 -0.3097
  360DPSM   C1B 3460  16.921   7.161   6.482  0.1927 -0.1566 -0.0945
  360DPSM   C2B 3461  17.042   7.163   6.084  0.0709  0.1329  0.2508
  360DPSM   C3B 3462  17.466   7.345   5.876  0.2526  0.2694 -0.2407
  360DPSM   C4B 3463  17.575   7.630   5.754 -0.1937 -0.3404 -0.3913
  361CHOL   ROH 3464   6.137  12.327   7.153 -0.0724 -0.2445 -0.2055
  361CHOL    R1 3465   5.948  12.428   6.968 -0.0719 -0.2767 -0.2241
  361CHOL    R2 3466   5.950  12.691   6.882 -0.3096 -0.1855  0.0307
  361CHOL    R3 3467   5.956  12.576   6.635 -0.0267  0.0549 -0.0789
  361CHOL    R4 3468   5.775  12.805   6.606 -0.4569 -0.2546  0.0945
  361CHOL    R5 3469   5.732  12.597   6.554 -0.0516 -0.2937 -0.1128
  361CHOL    C1 3470   5.680  12.764   6.214 -0.2770 -0.0692  0.0287
  361CHOL    C2 3471   5.285  12.890   6.245  0.0762 -0.1259  0.0404
  362CHOL   ROH 3472  17.479  19.989   5.783 -0.0012 -0.0983  0.0633
  362CHOL    R1 3473  17.452  19.988   5.501 -0.1168 -0.1956  0.0726
  362CHOL    R2 3474  17.657  20.063   5.332 -0.3041  0.1271 -0.0308
  362CHOL    R3 3475  17.612  19.819   5.221  0.0630  0.0198  0.0445
  362CHOL    R4 3476  17.719  19.983   5.002 -0.3968  0.1781 -0.0596
  362CHOL    R5 3477  17.532  19.869   5.000 -0.1895 -0.1658  0.0943
  362CHOL    C1 3478  17.712  19.707   4.705 -0.1060  0.1068 -0.0057
  362CHOL    C2 3479  17.863  19.706   4.316 -0.0888 -0.1682  0.0085
  363DAPE   NH3 3480  12.861   5.011   6.576 -0.1933  0.0804 -0.0387
  363DAPE   PO4 3481  12.783   5.444   6.693  0.0981 -0.0893  0.1686
  363DAPE   GL1 3482  12.978   5.827   6.431  0.0464 -0.1799 -0.0564
  363DAPE   GL2 3483  12.765   5.904   6.181 -0.0661 -0.4982  0.0168
  363DAPE   D1A 3484  13.302   5.826   6.184 -0.0721  0.0654 -0.2563
  363DAPE   D2A 3485  13.111   6.236   5.970  0.2332 -0.0044 -0.3793
  363DAPE   D3A 3486  13.219   6.246   5.548  0.1010  0.0023  0.0520
  363DAPE   D4A 3487  13.418   6.499   5.348 -0.1316  0.1074  0.2145
  363DAPE   C5A 3488  13.745   6.535   4.971 -0.1785 -0.0128  0.0453
  363DAPE   D1B 3489  12.869   5.440   6.133  0.1580  0.0500  0.0599
  363DAPE   D2B 3490  12.799   5.568   5.657 -0.1682 -0.0289  0.3072
  363DAPE   D3B 3491  13.285   5.783   5.689 -0.1403  0.0440  0.0584
  363DAPE   D4B 3492  13.268   5.795   5.260  0.0375 -0.4227 -0.1264
  363DAPE   C5B 3493  12.958   5.609   5.033 -0.0900 -0.1463 -0.0874
  364CHOL   ROH 3494  21.011  16.735   6.591  0.2402 -0.2729  0.0040
  364CHOL    R1 3495  20.985  16.484   6.463  0.1942 -0.2305 -0.0713
  364CHOL    R2 3496  20.741  16.359   6.429  0.1855 -0.2372  0.0082
  364CHOL    R3 3497  20.816  16.354   6.168  0.0537 -0.1388 -0.0320
  364CHOL    R4 3498  20.562  16.206   6.176  0.1130 -0.2383  0.0602
  364CHOL    R5 3499  20.751  16.136   6.092  0.0980 -0.1439 -0.0555
  364CHOL    C1 3500  20.528  16.113   5.783 -0.0526 -0.1468  0.0528
  364CHOL    C2 3501  20.496  15.945   5.433 -0.0430 -0.2038  0.2370
  365CHOL   ROH 3502   8.003  19.266   6.248  0.1316  0.1857  0.0370
  365CHOL    R1 3503   7.988  19.197   5.974  0.2550  0.1126  0.0482
  365CHOL    R2 3504   7.753  19.211   5.829  0.2573 -0.1910  0.0076
  365CHOL    R3 3505   7.903  19.365   5.663  0.1052 -0.0471  0.0014
  365CHOL    R4 3506   7.651  19.325   5.520  0.1092 -0.2239  0.0437
  365CHOL    R5 3507   7.851  19.284   5.444  0.1275 -0.0550 -0.0005
  365CHOL    C1 3508   7.732  19.536   5.183 -0.1198 -0.1079  0.0589
  365CHOL    C2 3509   7.926  19.689   4.996  0.2785  0.1018 -0.1065
  366CHOL   ROH 3510  20.422  18.182   5.719 -0.0307 -0.0996 -0.1331
  366CHOL    R1 3511  20.555  18.215   5.472  0.0144  0.0049 -0.0961
  366CHOL    R2 3512  20.588  18.009   5.292  0.1378  0.0531 -0.1347
  366CHOL    R3 3513  20.471  18.184   5.119  0.1071  0.0446 -0.1212
  366CHOL    R4 3514  20.656  18.026   4.953  0.2098  0.1621 -0.1146
  366CHOL    R5 3515  20.648  18.244   4.968  0.1162  0.1534 -0.0656
  366CHOL    C1 3516  20.586  18.200   4.594  0.2230  0.2176 -0.0902
  366CHOL    C2 3517  20.777  18.151   4.161  0.0471  0.0881  0.1498
  367CHOL   ROH 3518  21.582  14.925   6.707 -0.0125 -0.0833  0.0137
  367CHOL    R1 3519  21.540  14.873   6.432  0.0248 -0.0859  0.0083
  367CHOL    R2 3520  21.613  15.051   6.234 -0.0610 -0.0322  0.0233
  367CHOL    R3 3521  21.747  14.836   6.135  0.0560  0.0439  0.0138
  367CHOL    R4 3522  21.667  14.988   5.898  0.0978  0.0809  0.0264
  367CHOL    R5 3523  21.627  14.777   5.936  0.1584  0.0567 -0.0508
  367CHOL    C1 3524  21.823  14.750   5.610  0.3002  0.2181  0.0193
  367CHOL    C2 3525  21.899  14.798   5.292 -0.2618 -0.1626 -0.1330
  368CHOL   ROH 3526   8.441  19.099   6.167 -0.0133  0.0745  0.1023
  368CHOL    R1 3527   8.471  19.153   5.890 -0.1176  0.2411  0.1227
  368CHOL    R2 3528   8.428  18.962   5.696  0.3356  0.1993  0.0561
  368CHOL    R3 3529   8.258  19.149   5.596 -0.0975 -0.1499  0.1076
  368CHOL    R4 3530   8.305  18.965   5.372  0.5426  0.1399 -0.0245
  368CHOL    R5 3531   8.331  19.181   5.370 -0.0190  0.2290  0.1777
  368CHOL    C1 3532   8.075  19.141   5.090  0.2567 -0.2224 -0.0231
  368CHOL    C2 3533   8.131  19.223   4.777  0.1555 -0.2053  0.0157
  369CHOL   ROH 3534  19.021  18.331   6.486 -0.1681  0.2592  0.2328
  369CHOL    R1 3535  19.092  18.289   6.215 -0.1239  0.1038  0.2682
  369CHOL    R2 3536  18.917  18.334   6.007 -0.0549  0.0842  0.2096
  369CHOL    R3 3537  19.119  18.492   5.914  0.0348 -0.0465  0.1784
  369CHOL    R4 3538  18.957  18.428   5.676 -0.1544  0.2022  0.2298
  369CHOL    R5 3539  19.173  18.398   5.700 -0.1627  0.0023  0.1026
  369CHOL    C1 3540  19.169  18.630   5.397 -0.1281  0.1481  0.2124
  369CHOL    C2 3541  19.161  18.397   5.011  0.1789  0.1426 -0.2187
  370DPPC   NC3 3542  12.346   8.461   6.814 -0.1069 -0.1342  0.2143
  370DPPC   PO4 3543  12.705   8.659   6.642 -0.2791 -0.0913 -0.1923
  370DPPC   GL1 3544  12.460   8.658   6.301  0.0277 -0.2047 -0.2599
  370DPPC   GL2 3545  12.441   8.368   6.217 -0.3287  0.0482 -0.0298
  370DPPC   C1A 3546  12.429   8.672   5.767  0.1290 -0.3617 -0.2251
  370DPPC   C2A 3547  12.272   8.690   5.392 -0.0668  0.0561  0.1978
  370DPPC   C3A 3548  12.264   8.562   4.936  0.1714 -0.4343 -0.3087
  370DPPC   C4A 3549  11.921   8.710   4.699 -0.1603  0.1145  0.4556
  370DPPC   C1B 3550  12.393   8.169   5.853  0.1179 -0.2429 -0.0320
  370DPPC   C2B 3551  12.259   8.142   5.398 -0.2430 -0.1467  0.0206
  370DPPC   C3B 3552  12.034   8.073   5.108 -0.2933  0.1854 -0.1921
  370DPPC   C4B 3553  11.824   8.190   4.792  0.1493  0.2767 -0.0114
  371DUPE   NH3 3554   8.236  16.975   6.506  0.3245 -0.1354  0.0865
  371DUPE   PO4 3555   8.681  16.943   6.387 -0.3008 -0.2841 -0.0900
  371DUPE   GL1 3556   8.550  17.296   6.063  0.1123  0.1188  0.0790
  371DUPE   GL2 3557   8.882  17.267   6.001  0.0245 -0.0322  0.0698
  371DUPE   D1A 3558   8.350  17.404   5.625 -0.1134  0.0105  0.3831
  371DUPE   D2A 3559   8.061  17.655   5.591 -0.1841  0.4105  0.1714
  371DUPE   D3A 3560   7.777  17.448   5.276  0.1223  0.2006 -0.1988
  371DUPE   D4A 3561   8.138  17.379   5.130 -0.1059 -0.1262  0.0102
  371DUPE   D5A 3562   8.188  17.602   4.727 -0.0348  0.1764 -0.0935
  371DUPE   D1B 3563   8.868  17.254   5.660 -0.2630 -0.4369 -0.2484
  371DUPE   D2B 3564   9.214  17.646   5.531 -0.0003 -0.1241 -0.2825
  371DUPE   D3B 3565   9.351  17.981   5.732 -0.3002  0.3596 -0.1855
  371DUPE   D4B 3566   9.477  18.093   5.334 -0.1772  0.0954 -0.1204
  371DUPE   D5B 3567   9.583  17.607   5.205  0.2245  0.2165 -0.2414
  372CHOL   ROH 3568  17.396   9.391   7.585 -0.2513  0.0042  0.0346
  372CHOL    R1 3569  17.476   9.335   7.319 -0.1813  0.0386  0.0482
  372CHOL    R2 3570  17.308   9.372   7.103 -0.1413  0.0160  0.0156
  372CHOL    R3 3571  17.515   9.522   7.009 -0.1537  0.0660  0.0673
  372CHOL    R4 3572  17.366   9.443   6.769 -0.1600  0.1442  0.0390
  372CHOL    R5 3573  17.579   9.414   6.806 -0.1541  0.1445  0.0229
  372CHOL    C1 3574  17.594   9.625   6.488 -0.1826  0.2658  0.1013
  372CHOL    C2 3575  17.492   9.668   6.110  0.3969  0.0545  0.1254
  373CHOL   ROH 3576  17.911  19.020   6.336  0.1125 -0.0341 -0.0355
  373CHOL    R1 3577  17.851  18.935   6.072  0.2095 -0.0904 -0.0399
  373CHOL    R2 3578  17.653  19.052   5.920  0.0137 -0.3634 -0.0027
  373CHOL    R3 3579  17.854  19.082   5.739 -0.0467 -0.0379 -0.0209
  373CHOL    R4 3580  17.609  19.091   5.579 -0.0821 -0.3107  0.0157
  373CHOL    R5 3581  17.780  18.961   5.547  0.0891 -0.0747 -0.0497
  373CHOL    C1 3582  17.772  19.143   5.212 -0.1946  0.0257  0.0092
  373CHOL    C2 3583  17.816  19.423   5.074  0.0300 -0.0326  0.0199
  374CHOL   ROH 3584  10.393  21.166   6.154 -0.1644  0.2545  0.0494
  374CHOL    R1 3585  10.544  21.157   5.915 -0.0779  0.2194  0.1046
  374CHOL    R2 3586  10.607  20.920   5.787 -0.0876  0.2046  0.1273
  374CHOL    R3 3587  10.491  21.042   5.574  0.0203  0.2334  0.0844
  374CHOL    R4 3588  10.675  20.847   5.457 -0.1027  0.0747  0.1525
  374CHOL    R5 3589  10.667  21.060   5.412  0.0511  0.0705  0.0984
  374CHOL    C1 3590  10.606  20.918   5.063 -0.0103  0.0259  0.1269
  374CHOL    C2 3591  10.584  20.734   4.693 -0.0466  0.0349 -0.0543
  375CHOL   ROH 3592  21.097  17.165   6.517  0.3057 -0.1159  0.0985
  375CHOL    R1 3593  21.193  17.069   6.269  0.1747 -0.0896  0.0360
  375CHOL    R2 3594  21.155  16.808   6.185  0.1120 -0.0751  0.0181
  375CHOL    R3 3595  21.050  16.928   5.965  0.0118 -0.0359  0.0873
  375CHOL    R4 3596  21.107  16.654   5.880  0.1698  0.0374 -0.0481
  375CHOL    R5 3597  21.174  16.837   5.783  0.0463  0.1251  0.0288
  375CHOL    C1 3598  20.981  16.677   5.495  0.1092  0.1400 -0.0217
  375CHOL    C2 3599  20.947  16.311   5.506  0.1676  0.2953 -0.0848
  376DPPC   NC3 3600  10.821  20.822   7.035  0.1215  0.2261 -0.0029
  376DPPC   PO4 3601  10.912  21.097   6.742 -0.0953  0.0871  0.1692
  376DPPC   GL1 3602  10.927  21.174   6.295 -0.1675 -0.0397 -0.0009
  376DPPC   GL2 3603  10.707  21.547   6.229 -0.0521  0.1554  0.0669
  376DPPC   C1A 3604  11.085  21.152   5.840 -0.2732 -0.1360 -0.1121
  376DPPC   C2A 3605  11.156  21.017   5.373  0.1023 -0.1433  0.0080
  376DPPC   C3A 3606  11.120  20.989   5.003 -0.0264  0.0509  0.2096
  376DPPC   C4A 3607  11.234  21.299   4.772 -0.1690  0.0533 -0.0905
  376DPPC   C1B 3608  10.774  21.615   5.850  0.0123  0.1678 -0.3354
  376DPPC   C2B 3609  10.758  21.536   5.430  0.1749  0.0939  0.0208
  376DPPC   C3B 3610  10.948  21.476   5.133  0.1653 -0.2931 -0.2660
  376DPPC   C4B 3611  10.889  21.715   4.778 -0.1292  0.3114 -0.1662
  377CHOL   ROH 3612  13.204  22.023   5.850 -0.1396 -0.1530  0.1570
  377CHOL    R1 3613  13.043  21.960   5.626 -0.0674 -0.1379  0.1006
  377CHOL    R2 3614  13.050  22.107   5.392 -0.0385 -0.0832  0.1342
  377CHOL    R3 3615  13.099  21.865   5.279  0.0449 -0.0475  0.0938
  377CHOL    R4 3616  13.062  22.047   5.052  0.1418  0.0065  0.1236
  377CHOL    R5 3617  12.957  21.859   5.087  0.1445 -0.0130  0.0194
  377CHOL    C1 3618  13.115  21.784   4.748  0.3251  0.0922  0.0794
  377CHOL    C2 3619  13.381  21.671   4.436  0.0394 -0.0121 -0.3104
  378CHOL   ROH 3620  14.663  22.041   5.983  0.1267 -0.1547 -0.0191
  378CHOL    R1 3621  14.513  21.995   5.747  0.0511 -0.4555  0.0840
  378CHOL    R2 3622  14.546  22.146   5.518 -0.5723 -0.2221  0.1356
  378CHOL    R3 3623  14.585  21.904   5.402  0.0318 -0.0639 -0.0295
  378CHOL    R4 3624  14.483  22.074   5.186 -0.7780 -0.2381  0.1762
  378CHOL    R5 3625  14.402  21.881   5.249 -0.1161 -0.5399  0.1934
  378CHOL    C1 3626  14.482  21.804   4.884 -0.3307 -0.0987  0.0448
  378CHOL    C2 3627  14.447  22.032   4.555  0.0226 -0.0971 -0.0943
  379DPSM   NC3 3628   8.547  19.733   7.026  0.2065  0.0874  0.0912
  379DPSM   PO4 3629   8.216  19.420   6.789 -0.0371  0.0984 -0.1670
  379DPSM   AM1 3630   8.350  19.618   6.352 -0.0029  0.1258 -0.1156
  379DPSM   AM2 3631   8.603  19.712   6.480  0.1190  0.2637  0.0082
  379DPSM   T1A 3632   8.258  19.651   5.871  0.3327  0.2914 -0.1954
  379DPSM   C2A 3633   8.205  19.704   5.429  0.0255  0.2091  0.0804
  379DPSM   C3A 3634   8.414  19.717   5.126  0.0768 -0.0176  0.1336
  379DPSM   C1B 3635   8.713  19.537   6.014 -0.3737 -0.0009  0.2820
  379DPSM   C2B 3636   8.666  19.498   5.594  0.1672  0.0658  0.0319
  379DPSM   C3B 3637   8.782  19.415   5.198  0.1685 -0.1069  0.0140
  379DPSM   C4B 3638   8.610  19.335   4.814  0.0590  0.2731  0.1215
  380CHOL   ROH 3639  11.693   9.827   5.879  0.3126 -0.1161 -0.1191
  380CHOL    R1 3640  11.794   9.973   5.658  0.0395  0.1285 -0.0887
  380CHOL    R2 3641  11.894   9.850   5.432  0.2762  0.3615 -0.1147
  380CHOL    R3 3642  11.713  10.009   5.305 -0.0313  0.0513 -0.0809
  380CHOL    R4 3643  11.826   9.841   5.093  0.2986  0.3070 -0.1181
  380CHOL    R5 3644  11.815  10.058   5.094 -0.1173  0.2951 -0.0689
  380CHOL    C1 3645  11.616   9.985   4.777  0.0229 -0.0159 -0.0884
  380CHOL    C2 3646  11.423  10.111   4.464 -0.1911  0.0437  0.0009
  381PAPC   NC3 3647  20.641  14.126   8.015  0.0977 -0.1416  0.0056
  381PAPC   PO4 3648  20.610  13.981   7.534 -0.0896  0.0556  0.1558
  381PAPC   GL1 3649  20.401  13.908   7.183  0.2475  0.0715 -0.0123
  381PAPC   GL2 3650  20.589  13.598   7.191  0.1218 -0.1839  0.3340
  381PAPC   D1A 3651  20.108  13.955   6.844 -0.0162 -0.0892  0.0734
  381PAPC   D2A 3652  19.910  14.286   6.759 -0.1236 -0.1804 -0.1929
  381PAPC   D3A 3653  19.668  14.315   7.124  0.0225 -0.1585  0.2127
  381PAPC   D4A 3654  19.710  13.885   7.151 -0.1744 -0.0936  0.2274
  381PAPC   C5A 3655  19.573  13.505   7.122  0.2759 -0.0346 -0.1877
  381PAPC   C1B 3656  20.468  13.606   6.708  0.0675 -0.0899  0.0405
  381PAPC   C2B 3657  20.320  13.504   6.467 -0.0038 -0.1289 -0.2688
  381PAPC   C3B 3658  20.252  13.528   6.011 -0.0262  0.2340 -0.1864
  381PAPC   C4B 3659  19.925  13.644   5.654  0.0853  0.1020 -0.2333
  382PIPC   NC3 3660  14.667  21.920   6.596  0.0291 -0.0994  0.1038
  382PIPC   PO4 3661  14.419  21.594   6.500  0.0788  0.4426 -0.3202
  382PIPC   GL1 3662  14.466  21.489   6.023 -0.2130 -0.2720  0.0508
  382PIPC   GL2 3663  14.770  21.511   5.777 -0.1111 -0.1356 -0.3554
  382PIPC   C1A 3664  14.304  21.522   5.646  0.0919  0.1492 -0.0895
  382PIPC   D2A 3665  14.160  21.438   5.270 -0.1610 -0.2379  0.1657
  382PIPC   D3A 3666  13.829  21.214   5.380 -0.1066  0.0477 -0.2605
  382PIPC   C4A 3667  13.740  20.737   5.298 -0.1723  0.1703  0.1365
  382PIPC   C1B 3668  14.714  21.427   5.386  0.0009 -0.1746  0.0291
  382PIPC   C2B 3669  14.585  21.340   5.014  0.1371  0.1367  0.5200
  382PIPC   C3B 3670  14.584  21.095   4.566  0.2618 -0.0099  0.0912
  382PIPC   C4B 3671  14.442  21.165   4.058 -0.1278 -0.0460 -0.0922
  383CHOL   ROH 3672  18.267   9.923   7.460 -0.3182  0.1340  0.0662
  383CHOL    R1 3673  18.251  10.110   7.248 -0.0201  0.0657 -0.0203
  383CHOL    R2 3674  18.466  10.168   7.085  0.0817 -0.3413 -0.0395
  383CHOL    R3 3675  18.292  10.103   6.887 -0.0134 -0.1628 -0.0172
  383CHOL    R4 3676  18.508  10.246   6.751  0.0674 -0.2945 -0.0310
  383CHOL    R5 3677  18.296  10.292   6.740  0.0975 -0.1292  0.0263
  383CHOL    C1 3678  18.369  10.230   6.370 -0.0301 -0.0999 -0.0052
  383CHOL    C2 3679  18.355  10.322   5.926 -0.0452 -0.0246  0.0699
  384CHOL   ROH 3680  17.323   7.723   6.966 -0.1117 -0.2000 -0.0064
  384CHOL    R1 3681  17.428   7.727   6.703 -0.1229 -0.1736 -0.0094
  384CHOL    R2 3682  17.279   7.652   6.482 -0.1892  0.0279 -0.0278
  384CHOL    R3 3683  17.352   7.898   6.391 -0.0085  0.0091  0.0589
  384CHOL    R4 3684  17.235   7.764   6.158 -0.1031  0.1601  0.0044
  384CHOL    R5 3685  17.432   7.857   6.168 -0.0286  0.0187  0.0443
  384CHOL    C1 3686  17.279   8.059   5.883  0.1168  0.2194  0.1046
  384CHOL    C2 3687  17.346   8.101   5.472  0.0268 -0.0535  0.1339
  385CHOL   ROH 3688  14.294  21.073   6.198 -0.2482  0.1459 -0.0410
  385CHOL    R1 3689  14.365  21.008   5.932 -0.1200  0.2535 -0.0338
  385CHOL    R2 3690  14.225  20.824   5.781  0.1667  0.0439 -0.0529
  385CHOL    R3 3691  14.209  21.030   5.604 -0.1172  0.0274 -0.0513
  385CHOL    R4 3692  14.205  20.789   5.438  0.1880  0.0212 -0.0520
  385CHOL    R5 3693  14.340  20.958   5.418 -0.0348  0.2016 -0.0611
  385CHOL    C1 3694  14.179  20.962   5.072 -0.0661 -0.0075 -0.0498
  385CHOL    C2 3695  14.285  20.729   4.826  0.0774  0.1330 -0.1121
  386DBSM   NC3 3696   8.708  16.277   6.944  0.0940 -0.1604 -0.1335
  386DBSM   PO4 3697   8.422  16.514   6.730  0.1603  0.3252 -0.1278
  386DBSM   AM1 3698   8.426  16.518   6.246  0.0696 -0.0929 -0.0904
  386DBSM   AM2 3699   8.722  16.405   6.077 -0.0166  0.0109  0.0258
  386DBSM   T1A 3700   8.209  16.502   5.882  0.1675  0.0288  0.1853
  386DBSM   C2A 3701   8.219  16.459   5.471  0.1243  0.4806 -0.0995
  386DBSM   C3A 3702   8.094  16.386   5.108 -0.0423  0.0080 -0.1860
  386DBSM   C4A 3703   8.057  16.372   4.668 -0.1966 -0.4007 -0.1763
  386DBSM   C1B 3704   8.703  16.338   5.684  0.3667  0.2287 -0.0770
  386DBSM   C2B 3705   8.678  16.283   5.239  0.1061 -0.0489  0.0516
  386DBSM   C3B 3706   8.515  16.197   4.893 -0.1520 -0.2636 -0.0625
  386DBSM   C4B 3707   8.327  15.909   4.574  0.0524 -0.0565 -0.0850
  386DBSM   C5B 3708   8.095  15.625   4.502 -0.0144 -0.0289 -0.3510
  387PVSM   NC3 3709  13.531   8.919   7.187 -0.1770 -0.0867 -0.1694
  387PVSM   PO4 3710  13.595   8.737   6.863  0.1744 -0.1411  0.1430
  387PVSM   AM1 3711  13.355   8.968   6.585 -0.1876 -0.0954 -0.2512
  387PVSM   AM2 3712  13.135   8.705   6.308  0.0908 -0.0224  0.1055
  387PVSM   T1A 3713  13.428   9.008   6.086 -0.2250  0.0950  0.0345
  387PVSM   C2A 3714  13.487   8.987   5.621  0.1111  0.2284 -0.5277
  387PVSM   C3A 3715  13.499   9.241   5.240 -0.2030 -0.2215 -0.0921
  387PVSM   C1B 3716  12.877   8.687   6.016 -0.0236 -0.2495  0.3351
  387PVSM   C2B 3717  13.032   9.020   5.753  0.0166  0.0927  0.3813
  387PVSM   D3B 3718  13.049   9.300   5.471  0.0785 -0.1048  0.0459
  387PVSM   C4B 3719  13.343   9.656   5.487 -0.1532 -0.2732 -0.1768
  388CHOL   ROH 3720   6.639  15.063   7.090 -0.1822  0.0991 -0.0716
  388CHOL    R1 3721   6.536  15.092   6.828 -0.0418 -0.0080 -0.1401
  388CHOL    R2 3722   6.693  15.068   6.602  0.0592 -0.2020 -0.0497
  388CHOL    R3 3723   6.506  14.884   6.530  0.0191 -0.1663 -0.0373
  388CHOL    R4 3724   6.619  14.978   6.277 -0.0047 -0.1595 -0.0473
  388CHOL    R5 3725   6.408  14.974   6.331  0.0021 -0.1314 -0.0144
  388CHOL    C1 3726   6.400  14.753   6.020 -0.0795 -0.1010 -0.0343
  388CHOL    C2 3727   6.515  14.500   5.803  0.0141 -0.1160  0.0173
  389DPPC   NC3 3728  19.116  19.024   6.752 -0.1905 -0.0864  0.0175
  389DPPC   PO4 3729  18.759  18.809   6.596 -0.0273 -0.0737  0.1880
  389DPPC   GL1 3730  18.673  18.762   6.254  0.3497 -0.1421  0.1233
  389DPPC   GL2 3731  18.362  18.951   6.146 -0.2775 -0.1091 -0.1579
  389DPPC   C1A 3732  18.792  18.888   5.892  0.3457 -0.0840 -0.0527
  389DPPC   C2A 3733  18.761  18.962   5.512  0.0912 -0.0814  0.0614
  389DPPC   C3A 3734  18.687  18.914   5.129 -0.2754  0.1906 -0.2409
  389DPPC   C4A 3735  19.064  18.870   4.811 -0.2288  0.3157 -0.0816
  389DPPC   C1B 3736  18.297  18.881   5.793 -0.0846  0.2806  0.1347
  389DPPC   C2B 3737  18.264  18.888   5.396  0.2380 -0.4047 -0.0678
  389DPPC   C3B 3738  18.189  18.975   4.958  0.1046  0.0385 -0.0573
  389DPPC   C4B 3739  18.422  18.996   4.623 -0.0121  0.0256  0.1988
  390CHOL   ROH 3740   8.228  10.053   6.312  0.0555 -0.0648 -0.0410
  390CHOL    R1 3741   8.098  10.143   6.077  0.0691  0.0574 -0.0033
  390CHOL    R2 3742   8.217  10.317   5.900  0.1374  0.0394  0.0176
  390CHOL    R3 3743   8.158  10.124   5.718  0.0124  0.1078 -0.0142
  390CHOL    R4 3744   8.232  10.358   5.557  0.1052  0.0954  0.0235
  390CHOL    R5 3745   8.048  10.242   5.540  0.0473  0.1947  0.0260
  390CHOL    C1 3746   8.184  10.200   5.186 -0.0308  0.1924 -0.0030
  390CHOL    C2 3747   8.278  10.182   4.715  0.0110  0.2128  0.2118
  391CHOL   ROH 3748  20.861  17.356   6.166 -0.0677  0.1265 -0.0658
  391CHOL    R1 3749  20.722  17.243   5.947  0.0318  0.0623 -0.0943
  391CHOL    R2 3750  20.769  17.320   5.685  0.1549 -0.0221 -0.0901
  391CHOL    R3 3751  20.808  17.053   5.648  0.1612 -0.0362  0.0021
  391CHOL    R4 3752  20.694  17.147   5.395  0.2713 -0.0922 -0.0808
  391CHOL    R5 3753  20.620  16.983   5.518  0.2087 -0.0603 -0.0630
  391CHOL    C1 3754  20.688  16.797   5.191  0.3453 -0.1462  0.0111
  391CHOL    C2 3755  20.572  16.776   4.743  0.2085  0.1754  0.1982
  392CHOL   ROH 3756   6.144  13.983   7.236  0.2353 -0.0379 -0.2024
  392CHOL    R1 3757   6.096  13.864   6.984  0.0789  0.0347 -0.2095
  392CHOL    R2 3758   5.866  13.721   6.927  0.1486 -0.1627 -0.0281
  392CHOL    R3 3759   5.848  13.895   6.719 -0.2410 -0.0753  0.0720
  392CHOL    R4 3760   5.649  13.689   6.661  0.0881 -0.3875  0.0474
  392CHOL    R5 3761   5.808  13.756   6.529 -0.0823 -0.0391  0.0148
  392CHOL    C1 3762   5.505  13.833   6.310 -0.3129 -0.4364  0.1852
  392CHOL    C2 3763   5.469  13.760   5.927  0.0139  0.3350  0.0079
  393PVSM   NC3 3764   8.686  10.003   6.652  0.0307 -0.1322 -0.0899
  393PVSM   PO4 3765   8.368   9.712   6.711  0.1913  0.4690  0.1383
  393PVSM   AM1 3766   7.976   9.593   6.381 -0.0936 -0.2109 -0.1155
  393PVSM   AM2 3767   7.817   9.392   6.298 -0.2172 -0.1942 -0.0627
  393PVSM   T1A 3768   7.803   9.798   5.993  0.1867  0.3855 -0.1023
  393PVSM   C2A 3769   7.856   9.690   5.645  0.0673  0.0868  0.0853
  393PVSM   C3A 3770   7.858   9.864   5.280 -0.1702  0.0566  0.0851
  393PVSM   C1B 3771   7.593   9.336   5.947  0.0331  0.1611  0.2220
  393PVSM   C2B 3772   7.555   9.305   5.606 -0.2740  0.2851 -0.2346
  393PVSM   D3B 3773   7.575   9.390   5.186  0.1665  0.0199 -0.0238
  393PVSM   C4B 3774   7.378   9.205   4.838  0.1499 -0.0196 -0.1936
  394CHOL   ROH 3775   8.431   9.618   6.173  0.2485 -0.3398 -0.0415
  394CHOL    R1 3776   8.379   9.761   5.934  0.0670 -0.3121  0.0141
  394CHOL    R2 3777   8.572   9.803   5.740  0.0159  0.0092  0.0323
  394CHOL    R3 3778   8.387   9.690   5.577  0.1584 -0.1648 -0.0149
  394CHOL    R4 3779   8.554   9.851   5.398 -0.0921  0.2010  0.0624
  394CHOL    R5 3780   8.338   9.860   5.416 -0.1115 -0.1287  0.0975
  394CHOL    C1 3781   8.370   9.773   5.046 -0.0212  0.1493  0.0356
  394CHOL    C2 3782   8.037   9.751   4.758 -0.1174  0.1269 -0.4555
  395BNSM   NC3 3783   9.863  20.796   6.869 -0.2238  0.0004 -0.2010
  395BNSM   PO4 3784   9.677  20.576   6.526 -0.1159 -0.0595  0.0973
  395BNSM   AM1 3785   9.634  20.411   6.205  0.2055 -0.1658 -0.2223
  395BNSM   AM2 3786   9.396  20.111   6.321  0.0134 -0.0260  0.0859
  395BNSM   T1A 3787   9.695  20.397   5.812 -0.2917  0.1093 -0.0139
  395BNSM   C2A 3788   9.627  20.166   5.528  0.2197  0.1508  0.0411
  395BNSM   C3A 3789   9.602  20.128   5.159  0.2094  0.0072 -0.0310
  395BNSM   C4A 3790   9.764  20.272   4.822  0.1421 -0.1885 -0.0561
  395BNSM   C1B 3791   9.195  20.391   6.018  0.1431 -0.1034 -0.1570
  395BNSM   C2B 3792   9.186  20.478   5.673 -0.0997 -0.1419  0.1482
  395BNSM   C3B 3793   9.141  20.380   5.251  0.4422 -0.0496 -0.2666
  395BNSM   D4B 3794   8.948  20.517   4.879 -0.0888  0.3456 -0.0781
  395BNSM   C5B 3795   8.928  20.413   4.388  0.0462  0.3543  0.0166
  395BNSM   C6B 3796   8.547  20.137   4.165 -0.0627  0.0272  0.1361
  396CHOL   ROH 3797  15.319  21.392   6.103 -0.2476 -0.0770 -0.0272
  396CHOL    R1 3798  15.388  21.359   5.830 -0.2075  0.0627 -0.0354
  396CHOL    R2 3799  15.260  21.178   5.665  0.0435 -0.1040 -0.0600
  396CHOL    R3 3800  15.222  21.397   5.508 -0.2793 -0.1284 -0.0209
  396CHOL    R4 3801  15.223  21.171   5.321  0.1772 -0.0807 -0.0749
  396CHOL    R5 3802  15.347  21.350   5.309 -0.1268  0.1371  0.0118
  396CHOL    C1 3803  15.166  21.373   4.974 -0.0479 -0.0901 -0.0470
  396CHOL    C2 3804  15.075  21.112   4.661  0.1355  0.0697  0.0569
  397DPSM   NC3 3805  22.319  12.713   8.022 -0.1180 -0.2139  0.1115
  397DPSM   PO4 3806  21.995  12.476   7.709  0.1391  0.2149  0.0310
  397DPSM   AM1 3807  22.151  12.545   7.323 -0.2229 -0.2008 -0.1122
  397DPSM   AM2 3808  22.204  12.213   7.245  0.0677 -0.0440 -0.1138
  397DPSM   T1A 3809  22.475  12.723   7.081 -0.0595  0.1720  0.2231
  397DPSM   C2A 3810  22.692  12.946   6.735 -0.1561  0.0076 -0.3356
  397DPSM   C3A 3811  22.615  12.890   6.311 -0.0059 -0.2540 -0.2187
  397DPSM   C1B 3812  22.183  12.271   6.876  0.2842 -0.0521  0.1686
  397DPSM   C2B 3813  22.295  12.510   6.600  0.0065 -0.0784 -0.1392
  397DPSM   C3B 3814  22.371  12.495   6.196 -0.1843 -0.2110 -0.1648
  397DPSM   C4B 3815  22.418  12.695   5.760  0.2543  0.3066 -0.1391
  398PUPC   NC3 3816   8.879  10.939   7.604 -0.0423  0.0172 -0.1700
  398PUPC   PO4 3817   8.629  11.174   7.274 -0.1451 -0.1273  0.2069
  398PUPC   GL1 3818   8.654  11.114   6.830 -0.1713 -0.0617 -0.0246
  398PUPC   GL2 3819   8.784  11.265   6.564  0.0755 -0.1230  0.2626
  398PUPC   D1A 3820   8.271  10.919   6.472 -0.1291  0.0016 -0.0120
  398PUPC   D2A 3821   8.037  10.554   6.353 -0.1937 -0.0325  0.1680
  398PUPC   D3A 3822   7.766  10.683   6.637 -0.2037 -0.0851 -0.2956
  398PUPC   D4A 3823   7.429  10.806   6.842 -0.1851 -0.1510 -0.1452
  398PUPC   D5A 3824   7.295  10.426   6.624 -0.1389 -0.1036  0.2070
  398PUPC   C1B 3825   8.769  11.257   6.119  0.0479 -0.0497 -0.0506
  398PUPC   C2B 3826   8.691  11.233   5.672 -0.1470 -0.0687  0.0936
  398PUPC   C3B 3827   8.498  11.068   5.260  0.1111 -0.4282 -0.0675
  398PUPC   C4B 3828   8.236  10.769   5.127 -0.1759 -0.1888  0.1802
  399PAPC   NC3 3829  13.246  21.081   6.883  0.1004  0.2526 -0.1576
  399PAPC   PO4 3830  13.080  20.664   6.959 -0.2872 -0.0040 -0.0170
  399PAPC   GL1 3831  13.360  20.606   6.612  0.1464 -0.1089  0.0434
  399PAPC   GL2 3832  13.112  20.476   6.482 -0.0959 -0.1042 -0.2669
  399PAPC   D1A 3833  13.845  20.854   6.439  0.1696  0.0646 -0.0610
  399PAPC   D2A 3834  13.825  20.595   6.092 -0.1564 -0.2229 -0.1641
  399PAPC   D3A 3835  13.488  20.552   6.099  0.2380  0.1971  0.0319
  399PAPC   D4A 3836  13.247  20.923   6.245  0.0628  0.0758  0.0013
  399PAPC   C5A 3837  13.074  21.123   5.960  0.1071  0.0141  0.0721
  399PAPC   C1B 3838  12.934  20.551   6.059 -0.3282  0.0367 -0.0466
  399PAPC   C2B 3839  12.945  20.440   5.652 -0.1019 -0.1310  0.1331
  399PAPC   C3B 3840  13.066  20.176   5.392  0.1671 -0.0668 -0.1184
  399PAPC   C4B 3841  13.305  19.855   5.366  0.0378 -0.2292 -0.1477
  400DVPC   NC3 3842  13.756   7.505   6.993  0.0424 -0.0319  0.0035
  400DVPC   PO4 3843  13.778   7.100   6.742  0.0911 -0.2122  0.2702
  400DVPC   GL1 3844  13.800   7.005   6.262 -0.3056 -0.0223  0.1909
  400DVPC   GL2 3845  13.787   6.605   6.347  0.0354  0.1779  0.0039
  400DVPC   C1A 3846  13.883   6.915   5.885  0.2932 -0.1555  0.1416
  400DVPC   C2A 3847  13.929   6.965   5.407 -0.1619 -0.2289  0.2053
  400DVPC   D3A 3848  14.159   6.979   5.046 -0.2155  0.0014 -0.2655
  400DVPC   C4A 3849  14.551   7.091   4.892  0.1803 -0.1230 -0.0602
  400DVPC   C1B 3850  14.113   6.485   6.005 -0.3640  0.0142  0.0399
  400DVPC   C2B 3851  14.390   6.246   5.730  0.2357 -0.1230 -0.1516
  400DVPC   D3B 3852  14.572   6.076   5.237  0.2246  0.1205  0.0259
  400DVPC   C4B 3853  14.282   6.106   4.955 -0.2626  0.0394  0.0854
  401POPC   NC3 3854  21.885  12.020   7.593 -0.0745 -0.0021  0.2659
  401POPC   PO4 3855  21.506  11.844   7.480  0.0918 -0.1676  0.1760
  401POPC   GL1 3856  21.483  11.872   7.033  0.0258 -0.2301 -0.3677
  401POPC   GL2 3857  21.736  12.117   7.037  0.1007  0.0137 -0.3546
  401POPC   C1A 3858  21.464  11.849   6.644 -0.0787 -0.3007  0.2286
  401POPC   D2A 3859  21.565  11.816   6.244 -0.3563  0.0879  0.0782
  401POPC   C3A 3860  21.353  11.779   5.869 -0.0381 -0.3320 -0.0112
  401POPC   C4A 3861  21.368  11.619   5.533 -0.0057  0.0405  0.0523
  401POPC   C1B 3862  21.427  12.339   6.756  0.1585 -0.2244  0.1510
  401POPC   C2B 3863  21.441  12.348   6.262 -0.2353  0.1608 -0.0006
  401POPC   C3B 3864  21.578  12.332   5.916 -0.0162  0.0191 -0.1242
  401POPC   C4B 3865  21.746  12.032   5.702  0.2734 -0.1595 -0.2805
  402CHOL   ROH 3866  20.357   9.714   7.038 -0.0744 -0.2995 -0.0764
  402CHOL    R1 3867  20.382   9.619   6.773 -0.1060 -0.3543 -0.0604
  402CHOL    R2 3868  20.617   9.638   6.630 -0.2475  0.0409 -0.2569
  402CHOL    R3 3869  20.584   9.370   6.599  0.2348 -0.0443 -0.1197
  402CHOL    R4 3870  20.753   9.450   6.374 -0.1150  0.1978 -0.3034
  402CHOL    R5 3871  20.566   9.339   6.362  0.0793 -0.1681 -0.0920
  402CHOL    C1 3872  20.800   9.088   6.196  0.4146  0.2091 -0.2017
  402CHOL    C2 3873  20.958   8.982   5.846 -0.0238  0.1466 -0.0158
  403CHOL   ROH 3874  22.896  17.588   6.452 -0.1832  0.0245 -0.0539
  403CHOL    R1 3875  22.935  17.666   6.183 -0.1627 -0.0429 -0.0692
  403CHOL    R2 3876  23.180  17.649   6.057 -0.1299  0.0388 -0.0053
  403CHOL    R3 3877  23.040  17.505   5.874 -0.0149 -0.0881  0.0023
  403CHOL    R4 3878  23.233  17.657   5.715  0.0324 -0.1263  0.0126
  403CHOL    R5 3879  23.017  17.652   5.687  0.0422 -0.1863 -0.0866
  403CHOL    C1 3880  23.131  17.527   5.345  0.2352 -0.3414  0.0302
  403CHOL    C2 3881  23.031  17.390   4.937 -0.0963  0.0765  0.1194
  404CHOL   ROH 3882   7.703  15.707   6.526  0.0311  0.0956 -0.0745
  404CHOL    R1 3883   7.557  15.619   6.300  0.0563  0.1522 -0.1134
  404CHOL    R2 3884   7.311  15.724   6.232  0.0030  0.0800 -0.0414
  404CHOL    R3 3885   7.431  15.768   5.993 -0.0286  0.2646 -0.0248
  404CHOL    R4 3886   7.144  15.764   5.932 -0.0171 -0.2645 -0.0795
  404CHOL    R5 3887   7.299  15.644   5.836  0.2223 -0.0013 -0.0328
  404CHOL    C1 3888   7.161  15.828   5.532 -0.0585 -0.2918 -0.0862
  404CHOL    C2 3889   6.853  15.819   5.215  0.4069 -0.0769 -0.1299
  405VPC    NC3 3890  15.216   6.687   7.316  0.1064 -0.0336  0.1250
  405VPC    PO4 3891  14.815   7.031   7.458 -0.4095 -0.1311  0.2784
  405VPC    GL1 3892  14.740   6.693   7.063 -0.0786 -0.3612  0.2177
  405VPC    GL2 3893  14.771   6.832   6.717 -0.0567 -0.2179 -0.1164
  405VPC    C1B 3894  15.058   6.705   6.299 -0.1484  0.1197 -0.3377
  405VPC    C2B 3895  15.163   6.749   5.894  0.0539  0.0503  0.0109
  405VPC    D3B 3896  15.496   6.665   5.495  0.0165  0.0113 -0.2270
  405VPC    C4B 3897  15.884   6.858   5.330  0.0873  0.1979  0.0741
  406CHOL   ROH 3898  12.102   9.835   3.849  0.0163 -0.2901 -0.1514
  406CHOL    R1 3899  12.133   9.815   4.129 -0.0696 -0.1463 -0.1317
  406CHOL    R2 3900  11.921   9.840   4.305 -0.1728 -0.3538 -0.2298
  406CHOL    R3 3901  12.009   9.599   4.395  0.1027 -0.2110 -0.1013
  406CHOL    R4 3902  11.983   9.764   4.636 -0.2226 -0.1454 -0.1703
  406CHOL    R5 3903  12.160   9.654   4.572 -0.0440  0.0572 -0.0501
  406CHOL    C1 3904  12.102   9.494   4.914  0.0070  0.1100 -0.0150
  406CHOL    C2 3905  12.284   9.619   5.180  0.3607 -0.2276  0.1028
  407DPPC   NC3 3906  21.876  14.311   7.312 -0.1038  0.1793 -0.0837
  407DPPC   PO4 3907  21.472  14.526   7.065  0.0629  0.0382 -0.1689
  407DPPC   GL1 3908  21.350  14.458   6.646  0.0904 -0.2981  0.0769
  407DPPC   GL2 3909  21.037  14.421   6.559  0.1972  0.1997 -0.0041
  407DPPC   C1A 3910  21.484  14.421   6.254 -0.0657  0.2091  0.0234
  407DPPC   C2A 3911  21.509  14.254   5.887  0.1023 -0.1785  0.0419
  407DPPC   C3A 3912  21.358  14.106   5.501  0.0782 -0.2623 -0.2068
  407DPPC   C4A 3913  21.075  14.347   5.204  0.1810  0.2182 -0.1201
  407DPPC   C1B 3914  20.850  14.297   6.266  0.0579  0.1529  0.0817
  407DPPC   C2B 3915  21.032  14.194   5.864  0.1609  0.0895  0.5528
  407DPPC   C3B 3916  20.881  14.181   5.629 -0.2086  0.5578  0.2424
  407DPPC   C4B 3917  20.647  14.064   5.332  0.0359  0.0788 -0.1338
  408CHOL   ROH 3918  12.045   7.401   3.082 -0.1080  0.2175 -0.1465
  408CHOL    R1 3919  12.074   7.489   3.349 -0.1157  0.0266 -0.0812
  408CHOL    R2 3920  12.158   7.745   3.413 -0.0379 -0.0455  0.1041
  408CHOL    R3 3921  11.929   7.749   3.559 -0.0566 -0.0649  0.0759
  408CHOL    R4 3922  12.122   7.897   3.722 -0.1635  0.2086 -0.0327
  408CHOL    R5 3923  12.002   7.728   3.786 -0.0615  0.1836  0.1057
  408CHOL    C1 3924  11.886   7.989   4.038 -0.2542  0.3384 -0.1388
  408CHOL    C2 3925  12.041   8.208   4.348  0.6859 -0.2305 -0.1594
  409CHOL   ROH 3926  11.441  21.052   6.475  0.2675  0.2038  0.1137
  409CHOL    R1 3927  11.436  21.063   6.192  0.0104  0.1121  0.1129
  409CHOL    R2 3928  11.565  21.261   6.049 -0.0676  0.0305 -0.0708
  409CHOL    R3 3929  11.679  21.049   5.922 -0.2397 -0.0414 -0.1098
  409CHOL    R4 3930  11.630  21.245   5.709  0.0521  0.0998 -0.0523
  409CHOL    R5 3931  11.565  21.037   5.712 -0.1703  0.1644 -0.1621
  409CHOL    C1 3932  11.775  21.037   5.393 -0.0398  0.0725 -0.0782
  409CHOL    C2 3933  11.636  21.085   5.021 -0.0693 -0.0008 -0.1266
  410CHOL   ROH 3934  11.970   8.428   6.035  0.1421 -0.0408  0.0686
  410CHOL    R1 3935  11.981   8.457   5.754  0.0975 -0.0167  0.0690
  410CHOL    R2 3936  11.806   8.328   5.584  0.1322 -0.0799  0.0802
  410CHOL    R3 3937  11.761   8.580   5.491  0.0145 -0.0923  0.1024
  410CHOL    R4 3938  11.665   8.403   5.277  0.1879 -0.1203  0.0448
  410CHOL    R5 3939  11.809   8.566   5.257  0.0999 -0.0317  0.1156
  410CHOL    C1 3940  11.541   8.683   5.012  0.1099 -0.1554  0.0449
  410CHOL    C2 3941  11.526   9.031   4.728  0.0777 -0.0343  0.1938
  411CHOL   ROH 3942  17.652   9.462   5.362 -0.0757  0.0554  0.0225
  411CHOL    R1 3943  17.468   9.272   5.264  0.0610 -0.0483 -0.0324
  411CHOL    R2 3944  17.235   9.343   5.133  0.0739 -0.1802 -0.1173
  411CHOL    R3 3945  17.332   9.178   4.939  0.2243 -0.1440 -0.0759
  411CHOL    R4 3946  17.056   9.089   4.982  0.2124 -0.2131 -0.2311
  411CHOL    R5 3947  17.235   8.965   4.989  0.2443 -0.1729 -0.1389
  411CHOL    C1 3948  17.042   8.786   4.712  0.4343 -0.1983 -0.2586
  411CHOL    C2 3949  16.998   8.597   4.434 -0.0781  0.1943 -0.1872
  412CHOL   ROH 3950  19.200  18.796   6.308 -0.0114 -0.1137 -0.1320
  412CHOL    R1 3951  19.242  18.961   6.082 -0.0440 -0.0646 -0.1036
  412CHOL    R2 3952  19.453  18.922   5.907  0.0034  0.0465 -0.0792
  412CHOL    R3 3953  19.255  18.916   5.721  0.0319 -0.0136 -0.1062
  412CHOL    R4 3954  19.491  19.009   5.575 -0.0237  0.2260 -0.0360
  412CHOL    R5 3955  19.297  19.107   5.583 -0.0941  0.0783 -0.0147
  412CHOL    C1 3956  19.328  19.053   5.206 -0.0128  0.2740 -0.0362
  412CHOL    C2 3957  19.606  19.294   5.046  0.1598 -0.3557  0.1733
  413POPC   NC3 3958  17.724   9.765   7.742  0.3313  0.1161  0.0510
  413POPC   PO4 3959  17.809   9.386   7.924 -0.0754 -0.1398 -0.1039
  413POPC   GL1 3960  17.939   9.212   7.539 -0.1661  0.0085  0.0738
  413POPC   GL2 3961  17.925   9.531   7.374 -0.2258  0.1572  0.2381
  413POPC   C1A 3962  17.946   9.109   7.124  0.0504  0.0462 -0.0328
  413POPC   D2A 3963  17.944   9.034   6.673 -0.1569  0.2362 -0.0848
  413POPC   C3A 3964  17.707   9.189   6.228  0.0909 -0.1936 -0.2385
  413POPC   C4A 3965  17.443   9.259   5.761  0.1327  0.1206 -0.2130
  413POPC   C1B 3966  18.024   9.684   6.982 -0.2074 -0.0299  0.1301
  413POPC   C2B 3967  18.050   9.609   6.665 -0.1521 -0.2265 -0.0923
  413POPC   C3B 3968  18.101   9.536   6.277  0.1831 -0.4130 -0.0024
  413POPC   C4B 3969  17.872   9.547   5.848  0.2915  0.1570 -0.4149
  414PVSM   NC3 3970  13.027   6.144   6.880 -0.0735 -0.0571 -0.1883
  414PVSM   PO4 3971  12.947   6.510   6.584  0.0896  0.0959 -0.1668
  414PVSM   AM1 3972  13.282   6.554   6.318 -0.1218 -0.2712  0.2197
  414PVSM   AM2 3973  13.278   6.834   6.421 -0.0442  0.1651  0.0760
  414PVSM   T1A 3974  13.510   6.550   5.856 -0.0276  0.1294 -0.0753
  414PVSM   C2A 3975  13.850   6.534   5.590 -0.1300  0.1051  0.0033
  414PVSM   C3A 3976  14.089   6.416   5.364  0.0217 -0.2079  0.3212
  414PVSM   C1B 3977  13.382   7.052   6.021  0.3692 -0.2125  0.1084
  414PVSM   C2B 3978  13.449   6.958   5.565 -0.0374 -0.2375  0.1273
  414PVSM   D3B 3979  13.341   7.004   5.140  0.0903  0.1197  0.1004
  414PVSM   C4B 3980  13.660   7.125   4.960  0.0117  0.2846 -0.0603
  415CHOL   ROH 3981  21.287  18.068   5.996  0.1575 -0.0421 -0.1323
  415CHOL    R1 3982  21.478  17.969   5.814  0.1685  0.0537 -0.1723
  415CHOL    R2 3983  21.436  17.742   5.662  0.2694  0.0072 -0.1247
  415CHOL    R3 3984  21.495  17.907   5.455  0.1075  0.0122 -0.1694
  415CHOL    R4 3985  21.560  17.639   5.357  0.0173  0.0037 -0.2286
  415CHOL    R5 3986  21.692  17.812   5.358  0.0286  0.0022 -0.3309
  415CHOL    C1 3987  21.688  17.734   4.984 -0.2816  0.0062 -0.3311
  415CHOL    C2 3988  21.561  17.519   4.664 -0.0111 -0.0856 -0.1944
  416LPPC   NC3 3989  19.513  13.264   7.817  0.1638 -0.3082 -0.0470
  416LPPC   PO4 3990  19.960  13.241   7.688 -0.4402  0.1622 -0.0082
  416LPPC   GL1 3991  20.161  13.024   7.362 -0.1498  0.2887  0.0438
  416LPPC   GL2 3992  20.480  13.112   7.270  0.1204 -0.0766  0.1975
  416LPPC   C1A 3993  20.094  12.794   7.072 -0.2867 -0.4479  0.0724
  416LPPC   C2A 3994  19.936  12.594   6.853  0.2057 -0.1552  0.0306
  416LPPC   C3A 3995  19.582  12.587   6.571  0.2924 -0.0607 -0.2565
  416LPPC   C4A 3996  19.496  12.700   6.133 -0.1368 -0.1422  0.0656
  416LPPC   C1B 3997  20.574  12.816   6.885 -0.1217  0.2534  0.2313
  416LPPC   C2B 3998  20.312  12.682   6.556 -0.1022  0.1056  0.3029
  416LPPC   C3B 3999  20.029  12.569   6.342 -0.5082 -0.1258 -0.3477
  417PGSM   NC3 4000  19.978  12.012   7.675  0.0409  0.2725 -0.0619
  417PGSM   PO4 4001  20.269  11.711   7.661  0.0421 -0.2011 -0.0453
  417PGSM   AM1 4002  20.355  11.682   7.237  0.1953 -0.2005 -0.1968
  417PGSM   AM2 4003  20.553  11.847   7.279  0.1031  0.1826  0.0291
  417PGSM   T1A 4004  20.225  11.601   6.790  0.0341 -0.0010 -0.0388
  417PGSM   C2A 4005  20.105  11.485   6.349 -0.1968  0.0095 -0.1944
  417PGSM   C3A 4006  19.978  11.465   5.889  0.0766  0.1245 -0.1093
  417PGSM   C1B 4007  20.618  11.841   6.872  0.0112 -0.0278  0.0650
  417PGSM   C2B 4008  20.576  11.839   6.535 -0.1053  0.0250  0.3434
  417PGSM   D3B 4009  20.371  11.801   6.093  0.0534  0.2666  0.1005
  417PGSM   C4B 4010  20.656  11.818   5.888 -0.1858  0.1311 -0.1812
  417PGSM   C5B 4011  20.879  11.862   5.470 -0.0992  0.0802 -0.0809
  418CHOL   ROH 4012   7.102  11.127   6.586  0.0602 -0.0652 -0.0264
  418CHOL    R1 4013   7.016  11.241   6.341 -0.0152  0.0125  0.0358
  418CHOL    R2 4014   7.174  11.413   6.195 -0.0344  0.0053  0.0096
  418CHOL    R3 4015   7.127  11.236   5.994 -0.1644  0.0647 -0.0137
  418CHOL    R4 4016   7.172  11.492   5.858  0.2191  0.0186  0.0084
  418CHOL    R5 4017   6.999  11.360   5.834  0.0614  0.2306 -0.0718
  418CHOL    C1 4018   7.125  11.371   5.474  0.2447  0.0822 -0.0142
  418CHOL    C2 4019   7.388  11.634   5.258 -0.2533  0.0217 -0.0132
  419CHOL   ROH 4020  15.611  20.351   5.901 -0.2459  0.0406 -0.0020
  419CHOL    R1 4021  15.458  20.286   5.672 -0.1752  0.0719 -0.0597
  419CHOL    R2 4022  15.538  20.353   5.416 -0.1071  0.1325 -0.0302
  419CHOL    R3 4023  15.504  20.087   5.371 -0.0658  0.1375 -0.0841
  419CHOL    R4 4024  15.476  20.211   5.107  0.1639  0.1451 -0.0925
  419CHOL    R5 4025  15.334  20.076   5.203  0.0854  0.1409 -0.2316
  419CHOL    C1 4026  15.408  19.879   4.885  0.3603  0.1571 -0.1794
  419CHOL    C2 4027  15.225  19.516   4.745 -0.0807  0.0839  0.0583
  420DVPC   NC3 4028  16.357   6.365   7.257  0.0819  0.3184 -0.1642
  420DVPC   PO4 4029  16.279   6.100   6.938 -0.2961  0.1249 -0.2076
  420DVPC   GL1 4030  16.486   6.301   6.617 -0.1051 -0.0974 -0.0859
  420DVPC   GL2 4031  16.755   6.164   6.670  0.2607 -0.0141 -0.3279
  420DVPC   C1A 4032  16.349   6.355   6.159  0.0783 -0.2544  0.1399
  420DVPC   C2A 4033  16.343   6.362   5.749 -0.2694  0.0352  0.2252
  420DVPC   D3A 4034  16.255   6.515   5.415  0.2043  0.1071 -0.2214
  420DVPC   C4A 4035  15.924   6.286   5.061 -0.3038 -0.0228 -0.1053
  420DVPC   C1B 4036  16.985   6.386   6.490  0.0715 -0.2287 -0.2462
  420DVPC   C2B 4037  17.137   6.686   6.244  0.2576 -0.2376  0.1906
  420DVPC   D3B 4038  17.379   6.854   5.880  0.2030  0.1321 -0.1273
  420DVPC   C4B 4039  17.484   6.713   5.588  0.0076  0.0637  0.0600
  421DVPC   NC3 4040  12.431   7.602   6.400  0.2502  0.0789  0.3978
  421DVPC   PO4 4041  12.301   7.122   6.478  0.3352  0.1609 -0.0359
  421DVPC   GL1 4042  12.204   7.265   6.099  0.2359  0.2637  0.2955
  421DVPC   GL2 4043  12.472   7.303   5.944 -0.0496  0.2869 -0.2368
  421DVPC   C1A 4044  12.064   7.233   5.635  0.1320  0.0802 -0.0680
  421DVPC   C2A 4045  12.175   7.199   5.172 -0.1446  0.4160 -0.0154
  421DVPC   D3A 4046  12.423   7.118   4.831  0.5065 -0.0280  0.0118
  421DVPC   C4A 4047  12.367   7.415   4.519  0.0499 -0.0228  0.3542
  421DVPC   C1B 4048  12.639   7.190   5.519  0.0113 -0.0139  0.0253
  421DVPC   C2B 4049  12.776   7.021   5.155 -0.2656  0.2740 -0.0348
  421DVPC   D3B 4050  12.994   6.832   4.814 -0.2062  0.1941  0.1355
  421DVPC   C4B 4051  13.012   6.488   4.558  0.1535  0.1121 -0.1387
  422CHOL   ROH 4052  10.494  20.414   6.020 -0.0741  0.1512  0.0471
  422CHOL    R1 4053  10.570  20.464   5.752 -0.0369  0.0425  0.0368
  422CHOL    R2 4054  10.638  20.262   5.577 -0.0406 -0.0316  0.1190
  422CHOL    R3 4055  10.446  20.375   5.421 -0.0096 -0.0659  0.0556
  422CHOL    R4 4056  10.608  20.215   5.236  0.1120  0.0086  0.0995
  422CHOL    R5 4057  10.559  20.427   5.217  0.0587 -0.0038  0.1094
  422CHOL    C1 4058  10.411  20.295   4.891  0.2300  0.0001  0.0286
  422CHOL    C2 4059  10.689  20.222   4.528 -0.4386 -0.2194 -0.2116
  423CHOL   ROH 4060  11.502  22.355   6.315 -0.3085  0.1407 -0.0416
  423CHOL    R1 4061  11.419  22.195   6.096 -0.2044  0.1061 -0.0553
  423CHOL    R2 4062  11.370  22.301   5.846 -0.1693  0.0785 -0.0674
  423CHOL    R3 4063  11.548  22.111   5.766 -0.0960  0.1253 -0.0202
  423CHOL    R4 4064  11.432  22.214   5.517 -0.2766 -0.0945 -0.0442
  423CHOL    R5 4065  11.441  22.005   5.579 -0.1304 -0.0568  0.0928
  423CHOL    C1 4066  11.634  21.985   5.251 -0.2703 -0.1514  0.0138
  423CHOL    C2 4067  11.551  21.858   4.920  0.0494 -0.0171  0.0331
  424PIPE   NH3 4068  23.610  13.771   7.722 -0.3064  0.0142 -0.0611
  424PIPE   PO4 4069  23.551  14.145   7.749  0.0324 -0.2606  0.0527
  424PIPE   GL1 4070  23.805  14.011   7.313  0.0561  0.3094  0.1921
  424PIPE   GL2 4071  24.175  14.061   7.280  0.2276 -0.3092  0.0138
  424PIPE   C1A 4072  23.594  13.723   6.906 -0.1296  0.1791 -0.0730
  424PIPE   D2A 4073  23.373  13.682   6.540 -0.2454 -0.0654 -0.2090
  424PIPE   D3A 4074  23.342  13.554   6.155 -0.1019 -0.0147  0.2516
  424PIPE   C4A 4075  23.329  13.163   5.951  0.0738 -0.0704 -0.1263
  424PIPE   C1B 4076  23.955  14.037   6.842  0.0025  0.0259  0.1677
  424PIPE   C2B 4077  24.014  14.190   6.448 -0.0843  0.0864 -0.0023
  424PIPE   C3B 4078  24.322  14.419   6.207 -0.0192  0.1175  0.1912
  424PIPE   C4B 4079  24.233  14.846   6.197  0.1264  0.1413 -0.3219
  425PEPC   NC3 4080   7.085  12.852   7.759 -0.0750 -0.1892  0.4725
  425PEPC   PO4 4081   6.990  12.509   7.535 -0.0713 -0.0501  0.0234
  425PEPC   GL1 4082   6.770  12.834   7.297 -0.1660  0.1271 -0.0595
  425PEPC   GL2 4083   6.371  12.782   7.230  0.0237  0.1596 -0.1613
  425PEPC   C1A 4084   6.869  13.119   7.018 -0.0880  0.0299 -0.0554
  425PEPC   C2A 4085   6.779  13.286   6.629 -0.1921  0.1153 -0.3012
  425PEPC   D3A 4086   6.556  13.169   6.309 -0.3648 -0.1225 -0.1486
  425PEPC   D4A 4087   6.614  13.408   6.001 -0.3075  0.2410  0.0525
  425PEPC   C5A 4088   6.300  13.508   5.738  0.0422 -0.1916  0.0789
  425PEPC   C1B 4089   6.357  12.924   6.783 -0.0355 -0.1421 -0.2472
  425PEPC   C2B 4090   6.240  12.820   6.341  0.0982 -0.1937  0.1011
  425PEPC   C3B 4091   6.107  13.094   5.973 -0.1562 -0.2574 -0.0065
  425PEPC   C4B 4092   5.978  13.013   5.578 -0.0321  0.2783  0.2773
  426CHOL   ROH 4093   9.371   9.486   6.158  0.0973 -0.0462 -0.0485
  426CHOL    R1 4094   9.242   9.526   5.909  0.0517  0.0017 -0.0171
  426CHOL    R2 4095   9.067   9.736   5.864  0.1248  0.0701  0.0234
  426CHOL    R3 4096   9.233   9.786   5.655  0.0923  0.0013 -0.0195
  426CHOL    R4 4097   8.978   9.908   5.577  0.0948  0.0331  0.0103
  426CHOL    R5 4098   9.094   9.765   5.461  0.0469 -0.0108  0.0127
  426CHOL    C1 4099   9.083  10.055   5.214  0.0468 -0.0532 -0.0377
  426CHOL    C2 4100   9.112  10.294   4.938 -0.2543  0.0581 -0.0209
  427DVPC   NC3 4101  17.069  21.180   6.383  0.2480 -0.4036 -0.1601
  427DVPC   PO4 4102  17.003  20.722   6.408  0.2316 -0.0346  0.1376
  427DVPC   GL1 4103  16.920  20.757   5.936  0.1348  0.0498 -0.0859
  427DVPC   GL2 4104  16.639  20.709   5.764  0.4033 -0.2940 -0.1652
  427DVPC   C1A 4105  16.996  20.411   5.632 -0.3289 -0.2207 -0.1317
  427DVPC   C2A 4106  17.086  20.312   5.194 -0.1210  0.2784 -0.2236
  427DVPC   D3A 4107  17.059  20.059   4.815 -0.0868  0.1954 -0.1751
  427DVPC   C4A 4108  17.294  19.861   4.580 -0.0579  0.2319  0.1134
  427DVPC   C1B 4109  16.712  20.631   5.324  0.1224 -0.0438  0.0071
  427DVPC   C2B 4110  16.676  20.446   4.993 -0.0169  0.2308  0.2952
  427DVPC   D3B 4111  16.647  20.240   4.585 -0.2062  0.3296  0.0481
  427DVPC   C4B 4112  16.711  19.866   4.500 -0.0331  0.0273 -0.1245
  428CHOL   ROH 4113  21.714  14.142   6.852  0.1225  0.0374 -0.0075
  428CHOL    R1 4114  21.822  14.056   6.605  0.0310  0.1178 -0.0753
  428CHOL    R2 4115  21.755  13.814   6.490  0.2115  0.0245  0.0196
  428CHOL    R3 4116  21.693  13.970   6.276 -0.1255 -0.0802  0.0338
  428CHOL    R4 4117  21.753  13.707   6.161  0.3532  0.0186  0.0196
  428CHOL    R5 4118  21.843  13.897   6.104 -0.0113  0.2000  0.0049
  428CHOL    C1 4119  21.694  13.791   5.769  0.1191 -0.0830  0.0330
  428CHOL    C2 4120  21.962  13.811   5.488 -0.1730  0.1765  0.0253
  429PEPC   NC3 4121  19.617   9.909   7.413  0.1462  0.0898 -0.1539
  429PEPC   PO4 4122  19.279   9.904   7.689  0.1726 -0.1105  0.0661
  429PEPC   GL1 4123  19.107   9.745   7.341 -0.3167 -0.1429 -0.2386
  429PEPC   GL2 4124  19.403   9.734   7.019 -0.0599  0.0025 -0.2060
  429PEPC   C1A 4125  18.641   9.680   7.091  0.1390  0.1271 -0.0246
  429PEPC   C2A 4126  18.522   9.765   6.611 -0.2197 -0.4135  0.2169
  429PEPC   D3A 4127  18.520   9.805   6.166  0.0528 -0.0257 -0.1849
  429PEPC   D4A 4128  18.738   9.828   5.715 -0.0531  0.1022  0.0083
  429PEPC   C5A 4129  19.238   9.945   5.531 -0.0839  0.0689 -0.1194
  429PEPC   C1B 4130  19.405   9.890   6.576 -0.1044  0.0750 -0.1218
  429PEPC   C2B 4131  19.554  10.001   6.195  0.2020  0.0587  0.0285
  429PEPC   C3B 4132  19.463  10.292   5.778  0.0373 -0.1588  0.0267
  429PEPC   C4B 4133  19.686  10.207   5.416  0.1513  0.1022 -0.0981
  430DPSM   NC3 4134   7.648  15.639   7.110  0.0616 -0.0046 -0.0484
  430DPSM   PO4 4135   7.266  15.377   7.249  0.2223 -0.1758  0.2426
  430DPSM   AM1 4136   7.059  15.440   6.855  0.0857 -0.0644  0.1370
  430DPSM   AM2 4137   7.253  15.806   6.789  0.3732  0.0052 -0.1291
  430DPSM   T1A 4138   6.811  15.516   6.476  0.2463 -0.1738  0.1427
  430DPSM   C2A 4139   6.492  15.557   6.125 -0.2710  0.0338  0.0087
  430DPSM   C3A 4140   6.363  15.306   5.927  0.1737 -0.2700 -0.3461
  430DPSM   C1B 4141   7.043  16.034   6.488  0.1542  0.0362 -0.0141
  430DPSM   C2B 4142   6.801  15.914   6.216  0.0355 -0.1303  0.1852
  430DPSM   C3B 4143   6.703  15.890   5.761  0.0478 -0.0149  0.2141
  430DPSM   C4B 4144   6.531  15.559   5.490 -0.0116  0.0271  0.0734
  431CHOL   ROH 4145  21.775  15.934   6.738  0.0982  0.2086 -0.0402
  431CHOL    R1 4146  21.674  15.887   6.478  0.0776 -0.0082  0.0055
  431CHOL    R2 4147  21.679  16.080   6.280 -0.2266 -0.0669 -0.0608
  431CHOL    R3 4148  21.807  15.886   6.139 -0.0218  0.0463 -0.0348
  431CHOL    R4 4149  21.708  16.073   5.935 -0.1595 -0.0443 -0.0562
  431CHOL    R5 4150  21.673  15.857   5.942  0.0366 -0.0794 -0.0589
  431CHOL    C1 4151  21.845  15.886   5.603  0.0719  0.0753 -0.0291
  431CHOL    C2 4152  22.104  15.850   5.435 -0.0476 -0.0830 -0.0549
  432CHOL   ROH 4153   7.406  18.284   6.473 -0.1403 -0.1112  0.0712
  432CHOL    R1 4154   7.363  18.378   6.210 -0.0490  0.0150  0.0995
  432CHOL    R2 4155   7.294  18.210   6.002  0.1502  0.0917 -0.0377
  432CHOL    R3 4156   7.087  18.384   5.973  0.0726 -0.0020 -0.0423
  432CHOL    R4 4157   7.123  18.266   5.707  0.1389  0.0330 -0.0414
  432CHOL    R5 4158   7.119  18.479   5.755  0.0383  0.0247 -0.0320
  432CHOL    C1 4159   6.829  18.461   5.508  0.0594 -0.0891 -0.0479
  432CHOL    C2 4160   6.707  18.461   5.161  0.1462  0.1300  0.1332
  433CHOL   ROH 4161   9.635  17.225   4.863  0.1284 -0.0715 -0.2854
  433CHOL    R1 4162   9.514  17.435   4.715 -0.1464 -0.3848 -0.5232
  433CHOL    R2 4163   9.622  17.689   4.702 -0.8627 -0.0251 -0.1599
  433CHOL    R3 4164   9.607  17.647   4.434 -0.0530 -0.0276 -0.2290
  433CHOL    R4 4165   9.554  17.933   4.467 -0.9254 -0.1638 -0.2850
  433CHOL    R5 4166   9.429  17.789   4.361 -0.2735 -0.4968 -0.6556
  433CHOL    C1 4167   9.499  18.035   4.078 -0.2019 -0.2469 -0.4227
  433CHOL    C2 4168   9.486  18.434   4.115  0.0577  0.0019 -0.2430
  434PEPC   NC3 4169  18.616  21.018   6.356 -0.0693  0.1462 -0.0827
  434PEPC   PO4 4170  18.426  20.651   6.227  0.0565 -0.1659 -0.3485
  434PEPC   GL1 4171  18.128  20.431   5.877  0.0685  0.0769 -0.1769
  434PEPC   GL2 4172  17.910  20.358   5.988  0.0111  0.1350 -0.0545
  434PEPC   C1A 4173  18.064  20.567   5.519  0.0611 -0.1207 -0.4300
  434PEPC   C2A 4174  18.002  20.484   5.076  0.2451  0.1428  0.1251
  434PEPC   D3A 4175  18.107  20.539   4.644 -0.0766 -0.0419 -0.0807
  434PEPC   D4A 4176  18.449  20.804   4.563  0.2883  0.0169  0.0557
  434PEPC   C5A 4177  18.554  21.310   4.624  0.1107 -0.2087  0.6368
  434PEPC   C1B 4178  17.583  20.493   5.661  0.3430 -0.1381 -0.3699
  434PEPC   C2B 4179  17.562  20.539   5.286  0.0882 -0.1644  0.0589
  434PEPC   C3B 4180  17.517  20.456   4.892  0.0478 -0.3388  0.0141
  434PEPC   C4B 4181  17.714  20.202   4.580 -0.0649 -0.0663  0.1509
  435PEPC   NC3 4182  17.524   5.600   7.042 -0.0972 -0.0642  0.3606
  435PEPC   PO4 4183  17.885   5.874   7.082  0.1694 -0.0717 -0.1785
  435PEPC   GL1 4184  17.536   6.097   6.925 -0.2475  0.1272 -0.1426
  435PEPC   GL2 4185  17.246   6.022   6.862  0.0315 -0.2602  0.0339
  435PEPC   C1A 4186  17.491   6.382   6.564 -0.0943  0.0613 -0.0818
  435PEPC   C2A 4187  17.521   6.391   6.144 -0.1232  0.0207  0.2512
  435PEPC   D3A 4188  17.197   6.355   5.703 -0.0102 -0.1123 -0.3921
  435PEPC   D4A 4189  16.858   6.290   5.948 -0.2256  0.1079  0.0024
  435PEPC   C5A 4190  16.675   5.945   5.629 -0.0844 -0.1698 -0.2043
  435PEPC   C1B 4191  17.282   5.886   6.395 -0.1896 -0.2449 -0.1199
  435PEPC   C2B 4192  17.217   5.965   6.007  0.1640  0.0463  0.0017
  435PEPC   C3B 4193  17.182   5.960   5.507  0.2131  0.1404 -0.1599
  435PEPC   C4B 4194  16.961   6.071   5.199 -0.1522 -0.1941  0.0493
  436PIPC   NC3 4195  16.275  21.628   6.477  0.0205 -0.1882  0.0446
  436PIPC   PO4 4196  16.617  21.433   6.421  0.3341  0.1079 -0.5559
  436PIPC   GL1 4197  16.657  21.459   5.992  0.2612  0.0179  0.1607
  436PIPC   GL2 4198  16.827  21.194   5.776 -0.3757  0.2189  0.2260
  436PIPC   C1A 4199  16.374  21.415   5.699 -0.1301 -0.1442  0.0859
  436PIPC   D2A 4200  16.285  21.394   5.175  0.0984  0.0418  0.0598
  436PIPC   D3A 4201  16.357  21.361   4.725  0.1655  0.2730 -0.1292
  436PIPC   C4A 4202  16.264  21.140   4.389  0.1456 -0.0732  0.3416
  436PIPC   C1B 4203  16.644  21.113   5.374 -0.2822  0.1225 -0.0554
  436PIPC   C2B 4204  16.657  20.966   4.932 -0.0201 -0.3620  0.0354
  436PIPC   C3B 4205  16.615  20.776   4.599 -0.0746 -0.2355 -0.2222
  436PIPC   C4B 4206  16.224  20.437   4.674 -0.3247  0.1061  0.0688
  437DPSM   NC3 4207  11.613   7.904   6.787 -0.1914 -0.1458  0.3180
  437DPSM   PO4 4208  11.996   7.612   6.675 -0.2382 -0.1804 -0.0228
  437DPSM   AM1 4209  11.844   7.736   6.222  0.1738 -0.1214  0.0468
  437DPSM   AM2 4210  12.094   7.812   6.022 -0.0217  0.2396 -0.2900
  437DPSM   T1A 4211  11.643   7.506   5.876  0.2034  0.2911 -0.2274
  437DPSM   C2A 4212  11.615   7.321   5.537  0.1598  0.1129  0.4935
  437DPSM   C3A 4213  11.723   7.258   5.038  0.0498  0.1144 -0.1233
  437DPSM   C1B 4214  12.013   7.857   5.715  0.0382  0.2226 -0.1697
  437DPSM   C2B 4215  11.974   7.602   5.401  0.0703 -0.1461 -0.0670
  437DPSM   C3B 4216  12.041   7.609   4.952  0.1729 -0.3586  0.1751
  437DPSM   C4B 4217  11.958   7.748   4.520 -0.1153 -0.1546 -0.0159
  438PVSM   NC3 4218   7.778  18.296   6.851  0.0158 -0.4161 -0.0509
  438PVSM   PO4 4219   7.848  18.735   6.719 -0.3447  0.1013  0.0443
  438PVSM   AM1 4220   7.608  18.793   6.450  0.0268 -0.1284  0.0198
  438PVSM   AM2 4221   7.280  18.806   6.541  0.0947 -0.0656 -0.0138
  438PVSM   T1A 4222   7.529  18.789   5.969 -0.0463  0.0749 -0.3797
  438PVSM   C2A 4223   7.301  18.910   5.585 -0.1094 -0.2035 -0.0070
  438PVSM   C3A 4224   7.077  18.731   5.211 -0.1241  0.3343  0.0441
  438PVSM   C1B 4225   7.062  18.856   6.182 -0.3362 -0.0090  0.2277
  438PVSM   C2B 4226   6.805  18.912   5.755 -0.0631  0.1842  0.1546
  438PVSM   D3B 4227   6.680  19.058   5.398  0.1815 -0.1206  0.1026
  438PVSM   C4B 4228   6.327  19.360   5.182 -0.0917  0.2608  0.0517
  439PIPC   NC3 4229   4.237  12.193   8.726 -0.0171 -0.0129 -0.0189
  439PIPC   PO4 4230   4.363  12.317   8.330 -0.3989  0.1479 -0.2450
  439PIPC   GL1 4231   4.370  12.197   7.979  0.2474  0.1249 -0.1512
  439PIPC   GL2 4232   4.584  12.084   7.770  0.1931  0.1356 -0.1645
  439PIPC   C1A 4233   4.155  12.330   7.607  0.1732  0.0039 -0.1821
  439PIPC   D2A 4234   3.795  12.455   7.396 -0.0173 -0.1367  0.0125
  439PIPC   D3A 4235   4.098  12.406   7.106 -0.2689  0.4392  0.0903
  439PIPC   C4A 4236   4.026  12.704   6.710  0.1569  0.2010 -0.2279
  439PIPC   C1B 4237   4.532  12.176   7.291  0.0940 -0.1596 -0.3214
  439PIPC   C2B 4238   4.584  12.430   6.944 -0.0655 -0.0537 -0.0899
  439PIPC   C3B 4239   4.416  12.497   6.493  0.1478 -0.1506  0.1063
  439PIPC   C4B 4240   4.389  12.693   6.035 -0.0913  0.0200 -0.2493
  440CHOL   ROH 4241  13.971  21.436   6.276  0.1078 -0.2115  0.0514
  440CHOL    R1 4242  13.834  21.336   6.049 -0.1410  0.0650  0.0711
  440CHOL    R2 4243  13.883  21.085   5.944 -0.0558  0.2767 -0.4541
  440CHOL    R3 4244  13.615  21.056   5.975  0.0127 -0.0118 -0.0825
  440CHOL    R4 4245  13.678  20.904   5.733 -0.2048  0.2497 -0.2858
  440CHOL    R5 4246  13.528  21.060   5.752 -0.3294  0.0800  0.0564
  440CHOL    C1 4247  13.307  20.771   5.639 -0.2275 -0.0371  0.1610
  440CHOL    C2 4248  13.224  20.644   5.309 -0.0395 -0.1344  0.0549
  441CHOL   ROH 4249   7.879  16.673   6.294 -0.0969 -0.1350 -0.1110
  441CHOL    R1 4250   7.710  16.586   6.085 -0.2095  0.0579 -0.1024
  441CHOL    R2 4251   7.622  16.754   5.884  0.0800  0.1308 -0.1711
  441CHOL    R3 4252   7.727  16.563   5.722 -0.1960 -0.0943 -0.0931
  441CHOL    R4 4253   7.539  16.710   5.551  0.1198  0.2116 -0.1920
  441CHOL    R5 4254   7.544  16.494   5.584 -0.2742  0.2023 -0.1449
  441CHOL    C1 4255   7.590  16.504   5.206 -0.1160  0.0474 -0.1310
  441CHOL    C2 4256   7.557  16.378   4.944 -0.0151  0.1295  0.0400
  442PVSM   NC3 4257  20.023  18.403   6.467 -0.0221  0.0982 -0.1711
  442PVSM   PO4 4258  19.731  18.112   6.688 -0.3902 -0.0128 -0.2254
  442PVSM   AM1 4259  19.636  18.063   6.267 -0.3820  0.0362 -0.0030
  442PVSM   AM2 4260  19.587  18.377   6.196  0.1514 -0.0507 -0.2476
  442PVSM   T1A 4261  19.468  18.021   5.847  0.0255  0.0349 -0.0797
  442PVSM   C2A 4262  19.442  18.080   5.461 -0.1455  0.2299  0.0712
  442PVSM   C3A 4263  19.497  17.839   5.199  0.0687 -0.0548 -0.0109
  442PVSM   C1B 4264  19.719  18.508   5.837 -0.3876 -0.0071  0.3115
  442PVSM   C2B 4265  19.622  18.521   5.366  0.0302  0.0791 -0.3858
  442PVSM   D3B 4266  19.694  18.430   4.972 -0.2560  0.2347  0.1897
  442PVSM   C4B 4267  19.667  17.994   4.761 -0.0975  0.1186  0.1878
  443PIPC   NC3 4268  15.151  22.495   6.547  0.1098 -0.1219  0.0724
  443PIPC   PO4 4269  15.019  22.120   6.385  0.2870 -0.0983 -0.1152
  443PIPC   GL1 4270  15.142  22.122   5.963  0.2586 -0.0353 -0.0317
  443PIPC   GL2 4271  15.164  21.813   5.830  0.0142  0.1355  0.0727
  443PIPC   C1A 4272  15.364  22.283   5.683  0.1266 -0.2085  0.0584
  443PIPC   D2A 4273  15.330  22.586   5.418 -0.0888 -0.1557  0.1210
  443PIPC   D3A 4274  15.273  22.332   5.087  0.0057  0.1971  0.0675
  443PIPC   C4A 4275  14.855  22.350   4.975  0.0227 -0.3598  0.0182
  443PIPC   C1B 4276  15.046  21.996   5.365  0.1617 -0.3743 -0.1587
  443PIPC   C2B 4277  14.925  21.800   5.018 -0.0668  0.0622 -0.0566
  443PIPC   C3B 4278  14.872  21.587   4.605  0.0059  0.3250 -0.2964
  443PIPC   C4B 4279  14.563  21.604   4.251  0.2151  0.1814  0.0748
  444DTPC   NC3 4280  21.458  19.423   6.908 -0.1937 -0.3988  0.0831
  444DTPC   PO4 4281  21.176  19.059   6.764  0.0990 -0.1802  0.1853
  444DTPC   GL1 4282  21.377  19.065   6.223 -0.1168  0.0038 -0.0317
  444DTPC   GL2 4283  21.753  18.888   6.256  0.0610 -0.1079 -0.1030
  444DTPC   C1A 4284  21.324  19.256   5.913 -0.2622  0.1832 -0.2591
  444DTPC   C2A 4285  21.109  19.642   5.846  0.3239  0.2154  0.1271
  444DTPC   C1B 4286  21.701  18.941   5.857 -0.1331 -0.0776 -0.1683
  444DTPC   C2B 4287  21.691  19.285   5.478  0.2251  0.0734 -0.3961
  445CHOL   ROH 4288  18.412  19.984   6.001 -0.1128  0.0142 -0.0095
  445CHOL    R1 4289  18.269  19.889   5.776  0.0625 -0.1468 -0.0528
  445CHOL    R2 4290  18.158  20.058   5.588 -0.0281 -0.2784 -0.1005
  445CHOL    R3 4291  18.303  19.907   5.414  0.1719 -0.1553 -0.0474
  445CHOL    R4 4292  18.097  20.034   5.249 -0.1781 -0.6485 -0.0537
  445CHOL    R5 4293  18.141  19.821   5.261  0.2284 -0.5810  0.1017
  445CHOL    C1 4294  18.197  19.878   4.888 -0.0779 -0.7485  0.0234
  445CHOL    C2 4295  18.188  20.023   4.448  0.1438  0.0224  0.0340
  446DTPC   NC3 4296  22.434  16.223   7.569  0.1943 -0.2950 -0.0043
  446DTPC   PO4 4297  22.454  15.879   7.276 -0.0863  0.2514 -0.0960
  446DTPC   GL1 4298  22.239  15.909   6.890 -0.2795 -0.0782 -0.0181
  446DTPC   GL2 4299  22.262  16.111   6.801 -0.1054  0.2313 -0.1381
  446DTPC   C1A 4300  22.232  15.792   6.454  0.0073 -0.0337 -0.0520
  446DTPC   C2A 4301  22.193  15.799   5.917 -0.1851  0.0839  0.0793
  446DTPC   C1B 4302  22.076  16.275   6.498 -0.0423  0.1285 -0.0605
  446DTPC   C2B 4303  22.151  16.300   6.087 -0.2688  0.2912  0.2844
  447DVPC   NC3 4304  13.456  22.024   6.957  0.0608 -0.2044  0.3170
  447DVPC   PO4 4305  13.146  21.857   6.684 -0.1246  0.1225 -0.4134
  447DVPC   GL1 4306  13.484  21.716   6.394 -0.0051 -0.0115  0.1506
  447DVPC   GL2 4307  13.437  21.414   6.281  0.0199  0.0126 -0.0072
  447DVPC   C1A 4308  13.709  21.918   6.020  0.1123  0.0725 -0.0158
  447DVPC   C2A 4309  13.972  21.909   5.647 -0.3742 -0.0933 -0.0332
  447DVPC   D3A 4310  13.899  21.867   5.229 -0.1910 -0.1045 -0.1571
  447DVPC   C4A 4311  14.080  22.078   4.934 -0.0409  0.0098  0.1518
  447DVPC   C1B 4312  13.416  21.529   5.875 -0.0341 -0.0441  0.0614
  447DVPC   C2B 4313  13.556  21.653   5.476  0.2027 -0.2067  0.1880
  447DVPC   D3B 4314  13.520  21.600   5.040 -0.0678 -0.3055 -0.1054
  447DVPC   C4B 4315  13.721  21.256   4.897  0.1311  0.0213  0.1241
  448DIPC   NC3 4316  11.599   8.668   6.689  0.2135  0.0543  0.0277
  448DIPC   PO4 4317  11.956   8.685   6.509 -0.3777 -0.0595 -0.1728
  448DIPC   GL1 4318  11.740   8.859   6.168 -0.0430 -0.0326  0.1730
  448DIPC   GL2 4319  12.118   8.918   6.066  0.0451 -0.0201 -0.0618
  448DIPC   C1A 4320  11.475   8.701   5.850  0.1976 -0.1322 -0.2289
  448DIPC   D2A 4321  11.139   8.433   5.850 -0.0795  0.1330 -0.1573
  448DIPC   D3A 4322  11.161   8.578   5.470 -0.0313  0.0757 -0.3160
  448DIPC   C4A 4323  11.374   8.986   5.327 -0.2830 -0.0176 -0.1704
  448DIPC   C1B 4324  12.051   9.045   5.638 -0.0313  0.0894 -0.0261
  448DIPC   D2B 4325  12.090   9.500   5.708  0.3705  0.2014 -0.0705
  448DIPC   D3B 4326  11.837   9.333   5.355 -0.2914  0.0328 -0.2736
  448DIPC   C4B 4327  12.008   9.048   5.100 -0.0334 -0.1407  0.0309
  449CHOL   ROH 4328  21.235  17.614   6.348  0.1851 -0.0088 -0.1424
  449CHOL    R1 4329  21.264  17.596   6.067  0.1498  0.0299 -0.1491
  449CHOL    R2 4330  21.408  17.393   5.945  0.0527 -0.0113 -0.2014
  449CHOL    R3 4331  21.176  17.357   5.807  0.0216  0.1138 -0.1826
  449CHOL    R4 4332  21.377  17.209   5.654 -0.0963 -0.0864 -0.1387
  449CHOL    R5 4333  21.242  17.362   5.577  0.0160 -0.0132 -0.1851
  449CHOL    C1 4334  21.142  17.068   5.355 -0.2122 -0.0126 -0.0846
  449CHOL    C2 4335  21.041  17.077   5.041 -0.3125  0.0276 -0.0610
  450CHOL   ROH 4336  17.578   8.804   7.438  0.3108 -0.2518 -0.1512
  450CHOL    R1 4337  17.437   8.823   7.194  0.1804 -0.3897 -0.0898
  450CHOL    R2 4338  17.492   9.018   7.005 -0.2434 -0.1834 -0.0228
  450CHOL    R3 4339  17.518   8.804   6.839  0.0952 -0.0661 -0.1279
  450CHOL    R4 4340  17.427   9.021   6.665  0.1424 -0.0422 -0.0991
  450CHOL    R5 4341  17.336   8.825   6.686  0.2600 -0.1141 -0.3243
  450CHOL    C1 4342  17.414   8.823   6.313  0.6849  0.1498 -0.2423
  450CHOL    C2 4343  17.289   8.856   6.016 -0.2864  0.0651 -0.3597
  451DYPC   NC3 4344  10.626  21.495   6.702 -0.0608  0.0988  0.4282
  451DYPC   PO4 4345  10.224  21.545   6.525  0.0742  0.1365 -0.0163
  451DYPC   GL1 4346  10.285  21.656   6.092  0.3299  0.1694  0.2647
  451DYPC   GL2 4347  10.400  21.905   6.044 -0.1681 -0.2864  0.1193
  451DYPC   C1A 4348  10.249  21.476   5.644  0.0678 -0.3127 -0.1801
  451DYPC   D2A 4349   9.926  21.330   5.474 -0.0747  0.1715  0.1125
  451DYPC   C3A 4350  10.083  20.970   5.271  0.1326  0.1798  0.0266
  451DYPC   C1B 4351  10.469  21.929   5.583  0.3091  0.0425  0.0875
  451DYPC   D2B 4352  10.480  21.974   5.096 -0.1620 -0.0423 -0.1479
  451DYPC   C3B 4353  10.320  22.036   4.771 -0.0374  0.0184 -0.0893
  452CHOL   ROH 4354   8.852  20.167   6.271 -0.0856  0.0088  0.0182
  452CHOL    R1 4355   8.819  20.013   6.036  0.1373 -0.0097 -0.0033
  452CHOL    R2 4356   8.599  20.038   5.871  0.0971 -0.3047  0.0008
  452CHOL    R3 4357   8.787  20.077   5.679  0.0438 -0.0054  0.0054
  452CHOL    R4 4358   8.533  20.069   5.533  0.0337 -0.1454  0.0270
  452CHOL    R5 4359   8.710  19.948   5.493  0.1434  0.0424 -0.0705
  452CHOL    C1 4360   8.672  20.124   5.157 -0.0533  0.2282  0.0467
  452CHOL    C2 4361   8.677  20.128   4.753  0.2418 -0.1936  0.0835
  453APC    NC3 4362  11.294  23.061   7.679  0.0194  0.2046 -0.0781
  453APC    PO4 4363  11.044  23.232   7.340 -0.0221 -0.0689  0.3623
  453APC    GL1 4364  10.852  23.605   7.125 -0.0509  0.0533 -0.0538
  453APC    GL2 4365  10.812  23.852   6.878  0.1170 -0.1020  0.0100
  453APC    D1B 4366  10.698  23.998   6.434 -0.1333 -0.0721  0.1010
  453APC    D2B 4367  10.525  23.768   6.143  0.0275 -0.1299  0.0757
  453APC    D3B 4368  10.778  23.962   5.904  0.1986  0.1889 -0.2207
  453APC    D4B 4369  10.703  24.078   5.546 -0.1103  0.3059  0.1119
  453APC    C5B 4370  10.332  24.184   5.337  0.3648  0.0260  0.1475
  454PIPC   NC3 4371  10.135   8.923   6.803 -0.2256 -0.1619  0.1338
  454PIPC   PO4 4372  10.222   9.399   6.706 -0.0766  0.0309  0.0066
  454PIPC   GL1 4373  10.221   9.118   6.250 -0.3724 -0.2645 -0.0413
  454PIPC   GL2 4374  10.149   8.841   6.207  0.2153  0.0639  0.1114
  454PIPC   C1A 4375  10.266   9.317   5.924  0.2824 -0.0135  0.3322
  454PIPC   D2A 4376  10.351   9.286   5.478  0.0203 -0.2611  0.2378
  454PIPC   D3A 4377  10.486   9.628   5.562 -0.1936  0.1027  0.0785
  454PIPC   C4A 4378  10.745   9.793   5.204  0.2151 -0.0613 -0.0419
  454PIPC   C1B 4379  10.224   8.770   5.763  0.2811  0.2307 -0.1489
  454PIPC   C2B 4380  10.290   8.794   5.388  0.1552  0.1508  0.0025
  454PIPC   C3B 4381  10.383   8.933   5.025 -0.0933 -0.0999  0.0218
  454PIPC   C4B 4382  10.067   8.999   4.732 -0.0197 -0.0732  0.0408
  455CHOL   ROH 4383  15.645  21.980   5.883  0.0355 -0.1947 -0.0375
  455CHOL    R1 4384  15.701  21.905   5.616  0.0845 -0.1137 -0.0507
  455CHOL    R2 4385  15.524  21.759   5.462  0.1254 -0.0932 -0.1177
  455CHOL    R3 4386  15.555  21.965   5.288  0.1254 -0.0410 -0.0559
  455CHOL    R4 4387  15.414  21.759   5.135  0.1212  0.0050 -0.1164
  455CHOL    R5 4388  15.600  21.859   5.078  0.1221  0.0205 -0.0883
  455CHOL    C1 4389  15.381  21.952   4.780  0.1188  0.1111 -0.0576
  455CHOL    C2 4390  15.585  21.901   4.576  0.0767 -0.2085 -0.2612
  456CHOL   ROH 4391   8.281  10.864   3.984 -0.1271  0.1138 -0.0194
  456CHOL    R1 4392   8.325  10.759   4.242 -0.1131  0.1173 -0.0207
  456CHOL    R2 4393   8.551  10.613   4.307 -0.1487  0.0498 -0.0533
  456CHOL    R3 4394   8.574  10.798   4.505 -0.0518  0.0549 -0.0684
  456CHOL    R4 4395   8.673  10.548   4.624  0.0086  0.0548 -0.1118
  456CHOL    R5 4396   8.517  10.678   4.705  0.0464  0.0570 -0.0371
  456CHOL    C1 4397   8.766  10.684   4.994  0.1913  0.0624 -0.1601
  456CHOL    C2 4398   8.683  10.346   5.146 -0.1325  0.0710 -0.0847
  457CHOL   ROH 4399  22.542  15.534   6.725 -0.0385  0.0532 -0.1252
  457CHOL    R1 4400  22.636  15.467   6.467  0.0952  0.0190 -0.0690
  457CHOL    R2 4401  22.473  15.358   6.273  0.2339 -0.1698 -0.0856
  457CHOL    R3 4402  22.564  15.567   6.124  0.1385 -0.1612 -0.1314
  457CHOL    R4 4403  22.456  15.378   5.928  0.2387 -0.2598 -0.0906
  457CHOL    R5 4404  22.656  15.465   5.928  0.1956 -0.1628 -0.1028
  457CHOL    C1 4405  22.532  15.586   5.588  0.1520 -0.3041 -0.1366
  457CHOL    C2 4406  22.367  15.452   5.219 -0.3605 -0.0013  0.0493
  458CHOL   ROH 4407   8.296   9.190   6.367  0.0298 -0.0153  0.0412
  458CHOL    R1 4408   8.288   9.169   6.085  0.0861 -0.0396  0.0401
  458CHOL    R2 4409   8.059   9.100   5.947  0.1531 -0.2246  0.0081
  458CHOL    R3 4410   8.109   9.330   5.813 -0.0009 -0.1918  0.0077
  458CHOL    R4 4411   8.039   9.137   5.604  0.1313 -0.2316  0.0096
  458CHOL    R5 4412   8.219   9.260   5.612  0.0457 -0.1134  0.0096
  458CHOL    C1 4413   8.075   9.375   5.278 -0.0259 -0.2048  0.0100
  458CHOL    C2 4414   8.024   9.139   5.028 -0.0152 -0.0150 -0.0497
  459CHOL   ROH 4415  11.839  22.145   6.105 -0.0939  0.0579 -0.0088
  459CHOL    R1 4416  11.955  22.266   5.877 -0.2317  0.1575 -0.0261
  459CHOL    R2 4417  12.070  22.120   5.673  0.0313  0.2590  0.0490
  459CHOL    R3 4418  11.897  22.262   5.518 -0.1561 -0.0513 -0.0384
  459CHOL    R4 4419  12.090  22.149   5.329  0.0695  0.1714  0.0430
  459CHOL    R5 4420  12.035  22.359   5.348 -0.2570  0.1037 -0.0382
  459CHOL    C1 4421  11.940  22.300   4.984 -0.0842 -0.1712 -0.0425
  459CHOL    C2 4422  11.554  22.424   4.835 -0.3150 -0.0658  0.2306
  460PAPC   NC3 4423  18.020   8.676   7.705  0.0313 -0.2178  0.1383
  460PAPC   PO4 4424  17.870   8.351   7.504  0.3275  0.0107  0.3793
  460PAPC   GL1 4425  17.691   8.393   7.078 -0.0061 -0.2016 -0.0717
  460PAPC   GL2 4426  17.424   8.248   7.011 -0.2024  0.1808  0.0829
  460PAPC   D1A 4427  17.934   8.450   6.735  0.4119 -0.2102  0.1149
  460PAPC   D2A 4428  18.030   8.642   6.285  0.0830 -0.1432  0.1403
  460PAPC   D3A 4429  18.228   9.032   6.190 -0.1897  0.0352  0.0769
  460PAPC   D4A 4430  18.387   9.424   5.911  0.0226 -0.0745 -0.0655
  460PAPC   C5A 4431  18.592   9.395   5.512 -0.0214 -0.0984  0.4969
  460PAPC   C1B 4432  17.461   8.361   6.551 -0.0232 -0.2430  0.0442
  460PAPC   C2B 4433  17.474   8.366   6.211 -0.2588  0.3766  0.1762
  460PAPC   C3B 4434  17.598   8.432   5.776 -0.1875 -0.0825  0.0888
  460PAPC   C4B 4435  17.463   8.773   5.401 -0.1384 -0.1742 -0.3749
  461CHOL   ROH 4436  19.469   8.219   6.690 -0.0639  0.1693  0.0538
  461CHOL    R1 4437  19.581   8.250   6.432 -0.0903 -0.1058  0.0062
  461CHOL    R2 4438  19.527   8.075   6.225 -0.4325 -0.1074  0.0835
  461CHOL    R3 4439  19.456   8.302   6.094 -0.1156 -0.0361  0.0282
  461CHOL    R4 4440  19.471   8.097   5.884 -0.4298 -0.1028  0.0836
  461CHOL    R5 4441  19.573   8.289   5.885 -0.1532 -0.2531  0.0242
  461CHOL    C1 4442  19.371   8.323   5.563 -0.1306 -0.0331  0.0318
  461CHOL    C2 4443  19.190   8.105   5.301 -0.0211 -0.0557  0.2905
  462PAPE   NH3 4444   7.987  16.612   6.881  0.2693  0.3717  0.0270
  462PAPE   PO4 4445   7.886  17.165   6.812  0.3626 -0.1860 -0.2058
  462PAPE   GL1 4446   7.860  17.354   6.433 -0.1155  0.0890  0.2543
  462PAPE   GL2 4447   7.624  17.145   6.290  0.1206  0.0123 -0.2445
  462PAPE   D1A 4448   8.051  17.590   6.073  0.1533 -0.0530 -0.0657
  462PAPE   D2A 4449   7.684  17.476   5.904  0.1300  0.0944 -0.2021
  462PAPE   D3A 4450   7.410  17.184   5.707  0.2381  0.0965 -0.2759
  462PAPE   D4A 4451   7.342  17.162   5.292  0.1204  0.2807  0.0767
  462PAPE   C5A 4452   7.421  16.878   4.911 -0.1965 -0.0774 -0.0538
  462PAPE   C1B 4453   7.251  17.181   6.182  0.4289  0.0503  0.5080
  462PAPE   C2B 4454   6.951  17.349   5.927 -0.3225  0.0379  0.2964
  462PAPE   C3B 4455   6.869  17.320   5.559 -0.0325 -0.1305 -0.0282
  462PAPE   C4B 4456   6.500  17.391   5.473 -0.1237  0.1049 -0.1522
  463CHOL   ROH 4457  12.649   9.081   6.142 -0.2307 -0.1245  0.0902
  463CHOL    R1 4458  12.507   9.136   5.903 -0.0451  0.0564  0.0179
  463CHOL    R2 4459  12.611   9.292   5.701  0.2122  0.0153  0.1127
  463CHOL    R3 4460  12.554   9.075   5.548  0.1107  0.0981  0.0312
  463CHOL    R4 4461  12.590   9.294   5.356  0.2150  0.1500  0.1126
  463CHOL    R5 4462  12.418   9.161   5.371  0.1529  0.2262  0.0613
  463CHOL    C1 4463  12.525   9.091   5.011  0.1213  0.3061  0.0361
  463CHOL    C2 4464  12.693   8.982   4.718 -0.1041 -0.1071  0.2151
  464CHOL   ROH 4465   7.164   9.979   6.506  0.0595 -0.0451  0.1027
  464CHOL    R1 4466   7.059  10.092   6.268 -0.0460 -0.1055  0.1200
  464CHOL    R2 4467   7.138  10.340   6.174 -0.2532 -0.0320  0.1409
  464CHOL    R3 4468   7.192  10.201   5.947 -0.1523  0.0359  0.1220
  464CHOL    R4 4469   7.106  10.464   5.853 -0.0778  0.0813  0.1653
  464CHOL    R5 4470   7.024  10.272   5.792 -0.0688  0.1070  0.0600
  464CHOL    C1 4471   7.137  10.406   5.454  0.1192  0.2110  0.1619
  464CHOL    C2 4472   7.127  10.470   5.082 -0.0062 -0.0296  0.2257
  465CHOL   ROH 4473  22.168  19.191   5.791  0.0724  0.0821 -0.0966
  465CHOL    R1 4474  22.429  19.084   5.770  0.0596  0.0599 -0.1489
  465CHOL    R2 4475  22.492  18.877   5.597  0.0039  0.0385 -0.1474
  465CHOL    R3 4476  22.681  19.051   5.509 -0.0056  0.0186 -0.2061
  465CHOL    R4 4477  22.747  18.798   5.378 -0.0198 -0.0056 -0.1588
  465CHOL    R5 4478  22.881  18.921   5.497 -0.0077  0.0183 -0.2016
  465CHOL    C1 4479  23.073  18.916   5.168 -0.0427 -0.0502 -0.2206
  465CHOL    C2 4480  23.404  18.860   4.995 -0.0253  0.0939  0.0456
  466CHOL   ROH 4481  19.505  19.887   5.980 -0.1686 -0.1308  0.1664
  466CHOL    R1 4482  19.413  19.763   5.743 -0.1294 -0.0707  0.1206
  466CHOL    R2 4483  19.242  19.889   5.565  0.0604  0.0473  0.0259
  466CHOL    R3 4484  19.436  19.826   5.386  0.1108 -0.0998  0.1282
  466CHOL    R4 4485  19.191  19.839   5.227  0.1510 -0.1987  0.0454
  466CHOL    R5 4486  19.331  19.673   5.235  0.1406 -0.2069  0.2100
  466CHOL    C1 4487  19.343  19.750   4.862  0.2509 -0.4799  0.1529
  466CHOL    C2 4488  19.233  19.363   4.676 -0.1840  0.2442  0.0463
  467DTPE   NH3 4489   5.811  15.387   7.784 -0.0212  0.1951  0.2329
  467DTPE   PO4 4490   5.428  15.465   8.012 -0.2380 -0.2919  0.1258
  467DTPE   GL1 4491   5.245  15.116   7.727 -0.5098  0.2791 -0.1846
  467DTPE   GL2 4492   4.946  14.864   7.775  0.1463 -0.1416  0.3507
  467DTPE   C1A 4493   5.136  15.103   7.310  0.1227 -0.2530 -0.1132
  467DTPE   C2A 4494   4.835  15.072   7.026 -0.0987 -0.3084 -0.1689
  467DTPE   C1B 4495   4.879  14.692   7.374 -0.1536  0.1041  0.0190
  467DTPE   C2B 4496   4.975  14.663   6.891  0.0850  0.0731 -0.0123
  468CHOL   ROH 4497   8.764   9.290   6.078 -0.2946 -0.0031 -0.0091
  468CHOL    R1 4498   8.646   9.362   5.831 -0.2716 -0.1904 -0.0782
  468CHOL    R2 4499   8.792   9.456   5.617 -0.3085  0.2422  0.0677
  468CHOL    R3 4500   8.670   9.253   5.484  0.2719 -0.0173 -0.1010
  468CHOL    R4 4501   8.709   9.463   5.282 -0.4169  0.3127  0.0968
  468CHOL    R5 4502   8.521   9.364   5.332 -0.1128 -0.3190  0.0500
  468CHOL    C1 4503   8.545   9.276   4.962  0.0648  0.1101 -0.0447
  468CHOL    C2 4504   8.590   9.523   4.702  0.2710  0.2762 -0.1478
  469CHOL   ROH 4505  21.750  13.244   7.419  0.0902 -0.0736  0.3356
  469CHOL    R1 4506  21.934  13.252   7.203 -0.0072  0.0273  0.2578
  469CHOL    R2 4507  22.044  13.024   7.093 -0.0426  0.0865  0.1203
  469CHOL    R3 4508  21.946  13.127   6.862 -0.1441  0.1696  0.1970
  469CHOL    R4 4509  22.153  12.938   6.777 -0.1509  0.2065  0.0476
  469CHOL    R5 4510  22.138  13.147   6.720 -0.1904  0.2366  0.1317
  469CHOL    C1 4511  22.124  12.984   6.375 -0.3090  0.3542  0.0772
  469CHOL    C2 4512  22.190  13.032   6.016 -0.1025  0.4151 -0.0381
  470CHOL   ROH 4513  22.050  11.776   6.930 -0.0659  0.1795  0.0562
  470CHOL    R1 4514  22.003  11.820   6.654 -0.0175  0.0638  0.0286
  470CHOL    R2 4515  21.902  12.058   6.556 -0.0894 -0.0085 -0.0807
  470CHOL    R3 4516  22.124  12.050   6.399 -0.0468  0.0226 -0.0221
  470CHOL    R4 4517  21.917  12.166   6.228  0.0320  0.1597 -0.0210
  470CHOL    R5 4518  22.042  11.994   6.182  0.0039  0.1561 -0.0755
  470CHOL    C1 4519  22.134  12.221   5.890  0.1424  0.2869  0.0688
  470CHOL    C2 4520  22.059  12.401   5.643  0.0404  0.0614 -0.1141
  471CHOL   ROH 4521   4.490  12.786   8.124 -0.2038  0.1434  0.0418
  471CHOL    R1 4522   4.464  12.716   7.852 -0.1554  0.0251  0.0675
  471CHOL    R2 4523   4.246  12.789   7.699 -0.1020  0.0066 -0.0166
  471CHOL    R3 4524   4.436  12.892   7.534 -0.0396 -0.1125 -0.0210
  471CHOL    R4 4525   4.221  12.805   7.355 -0.1472  0.1170 -0.0089
  471CHOL    R5 4526   4.432  12.750   7.342 -0.1944 -0.0608 -0.0581
  471CHOL    C1 4527   4.385  12.912   7.000 -0.1148  0.0696 -0.0085
  471CHOL    C2 4528   4.480  13.000   6.660  0.1327 -0.2189 -0.1569
  472CHOL   ROH 4529   9.564  20.895   6.134  0.0173 -0.1609  0.1025
  472CHOL    R1 4530   9.471  20.870   5.868  0.0296 -0.3299  0.1132
  472CHOL    R2 4531   9.563  21.029   5.663 -0.3812 -0.0578  0.1311
  472CHOL    R3 4532   9.615  20.791   5.543  0.1746  0.0798  0.0713
  472CHOL    R4 4533   9.532  20.969   5.324 -0.6988 -0.1475  0.1722
  472CHOL    R5 4534   9.448  20.773   5.372 -0.0439 -0.4259  0.3139
  472CHOL    C1 4535   9.564  20.709   5.014 -0.3619 -0.0706  0.1399
  472CHOL    C2 4536   9.331  20.608   4.637  0.0934 -0.0870 -0.1268
  473CHOL   ROH 4537  16.518   7.005   3.537  0.2176 -0.0142 -0.0898
  473CHOL    R1 4538  16.623   6.867   3.760  0.0530  0.0065  0.0014
  473CHOL    R2 4539  16.555   6.931   4.020 -0.1326  0.0346 -0.0558
  473CHOL    R3 4540  16.491   6.667   4.034 -0.1486  0.0371 -0.0704
  473CHOL    R4 4541  16.487   6.761   4.313 -0.1520  0.0308 -0.0621
  473CHOL    R5 4542  16.599   6.591   4.235 -0.1570  0.0248 -0.0673
  473CHOL    C1 4543  16.386   6.414   4.497 -0.1781  0.0309 -0.0795
  473CHOL    C2 4544  16.292   6.536   4.902 -0.3595 -0.2056 -0.0541
  474CHOL   ROH 4545  14.324   6.958   6.153  0.3105 -0.1915  0.1055
  474CHOL    R1 4546  14.384   6.961   5.877 -0.0163  0.0387  0.0301
  474CHOL    R2 4547  14.570   6.791   5.764  0.1405  0.3946 -0.2663
  474CHOL    R3 4548  14.363   6.727   5.599  0.0469  0.1281 -0.0516
  474CHOL    R4 4549  14.603   6.696   5.433 -0.0735  0.4213 -0.2962
  474CHOL    R5 4550  14.427   6.816   5.386 -0.2779  0.2022 -0.1245
  474CHOL    C1 4551  14.428   6.581   5.086 -0.2861  0.1867 -0.1120
  474CHOL    C2 4552  14.312   6.550   4.783 -0.0283  0.1495  0.1426
  475PEPC   NC3 4553  15.837  20.525   6.365  0.2997 -0.2031  0.0206
  475PEPC   PO4 4554  16.012  20.857   6.169 -0.0726 -0.0264 -0.1724
  475PEPC   GL1 4555  15.666  20.884   5.955 -0.1193 -0.1660  0.2692
  475PEPC   GL2 4556  15.408  20.782   5.960 -0.0695 -0.0753 -0.2198
  475PEPC   C1A 4557  15.619  20.901   5.476 -0.3509 -0.0101  0.0275
  475PEPC   C2A 4558  15.466  20.893   5.034 -0.3252 -0.0529  0.1275
  475PEPC   D3A 4559  15.260  20.608   4.765  0.3428  0.2777  0.3321
  475PEPC   D4A 4560  15.001  20.617   4.415 -0.1335 -0.1437 -0.2050
  475PEPC   C5A 4561  14.537  20.649   4.378 -0.0506 -0.0915 -0.0630
  475PEPC   C1B 4562  15.165  20.701   5.622 -0.1355 -0.0711 -0.1696
  475PEPC   C2B 4563  15.124  20.526   5.261  0.3291 -0.0586  0.0326
  475PEPC   C3B 4564  14.988  20.303   4.977 -0.0618 -0.0247  0.0157
  475PEPC   C4B 4565  15.046  20.160   4.606  0.3219  0.2724 -0.1168
  476DPPC   NC3 4566   6.298  10.568   7.426  0.0356  0.0757 -0.1202
  476DPPC   PO4 4567   6.570  10.918   7.296 -0.0008 -0.1199 -0.1562
  476DPPC   GL1 4568   6.551  11.159   6.949  0.2278 -0.0701  0.0367
  476DPPC   GL2 4569   6.340  11.399   6.999  0.0778  0.0045 -0.2420
  476DPPC   C1A 4570   6.598  11.099   6.523  0.3014  0.1877  0.0176
  476DPPC   C2A 4571   6.481  11.250   6.215 -0.1056  0.1968  0.0710
  476DPPC   C3A 4572   6.447  11.243   5.818 -0.1446  0.1772  0.2364
  476DPPC   C4A 4573   6.537  11.250   5.461  0.0335 -0.0669  0.3944
  476DPPC   C1B 4574   6.214  11.547   6.612  0.0783 -0.0330  0.0709
  476DPPC   C2B 4575   6.254  11.658   6.159 -0.0925 -0.0794 -0.0328
  476DPPC   C3B 4576   6.127  12.016   5.894 -0.0116 -0.1264 -0.0333
  476DPPC   C4B 4577   6.117  12.260   5.574  0.0413  0.1364 -0.2078
  477CHOL   ROH 4578  18.393   9.333   7.392 -0.0033  0.1211  0.0037
  477CHOL    R1 4579  18.409   9.198   7.143 -0.2439  0.1937 -0.0523
  477CHOL    R2 4580  18.333   9.316   6.905 -0.0464  0.4288  0.0027
  477CHOL    R3 4581  18.584   9.246   6.828 -0.1639  0.0204 -0.0371
  477CHOL    R4 4582  18.433   9.274   6.577 -0.0786  0.6710 -0.0412
  477CHOL    R5 4583  18.550   9.100   6.640 -0.4354  0.3344 -0.2475
  477CHOL    C1 4584  18.727   9.184   6.313 -0.2077  0.4286 -0.1042
  477CHOL    C2 4585  18.902   9.309   5.996 -0.2141  0.1079  0.0175
  478CHOL   ROH 4586  22.976  12.611   7.119 -0.0872 -0.2409  0.1385
  478CHOL    R1 4587  23.011  12.464   6.879 -0.1530 -0.1966  0.1017
  478CHOL    R2 4588  22.801  12.344   6.746 -0.2161 -0.0170  0.0378
  478CHOL    R3 4589  22.894  12.487   6.535 -0.0894 -0.0199  0.0908
  478CHOL    R4 4590  22.761  12.256   6.414 -0.1270  0.0417  0.0112
  478CHOL    R5 4591  22.965  12.322   6.377 -0.0896 -0.0238  0.0941
  478CHOL    C1 4592  22.825  12.340   6.023  0.0438  0.0731  0.0454
  478CHOL    C2 4593  22.618  12.247   5.754 -0.2252  0.2350 -0.0271
  479DPSM   NC3 4594  12.158  22.536   7.163 -0.3270  0.1033  0.1977
  479DPSM   PO4 4595  11.882  22.583   6.939  0.0631  0.0303  0.1038
  479DPSM   AM1 4596  11.951  22.615   6.462  0.1085  0.1395 -0.0045
  479DPSM   AM2 4597  12.217  22.479   6.228  0.0736  0.1262 -0.1916
  479DPSM   T1A 4598  11.783  22.680   6.091  0.0381 -0.0618  0.3830
  479DPSM   C2A 4599  11.609  22.700   5.668 -0.1536  0.4283 -0.2654
  479DPSM   C3A 4600  11.570  22.617   5.283 -0.0457  0.2079 -0.0052
  479DPSM   C1B 4601  12.139  22.741   5.766  0.1878  0.2349  0.2841
  479DPSM   C2B 4602  12.089  22.872   5.386  0.0562 -0.3002  0.1295
  479DPSM   C3B 4603  12.276  22.811   4.927 -0.2066 -0.1879 -0.0562
  479DPSM   C4B 4604  12.094  22.732   4.544 -0.0412  0.0510  0.1087
  480UPC    NC3 4605  13.742   5.922   7.522 -0.3616 -0.0618  0.1779
  480UPC    PO4 4606  13.757   5.883   7.100  0.1011 -0.0333 -0.0921
  480UPC    GL1 4607  14.196   6.131   7.160  0.0871  0.2237 -0.2794
  480UPC    GL2 4608  14.429   6.245   7.022  0.1255 -0.1348  0.1176
  480UPC    D1B 4609  14.548   6.240   6.573 -0.2931  0.2478 -0.3007
  480UPC    D2B 4610  14.712   6.383   6.109 -0.1089  0.1348  0.1643
  480UPC    D3B 4611  15.037   6.274   5.972 -0.2316  0.0299 -0.1337
  480UPC    D4B 4612  15.044   6.099   6.374 -0.0521 -0.1752 -0.2484
  480UPC    D5B 4613  15.029   6.347   6.703 -0.0151 -0.0182 -0.1829
  481CHOL   ROH 4614  14.029   6.095   6.311 -0.0402 -0.1350  0.0625
  481CHOL    R1 4615  13.931   5.969   6.077 -0.1608 -0.0531  0.0659
  481CHOL    R2 4616  13.718   6.068   5.932 -0.1069  0.1179  0.0869
  481CHOL    R3 4617  13.894   6.057   5.725 -0.1285 -0.0054  0.0765
  481CHOL    R4 4618  13.633   6.090   5.597 -0.1297 -0.1232  0.0766
  481CHOL    R5 4619  13.779   5.934   5.555 -0.1230 -0.1313  0.1706
  481CHOL    C1 4620  13.749   6.091   5.209 -0.1633 -0.3794  0.0608
  481CHOL    C2 4621  13.750   5.888   4.890 -0.3271  0.1956  0.1477
  482DIPC   NC3 4622  20.060  19.866   6.531  0.0834 -0.3897  0.1535
  482DIPC   PO4 4623  19.518  19.848   6.466  0.0302 -0.3118  0.0083
  482DIPC   GL1 4624  19.776  19.530   6.260 -0.2312 -0.1571 -0.0257
  482DIPC   GL2 4625  20.113  19.415   6.289  0.2708 -0.1750 -0.1499
  482DIPC   C1A 4626  19.612  19.374   5.907  0.0896 -0.0963  0.1387
  482DIPC   D2A 4627  19.704  19.467   5.518 -0.0245  0.1373 -0.0758
  482DIPC   D3A 4628  19.877  19.881   5.603 -0.0597  0.2466 -0.0773
  482DIPC   C4A 4629  19.986  20.230   5.286  0.0799 -0.0874  0.1896
  482DIPC   C1B 4630  19.978  19.098   6.142 -0.0151  0.1217  0.0230
  482DIPC   D2B 4631  19.936  18.999   5.747  0.1681  0.0479 -0.0291
  482DIPC   D3B 4632  20.371  19.044   5.746 -0.0251 -0.2775 -0.0221
  482DIPC   C4B 4633  20.521  19.068   5.266 -0.2079  0.1271  0.2431
  483DYPE   NH3 4634   6.822  17.181   7.454  0.2277  0.0461  0.1713
  483DYPE   PO4 4635   7.038  17.074   7.021 -0.1741 -0.0119 -0.2177
  483DYPE   GL1 4636   6.720  16.995   6.742 -0.1548 -0.0327  0.0597
  483DYPE   GL2 4637   6.970  16.904   6.481  0.0582 -0.0083  0.1642
  483DYPE   C1A 4638   6.396  16.894   6.443  0.2799 -0.0543 -0.2065
  483DYPE   D2A 4639   6.154  16.871   6.136  0.1204  0.0364  0.1646
  483DYPE   C3A 4640   6.109  17.087   5.790 -0.0308 -0.1279 -0.2749
  483DYPE   C1B 4641   6.767  16.925   6.115 -0.1434  0.2219 -0.1678
  483DYPE   D2B 4642   6.589  16.970   5.775 -0.0043  0.0790  0.2293
  483DYPE   C3B 4643   6.482  16.630   5.563 -0.1513 -0.2623 -0.1368
  484CHOL   ROH 4644   9.748   9.101   5.932 -0.0704  0.0157 -0.0137
  484CHOL    R1 4645   9.707   9.359   5.822  0.0285  0.0777  0.0947
  484CHOL    R2 4646   9.855   9.455   5.610 -0.1052  0.0084 -0.0275
  484CHOL    R3 4647   9.610   9.497   5.499 -0.1857  0.2410  0.2250
  484CHOL    R4 4648   9.791   9.670   5.347 -0.1084 -0.1549 -0.1624
  484CHOL    R5 4649   9.607   9.730   5.447  0.0865  0.2031  0.0046
  484CHOL    C1 4650   9.524   9.834   5.090 -0.1858 -0.0317 -0.0041
  484CHOL    C2 4651   9.439   9.920   4.707  0.1440 -0.0394 -0.0798
  485DVPE   NH3 4652  20.180   8.228   7.543 -0.0787 -0.2276  0.1340
  485DVPE   PO4 4653  20.238   8.626   7.255 -0.1506  0.2481  0.1545
  485DVPE   GL1 4654  20.382   8.691   6.853 -0.2314  0.0556  0.1827
  485DVPE   GL2 4655  20.803   8.776   6.849  0.3331 -0.0780 -0.2017
  485DVPE   C1A 4656  20.344   8.917   6.489 -0.1011 -0.1326 -0.0740
  485DVPE   C2A 4657  20.329   8.987   6.033  0.1083 -0.0680 -0.0367
  485DVPE   D3A 4658  20.538   9.225   5.620  0.1242 -0.0902 -0.3988
  485DVPE   C4A 4659  20.767   8.909   5.385  0.1332 -0.0832  0.0600
  485DVPE   C1B 4660  21.064   9.092   6.644  0.0283 -0.0301 -0.1703
  485DVPE   C2B 4661  21.274   9.182   6.213  0.1416 -0.1163  0.2742
  485DVPE   D3B 4662  21.495   9.103   5.827  0.1012 -0.0125 -0.2721
  485DVPE   C4B 4663  21.936   9.330   5.849  0.1126 -0.0687 -0.1465
  486CHOL   ROH 4664  24.791  13.763   7.144  0.2768  0.1999  0.0504
  486CHOL    R1 4665  24.738  14.016   7.029  0.1118  0.1128 -0.0687
  486CHOL    R2 4666  24.665  14.046   6.764 -0.0710 -0.0721 -0.0407
  486CHOL    R3 4667  24.454  14.180   6.871 -0.0502 -0.0825  0.0134
  486CHOL    R4 4668  24.534  14.341   6.639 -0.0607 -0.0354  0.0354
  486CHOL    R5 4669  24.511  14.411   6.844 -0.0337 -0.0791  0.0571
  486CHOL    C1 4670  24.260  14.638   6.667 -0.0355 -0.0237  0.1304
  486CHOL    C2 4671  24.178  15.018   6.658 -0.0143 -0.2553 -0.0614
  487DPPC   NC3 4672   9.220   7.780   6.486 -0.0430  0.0291  0.0021
  487DPPC   PO4 4673   9.403   7.410   6.502  0.0021 -0.0125 -0.0736
  487DPPC   GL1 4674   9.544   7.222   6.141  0.2612  0.0690 -0.1699
  487DPPC   GL2 4675   9.276   7.015   6.008 -0.0554 -0.2070  0.2277
  487DPPC   C1A 4676   9.485   7.429   5.732 -0.2351  0.0872  0.0033
  487DPPC   C2A 4677   9.471   7.527   5.340 -0.1181 -0.0853 -0.1315
  487DPPC   C3A 4678   9.518   7.367   4.932 -0.2386 -0.1559  0.2902
  487DPPC   C4A 4679   9.655   6.978   4.615  0.0922 -0.1363  0.1158
  487DPPC   C1B 4680   9.054   7.188   5.635  0.4081  0.0909  0.2242
  487DPPC   C2B 4681   8.947   7.217   5.272 -0.0918 -0.1986 -0.0425
  487DPPC   C3B 4682   9.030   7.378   4.876  0.1249 -0.4837  0.3987
  487DPPC   C4B 4683   8.863   7.574   4.489  0.0300 -0.2393 -0.5617
  488PGPC   NC3 4684  10.593  23.157   7.135 -0.2086 -0.4066  0.0029
  488PGPC   PO4 4685  10.559  23.060   6.688  0.0138  0.0972  0.1477
  488PGPC   GL1 4686  10.543  22.910   6.321 -0.1801 -0.1285 -0.3127
  488PGPC   GL2 4687  10.266  22.878   6.231  0.0752  0.5827 -0.0146
  488PGPC   C1A 4688  10.678  22.978   5.969 -0.3006  0.0745 -0.0932
  488PGPC   C2A 4689  10.770  22.994   5.464  0.1908 -0.3459 -0.0439
  488PGPC   D3A 4690  10.691  23.014   5.019  0.2959  0.0991 -0.0084
  488PGPC   C4A 4691  10.835  23.265   4.656 -0.0505  0.0887 -0.1457
  488PGPC   C5A 4692  11.171  23.422   4.358 -0.1476 -0.3723  0.0539
  488PGPC   C1B 4693  10.114  22.854   5.784  0.3461 -0.1727  0.0492
  488PGPC   C2B 4694  10.109  22.838   5.323 -0.0521  0.0966 -0.0273
  488PGPC   C3B 4695  10.230  22.763   4.906 -0.2579 -0.2156  0.2358
  488PGPC   C4B 4696  10.546  22.817   4.456 -0.0581  0.0340  0.2169
  489CHOL   ROH 4697  21.254  14.018   6.806  0.2517 -0.4101  0.1343
  489CHOL    R1 4698  21.348  13.982   6.541  0.1750 -0.2869  0.0888
  489CHOL    R2 4699  21.336  13.738   6.411 -0.0168 -0.1905 -0.0844
  489CHOL    R3 4700  21.205  13.882   6.221  0.0422  0.0357  0.0430
  489CHOL    R4 4701  21.307  13.646   6.079 -0.1735  0.0446 -0.1374
  489CHOL    R5 4702  21.338  13.855   6.024 -0.0279  0.0602 -0.0087
  489CHOL    C1 4703  21.166  13.728   5.708 -0.2091  0.3939 -0.0486
  489CHOL    C2 4704  21.058  13.716   5.413 -0.0865 -0.1205  0.2521
  490DPSM   NC3 4705  19.006   6.741   7.020 -0.2403  0.1860 -0.2375
  490DPSM   PO4 4706  19.361   7.032   7.019 -0.1384  0.0617 -0.0421
  490DPSM   AM1 4707  19.346   7.398   6.703 -0.0028 -0.0005 -0.3365
  490DPSM   AM2 4708  19.307   7.694   6.821 -0.0645 -0.2422 -0.1575
  490DPSM   T1A 4709  19.308   7.453   6.219 -0.1659 -0.2712 -0.2363
  490DPSM   C2A 4710  19.428   7.587   5.858 -0.1967 -0.2615 -0.0752
  490DPSM   C3A 4711  19.572   7.768   5.449 -0.2637 -0.2287  0.1535
  490DPSM   C1B 4712  19.080   7.777   6.509  0.2696 -0.1274  0.1232
  490DPSM   C2B 4713  19.108   7.855   6.108 -0.1635  0.2108  0.0205
  490DPSM   C3B 4714  18.991   7.866   5.641  0.1752  0.0215 -0.1653
  490DPSM   C4B 4715  18.695   7.911   5.353  0.1318  0.1606 -0.0558
  491CHOL   ROH 4716  16.971   5.888   4.053 -0.1329 -0.2079 -0.0608
  491CHOL    R1 4717  17.030   5.857   4.328 -0.1317 -0.0739 -0.0461
  491CHOL    R2 4718  17.264   5.739   4.417 -0.1653 -0.0942  0.0087
  491CHOL    R3 4719  17.290   5.971   4.556 -0.0891 -0.0253 -0.1176
  491CHOL    R4 4720  17.395   5.765   4.736 -0.2834  0.0164  0.0500
  491CHOL    R5 4721  17.240   5.911   4.783 -0.2200  0.1361 -0.1004
  491CHOL    C1 4722  17.496   5.997   5.052 -0.2806  0.1454 -0.0445
  491CHOL    C2 4723  17.623   6.287   5.362 -0.0277 -0.0280  0.0200
  492DIPC   NC3 4724  10.878   8.383   6.787 -0.3981 -0.3106 -0.2054
  492DIPC   PO4 4725  11.308   8.293   6.781  0.2599  0.4031 -0.0622
  492DIPC   GL1 4726  11.180   8.043   6.392 -0.0434 -0.2404  0.1037
  492DIPC   GL2 4727  10.837   8.166   6.360 -0.0055  0.2013 -0.0792
  492DIPC   C1A 4728  11.085   7.833   6.062  0.2470  0.2955  0.3418
  492DIPC   D2A 4729  11.140   7.381   5.978 -0.2639 -0.1117  0.2801
  492DIPC   D3A 4730  11.189   7.491   5.563  0.2325 -0.2477 -0.1878
  492DIPC   C4A 4731  10.870   7.629   5.343 -0.1232 -0.3707  0.3033
  492DIPC   C1B 4732  10.648   8.198   6.007 -0.1601  0.1187 -0.0594
  492DIPC   D2B 4733  10.640   8.489   5.718 -0.1449 -0.0590  0.1453
  492DIPC   D3B 4734  10.802   8.875   5.404  0.0343 -0.2195  0.1711
  492DIPC   C4B 4735  11.007   8.828   5.068  0.1542 -0.0237  0.0748
  493DIPC   NC3 4736  12.602   5.093   6.976 -0.0227  0.1949  0.3268
  493DIPC   PO4 4737  12.388   5.043   6.476  0.2171  0.0905  0.3450
  493DIPC   GL1 4738  12.476   5.126   6.071 -0.2280 -0.0397  0.2809
  493DIPC   GL2 4739  12.231   5.132   5.789 -0.0326  0.1722 -0.1981
  493DIPC   C1A 4740  12.780   5.044   5.779 -0.2043  0.0610 -0.0795
  493DIPC   D2A 4741  12.851   4.861   5.441 -0.2385 -0.1481 -0.0115
  493DIPC   D3A 4742  12.754   5.163   5.173  0.4119 -0.0755 -0.3936
  493DIPC   C4A 4743  12.840   5.228   4.705  0.2299  0.2340  0.1821
  493DIPC   C1B 4744  12.316   5.023   5.342 -0.3238  0.1129  0.1257
  493DIPC   D2B 4745  12.464   4.770   4.983 -0.0146 -0.1158 -0.2081
  493DIPC   D3B 4746  12.904   4.649   4.907 -0.1410 -0.1618 -0.1938
  493DIPC   C4B 4747  13.243   4.287   4.911 -0.1449 -0.0453  0.2409
  494APC    NC3 4748  17.786   7.215   8.148  0.0204  0.1525 -0.2962
  494APC    PO4 4749  17.952   7.011   7.815 -0.2716 -0.0251  0.1336
  494APC    GL1 4750  17.936   7.289   7.438 -0.3170 -0.1091  0.3768
  494APC    GL2 4751  17.871   7.219   7.147 -0.3599 -0.2656  0.0210
  494APC    D1B 4752  17.809   7.329   6.752 -0.0994 -0.0289 -0.0357
  494APC    D2B 4753  17.452   7.224   6.865  0.0597 -0.0149 -0.0942
  494APC    D3B 4754  17.473   6.890   6.615 -0.1102  0.1171  0.2898
  494APC    D4B 4755  17.453   7.214   6.367  0.1417 -0.2060  0.4119
  494APC    C5B 4756  17.771   7.543   6.295  0.1779 -0.2402  0.0273
  495CHOL   ROH 4757  21.193  18.794   5.835  0.2613 -0.0328  0.1361
  495CHOL    R1 4758  21.189  18.829   5.554 -0.0296 -0.0452  0.1355
  495CHOL    R2 4759  21.413  18.902   5.410 -0.2355  0.2119 -0.0696
  495CHOL    R3 4760  21.353  18.679   5.266 -0.1072  0.1341 -0.0038
  495CHOL    R4 4761  21.545  18.824   5.100 -0.0134  0.0730  0.0575
  495CHOL    R5 4762  21.349  18.753   5.039  0.0393  0.0192 -0.0438
  495CHOL    C1 4763  21.566  18.569   4.785  0.2362 -0.0809  0.1934
  495CHOL    C2 4764  21.819  18.667   4.437 -0.1718  0.0308 -0.0774
  496CHOL   ROH 4765  22.801  16.794   6.619  0.0822  0.0089  0.0443
  496CHOL    R1 4766  22.839  16.601   6.416  0.2640 -0.0223  0.1058
  496CHOL    R2 4767  22.691  16.600   6.181  0.0963 -0.3726  0.2060
  496CHOL    R3 4768  22.937  16.601   6.065  0.0195 -0.0107  0.0355
  496CHOL    R4 4769  22.753  16.538   5.847 -0.0484 -0.2138  0.1489
  496CHOL    R5 4770  22.929  16.424   5.905  0.1513  0.0111  0.0036
  496CHOL    C1 4771  23.019  16.504   5.543 -0.2051  0.2181 -0.0444
  496CHOL    C2 4772  23.169  16.555   5.184 -0.1552  0.1928 -0.0170
  497DFPC   NC3 4773   3.490  13.978   8.458  0.0845 -0.2378  0.1603
  497DFPC   PO4 4774   3.679  14.415   8.554  0.1469 -0.1753 -0.1676
  497DFPC   GL1 4775   3.489  14.412   8.201  0.0437 -0.2186  0.0861
  497DFPC   GL2 4776   3.301  14.572   8.205 -0.4275 -0.2635 -0.1037
  497DFPC   C1A 4777   3.599  14.510   7.823  0.2104  0.2696  0.0428
  497DFPC   D2A 4778   3.458  14.606   7.426 -0.1481  0.0119 -0.2006
  497DFPC   D3A 4779   3.757  14.762   7.100 -0.1791 -0.0122 -0.1598
  497DFPC   D4A 4780   3.808  14.367   7.090  0.0446  0.1631  0.0173
  497DFPC   C1B 4781   3.029  14.550   7.854 -0.3728 -0.1911  0.1468
  497DFPC   D2B 4782   2.921  14.789   7.542  0.3512 -0.1453 -0.0935
  497DFPC   D3B 4783   2.600  14.657   7.245  0.0512  0.0780  0.1000
  497DFPC   D4B 4784   3.011  14.399   7.238 -0.2928  0.0023 -0.0851
  498PEPC   NC3 4785  21.721  16.716   7.289 -0.0455  0.1340 -0.0883
  498PEPC   PO4 4786  22.077  16.920   7.006 -0.0181  0.0397 -0.3742
  498PEPC   GL1 4787  21.963  16.884   6.613 -0.2958  0.0195 -0.1968
  498PEPC   GL2 4788  21.678  16.984   6.485 -0.0518 -0.1730 -0.0899
  498PEPC   C1A 4789  22.221  16.788   6.245 -0.0384  0.0362 -0.3122
  498PEPC   C2A 4790  22.277  16.776   5.833 -0.3288 -0.0637  0.1333
  498PEPC   D3A 4791  22.144  16.820   5.432 -0.0510 -0.0793 -0.5031
  498PEPC   D4A 4792  22.559  16.919   5.462 -0.4510 -0.2143  0.1114
  498PEPC   C5A 4793  22.666  17.383   5.487  0.0475  0.0453 -0.0533
  498PEPC   C1B 4794  21.770  17.200   6.241 -0.3573 -0.1101 -0.1376
  498PEPC   C2B 4795  21.926  17.215   5.867 -0.1271  0.1747  0.2768
  498PEPC   C3B 4796  21.832  17.264   5.408 -0.3046 -0.1400 -0.0352
  498PEPC   C4B 4797  21.492  17.237   5.112 -0.1027  0.2448 -0.1414
  499PEPC   NC3 4798  15.407  21.807   6.381 -0.0145  0.1080 -0.0829
  499PEPC   PO4 4799  15.768  21.524   6.533 -0.3559 -0.1491  0.2099
  499PEPC   GL1 4800  15.874  21.353   6.141  0.0014 -0.0128  0.3679
  499PEPC   GL2 4801  16.058  21.614   6.044 -0.0175 -0.0244 -0.0767
  499PEPC   C1A 4802  15.849  21.385   5.664 -0.2533  0.2186  0.2933
  499PEPC   C2A 4803  15.818  21.438   5.164  0.1120  0.1348 -0.0088
  499PEPC   D3A 4804  15.668  21.321   4.769 -0.0310  0.1637  0.0697
  499PEPC   D4A 4805  15.325  21.458   4.509 -0.1444  0.1531  0.1615
  499PEPC   C5A 4806  15.571  21.609   4.085  0.0683  0.2931 -0.2363
  499PEPC   C1B 4807  16.269  21.923   5.751  0.1765 -0.1540  0.0308
  499PEPC   C2B 4808  16.096  21.815   5.305 -0.1412  0.0208  0.0970
  499PEPC   C3B 4809  16.081  21.790   4.869  0.2521  0.2542  0.2460
  499PEPC   C4B 4810  15.987  21.615   4.392 -0.0050  0.1911  0.1254
  500PVSM   NC3 4811   8.893  21.839   6.661  0.1212  0.0802 -0.0630
  500PVSM   PO4 4812   9.340  21.875   6.779 -0.0064  0.1699 -0.2788
  500PVSM   AM1 4813   9.585  21.829   6.333  0.1515  0.2642  0.0351
  500PVSM   AM2 4814   9.765  21.580   6.215  0.2170 -0.1956 -0.1296
  500PVSM   T1A 4815   9.511  21.753   5.826 -0.0299  0.0718 -0.1409
  500PVSM   C2A 4816   9.568  21.662   5.421  0.2351  0.0015 -0.1534
  500PVSM   C3A 4817   9.357  21.746   4.941  0.0619 -0.1312 -0.0276
  500PVSM   C1B 4818   9.764  21.368   5.988 -0.1620  0.1387 -0.1002
  500PVSM   C2B 4819  10.037  20.992   5.874  0.1886 -0.0599  0.1587
  500PVSM   D3B 4820  10.149  20.684   5.681  0.3209 -0.0219  0.0168
  500PVSM   C4B 4821   9.950  20.475   5.215  0.2834 -0.2227  0.1448
  501CHOL   ROH 4822  17.310  21.061   5.942 -0.1165 -0.2503  0.1107
  501CHOL    R1 4823  17.343  20.986   5.671 -0.1344 -0.2645  0.1122
  501CHOL    R2 4824  17.150  20.846   5.531 -0.2746 -0.0134  0.0450
  501CHOL    R3 4825  17.172  21.053   5.357  0.0314 -0.0197  0.0718
  501CHOL    R4 4826  17.130  20.817   5.187 -0.2667  0.0544  0.0391
  501CHOL    R5 4827  17.293  20.962   5.171 -0.0660 -0.1628  0.0781
  501CHOL    C1 4828  17.140  20.995   4.823  0.0250  0.0877  0.0608
  501CHOL    C2 4829  17.133  21.091   4.470  0.0381  0.4464  0.0134
  502CHOL   ROH 4830  12.105  23.138   6.423  0.0537  0.2382  0.0128
  502CHOL    R1 4831  11.964  23.243   6.201  0.0001  0.1928  0.0254
  502CHOL    R2 4832  12.067  23.243   5.944 -0.0731  0.1164 -0.0031
  502CHOL    R3 4833  11.834  23.116   5.886 -0.1016  0.1226  0.0947
  502CHOL    R4 4834  11.911  23.245   5.636 -0.0956 -0.0441  0.0057
  502CHOL    R5 4835  11.720  23.265   5.737 -0.0854  0.0542  0.0110
  502CHOL    C1 4836  11.601  23.128   5.402 -0.1353 -0.1321  0.1027
  502CHOL    C2 4837  11.779  22.921   5.001  0.0282 -0.0748  0.1061
  503CHOL   ROH 4838   6.688  18.883   6.596  0.0716 -0.0735  0.0232
  503CHOL    R1 4839   6.560  19.044   6.402  0.0291 -0.0144  0.1002
  503CHOL    R2 4840   6.524  18.960   6.141  0.0573  0.1018  0.0582
  503CHOL    R3 4841   6.263  19.020   6.193  0.0391  0.0025  0.0854
  503CHOL    R4 4842   6.279  19.007   5.900  0.0214  0.0753  0.0883
  503CHOL    R5 4843   6.201  19.172   6.019 -0.0268  0.0196  0.1273
  503CHOL    C1 4844   5.893  19.089   5.809 -0.0167 -0.0334  0.1312
  503CHOL    C2 4845   6.027  19.046   5.486 -0.1236  0.1871  0.2850
  504DPPC   NC3 4846  17.785  21.947   6.460  0.6518  0.0609  0.0235
  504DPPC   PO4 4847  18.028  21.590   6.638 -0.0098  0.1664  0.3961
  504DPPC   GL1 4848  17.920  21.397   6.262  0.1899 -0.2098  0.0005
  504DPPC   GL2 4849  18.103  21.092   6.229 -0.1048  0.2991 -0.1472
  504DPPC   C1A 4850  17.670  21.405   5.876  0.0706  0.0204 -0.1600
  504DPPC   C2A 4851  17.481  21.398   5.425  0.0367 -0.1266  0.0419
  504DPPC   C3A 4852  17.422  21.425   5.008  0.2013  0.0493 -0.0371
  504DPPC   C4A 4853  17.447  21.461   4.638  0.2156  0.1574  0.1899
  504DPPC   C1B 4854  17.860  20.944   5.885  0.0056 -0.0188 -0.0339
  504DPPC   C2B 4855  17.774  21.013   5.377  0.0082 -0.2506 -0.0661
  504DPPC   C3B 4856  17.733  20.953   4.973  0.2226 -0.1258 -0.0168
  504DPPC   C4B 4857  17.658  20.838   4.588  0.0160  0.0357  0.2201
  505CHOL   ROH 4858   6.922  19.264   6.578 -0.0317 -0.0661  0.0781
  505CHOL    R1 4859   6.841  19.415   6.352 -0.0414 -0.0882  0.0665
  505CHOL    R2 4860   6.829  19.308   6.098 -0.0534 -0.1139  0.0762
  505CHOL    R3 4861   6.574  19.400   6.106 -0.0525 -0.1127  0.0808
  505CHOL    R4 4862   6.628  19.353   5.821 -0.0469 -0.0734  0.0782
  505CHOL    R5 4863   6.555  19.538   5.911 -0.0473 -0.0865  0.1004
  505CHOL    C1 4864   6.270  19.465   5.667 -0.0423 -0.0486  0.0837
  505CHOL    C2 4865   5.948  19.523   5.536 -0.3246 -0.0031  0.2761
  506DPPC   NC3 4866   9.313   9.416   6.708  0.1762  0.0446 -0.0073
  506DPPC   PO4 4867   9.254   9.109   6.492 -0.0193  0.0731  0.0570
  506DPPC   GL1 4868   9.185   9.060   6.033  0.1167  0.1801  0.1170
  506DPPC   GL2 4869   9.247   8.711   5.902  0.4233  0.1855  0.0222
  506DPPC   C1A 4870   9.219   9.218   5.512 -0.0878 -0.0614 -0.2686
  506DPPC   C2A 4871   9.296   9.370   5.103  0.2240  0.1480  0.1312
  506DPPC   C3A 4872   9.008   9.696   4.871 -0.1734  0.0033  0.0888
  506DPPC   C4A 4873   8.750   9.993   4.824  0.3403  0.0820  0.0039
  506DPPC   C1B 4874   8.932   8.729   5.449 -0.3417  0.1245  0.1235
  506DPPC   C2B 4875   8.927   8.988   5.117 -0.1188 -0.1175 -0.0160
  506DPPC   C3B 4876   9.107   9.035   4.706  0.1434  0.0795 -0.0578
  506DPPC   C4B 4877   8.975   8.968   4.281  0.1576  0.1199 -0.0330
  507DAPE   NH3 4878   4.716  13.883   8.885 -0.0524  0.1401  0.2946
  507DAPE   PO4 4879   4.500  14.243   8.835  0.3093  0.3059 -0.0184
  507DAPE   GL1 4880   4.501  14.247   8.344 -0.2257  0.0539 -0.0452
  507DAPE   GL2 4881   4.509  14.035   8.180 -0.2097  0.2735 -0.2183
  507DAPE   D1A 4882   4.704  14.453   8.026 -0.0704  0.1916 -0.3676
  507DAPE   D2A 4883   4.265  14.488   7.953  0.0217 -0.0848 -0.0457
  507DAPE   D3A 4884   3.987  14.199   8.102  0.2433  0.2289  0.0142
  507DAPE   D4A 4885   4.071  13.815   7.945  0.1465  0.0180  0.1877
  507DAPE   C5A 4886   3.998  13.703   7.587  0.1149 -0.1698 -0.1892
  507DAPE   D1B 4887   4.454  14.085   7.796 -0.2763  0.1019  0.0307
  507DAPE   D2B 4888   4.767  13.748   7.721  0.2812  0.2268 -0.0983
  507DAPE   D3B 4889   4.451  13.708   7.407 -0.0696 -0.1006  0.1813
  507DAPE   D4B 4890   4.167  13.973   7.267  0.0878 -0.2226 -0.1082
  507DAPE   C5B 4891   4.273  14.361   6.996  0.0088 -0.0483  0.4152
  508CHOL   ROH 4892   7.464  17.621   6.276 -0.3358  0.0525  0.1298
  508CHOL    R1 4893   7.296  17.723   6.072 -0.1048  0.1623 -0.0095
  508CHOL    R2 4894   7.395  17.852   5.849  0.1839 -0.1683 -0.0838
  508CHOL    R3 4895   7.248  17.666   5.716 -0.0687 -0.0465  0.0186
  508CHOL    R4 4896   7.344  17.850   5.507  0.0645 -0.2181 -0.0658
  508CHOL    R5 4897   7.137  17.791   5.544  0.0117  0.0234  0.0197
  508CHOL    C1 4898   7.176  17.673   5.184 -0.2421 -0.1325  0.0407
  508CHOL    C2 4899   7.447  17.756   5.027 -0.0252  0.1003 -0.0833
  509DVPC   NC3 4900  19.047  22.354   6.196  0.0542  0.0940  0.0563
  509DVPC   PO4 4901  18.757  22.034   6.177 -0.0002 -0.2805 -0.1354
  509DVPC   GL1 4902  18.886  21.771   5.894  0.0137  0.2205  0.0459
  509DVPC   GL2 4903  19.138  21.568   5.962 -0.1108 -0.0133 -0.3860
  509DVPC   C1A 4904  18.958  21.721   5.475 -0.1398  0.0831  0.0613
  509DVPC   C2A 4905  18.977  21.743   4.996  0.2409 -0.2168 -0.2344
  509DVPC   D3A 4906  18.902  21.719   4.520 -0.3256 -0.0509  0.3217
  509DVPC   C4A 4907  19.245  21.449   4.253 -0.0539  0.0565 -0.0216
  509DVPC   C1B 4908  19.108  21.281   5.669  0.0139 -0.2354  0.1679
  509DVPC   C2B 4909  19.176  21.338   5.221  0.0506 -0.1715  0.1509
  509DVPC   D3B 4910  19.265  21.233   4.792  0.2003  0.0873 -0.2383
  509DVPC   C4B 4911  18.949  21.025   4.474 -0.3280  0.1169  0.1377
  510CHOL   ROH 4912  21.489  16.321   6.591 -0.0222 -0.1458 -0.1090
  510CHOL    R1 4913  21.512  16.519   6.390  0.0534 -0.0733 -0.0307
  510CHOL    R2 4914  21.751  16.577   6.264  0.0755 -0.1185 -0.0139
  510CHOL    R3 4915  21.606  16.530   6.039  0.0502  0.0284 -0.0281
  510CHOL    R4 4916  21.771  16.764   5.974  0.0906  0.0300  0.0820
  510CHOL    R5 4917  21.555  16.748   5.955  0.0872  0.0826  0.0895
  510CHOL    C1 4918  21.647  16.828   5.593  0.0756  0.2541  0.1245
  510CHOL    C2 4919  21.696  16.776   5.153  0.1793  0.0997  0.0673
  511CHOL   ROH 4920  22.152  14.125   6.953 -0.3714 -0.2863  0.0496
  511CHOL    R1 4921  22.279  14.158   6.702 -0.3218  0.0565  0.1118
  511CHOL    R2 4922  22.398  13.949   6.566  0.1760  0.3224  0.0774
  511CHOL    R3 4923  22.234  14.029   6.364  0.0776  0.0674  0.0569
  511CHOL    R4 4924  22.425  13.848   6.236  0.1640  0.1691  0.1249
  511CHOL    R5 4925  22.378  14.051   6.175 -0.0059  0.0741  0.0154
  511CHOL    C1 4926  22.286  13.865   5.855  0.0645 -0.1594  0.1333
  511CHOL    C2 4927  22.617  14.007   5.672  0.1961 -0.2855  0.3108
  512CHOL   ROH 4928  20.095   8.232   6.992  0.3349  0.1270 -0.0602
  512CHOL    R1 4929  19.982   8.242   6.732  0.2444  0.0180 -0.0267
  512CHOL    R2 4930  19.955   8.478   6.590  0.0040 -0.0081 -0.0368
  512CHOL    R3 4931  20.093   8.341   6.400  0.0611  0.0907 -0.0658
  512CHOL    R4 4932  19.985   8.575   6.260 -0.0815  0.0377 -0.0306
  512CHOL    R5 4933  19.961   8.367   6.201  0.0310  0.0344 -0.0491
  512CHOL    C1 4934  20.131   8.504   5.889 -0.0776  0.1571 -0.0542
  512CHOL    C2 4935  20.218   8.752   5.558 -0.1261  0.4223  0.1708
  513CHOL   ROH 4936  14.311  23.135   5.706 -0.3599  0.0179 -0.1591
  513CHOL    R1 4937  14.411  22.986   5.487 -0.3134  0.0596 -0.1662
  513CHOL    R2 4938  14.403  22.710   5.479 -0.1516  0.0556 -0.1430
  513CHOL    R3 4939  14.276  22.754   5.242 -0.2213 -0.0410 -0.1240
  513CHOL    R4 4940  14.462  22.535   5.187  0.0239  0.1662 -0.1752
  513CHOL    R5 4941  14.445  22.722   5.077 -0.1921  0.1737 -0.1427
  513CHOL    C1 4942  14.378  22.473   4.795  0.0607  0.1401 -0.1761
  513CHOL    C2 4943  14.453  22.556   4.602  0.0438 -0.0010  0.4794
  514CHOL   ROH 4944  18.880   7.303   6.391 -0.2442 -0.0306 -0.0387
  514CHOL    R1 4945  18.716   7.377   6.173  0.0274  0.1517 -0.1855
  514CHOL    R2 4946  18.818   7.487   5.940  0.4018 -0.3037 -0.2470
  514CHOL    R3 4947  18.683   7.282   5.823 -0.0285 -0.1073 -0.1126
  514CHOL    R4 4948  18.667   7.501   5.630  0.5593 -0.2259 -0.3215
  514CHOL    R5 4949  18.500   7.388   5.711  0.2526  0.2259 -0.2797
  514CHOL    C1 4950  18.452   7.318   5.339  0.2473  0.0039 -0.2388
  514CHOL    C2 4951  18.212   7.204   5.036 -0.1019 -0.1786 -0.1475
  515CHOL   ROH 4952   7.851  19.670   6.392 -0.1088 -0.0679 -0.0146
  515CHOL    R1 4953   7.828  19.628   6.114 -0.1135 -0.1011 -0.0087
  515CHOL    R2 4954   7.592  19.670   5.976 -0.0820  0.0009 -0.0289
  515CHOL    R3 4955   7.749  19.830   5.821  0.0117 -0.1068 -0.0475
  515CHOL    R4 4956   7.505  19.787   5.663 -0.1355  0.2415  0.0735
  515CHOL    R5 4957   7.710  19.752   5.598 -0.2103  0.0344 -0.0628
  515CHOL    C1 4958   7.601  20.006   5.335 -0.0787  0.2806  0.1157
  515CHOL    C2 4959   7.345  20.114   5.163 -0.0134 -0.1743 -0.3091
  516DPCE   AM1 4960  14.019  22.839   6.086 -0.3673 -0.2248  0.2599
  516DPCE   AM2 4961  14.227  22.708   6.178  0.1988 -0.0325  0.1425
  516DPCE   T1A 4962  13.915  22.770   5.648 -0.0885 -0.2083 -0.1542
  516DPCE   C2A 4963  13.682  22.717   5.327  0.0792  0.0924 -0.0202
  516DPCE   C3A 4964  13.458  22.615   4.933 -0.1816 -0.0115  0.0802
  516DPCE   C1B 4965  14.193  22.386   5.840  0.0275  0.1294 -0.1021
  516DPCE   C2B 4966  13.996  22.337   5.382  0.2342  0.3701 -0.2677
  516DPCE   C3B 4967  13.928  22.557   5.008  0.2550 -0.0491  0.1771
  516DPCE   C4B 4968  13.900  22.590   4.660 -0.2173  0.1944  0.0757
  517APC    NC3 4969   5.525  16.901   8.432 -0.0548 -0.1711 -0.0098
  517APC    PO4 4970   5.359  17.368   8.297  0.1287  0.1959 -0.0358
  517APC    GL1 4971   5.249  17.559   7.893 -0.0358  0.2185 -0.0080
  517APC    GL2 4972   5.345  17.873   7.773  0.2341 -0.2790 -0.0833
  517APC    D1B 4973   5.154  18.242   7.692 -0.0916  0.1256  0.2131
  517APC    D2B 4974   4.761  18.388   7.744  0.2588  0.3956  0.1699
  517APC    D3B 4975   4.977  18.621   7.436  0.0406 -0.1182  0.2089
  517APC    D4B 4976   5.447  18.439   7.401 -0.1872 -0.2152 -0.0586
  517APC    C5B 4977   5.734  18.694   7.313  0.1124  0.2073  0.3213
  518DBSM   NC3 4978  13.638   5.416   6.905  0.1528 -0.3078  0.0770
  518DBSM   PO4 4979  13.666   4.977   6.775  0.0357 -0.0417 -0.3103
  518DBSM   AM1 4980  13.759   5.164   6.341  0.1229  0.2434  0.3169
  518DBSM   AM2 4981  13.789   5.583   6.406 -0.2367  0.2692  0.0434
  518DBSM   T1A 4982  13.634   4.984   5.977 -0.2135  0.1124 -0.1607
  518DBSM   C2A 4983  13.763   4.930   5.591 -0.4234  0.2600 -0.0674
  518DBSM   C3A 4984  13.834   4.922   5.226  0.0602 -0.0042  0.1009
  518DBSM   C4A 4985  14.149   5.045   4.981  0.3097  0.1459  0.2967
  518DBSM   C1B 4986  13.754   5.525   6.017  0.2170  0.0394  0.1047
  518DBSM   C2B 4987  13.700   5.440   5.598  0.2101  0.2485  0.1355
  518DBSM   C3B 4988  13.818   5.387   5.175 -0.2319 -0.1836  0.0409
  518DBSM   C4B 4989  13.853   5.333   4.654 -0.2121 -0.0137 -0.1149
  518DBSM   C5B 4990  13.587   5.147   4.310 -0.3848 -0.0544 -0.1784
  519CHOL   ROH 4991  15.895  21.831   2.682  0.1404 -0.1013  0.0367
  519CHOL    R1 4992  15.823  21.783   2.952  0.2193 -0.0987  0.0570
  519CHOL    R2 4993  16.006  21.788   3.158  0.2279  0.1979  0.0367
  519CHOL    R3 4994  15.833  21.968   3.265  0.0127  0.0211 -0.0022
  519CHOL    R4 4995  15.947  21.827   3.496  0.1132  0.1211  0.0274
  519CHOL    R5 4996  15.735  21.853   3.451  0.0870 -0.0956 -0.0259
  519CHOL    C1 4997  15.750  22.020   3.794 -0.1556 -0.0897 -0.0145
  519CHOL    C2 4998  15.626  22.174   4.172  0.0252 -0.4008 -0.0013
  520CHOL   ROH 4999   7.036  17.408   6.647  0.0367 -0.0852 -0.2218
  520CHOL    R1 5000   6.902  17.432   6.399 -0.0778 -0.2043 -0.1725
  520CHOL    R2 5001   6.667  17.298   6.344 -0.2267 -0.0544  0.0832
  520CHOL    R3 5002   6.577  17.548   6.284 -0.0417 -0.0292 -0.1029
  520CHOL    R4 5003   6.390  17.366   6.149 -0.2370 -0.0004  0.1168
  520CHOL    R5 5004   6.500  17.530   6.057 -0.1303 -0.1671 -0.0649
  520CHOL    C1 5005   6.143  17.640   5.980 -0.0693  0.0547 -0.0384
  520CHOL    C2 5006   5.778  17.625   5.859 -0.1380 -0.1636 -0.0834
  521CHOL   ROH 5007   6.048  11.915   7.328  0.1514 -0.1899 -0.0368
  521CHOL    R1 5008   6.071  11.884   7.048  0.1739  0.0103 -0.0578
  521CHOL    R2 5009   5.858  11.922   6.876  0.1374 -0.0716 -0.0237
  521CHOL    R3 5010   6.029  12.095   6.754 -0.0213  0.1619  0.0744
  521CHOL    R4 5011   5.806  12.064   6.565  0.2514 -0.3956 -0.1962
  521CHOL    R5 5012   6.018  12.035   6.522  0.3773 -0.0379  0.0944
  521CHOL    C1 5013   5.937  12.309   6.269  0.1688 -0.3649 -0.2047
  521CHOL    C2 5014   5.698  12.331   5.872 -0.2048  0.1577  0.0618
  522DVPC   NC3 5015  13.408  23.204   6.672  0.1694 -0.5118  0.2779
  522DVPC   PO4 5016  13.431  23.121   6.218  0.1001 -0.2312  0.1934
  522DVPC   GL1 5017  13.388  22.781   5.974 -0.0892  0.1322 -0.0833
  522DVPC   GL2 5018  13.575  22.436   6.037  0.1470  0.0626  0.0924
  522DVPC   C1A 5019  13.176  22.581   5.593  0.3150 -0.3185  0.1539
  522DVPC   C2A 5020  13.004  22.617   5.221 -0.0756  0.0513  0.0990
  522DVPC   D3A 5021  12.775  22.652   4.844 -0.0244 -0.0319 -0.0370
  522DVPC   C4A 5022  12.880  22.360   4.745  0.0937  0.1213  0.1693
  522DVPC   C1B 5023  13.589  22.294   5.678  0.0650  0.0761  0.0406
  522DVPC   C2B 5024  13.493  22.239   5.241 -0.0646 -0.1028 -0.1533
  522DVPC   D3B 5025  13.524  22.085   4.853 -0.2019 -0.0468 -0.0414
  522DVPC   C4B 5026  13.421  22.342   4.554 -0.0162 -0.2775  0.2314
  523CHOL   ROH 5027  22.802  15.133   6.826 -0.1114  0.0816 -0.1868
  523CHOL    R1 5028  22.861  15.022   6.573  0.0366  0.1741 -0.1924
  523CHOL    R2 5029  22.667  14.976   6.381  0.1026 -0.0447 -0.1992
  523CHOL    R3 5030  22.832  15.126   6.225 -0.0708  0.1663 -0.1882
  523CHOL    R4 5031  22.657  14.987   6.036  0.1622 -0.1368 -0.2054
  523CHOL    R5 5032  22.875  14.988   6.035  0.1730  0.1773 -0.1512
  523CHOL    C1 5033  22.806  15.133   5.689  0.0344  0.0076 -0.1986
  523CHOL    C2 5034  22.794  14.926   5.464  0.2505  0.1316 -0.0246
  524DLPC   NC3 5035  18.729  20.242   6.340 -0.4130  0.1185 -0.0758
  524DLPC   PO4 5036  18.787  19.805   6.432  0.0756  0.1017  0.2137
  524DLPC   GL1 5037  19.069  19.707   6.146 -0.0980 -0.2401  0.0106
  524DLPC   GL2 5038  18.961  19.998   5.917 -0.2009  0.0607  0.1384
  524DLPC   C1A 5039  19.054  19.462   5.823  0.2644  0.0570  0.0157
  524DLPC   C2A 5040  18.979  19.456   5.486  0.0848 -0.3564  0.1525
  524DLPC   C3A 5041  18.947  19.354   5.102 -0.0136  0.3341 -0.2554
  524DLPC   C1B 5042  18.780  19.895   5.623 -0.0237  0.0935  0.2017
  524DLPC   C2B 5043  18.706  19.799   5.136 -0.0761 -0.2210  0.1439
  524DLPC   C3B 5044  18.857  19.806   4.829  0.0105  0.0130  0.0029
  525CHOL   ROH 5045   7.317   9.767   6.069  0.0567  0.0889 -0.1343
  525CHOL    R1 5046   7.306   9.716   5.791 -0.0737  0.0424 -0.1220
  525CHOL    R2 5047   7.168   9.879   5.616 -0.0186  0.1118 -0.1109
  525CHOL    R3 5048   7.407   9.888   5.487 -0.0508 -0.0862 -0.1853
  525CHOL    R4 5049   7.219  10.019   5.304  0.0355  0.1701 -0.0755
  525CHOL    R5 5050   7.352   9.852   5.256 -0.1534  0.0554 -0.1780
  525CHOL    C1 5051   7.473  10.108   5.001  0.0369  0.0181 -0.1248
  525CHOL    C2 5052   7.730  10.165   4.773 -0.0032  0.1240 -0.0189
  526CHOL   ROH 5053  20.228  20.818   6.204 -0.1261 -0.1076  0.1514
  526CHOL    R1 5054  20.388  20.678   6.017 -0.0971 -0.0419  0.1290
  526CHOL    R2 5055  20.294  20.461   5.874 -0.0800  0.0265  0.0263
  526CHOL    R3 5056  20.377  20.607   5.660 -0.0233  0.1000  0.0958
  526CHOL    R4 5057  20.361  20.332   5.560 -0.2791  0.1624 -0.0756
  526CHOL    R5 5058  20.534  20.465   5.548 -0.1678  0.0356 -0.0387
  526CHOL    C1 5059  20.478  20.395   5.177 -0.3416  0.3108 -0.0697
  526CHOL    C2 5060  20.389  20.316   4.775  0.2053  0.1698 -0.4248
  527APC    NC3 5061  22.162  17.340   7.263  0.1980  0.0245 -0.0393
  527APC    PO4 5062  21.999  17.563   6.945  0.0875 -0.1245 -0.1970
  527APC    GL1 5063  22.248  17.284   6.669 -0.0719 -0.1522 -0.0775
  527APC    GL2 5064  22.485  17.212   6.359  0.1047 -0.0098 -0.1796
  527APC    D1B 5065  22.522  17.434   5.933 -0.1795  0.0003  0.0820
  527APC    D2B 5066  22.680  17.021   5.919  0.1027  0.2608 -0.2711
  527APC    D3B 5067  22.947  17.128   6.272  0.0678  0.0744 -0.3541
  527APC    D4B 5068  23.294  17.073   5.968 -0.2893  0.2206 -0.0883
  527APC    C5B 5069  23.010  17.015   5.623 -0.4359 -0.0723  0.0485
  528DVPC   NC3 5070  20.985  18.827   6.363 -0.1491 -0.1855  0.2879
  528DVPC   PO4 5071  20.995  18.373   6.399 -0.1695  0.0089  0.0484
  528DVPC   GL1 5072  20.907  18.381   5.965 -0.0330 -0.2836 -0.1228
  528DVPC   GL2 5073  20.689  18.663   6.019  0.2780 -0.1326 -0.0199
  528DVPC   C1A 5074  21.038  18.266   5.589  0.1243 -0.2463  0.0937
  528DVPC   C2A 5075  21.092  18.183   5.209  0.0097  0.0939  0.0913
  528DVPC   D3A 5076  21.077  18.358   4.761 -0.0948  0.1301  0.0635
  528DVPC   C4A 5077  21.346  18.312   4.371 -0.2246  0.0529  0.0969
  528DVPC   C1B 5078  20.716  18.722   5.613 -0.0903  0.1620  0.1530
  528DVPC   C2B 5079  20.859  18.617   5.248 -0.1631 -0.1098 -0.1051
  528DVPC   D3B 5080  20.840  18.732   4.972 -0.0887 -0.1806  0.1269
  528DVPC   C4B 5081  20.706  19.033   4.747  0.0241  0.1468  0.0157
  529CHOL   ROH 5082   8.698  20.583   6.167 -0.0075 -0.1783 -0.1583
  529CHOL    R1 5083   8.699  20.489   5.900 -0.0186 -0.1363 -0.1746
  529CHOL    R2 5084   8.473  20.487   5.741 -0.0294 -0.1077 -0.1713
  529CHOL    R3 5085   8.632  20.627   5.570 -0.0298 -0.0792 -0.1461
  529CHOL    R4 5086   8.406  20.539   5.406 -0.0925  0.0870 -0.1290
  529CHOL    R5 5087   8.617  20.507   5.363 -0.1225  0.0361 -0.2008
  529CHOL    C1 5088   8.516  20.700   5.050 -0.1296  0.2270 -0.0808
  529CHOL    C2 5089   8.673  20.880   4.741 -0.1292 -0.0190 -0.2290
  530CHOL   ROH 5090  11.641   8.491   4.371  0.0645  0.1427  0.1900
  530CHOL    R1 5091  11.458   8.517   4.585 -0.0967 -0.0147  0.0749
  530CHOL    R2 5092  11.214   8.386   4.590  0.0515 -0.3133 -0.0334
  530CHOL    R3 5093  11.304   8.295   4.829  0.0294 -0.1339  0.0446
  530CHOL    R4 5094  11.014   8.257   4.840  0.0529 -0.2513 -0.0003
  530CHOL    R5 5095  11.137   8.363   4.986 -0.0318 -0.1158 -0.0349
  530CHOL    C1 5096  10.982   8.096   5.211  0.0330 -0.0468  0.0922
  530CHOL    C2 5097  11.006   7.996   5.608  0.0470  0.1181  0.0677
  531CHOL   ROH 5098   7.723  10.149   6.463  0.0540  0.1713  0.0565
  531CHOL    R1 5099   7.605  10.166   6.206  0.0015  0.0792  0.0749
  531CHOL    R2 5100   7.599  10.400   6.060 -0.0065  0.0205 -0.0168
  531CHOL    R3 5101   7.716  10.247   5.869 -0.0621 -0.0672  0.0178
  531CHOL    R4 5102   7.576  10.457   5.720  0.2119  0.0920 -0.0220
  531CHOL    R5 5103   7.556  10.241   5.691  0.0167  0.1128 -0.0609
  531CHOL    C1 5104   7.673  10.345   5.343  0.2869  0.0512  0.0074
  531CHOL    C2 5105   7.670  10.567   5.097 -0.1465 -0.0608  0.1176
  532PIPC   NC3 5106  18.135   8.144   7.154  0.3827  0.0174 -0.0362
  532PIPC   PO4 5107  18.201   7.600   7.053 -0.1677  0.0878  0.0312
  532PIPC   GL1 5108  18.404   7.824   6.764  0.1815  0.1755  0.1383
  532PIPC   GL2 5109  18.607   7.677   6.598  0.2139 -0.2430 -0.2926
  532PIPC   C1A 5110  18.476   8.235   6.578  0.0542  0.0895  0.0060
  532PIPC   D2A 5111  18.530   8.597   6.782  0.0406 -0.2301 -0.0872
  532PIPC   D3A 5112  18.524   8.726   6.378 -0.0091  0.0541 -0.4778
  532PIPC   C4A 5113  18.422   8.405   6.124  0.1024 -0.1251  0.0503
  532PIPC   C1B 5114  18.562   7.891   6.233 -0.0907  0.1740 -0.0717
  532PIPC   C2B 5115  18.467   7.898   5.908 -0.0282 -0.0666 -0.0063
  532PIPC   C3B 5116  18.488   8.225   5.608  0.0224 -0.2220 -0.1499
  532PIPC   C4B 5117  18.494   8.484   5.267  0.0470  0.0989 -0.4029
  533CHOL   ROH 5118   7.576   8.746   6.136  0.1479  0.0474  0.1037
  533CHOL    R1 5119   7.642   8.861   5.886 -0.0241 -0.0334  0.0202
  533CHOL    R2 5120   7.842   8.760   5.723  0.1239  0.1398  0.0926
  533CHOL    R3 5121   7.643   8.754   5.538  0.1253 -0.2839  0.0950
  533CHOL    R4 5122   7.891   8.754   5.381  0.1312  0.1173  0.0937
  533CHOL    R5 5123   7.723   8.892   5.360 -0.1270 -0.1900  0.0491
  533CHOL    C1 5124   7.733   8.745   5.008  0.1369 -0.2935  0.0966
  533CHOL    C2 5125   7.721   8.836   4.701  0.0012 -0.0265  0.2882
  534CHOL   ROH 5126  16.076  22.337   5.996 -0.0755  0.1817  0.1287
  534CHOL    R1 5127  15.897  22.376   5.781 -0.0856  0.1546  0.1330
  534CHOL    R2 5128  15.968  22.511   5.550 -0.0794  0.0758  0.0919
  534CHOL    R3 5129  15.883  22.284   5.429 -0.1336  0.0590  0.1592
  534CHOL    R4 5130  15.912  22.477   5.211  0.2836 -0.1174  0.0451
  534CHOL    R5 5131  15.734  22.360   5.257  0.1255  0.0665 -0.0705
  534CHOL    C1 5132  15.799  22.244   4.900  0.4441 -0.2456  0.0810
  534CHOL    C2 5133  15.724  22.385   4.703 -0.1550  0.1783 -0.1524
  535DVPC   NC3 5134  10.300  22.540   6.576  0.2033  0.0203 -0.2816
  535DVPC   PO4 5135   9.820  22.751   6.480  0.0691  0.1728 -0.2538
  535DVPC   GL1 5136   9.997  22.460   6.123  0.2094 -0.0625 -0.2694
  535DVPC   GL2 5137  10.016  22.177   6.261  0.2422 -0.1881  0.0106
  535DVPC   C1A 5138  10.068  22.408   5.581 -0.0242 -0.0056 -0.2565
  535DVPC   C2A 5139  10.055  22.330   5.124 -0.1259 -0.0119  0.1053
  535DVPC   D3A 5140   9.781  22.468   4.856 -0.3436  0.3599  0.1467
  535DVPC   C4A 5141   9.720  22.722   4.628 -0.0285  0.2090  0.0726
  535DVPC   C1B 5142   9.971  21.874   5.857  0.3698  0.1106 -0.1364
  535DVPC   C2B 5143  10.018  21.881   5.414  0.2571 -0.0325 -0.2470
  535DVPC   D3B 5144   9.976  21.638   5.011  0.0833 -0.2020  0.0882
  535DVPC   C4B 5145   9.810  21.978   4.779  0.2042 -0.3298 -0.1167
  536CHOL   ROH 5146  10.819  22.146   5.877  0.0531 -0.1091  0.0220
  536CHOL    R1 5147  10.978  22.133   5.643  0.0320 -0.0793  0.0068
  536CHOL    R2 5148  10.946  21.936   5.453 -0.0341 -0.0079 -0.0484
  536CHOL    R3 5149  10.922  22.148   5.284  0.0139  0.0472  0.0124
  536CHOL    R4 5150  11.097  21.959   5.143  0.0551  0.0731  0.0004
  536CHOL    R5 5151  11.139  22.169   5.185  0.0496  0.0673  0.0799
  536CHOL    C1 5152  11.163  22.171   4.804  0.1520  0.1720  0.0858
  536CHOL    C2 5153  11.107  22.201   4.404  0.3786  0.0090 -0.2543
  537PAPC   NC3 5154  12.619  21.329   6.849 -0.1083  0.0822  0.2229
  537PAPC   PO4 5155  12.601  21.628   6.490  0.2927 -0.0458 -0.0266
  537PAPC   GL1 5156  12.605  21.465   5.996 -0.1551 -0.3850 -0.1746
  537PAPC   GL2 5157  12.764  21.525   5.739 -0.1000  0.0129 -0.2229
  537PAPC   D1A 5158  12.285  21.584   5.727 -0.1805 -0.0635  0.0530
  537PAPC   D2A 5159  12.125  21.244   5.816 -0.0450 -0.1163 -0.0260
  537PAPC   D3A 5160  12.196  21.237   5.412  0.2353  0.3376 -0.2728
  537PAPC   D4A 5161  12.279  21.057   5.056  0.1500  0.0262  0.4917
  537PAPC   C5A 5162  12.583  21.037   4.698  0.1778  0.0503 -0.2574
  537PAPC   C1B 5163  13.002  21.387   5.535 -0.1530  0.1813 -0.1323
  537PAPC   C2B 5164  13.278  21.115   5.314 -0.2084  0.1859 -0.1815
  537PAPC   C3B 5165  13.418  20.861   4.958 -0.3824  0.0448  0.1134
  537PAPC   C4B 5166  13.754  20.678   4.712 -0.1859 -0.0269 -0.2207
  538PIPC   NC3 5167  10.303   6.157   6.673 -0.2603  0.2550 -0.2681
  538PIPC   PO4 5168  10.638   6.485   6.619 -0.0107  0.2764 -0.1700
  538PIPC   GL1 5169  10.681   6.700   6.239 -0.1202  0.1129  0.1524
  538PIPC   GL2 5170  10.782   6.922   6.287 -0.3942  0.1367 -0.0588
  538PIPC   C1A 5171  10.722   6.798   5.833 -0.0282 -0.2042 -0.0131
  538PIPC   D2A 5172  10.782   7.168   5.594  0.1502 -0.1127  0.0652
  538PIPC   D3A 5173  10.873   7.162   5.229 -0.0263  0.1423 -0.0651
  538PIPC   C4A 5174  11.252   7.407   5.072 -0.3185 -0.0087 -0.2331
  538PIPC   C1B 5175  10.671   7.259   6.040  0.2097 -0.2216 -0.0221
  538PIPC   C2B 5176  10.672   7.601   5.860 -0.0262 -0.0649 -0.0030
  538PIPC   C3B 5177  10.442   7.874   5.577 -0.0569 -0.2069  0.1038
  538PIPC   C4B 5178  10.495   7.982   5.152 -0.1382  0.1358  0.0561
  539POPC   NC3 5179  23.279  13.341   8.206  0.0325  0.2035  0.3196
  539POPC   PO4 5180  23.126  13.427   7.776 -0.0438  0.0540 -0.1454
  539POPC   GL1 5181  23.306  13.545   7.365  0.1253 -0.2234  0.1570
  539POPC   GL2 5182  23.445  13.279   7.278  0.0018  0.0294  0.0726
  539POPC   C1A 5183  23.122  13.679   6.959 -0.1601  0.0896 -0.0125
  539POPC   D2A 5184  22.886  13.708   6.518 -0.2204 -0.0038  0.0414
  539POPC   C3A 5185  22.523  13.470   6.543 -0.1387 -0.1918 -0.0395
  539POPC   C4A 5186  22.168  13.468   6.348 -0.0627 -0.1293  0.1768
  539POPC   C1B 5187  23.422  12.794   7.050  0.1064  0.0417  0.1851
  539POPC   C2B 5188  23.332  12.732   6.617  0.0412 -0.0400  0.2727
  539POPC   C3B 5189  23.309  12.726   6.155  0.0516  0.2016  0.1460
  539POPC   C4B 5190  23.369  12.718   5.703  0.0050  0.0765  0.1704
  540CHOL   ROH 5191  18.340   7.221   6.640  0.0729 -0.1321 -0.0301
  540CHOL    R1 5192  18.178   7.284   6.417  0.0790 -0.1115 -0.0284
  540CHOL    R2 5193  18.248   7.478   6.232  0.0986 -0.1166 -0.0244
  540CHOL    R3 5194  18.212   7.276   6.054  0.0764 -0.1088 -0.0291
  540CHOL    R4 5195  18.132   7.518   5.909  0.0413 -0.1015 -0.0021
  540CHOL    R5 5196  18.013   7.337   5.935  0.0522 -0.1089  0.0087
  540CHOL    C1 5197  18.030   7.352   5.554 -0.0134 -0.0853  0.0063
  540CHOL    C2 5198  17.794   7.554   5.322  0.0618  0.1881  0.3247
  541CHOL   ROH 5199  25.391  14.695   7.278 -0.0905  0.0928  0.0532
  541CHOL    R1 5200  25.431  14.785   7.012 -0.3001  0.0224 -0.0027
  541CHOL    R2 5201  25.600  14.657   6.836 -0.0512  0.2633  0.0639
  541CHOL    R3 5202  25.379  14.652   6.677 -0.0616 -0.2828  0.0745
  541CHOL    R4 5203  25.605  14.633   6.491  0.0297  0.5537  0.0417
  541CHOL    R5 5204  25.442  14.779   6.483 -0.4342  0.0835  0.1696
  541CHOL    C1 5205  25.401  14.615   6.141  0.0672  0.2101  0.0387
  541CHOL    C2 5206  25.613  14.789   5.780  0.1354 -0.1646  0.1043
  542CHOL   ROH 5207   6.777  10.258   6.584 -0.1456  0.2447 -0.2230
  542CHOL    R1 5208   6.734  10.516   6.476 -0.1712  0.1967 -0.3274
  542CHOL    R2 5209   6.938  10.668   6.366 -0.1553  0.2404 -0.2347
  542CHOL    R3 5210   6.772  10.676   6.151 -0.0149  0.1165 -0.3501
  542CHOL    R4 5211   7.012  10.818   6.064 -0.0595  0.3042 -0.1802
  542CHOL    R5 5212   6.808  10.892   6.056 -0.1140  0.1482 -0.3192
  542CHOL    C1 5213   6.900  10.913   5.686  0.1280  0.2250 -0.2569
  542CHOL    C2 5214   7.240  10.937   5.435 -0.0839  0.4761 -0.0898
  543CHOL   ROH 5215  17.835   7.964   6.788  0.0883 -0.0822  0.0451
  543CHOL    R1 5216  17.784   7.990   6.511  0.0646 -0.0328  0.0548
  543CHOL    R2 5217  17.914   8.175   6.352  0.0787 -0.0352  0.0720
  543CHOL    R3 5218  17.975   7.956   6.203  0.0250 -0.0212  0.0270
  543CHOL    R4 5219  17.944   8.172   6.008  0.2054  0.0673  0.0805
  543CHOL    R5 5220  17.842   7.979   6.005  0.1060  0.1133 -0.0180
  543CHOL    C1 5221  18.019   7.964   5.668  0.2288  0.1401  0.0432
  543CHOL    C2 5222  18.215   7.777   5.427  0.0712  0.1383 -0.1129
  544DTPC   NC3 5223  20.950  12.919   7.574  0.3101 -0.0483  0.0824
  544DTPC   PO4 5224  21.167  13.209   7.269 -0.1444  0.2300  0.1741
  544DTPC   GL1 5225  20.837  13.234   6.893 -0.5010  0.0921 -0.0391
  544DTPC   GL2 5226  21.117  13.516   6.814 -0.0501  0.3651 -0.2942
  544DTPC   C1A 5227  20.660  13.176   6.509 -0.2465 -0.0499 -0.0052
  544DTPC   C2A 5228  20.542  13.135   6.051  0.0351 -0.2559 -0.1216
  544DTPC   C1B 5229  21.184  13.262   6.464  0.0974 -0.1942 -0.2534
  544DTPC   C2B 5230  21.101  13.172   6.019  0.2093 -0.0274  0.1095
  545DAPC   NC3 5231  21.535  10.842   7.537 -0.3756  0.1593  0.0376
  545DAPC   PO4 5232  21.813  11.030   7.214 -0.1126 -0.0085 -0.0533
  545DAPC   GL1 5233  21.986  11.137   6.875  0.3373  0.0057  0.5407
  545DAPC   GL2 5234  22.203  11.315   6.838  0.0950 -0.3100  0.0550
  545DAPC   D1A 5235  21.979  10.936   6.497  0.0083 -0.0207 -0.4423
  545DAPC   D2A 5236  22.047  11.178   6.164 -0.0041  0.0608 -0.2481
  545DAPC   D3A 5237  21.691  10.893   5.954  0.2019 -0.1013 -0.2755
  545DAPC   D4A 5238  21.504  11.108   5.651 -0.0391  0.1876 -0.1953
  545DAPC   C5A 5239  21.635  11.060   5.289  0.2969  0.3355 -0.1690
  545DAPC   D1B 5240  22.425  11.107   6.458 -0.3260 -0.0352 -0.1072
  545DAPC   D2B 5241  22.357  11.514   6.409  0.0367 -0.2587 -0.2190
  545DAPC   D3B 5242  22.756  11.394   6.196  0.3089 -0.0401  0.1860
  545DAPC   D4B 5243  22.473  11.146   5.978  0.3157 -0.1432  0.2767
  545DAPC   C5B 5244  22.150  10.730   5.992  0.1593  0.3489  0.0142
  546DPSM   NC3 5245   6.978  18.803   6.968  0.2298  0.1302 -0.0568
  546DPSM   PO4 5246   6.997  18.394   7.120 -0.1049  0.1280  0.1051
  546DPSM   AM1 5247   6.889  17.990   6.975 -0.0074 -0.2327  0.2427
  546DPSM   AM2 5248   7.219  17.937   6.794 -0.0422 -0.1557 -0.3304
  546DPSM   T1A 5249   6.592  17.940   6.652 -0.0332  0.3901 -0.3380
  546DPSM   C2A 5250   6.399  18.049   6.284 -0.1567  0.0677  0.0741
  546DPSM   C3A 5251   6.162  18.151   5.988 -0.1951 -0.1742  0.0175
  546DPSM   C1B 5252   7.053  17.944   6.413 -0.0805 -0.4239 -0.0307
  546DPSM   C2B 5253   6.846  17.959   5.982 -0.2262 -0.1461 -0.1157
  546DPSM   C3B 5254   6.605  17.967   5.752  0.0565 -0.0589  0.0835
  546DPSM   C4B 5255   6.348  18.196   5.499 -0.1407  0.1010  0.2311
  547DGPE   NH3 5256  14.411   7.745   7.282  0.0734  0.2155 -0.2079
  547DGPE   PO4 5257  14.305   7.659   6.874  0.3668 -0.1298 -0.0431
  547DGPE   GL1 5258  14.511   7.511   6.490  0.1990 -0.3193 -0.0851
  547DGPE   GL2 5259  14.764   7.307   6.543 -0.3179  0.1378  0.1032
  547DGPE   C1A 5260  14.742   7.566   6.091 -0.0271 -0.1870  0.0463
  547DGPE   C2A 5261  14.676   7.653   5.754 -0.1647  0.1417  0.2800
  547DGPE   D3A 5262  14.848   7.691   5.426 -0.0655 -0.2343  0.2101
  547DGPE   C4A 5263  14.989   7.302   5.117  0.0163  0.0930 -0.0184
  547DGPE   C5A 5264  15.052   6.920   4.842  0.1197  0.0026  0.3481
  547DGPE   C1B 5265  14.813   7.050   6.124  0.0334  0.2712 -0.1044
  547DGPE   C2B 5266  14.833   7.152   5.676 -0.0931 -0.0922  0.0990
  547DGPE   D3B 5267  14.556   7.270   5.356  0.2626 -0.2180  0.2311
  547DGPE   C4B 5268  14.539   7.488   5.149 -0.1393 -0.2386  0.0174
  547DGPE   C5B 5269  14.413   7.854   5.119  0.0969  0.0041  0.1822
  548DPPC   NC3 5270  12.026   6.705   6.613 -0.1131 -0.0610 -0.0462
  548DPPC   PO4 5271  11.600   6.665   6.404  0.1031 -0.0049  0.5500
  548DPPC   GL1 5272  11.609   6.446   6.069  0.1223 -0.2132  0.0370
  548DPPC   GL2 5273  11.935   6.383   6.064 -0.0960  0.0527  0.0482
  548DPPC   C1A 5274  11.516   6.370   5.727  0.0254  0.0741 -0.2652
  548DPPC   C2A 5275  11.560   6.304   5.373  0.1626 -0.2075 -0.0216
  548DPPC   C3A 5276  11.249   6.383   5.068 -0.1597 -0.2466 -0.0047
  548DPPC   C4A 5277  11.025   6.621   4.772  0.0456  0.0268 -0.2158
  548DPPC   C1B 5278  12.104   6.337   5.698  0.0481 -0.1481  0.0784
  548DPPC   C2B 5279  12.254   6.211   5.295  0.0859 -0.0098  0.1530
  548DPPC   C3B 5280  11.980   6.268   4.893  0.0606 -0.0844  0.2175
  548DPPC   C4B 5281  11.582   6.192   4.750 -0.1701 -0.2483  0.0094
  549CHOL   ROH 5282  14.216   5.051   6.362 -0.2528 -0.0391  0.1271
  549CHOL    R1 5283  14.195   4.988   6.087 -0.3011  0.0438  0.1109
  549CHOL    R2 5284  14.081   5.160   5.902  0.0161  0.2716  0.1155
  549CHOL    R3 5285  14.318   5.127   5.774 -0.0039 -0.0963  0.1628
  549CHOL    R4 5286  14.148   5.266   5.581  0.1994  0.0093  0.0634
  549CHOL    R5 5287  14.257   5.081   5.547 -0.0266 -0.1467  0.1810
  549CHOL    C1 5288  14.409   5.298   5.273  0.2873 -0.4888  0.0775
  549CHOL    C2 5289  14.593   5.529   5.149  0.1274  0.2412  0.1862
  550CHOL   ROH 5290  14.709   5.228   6.377 -0.0657 -0.3575 -0.0082
  550CHOL    R1 5291  14.648   5.175   6.106 -0.1124 -0.0331 -0.0670
  550CHOL    R2 5292  14.643   5.374   5.913  0.2617  0.1482  0.0836
  550CHOL    R3 5293  14.818   5.210   5.786  0.0106 -0.0575 -0.0012
  550CHOL    R4 5294  14.727   5.393   5.578  0.2645  0.1458  0.0859
  550CHOL    R5 5295  14.724   5.176   5.569 -0.0513  0.1609 -0.0009
  550CHOL    C1 5296  14.940   5.250   5.264  0.0304 -0.0488  0.0077
  550CHOL    C2 5297  15.265   5.302   4.860  0.3501  0.0846  0.2105
  551APC    NC3 5298   8.103   9.317   6.779  0.0177  0.4215  0.0453
  551APC    PO4 5299   7.890   8.934   6.559  0.0021  0.0277 -0.1555
  551APC    GL1 5300   8.104   8.708   6.249  0.0436  0.1067  0.2636
  551APC    GL2 5301   8.267   8.649   6.106 -0.0080  0.1806 -0.4081
  551APC    D1B 5302   8.711   8.461   5.979  0.3706 -0.1880 -0.1625
  551APC    D2B 5303   8.594   8.901   5.794 -0.1077 -0.1039 -0.1519
  551APC    D3B 5304   8.347   8.620   5.649  0.0864  0.0393 -0.0980
  551APC    D4B 5305   8.385   8.803   5.295  0.1931  0.0399  0.1664
  551APC    C5B 5306   8.235   8.722   4.839  0.0014  0.0170  0.0218
  552DIPC   NC3 5307  22.971  17.846   7.562  0.0519 -0.2418  0.4624
  552DIPC   PO4 5308  23.373  17.721   7.299 -0.3698  0.0431  0.0924
  552DIPC   GL1 5309  23.348  17.457   6.912  0.0711  0.0536  0.1190
  552DIPC   GL2 5310  23.400  17.154   7.048  0.1787  0.4966 -0.0881
  552DIPC   C1A 5311  23.364  17.348   6.433  0.0580  0.2501  0.2164
  552DIPC   D2A 5312  23.610  17.452   6.039 -0.2915  0.1190  0.2396
  552DIPC   D3A 5313  23.617  17.913   5.864  0.0012  0.1080 -0.0043
  552DIPC   C4A 5314  23.249  18.128   5.542  0.0482 -0.1425  0.1417
  552DIPC   C1B 5315  23.331  16.890   6.728 -0.1751  0.2089  0.0239
  552DIPC   D2B 5316  23.292  16.745   6.340  0.1194  0.0130 -0.1559
  552DIPC   D3B 5317  23.455  16.610   5.915 -0.0935 -0.0911  0.1962
  552DIPC   C4B 5318  23.441  16.796   5.572 -0.0837 -0.0820 -0.0774
  553CHOL   ROH 5319  18.932  20.827   5.725  0.2402  0.1295 -0.1048
  553CHOL    R1 5320  18.842  20.852   5.458  0.1254  0.0031 -0.0790
  553CHOL    R2 5321  19.015  20.894   5.246  0.0197  0.0715 -0.1496
  553CHOL    R3 5322  18.891  20.674   5.144  0.1340 -0.0387 -0.0549
  553CHOL    R4 5323  19.006  20.809   4.911 -0.1649  0.0760 -0.1475
  553CHOL    R5 5324  18.799  20.749   4.936 -0.0971 -0.1116  0.0159
  553CHOL    C1 5325  18.886  20.554   4.621 -0.1649 -0.0248 -0.0574
  553CHOL    C2 5326  18.983  20.567   4.315 -0.0714 -0.1317  0.0885
  554PIPC   NC3 5327   8.218  15.769   6.460 -0.3906 -0.2444 -0.0188
  554PIPC   PO4 5328   7.993  16.212   6.563 -0.2279 -0.0794  0.0590
  554PIPC   GL1 5329   7.557  16.222   6.347  0.2436 -0.2634 -0.0358
  554PIPC   GL2 5330   7.292  16.481   6.486 -0.3151  0.1848 -0.2376
  554PIPC   C1A 5331   7.223  16.274   5.959  0.1292  0.2481  0.1656
  554PIPC   D2A 5332   6.952  16.300   5.634  0.2499 -0.0826 -0.0735
  554PIPC   D3A 5333   7.156  16.336   5.293 -0.1900 -0.0119  0.2225
  554PIPC   C4A 5334   7.030  16.375   4.891  0.0938 -0.2384 -0.1969
  554PIPC   C1B 5335   7.206  16.726   6.115 -0.0990  0.3081 -0.1570
  554PIPC   C2B 5336   7.033  16.804   5.635 -0.2003 -0.0095  0.1646
  554PIPC   C3B 5337   6.890  16.780   5.248 -0.0306  0.1504 -0.0963
  554PIPC   C4B 5338   6.760  16.808   4.856  0.1906  0.1197 -0.0275
  555PVSM   NC3 5339   9.278  21.272   7.013  0.0135  0.0156 -0.0198
  555PVSM   PO4 5340   9.455  21.008   6.645 -0.0787  0.3252 -0.2559
  555PVSM   AM1 5341   9.311  21.283   6.347 -0.1776 -0.1416 -0.3664
  555PVSM   AM2 5342   9.101  21.577   6.308  0.0623  0.4739 -0.0473
  555PVSM   T1A 5343   9.266  21.337   5.919 -0.1041 -0.1243 -0.3121
  555PVSM   C2A 5344   9.159  21.398   5.608 -0.3574 -0.3337  0.2062
  555PVSM   C3A 5345   9.203  21.395   5.234  0.0094  0.1915  0.1526
  555PVSM   C1B 5346   8.785  21.441   5.984  0.0106 -0.1250 -0.2476
  555PVSM   C2B 5347   8.656  21.488   5.583  0.1034 -0.3182  0.0284
  555PVSM   D3B 5348   8.728  21.580   5.225 -0.0658 -0.0307 -0.2779
  555PVSM   C4B 5349   8.802  21.340   4.901 -0.0489 -0.1686 -0.1260
  556PVSM   NC3 5350  20.669   8.374   7.187  0.0302 -0.0228 -0.1339
  556PVSM   PO4 5351  20.665   8.013   7.486  0.2991 -0.4168  0.0134
  556PVSM   AM1 5352  20.478   7.936   7.143 -0.0721  0.2280 -0.4544
  556PVSM   AM2 5353  20.207   7.712   7.048  0.0630 -0.1206  0.1171
  556PVSM   T1A 5354  20.564   8.172   6.730  0.1535  0.1518  0.3860
  556PVSM   C2A 5355  20.587   8.475   6.317 -0.1683  0.2759 -0.0163
  556PVSM   C3A 5356  20.640   8.663   5.939  0.1303 -0.0518  0.0863
  556PVSM   C1B 5357  20.263   7.760   6.662 -0.2436 -0.1200  0.0279
  556PVSM   C2B 5358  20.401   7.979   6.241 -0.1501 -0.3418 -0.0228
  556PVSM   D3B 5359  20.514   8.141   5.875 -0.0645  0.0301 -0.0001
  556PVSM   C4B 5360  20.450   8.245   5.480 -0.1319  0.2072  0.1768
  557CHOL   ROH 5361  24.351  12.464   7.156 -0.0916  0.0833  0.1122
  557CHOL    R1 5362  24.396  12.567   6.896  0.0680 -0.0305  0.0934
  557CHOL    R2 5363  24.563  12.442   6.714 -0.0368 -0.2615  0.1521
  557CHOL    R3 5364  24.343  12.454   6.555  0.0025 -0.0570  0.1115
  557CHOL    R4 5365  24.569  12.440   6.369  0.0344 -0.2898  0.1542
  557CHOL    R5 5366  24.411  12.590   6.370  0.1760 -0.1318  0.1153
  557CHOL    C1 5367  24.367  12.450   6.018  0.1128 -0.1143  0.1174
  557CHOL    C2 5368  24.582  12.474   5.838  0.1560 -0.1055 -0.0465
  558CHOL   ROH 5369  16.508  22.564   5.735 -0.0284  0.1706 -0.0918
  558CHOL    R1 5370  16.534  22.445   5.480 -0.0997  0.0635 -0.0496
  558CHOL    R2 5371  16.340  22.279   5.372 -0.2384  0.2070 -0.0240
  558CHOL    R3 5372  16.352  22.453   5.164 -0.0454  0.1307 -0.0794
  558CHOL    R4 5373  16.263  22.201   5.044 -0.0935  0.1288 -0.0403
  558CHOL    R5 5374  16.433  22.322   4.981 -0.0032  0.0304  0.0097
  558CHOL    C1 5375  16.230  22.320   4.658  0.1719  0.0116 -0.1019
  558CHOL    C2 5376  16.048  22.093   4.450 -0.2218 -0.1208 -0.1808
  559DAPC   NC3 5377   2.666  14.347   8.701 -0.1053  0.0498  0.3045
  559DAPC   PO4 5378   3.161  14.337   8.691  0.2373 -0.0902  0.1015
  559DAPC   GL1 5379   3.086  14.158   8.256  0.1634  0.1822  0.1878
  559DAPC   GL2 5380   2.833  14.152   8.016 -0.1995  0.1713 -0.0386
  559DAPC   D1A 5381   3.152  13.734   8.081 -0.0687  0.3390  0.1803
  559DAPC   D2A 5382   3.569  13.838   7.901  0.2077 -0.1137  0.0039
  559DAPC   D3A 5383   3.296  14.111   7.689  0.0615 -0.0434  0.2013
  559DAPC   D4A 5384   3.388  14.128   7.224  0.0439 -0.1508 -0.2228
  559DAPC   C5A 5385   3.756  13.833   7.067  0.0878  0.0475  0.1857
  559DAPC   D1B 5386   2.782  14.198   7.611  0.3828  0.1641  0.0084
  559DAPC   D2B 5387   2.914  13.782   7.636 -0.0471 -0.2270  0.2919
  559DAPC   D3B 5388   2.833  13.792   7.247 -0.1321  0.0973  0.0667
  559DAPC   D4B 5389   2.967  13.353   7.355  0.2207 -0.0047  0.0506
  559DAPC   C5B 5390   3.025  13.155   7.766  0.2769  0.3953  0.2547
  560DPCE   AM1 5391   5.855  11.394   6.919 -0.0684  0.0837  0.3322
  560DPCE   AM2 5392   5.887  11.405   7.196  0.0225  0.0004  0.1318
  560DPCE   T1A 5393   5.641  11.568   6.545  0.1709 -0.2240  0.2135
  560DPCE   C2A 5394   5.761  11.750   6.187  0.0693 -0.5148 -0.0241
  560DPCE   C3A 5395   5.637  11.738   5.818  0.1918  0.0872  0.2476
  560DPCE   C1B 5396   5.419  11.645   7.040  0.1283  0.0422  0.1402
  560DPCE   C2B 5397   5.341  11.949   6.704  0.0103  0.1014 -0.1113
  560DPCE   C3B 5398   5.417  12.255   6.388 -0.0635 -0.5227 -0.0251
  560DPCE   C4B 5399   5.204  12.417   6.041  0.0525  0.2103 -0.1239
  561CHOL   ROH 5400  18.611   3.567   3.581 -0.2215  0.1658  0.1514
  561CHOL    R1 5401  18.700   3.760   3.768 -0.0405  0.1812  0.0521
  561CHOL    R2 5402  18.615   3.762   4.031 -0.0048  0.3695  0.0642
  561CHOL    R3 5403  18.882   3.759   4.083  0.0009  0.1777  0.0281
  561CHOL    R4 5404  18.771   3.950   4.276  0.1424  0.1281  0.1591
  561CHOL    R5 5405  18.935   3.986   4.137  0.1450  0.1140  0.1599
  561CHOL    C1 5406  19.113   4.056   4.467  0.2334 -0.1925  0.1805
  561CHOL    C2 5407  19.042   4.395   4.662  0.0254 -0.0791 -0.0113
  562DTPC   NC3 5408  14.695   5.813   6.909  0.3604 -0.2930 -0.1738
  562DTPC   PO4 5409  14.557   5.498   6.728  0.1740  0.4777  0.0203
  562DTPC   GL1 5410  14.525   5.721   6.422  0.1991  0.0756 -0.1813
  562DTPC   GL2 5411  14.261   5.579   6.251  0.0508 -0.0586 -0.1024
  562DTPC   C1A 5412  14.612   5.878   6.037  0.1666 -0.0351  0.0389
  562DTPC   C2A 5413  14.842   5.955   5.679  0.1547  0.1177 -0.2133
  562DTPC   C1B 5414  14.244   5.676   5.820  0.0304  0.0068  0.1601
  562DTPC   C2B 5415  14.169   5.738   5.399  0.0853 -0.0339  0.0651
  563PEPC   NC3 5416  12.959  21.808   6.213  0.0649  0.2017 -0.0758
  563PEPC   PO4 5417  12.720  22.112   6.340  0.0331  0.2194 -0.0440
  563PEPC   GL1 5418  12.550  22.206   5.968  0.0185  0.1319 -0.1907
  563PEPC   GL2 5419  12.530  22.444   5.738  0.1545  0.0067  0.2880
  563PEPC   C1A 5420  12.551  21.966   5.541 -0.3817 -0.1318 -0.0082
  563PEPC   C2A 5421  12.377  21.755   5.230 -0.0951 -0.3679  0.3047
  563PEPC   D3A 5422  12.335  21.508   4.819 -0.3316  0.2549  0.1807
  563PEPC   D4A 5423  12.151  21.307   4.507 -0.2077  0.2105  0.0650
  563PEPC   C5A 5424  12.307  20.924   4.321 -0.2097 -0.4003 -0.1339
  563PEPC   C1B 5425  12.489  22.497   5.339  0.0949 -0.1601  0.0668
  563PEPC   C2B 5426  12.557  22.226   5.067 -0.0220  0.3843 -0.1902
  563PEPC   C3B 5427  12.586  21.927   4.745  0.0005  0.2243  0.3562
  563PEPC   C4B 5428  12.693  21.529   4.468  0.0114 -0.0028  0.2353
  564IPC    NC3 5429   9.893   7.782   7.168 -0.2300 -0.0921  0.1224
  564IPC    PO4 5430   9.676   7.829   6.753 -0.0027  0.1046  0.2745
  564IPC    GL1 5431   9.959   7.984   6.554  0.1980 -0.0834  0.0573
  564IPC    GL2 5432  10.011   8.083   6.238  0.0589  0.0351 -0.1847
  564IPC    C1B 5433  10.196   8.248   5.814 -0.0260 -0.2951  0.2006
  564IPC    D2B 5434  10.102   8.359   5.471  0.2377  0.2967 -0.4728
  564IPC    D3B 5435  10.227   8.404   5.105  0.1804  0.0665  0.0759
  564IPC    C4B 5436  10.642   8.451   5.089  0.1024 -0.0753  0.0570
  565CHOL   ROH 5437  20.839  19.176   5.850 -0.0738  0.1895 -0.0726
  565CHOL    R1 5438  20.872  19.270   5.585 -0.0226  0.1698 -0.0724
  565CHOL    R2 5439  21.117  19.271   5.457 -0.0321 -0.0077 -0.0858
  565CHOL    R3 5440  20.982  19.131   5.267 -0.1453  0.0954 -0.0846
  565CHOL    R4 5441  21.236  19.202   5.140 -0.0006 -0.2578 -0.0222
  565CHOL    R5 5442  21.037  19.241   5.062  0.0664 -0.0326 -0.1039
  565CHOL    C1 5443  21.179  19.030   4.778 -0.0887 -0.3064  0.0159
  565CHOL    C2 5444  21.404  19.000   4.589  0.1256 -0.1184 -0.0418
  566CHOL   ROH 5445   6.420  16.321   6.984  0.2253  0.2008  0.0604
  566CHOL    R1 5446   6.187  16.345   6.825  0.1190  0.0068  0.1828
  566CHOL    R2 5447   6.194  16.431   6.563 -0.1067  0.1599  0.2246
  566CHOL    R3 5448   6.061  16.199   6.516  0.1518  0.0208  0.1626
  566CHOL    R4 5449   6.022  16.357   6.273 -0.1938  0.1295  0.2836
  566CHOL    R5 5450   5.866  16.265   6.395 -0.0083 -0.1418  0.3247
  566CHOL    C1 5451   5.796  16.095   6.060 -0.0019 -0.0186  0.2599
  566CHOL    C2 5452   5.818  16.099   5.749  0.0393 -0.1537 -0.1356
  567PEPC   NC3 5453  19.350   8.850   7.528 -0.1154  0.1139  0.0302
  567PEPC   PO4 5454  18.999   8.685   7.675  0.2026  0.0965  0.0850
  567PEPC   GL1 5455  18.898   8.958   7.201  0.4159 -0.1521 -0.2089
  567PEPC   GL2 5456  18.980   9.289   7.123 -0.0337  0.0219  0.0818
  567PEPC   C1A 5457  19.001   8.916   6.779 -0.1805  0.2425 -0.0304
  567PEPC   C2A 5458  19.049   8.822   6.409 -0.2111 -0.2842  0.1268
  567PEPC   D3A 5459  19.129   8.895   5.914 -0.2564  0.2211 -0.0307
  567PEPC   D4A 5460  18.767   8.811   5.919  0.0301 -0.2934 -0.1348
  567PEPC   C5A 5461  18.457   8.901   5.621  0.1034  0.0263  0.0663
  567PEPC   C1B 5462  19.037   9.521   6.795  0.0168 -0.1721 -0.1022
  567PEPC   C2B 5463  18.975   9.567   6.427 -0.3377 -0.2542  0.1307
  567PEPC   C3B 5464  19.183   9.733   5.995  0.1261  0.0187 -0.4120
  567PEPC   C4B 5465  19.595   9.682   5.857 -0.6618 -0.0259 -0.1112
  568CHOL   ROH 5466  23.186  14.140   7.375  0.0290  0.1320  0.0766
  568CHOL    R1 5467  23.204  14.238   7.110  0.0864  0.1457  0.0847
  568CHOL    R2 5468  23.440  14.241   6.968  0.0920  0.0310  0.0880
  568CHOL    R3 5469  23.294  14.105   6.784  0.0209  0.1240  0.0755
  568CHOL    R4 5470  23.502  14.240   6.628  0.0625  0.0689  0.0830
  568CHOL    R5 5471  23.287  14.250   6.594  0.0637  0.1619  0.1032
  568CHOL    C1 5472  23.401  14.110   6.257 -0.0212  0.1782  0.0684
  568CHOL    C2 5473  23.287  14.383   6.065  0.3649 -0.3184 -0.1160
  569DTPC   NC3 5474  23.707  15.690   8.095  0.1160 -0.0154 -0.0332
  569DTPC   PO4 5475  23.883  15.826   7.649 -0.1702  0.1225 -0.3241
  569DTPC   GL1 5476  24.189  15.890   7.304 -0.1019  0.4541 -0.2290
  569DTPC   GL2 5477  24.410  16.219   7.246  0.4713 -0.1385 -0.3142
  569DTPC   C1A 5478  24.126  16.202   6.839  0.1830  0.1350  0.2959
  569DTPC   C2A 5479  24.050  16.121   6.446 -0.0730 -0.1127  0.0555
  569DTPC   C1B 5480  24.588  16.438   6.924  0.0779  0.0308  0.2035
  569DTPC   C2B 5481  24.577  16.491   6.501  0.2888  0.1261  0.1741
  570CHOL   ROH 5482  23.712  15.721   7.185 -0.0159  0.2393  0.0471
  570CHOL    R1 5483  23.817  15.741   6.923  0.0158  0.1673  0.0538
  570CHOL    R2 5484  24.083  15.697   6.865  0.0038  0.0581  0.0830
  570CHOL    R3 5485  23.981  15.520   6.686 -0.0467  0.0755  0.0948
  570CHOL    R4 5486  24.227  15.617   6.561 -0.0573  0.0623  0.0531
  570CHOL    R5 5487  24.028  15.616   6.473 -0.0769  0.0843  0.0902
  570CHOL    C1 5488  24.215  15.404   6.216 -0.1405  0.0811  0.0469
  570CHOL    C2 5489  24.201  15.181   5.886  0.1853  0.1457 -0.2517
  571CHOL   ROH 5490  17.870   5.859   6.601  0.0199  0.0521  0.0129
  571CHOL    R1 5491  17.756   5.999   6.384 -0.1134 -0.0309  0.0291
  571CHOL    R2 5492  17.903   6.081   6.165 -0.2082  0.0578 -0.0004
  571CHOL    R3 5493  17.714   5.944   6.027 -0.1451 -0.0709  0.0384
  571CHOL    R4 5494  17.915   6.015   5.826 -0.2880  0.1744 -0.0270
  571CHOL    R5 5495  17.702   6.056   5.815 -0.3335 -0.0133  0.0762
  571CHOL    C1 5496  17.745   5.847   5.499 -0.2752  0.1215 -0.0059
  571CHOL    C2 5497  17.962   5.928   5.159  0.0082 -0.0270 -0.0119
  572CHOL   ROH 5498  10.504  22.371   6.158 -0.0017  0.0889  0.0388
  572CHOL    R1 5499  10.457  22.370   5.879  0.0010  0.0978  0.0386
  572CHOL    R2 5500  10.512  22.587   5.718  0.0597  0.0809  0.0374
  572CHOL    R3 5501  10.657  22.406   5.577  0.0135  0.0414  0.0395
  572CHOL    R4 5502  10.559  22.596   5.375  0.1470  0.1263  0.0499
  572CHOL    R5 5503  10.536  22.379   5.372  0.0500  0.1355  0.0035
  572CHOL    C1 5504  10.723  22.430   5.044  0.1546  0.1158  0.0592
  572CHOL    C2 5505  10.657  22.391   4.755  0.0017  0.1823  0.0363
  573DTPC   NC3 5506  18.521  21.796   6.622  0.2137 -0.1498  0.2643
  573DTPC   PO4 5507  18.450  21.458   6.194  0.3224 -0.1163 -0.2043
  573DTPC   GL1 5508  18.605  21.297   5.842 -0.0401 -0.0601  0.1603
  573DTPC   GL2 5509  18.362  20.887   5.823  0.0079 -0.1422 -0.1742
  573DTPC   C1A 5510  18.685  21.342   5.478  0.2342 -0.0325  0.2870
  573DTPC   C2A 5511  18.613  21.304   5.114  0.0488 -0.3438  0.1923
  573DTPC   C1B 5512  18.338  21.001   5.387 -0.0548 -0.2018 -0.2717
  573DTPC   C2B 5513  18.289  20.901   5.010  0.0661  0.0504 -0.2117
  574CHOL   ROH 5514   8.000   6.664   5.911  0.0596 -0.0930 -0.0838
  574CHOL    R1 5515   8.059   6.577   5.649  0.0570 -0.0972 -0.0832
  574CHOL    R2 5516   7.921   6.669   5.428 -0.0468 -0.2122 -0.0699
  574CHOL    R3 5517   8.170   6.730   5.338 -0.1013 -0.0739 -0.1285
  574CHOL    R4 5518   7.989   6.809   5.120 -0.1755 -0.3541 -0.1645
  574CHOL    R5 5519   8.163   6.677   5.104 -0.0751 -0.2275 -0.0931
  574CHOL    C1 5520   8.263   6.949   4.855 -0.3017 -0.3067 -0.2746
  574CHOL    C2 5521   8.277   6.727   4.501 -0.0926 -0.1720  0.1742
  575CHOL   ROH 5522   6.908  18.390   6.628 -0.0506  0.0533  0.0950
  575CHOL    R1 5523   6.752  18.355   6.394 -0.0441  0.0509  0.0915
  575CHOL    R2 5524   6.539  18.520   6.332 -0.0000  0.0886  0.0521
  575CHOL    R3 5525   6.673  18.551   6.098  0.0183  0.0192  0.0524
  575CHOL    R4 5526   6.391  18.587   6.027  0.0165 -0.0033  0.0233
  575CHOL    R5 5527   6.532  18.449   5.934  0.0267 -0.0333  0.0737
  575CHOL    C1 5528   6.431  18.655   5.630  0.0432 -0.1223  0.0070
  575CHOL    C2 5529   6.250  18.659   5.315 -0.0508  0.0181  0.0472
  576CHOL   ROH 5530  18.073   9.241   5.480  0.0322  0.1314  0.2859
  576CHOL    R1 5531  18.115   9.512   5.409  0.0358  0.1030  0.1764
  576CHOL    R2 5532  18.044   9.615   5.163 -0.0401  0.0251  0.1643
  576CHOL    R3 5533  17.909   9.796   5.313  0.0312  0.0904  0.1495
  576CHOL    R4 5534  17.956   9.932   5.058 -0.2183 -0.0724  0.0129
  576CHOL    R5 5535  18.008  10.007   5.256 -0.0759  0.0813 -0.0798
  576CHOL    C1 5536  17.778  10.287   5.138 -0.2550 -0.0679 -0.0890
  576CHOL    C2 5537  17.454  10.303   5.149  0.0543 -0.2496  0.2385
  577CHOL   ROH 5538  18.919   6.950   6.081  0.2060  0.0766  0.1431
  577CHOL    R1 5539  19.072   7.019   5.853  0.1012 -0.0015  0.0477
  577CHOL    R2 5540  18.958   7.056   5.604 -0.0399  0.0845  0.1221
  577CHOL    R3 5541  19.084   7.297   5.618  0.1169  0.0074  0.0592
  577CHOL    R4 5542  18.967   7.289   5.349 -0.3802  0.2495  0.2549
  577CHOL    R5 5543  19.176   7.328   5.399 -0.2610  0.1012 -0.0936
  577CHOL    C1 5544  19.090   7.650   5.213 -0.4311  0.2731  0.2731
  577CHOL    C2 5545  19.026   7.895   4.871 -0.0726  0.2188 -0.1228
  578DVPC   NC3 5546  11.609   5.989   6.835 -0.0701  0.3674  0.2366
  578DVPC   PO4 5547  11.749   5.625   6.501 -0.1054 -0.2119 -0.2114
  578DVPC   GL1 5548  11.822   5.715   6.055  0.0405  0.2097 -0.0835
  578DVPC   GL2 5549  11.814   5.429   5.867 -0.3159  0.0718 -0.2602
  578DVPC   C1A 5550  11.751   5.919   5.638  0.0114 -0.5102  0.1657
  578DVPC   C2A 5551  11.850   5.838   5.208  0.0183 -0.1187  0.0187
  578DVPC   D3A 5552  11.930   5.766   4.772 -0.1678 -0.0216 -0.1477
  578DVPC   C4A 5553  12.127   5.939   4.477  0.1097  0.0774  0.0865
  578DVPC   C1B 5554  11.829   5.405   5.480  0.1903 -0.3139 -0.1993
  578DVPC   C2B 5555  11.808   5.291   5.061 -0.2094  0.1738 -0.0206
  578DVPC   D3B 5556  11.661   5.258   4.687  0.1028 -0.1950  0.0274
  578DVPC   C4B 5557  11.379   4.987   4.419 -0.1912 -0.0053  0.1550
  579CHOL   ROH 5558   6.341  10.691   6.476 -0.0931  0.2270 -0.0486
  579CHOL    R1 5559   6.257  10.813   6.235 -0.1340  0.0736 -0.1123
  579CHOL    R2 5560   6.390  10.776   5.995 -0.1600 -0.0578 -0.1034
  579CHOL    R3 5561   6.144  10.702   5.907 -0.1641 -0.1339 -0.0333
  579CHOL    R4 5562   6.307  10.723   5.664 -0.1276 -0.5112 -0.0476
  579CHOL    R5 5563   6.116  10.822   5.702 -0.1133 -0.4161 -0.2116
  579CHOL    C1 5564   6.027  10.624   5.389 -0.1126 -0.8466  0.0508
  579CHOL    C2 5565   6.104  10.673   5.068  0.1494 -0.4183 -0.2057
  580CHOL   ROH 5566  10.893   5.933   5.691 -0.2100  0.0641 -0.1119
  580CHOL    R1 5567  11.002   5.998   5.438 -0.1757  0.0292 -0.1061
  580CHOL    R2 5568  11.263   5.937   5.368 -0.1283  0.1257 -0.0189
  580CHOL    R3 5569  11.143   5.815   5.157 -0.0194 -0.0019 -0.0086
  580CHOL    R4 5570  11.421   5.852   5.072 -0.0765  0.3407 -0.0546
  580CHOL    R5 5571  11.243   5.917   4.965 -0.1746  0.1366 -0.0177
  580CHOL    C1 5572  11.400   5.689   4.702  0.0558  0.3461 -0.0658
  580CHOL    C2 5573  11.531   5.596   4.338  0.4036 -0.1276 -0.1203
  581CHOL   ROH 5574  22.084  18.123   6.136 -0.2451 -0.1850  0.0861
  581CHOL    R1 5575  22.312  18.151   5.972 -0.1802 -0.1130  0.1875
  581CHOL    R2 5576  22.480  17.939   5.912 -0.2031 -0.1035  0.0954
  581CHOL    R3 5577  22.429  18.014   5.656 -0.0941  0.0907  0.1288
  581CHOL    R4 5578  22.649  17.823   5.634 -0.1390  0.0357  0.0756
  581CHOL    R5 5579  22.644  18.024   5.552 -0.0513  0.0982  0.2123
  581CHOL    C1 5580  22.699  17.826   5.231  0.0007  0.2986  0.0956
  581CHOL    C2 5581  23.109  17.913   5.045 -0.0969  0.3815  0.1938
  582PIPC   NC3 5582   7.517  17.495   6.764 -0.1347  0.1841 -0.3052
  582PIPC   PO4 5583   7.771  17.797   6.644 -0.1509 -0.0701  0.1478
  582PIPC   GL1 5584   7.797  18.010   6.272 -0.0327  0.2472  0.2609
  582PIPC   GL2 5585   7.899  18.404   6.279 -0.1772  0.0747 -0.0438
  582PIPC   C1A 5586   7.907  18.116   5.903  0.3547  0.2464 -0.0143
  582PIPC   D2A 5587   7.666  18.398   5.761  0.2110  0.0828 -0.0819
  582PIPC   D3A 5588   7.485  18.487   5.399 -0.0031  0.0784 -0.0261
  582PIPC   C4A 5589   7.157  18.240   5.116  0.4125  0.0177 -0.2678
  582PIPC   C1B 5590   8.074  18.691   5.954  0.2811 -0.1661 -0.2580
  582PIPC   C2B 5591   7.853  18.769   5.561  0.2567 -0.1631 -0.1275
  582PIPC   C3B 5592   7.674  18.960   5.147  0.0685 -0.1545 -0.0887
  582PIPC   C4B 5593   7.313  19.187   5.125  0.0926 -0.0368  0.1759
  583PAPC   NC3 5594  20.328  19.509   6.722 -0.2533  0.2438  0.4211
  583PAPC   PO4 5595  20.537  19.638   6.464  0.3390 -0.1479  0.3031
  583PAPC   GL1 5596  20.454  19.737   6.086 -0.2817  0.0301  0.0742
  583PAPC   GL2 5597  20.154  19.931   6.032  0.1679  0.2544 -0.0111
  583PAPC   D1A 5598  20.573  19.617   5.637  0.0142 -0.0258  0.2302
  583PAPC   D2A 5599  20.435  19.844   5.505  0.1771 -0.0081 -0.1944
  583PAPC   D3A 5600  20.287  19.906   5.136  0.0499  0.0677  0.0371
  583PAPC   D4A 5601  19.914  19.758   5.060 -0.1853 -0.2640 -0.0691
  583PAPC   C5A 5602  19.867  19.631   4.692  0.0921 -0.0031  0.0642
  583PAPC   C1B 5603  20.100  19.488   5.822  0.1694 -0.2604  0.1686
  583PAPC   C2B 5604  20.185  19.432   5.347  0.0172  0.0548  0.0917
  583PAPC   C3B 5605  20.200  19.267   4.991 -0.4857  0.0509 -0.0449
  583PAPC   C4B 5606  20.203  19.195   4.472  0.0128  0.0831 -0.0855
  584DPPC   NC3 5607  22.986  16.808   7.298  0.0562  0.0975  0.1581
  584DPPC   PO4 5608  22.768  16.414   7.225 -0.2353  0.0045  0.2138
  584DPPC   GL1 5609  22.740  16.257   6.869 -0.1769 -0.1319 -0.2640
  584DPPC   GL2 5610  23.033  16.056   7.050  0.2312  0.2103 -0.0618
  584DPPC   C1A 5611  22.686  16.108   6.462 -0.1531  0.0267  0.2868
  584DPPC   C2A 5612  22.631  16.010   5.995  0.0198 -0.0427  0.2336
  584DPPC   C3A 5613  22.527  16.175   5.628  0.0458 -0.0335  0.2370
  584DPPC   C4A 5614  22.624  16.437   5.300 -0.0418  0.1760  0.2364
  584DPPC   C1B 5615  23.027  15.845   6.678  0.0344  0.0141  0.0932
  584DPPC   C2B 5616  23.062  15.662   6.295 -0.1172 -0.2285 -0.1877
  584DPPC   C3B 5617  23.260  15.349   6.015  0.2500  0.1724  0.0351
  584DPPC   C4B 5618  23.529  15.319   5.678 -0.1850  0.0298 -0.2156
  585CHOL   ROH 5619  18.137  21.347   5.725  0.1486  0.2729  0.1776
  585CHOL    R1 5620  18.055  21.471   5.484  0.1181 -0.0002  0.0434
  585CHOL    R2 5621  18.204  21.458   5.252  0.1770 -0.1159  0.0874
  585CHOL    R3 5622  17.971  21.364   5.146  0.2609 -0.3661  0.1192
  585CHOL    R4 5623  18.148  21.404   4.915  0.0149  0.3632  0.0301
  585CHOL    R5 5624  17.947  21.485   4.941 -0.1249 -0.0463  0.3384
  585CHOL    C1 5625  17.897  21.284   4.620 -0.0009  0.4072  0.0265
  585CHOL    C2 5626  18.122  21.300   4.287  0.1943  0.0368  0.1763
  586DAPE   NH3 5627   6.212  19.890   7.556 -0.3491  0.0758 -0.1619
  586DAPE   PO4 5628   6.585  19.882   7.312 -0.1019  0.1915 -0.0519
  586DAPE   GL1 5629   6.784  20.161   7.099  0.1857 -0.1276  0.1201
  586DAPE   GL2 5630   7.025  19.944   6.917  0.0417 -0.2426 -0.1472
  586DAPE   D1A 5631   6.811  20.572   6.923  0.1282 -0.0966  0.1195
  586DAPE   D2A 5632   7.094  20.696   6.715 -0.0094  0.2314 -0.0228
  586DAPE   D3A 5633   7.311  20.430   6.452 -0.0044  0.4193  0.3463
  586DAPE   D4A 5634   7.538  20.763   6.217 -0.0167  0.1507  0.1972
  586DAPE   C5A 5635   7.446  20.876   5.797  0.1356  0.2598  0.1969
  586DAPE   D1B 5636   6.644  19.923   6.685  0.1463 -0.1541  0.0675
  586DAPE   D2B 5637   6.814  20.327   6.471 -0.2880  0.2751 -0.1765
  586DAPE   D3B 5638   6.740  20.082   6.101 -0.2130 -0.0801  0.0384
  586DAPE   D4B 5639   6.439  19.867   6.228  0.0133  0.1030  0.0447
  586DAPE   C5B 5640   6.116  19.855   5.948 -0.0427  0.0050  0.0433
  587CHOL   ROH 5641  16.802  22.093   5.852  0.1426 -0.0704  0.0076
  587CHOL    R1 5642  16.830  21.988   5.591  0.0709 -0.1773  0.0419
  587CHOL    R2 5643  16.618  21.880   5.450 -0.0064 -0.0660  0.0722
  587CHOL    R3 5644  16.696  22.060   5.261  0.1318 -0.1842  0.0150
  587CHOL    R4 5645  16.570  21.843   5.109 -0.1274 -0.0970  0.0927
  587CHOL    R5 5646  16.769  21.926   5.077 -0.0475 -0.3037  0.0267
  587CHOL    C1 5647  16.614  21.990   4.734 -0.0678 -0.2256  0.0509
  587CHOL    C2 5648  16.719  22.003   4.347 -0.1770  0.1694  0.1642
  588CHOL   ROH 5649   9.572  22.246   6.011  0.2459  0.3085 -0.1105
  588CHOL    R1 5650   9.597  22.323   5.740  0.0904  0.1822 -0.1622
  588CHOL    R2 5651   9.618  22.139   5.535  0.1189  0.0880 -0.0727
  588CHOL    R3 5652   9.407  22.276   5.433 -0.0047 -0.0939 -0.0657
  588CHOL    R4 5653   9.525  22.141   5.202  0.2140  0.1342 -0.0995
  588CHOL    R5 5654   9.483  22.354   5.220 -0.0236  0.0865 -0.0117
  588CHOL    C1 5655   9.272  22.270   4.913  0.1534 -0.0095 -0.1087
  588CHOL    C2 5656   9.173  22.124   4.553  0.0223 -0.0052  0.0467
  589DPPC   NC3 5657  16.895  23.833   5.838  0.0312  0.5466  0.0405
  589DPPC   PO4 5658  16.667  23.558   5.993 -0.0347  0.1678 -0.2298
  589DPPC   GL1 5659  16.521  23.351   5.610 -0.0421 -0.0248 -0.2699
  589DPPC   GL2 5660  16.405  23.047   5.645  0.1321  0.0047 -0.1695
  589DPPC   C1A 5661  16.495  23.411   5.213 -0.0796 -0.0134 -0.2229
  589DPPC   C2A 5662  16.544  23.240   4.810 -0.3982  0.0498  0.3461
  589DPPC   C3A 5663  16.753  23.213   4.400  0.0715  0.0061 -0.1214
  589DPPC   C4A 5664  16.996  22.996   4.055 -0.0732  0.0341 -0.1498
  589DPPC   C1B 5665  16.233  22.979   5.235  0.2282 -0.2472 -0.0350
  589DPPC   C2B 5666  16.217  22.852   4.815  0.0016 -0.1388 -0.1513
  589DPPC   C3B 5667  16.228  22.932   4.403 -0.0260 -0.0116  0.2189
  589DPPC   C4B 5668  16.407  22.950   4.040 -0.0165 -0.0395 -0.3254
  590PAPC   NC3 5669  11.050  22.905   6.662  0.1025  0.2323  0.3375
  590PAPC   PO4 5670  10.804  22.453   6.636  0.0420  0.2350 -0.0814
  590PAPC   GL1 5671  11.012  22.520   6.282 -0.2090 -0.3813  0.1278
  590PAPC   GL2 5672  10.980  22.563   5.924 -0.1031  0.0515 -0.0161
  590PAPC   D1A 5673  11.344  22.850   6.234 -0.1813  0.1804  0.1199
  590PAPC   D2A 5674  11.386  23.318   6.161  0.1269  0.0242 -0.2445
  590PAPC   D3A 5675  11.341  23.539   5.730  0.2014 -0.0946 -0.1502
  590PAPC   D4A 5676  11.174  23.950   5.492 -0.1163  0.1128 -0.1318
  590PAPC   C5A 5677  10.882  24.110   5.131 -0.1201 -0.3116  0.3151
  590PAPC   C1B 5678  11.081  22.605   5.515 -0.1985 -0.0364  0.0690
  590PAPC   C2B 5679  11.142  22.814   5.079  0.1446 -0.1389 -0.0414
  590PAPC   C3B 5680  11.342  23.106   4.778  0.0182  0.0516  0.2393
  590PAPC   C4B 5681  11.574  23.468   4.599 -0.3300 -0.1864 -0.1002
  591CHOL   ROH 5682   6.464  18.367   6.942 -0.1045 -0.1386 -0.0297
  591CHOL    R1 5683   6.301  18.389   6.711 -0.0387 -0.1220 -0.0740
  591CHOL    R2 5684   6.059  18.523   6.712 -0.0148 -0.0887 -0.1440
  591CHOL    R3 5685   6.171  18.660   6.505  0.0536 -0.1110 -0.1224
  591CHOL    R4 5686   5.900  18.596   6.414 -0.1751  0.4542  0.0624
  591CHOL    R5 5687   6.086  18.552   6.310 -0.3340  0.1982 -0.1457
  591CHOL    C1 5688   5.912  18.767   6.047 -0.2042  0.7495  0.2029
  591CHOL    C2 5689   5.967  18.571   5.772  0.0015 -0.1551 -0.2275
  592CHOL   ROH 5690  13.566  24.222   5.237 -0.3349 -0.0661 -0.1042
  592CHOL    R1 5691  13.588  24.031   5.029 -0.1307 -0.0608 -0.0872
  592CHOL    R2 5692  13.430  24.039   4.802 -0.1733 -0.2833 -0.0616
  592CHOL    R3 5693  13.669  24.036   4.674 -0.1914 -0.0016 -0.0991
  592CHOL    R4 5694  13.476  23.942   4.474 -0.0771 -0.4534 -0.0011
  592CHOL    R5 5695  13.659  23.841   4.535  0.0919 -0.1210  0.0434
  592CHOL    C1 5696  13.728  23.882   4.162 -0.0380 -0.2881 -0.0010
  592CHOL    C2 5697  13.876  23.564   3.977  0.1060  0.1540  0.2206
  593APC    NC3 5698  19.734  22.013   6.384  0.0067 -0.2253  0.1518
  593APC    PO4 5699  19.605  22.488   6.148 -0.0419 -0.1572  0.1487
  593APC    GL1 5700  19.457  22.091   5.950  0.0750  0.2779  0.0633
  593APC    GL2 5701  19.430  21.850   5.662 -0.0045 -0.0112 -0.0468
  593APC    D1B 5702  19.600  21.761   5.233 -0.2737  0.1276 -0.0861
  593APC    D2B 5703  19.900  21.761   4.924  0.1557  0.0177  0.0560
  593APC    D3B 5704  19.534  21.680   4.652  0.0564 -0.0144 -0.0787
  593APC    D4B 5705  19.281  22.073   4.767 -0.0135 -0.2061  0.2119
  593APC    C5B 5706  19.275  22.102   5.169  0.1028  0.0752 -0.1730
  594DPPC   NC3 5707  14.605  23.738   5.748  0.3959 -0.3929 -0.0485
  594DPPC   PO4 5708  14.149  24.029   5.730 -0.3283  0.1450 -0.2788
  594DPPC   GL1 5709  14.050  23.706   5.492  0.1348  0.0064  0.0465
  594DPPC   GL2 5710  14.305  23.596   5.349 -0.4376 -0.2162 -0.1303
  594DPPC   C1A 5711  13.972  23.671   5.025 -0.0447 -0.0926 -0.1607
  594DPPC   C2A 5712  14.000  23.459   4.611 -0.1045 -0.2419  0.2350
  594DPPC   C3A 5713  13.892  23.190   4.290 -0.0680  0.1433 -0.1057
  594DPPC   C4A 5714  13.790  22.817   4.081  0.4820 -0.0781 -0.0232
  594DPPC   C1B 5715  14.295  23.313   5.103 -0.2537  0.0292  0.2425
  594DPPC   C2B 5716  14.221  23.010   4.699 -0.2226  0.1659  0.0797
  594DPPC   C3B 5717  14.332  22.914   4.269  0.1088 -0.0129  0.0087
  594DPPC   C4B 5718  14.544  22.921   3.858 -0.4282 -0.1553 -0.2830
  595CHOL   ROH 5719  21.463  13.858   4.621  0.1838  0.0166  0.1785
  595CHOL    R1 5720  21.453  14.141   4.611  0.0654  0.0165  0.2421
  595CHOL    R2 5721  21.477  14.299   4.837  0.1880 -0.0140  0.2605
  595CHOL    R3 5722  21.676  14.416   4.694  0.0288  0.0815  0.1175
  595CHOL    R4 5723  21.601  14.616   4.893  0.1476  0.0074  0.2208
  595CHOL    R5 5724  21.611  14.646   4.678 -0.0469  0.0622  0.2254
  595CHOL    C1 5725  21.859  14.912   4.791 -0.0253  0.1097  0.0635
  595CHOL    C2 5726  21.945  15.244   4.983  0.2614 -0.0212 -0.0907
  596CHOL   ROH 5727  13.766  23.220   5.815  0.1238  0.1720 -0.0574
  596CHOL    R1 5728  13.809  23.296   5.546 -0.1022  0.2326 -0.0768
  596CHOL    R2 5729  13.934  23.131   5.362  0.1310  0.4427 -0.0997
  596CHOL    R3 5730  13.708  23.175   5.218  0.0012  0.0308 -0.0385
  596CHOL    R4 5731  13.892  23.048   5.030  0.3703  0.7279 -0.2075
  596CHOL    R5 5732  13.787  23.236   5.000 -0.1348  0.5119  0.0269
  596CHOL    C1 5733  13.655  23.041   4.701  0.3876  0.5073 -0.2128
  596CHOL    C2 5734  13.506  22.874   4.496 -0.0114 -0.1921  0.1867
  597CHOL   ROH 5735   9.726   8.469   5.887 -0.1526  0.1063 -0.0544
  597CHOL    R1 5736   9.728   8.614   5.644 -0.2199  0.1587 -0.0232
  597CHOL    R2 5737   9.600   8.857   5.614 -0.1422  0.2094  0.0959
  597CHOL    R3 5738   9.845   8.940   5.531 -0.1543  0.1407 -0.0138
  597CHOL    R4 5739   9.657   9.086   5.362 -0.2087  0.2768  0.1412
  597CHOL    R5 5740   9.823   8.963   5.294 -0.2888  0.2294  0.0011
  597CHOL    C1 5741   9.920   9.297   5.137 -0.2588  0.2515  0.0646
  597CHOL    C2 5742   9.817   9.444   4.877 -0.1707  0.2464 -0.0339
  598DTPE   NH3 5743   7.676  19.206   6.666 -0.0803 -0.3578  0.0809
  598DTPE   PO4 5744   7.585  19.575   6.847  0.0444 -0.2445  0.4577
  598DTPE   GL1 5745   7.301  19.679   6.434  0.0199 -0.1484  0.1164
  598DTPE   GL2 5746   7.409  19.320   6.267  0.4419 -0.1347  0.2190
  598DTPE   C1A 5747   7.089  19.726   5.982 -0.0426  0.1047 -0.2096
  598DTPE   C2A 5748   6.937  19.863   5.664  0.2568  0.2980 -0.1978
  598DTPE   C1B 5749   7.259  19.286   5.868  0.0432 -0.1587 -0.0055
  598DTPE   C2B 5750   7.052  19.420   5.508  0.0732 -0.5776  0.3757
  599DVPC   NC3 5751  21.176   7.280   7.748 -0.2594  0.2166 -0.2780
  599DVPC   PO4 5752  21.175   7.332   7.268 -0.2267 -0.1877  0.2931
  599DVPC   GL1 5753  21.019   7.463   6.854  0.1314  0.2858 -0.2365
  599DVPC   GL2 5754  20.733   7.539   6.865  0.0690 -0.1375  0.1339
  599DVPC   C1A 5755  20.840   7.111   6.459 -0.0035 -0.1601 -0.2065
  599DVPC   C2A 5756  20.966   7.153   6.128  0.1414 -0.0051 -0.1505
  599DVPC   D3A 5757  21.153   7.047   5.719 -0.2008 -0.0418 -0.2140
  599DVPC   C4A 5758  21.133   7.095   5.354  0.1100  0.2170 -0.0382
  599DVPC   C1B 5759  20.779   7.690   6.482  0.3058  0.3697 -0.0756
  599DVPC   C2B 5760  20.914   8.030   6.222  0.0554 -0.0160  0.1306
  599DVPC   D3B 5761  20.987   8.070   5.770 -0.0980 -0.0695  0.0670
  599DVPC   C4B 5762  20.926   8.459   5.607  0.1076  0.0139  0.0017
  600PIPC   NC3 5763   5.807  14.500   7.915 -0.0373 -0.1001  0.1312
  600PIPC   PO4 5764   5.619  14.849   8.096  0.0626  0.1208 -0.0889
  600PIPC   GL1 5765   5.310  14.551   7.715 -0.0550 -0.0251 -0.0681
  600PIPC   GL2 5766   5.565  14.441   7.466  0.0106 -0.1052  0.3540
  600PIPC   C1A 5767   4.970  14.266   7.647 -0.1379  0.2776  0.1306
  600PIPC   D2A 5768   4.568  14.326   7.393 -0.1023 -0.1047  0.0382
  600PIPC   D3A 5769   4.400  14.797   7.227 -0.0755 -0.0496 -0.3047
  600PIPC   C4A 5770   4.242  14.874   6.818 -0.1649  0.1057 -0.0135
  600PIPC   C1B 5771   5.306  14.394   7.104 -0.1181  0.1621 -0.0257
  600PIPC   C2B 5772   5.279  14.233   6.708  0.2969 -0.3756 -0.0519
  600PIPC   C3B 5773   5.068  13.893   6.477 -0.0304 -0.1761 -0.2494
  600PIPC   C4B 5774   4.927  13.962   6.081 -0.3294  0.0581  0.0618
  601CHOL   ROH 5775  21.148  12.634   7.127  0.1648  0.0281  0.1037
  601CHOL    R1 5776  21.015  12.644   6.877  0.0886 -0.0110  0.1423
  601CHOL    R2 5777  21.086  12.822   6.679 -0.0304  0.0176  0.1268
  601CHOL    R3 5778  21.105  12.597   6.528  0.0026  0.0291  0.1137
  601CHOL    R4 5779  20.980  12.795   6.351  0.0265  0.0441  0.1060
  601CHOL    R5 5780  20.904  12.596   6.398  0.0228  0.0360  0.0785
  601CHOL    C1 5781  20.936  12.567   6.019  0.0908  0.0701  0.0815
  601CHOL    C2 5782  20.689  12.340   5.767  0.2226  0.2306 -0.3009
  602PGPC   NC3 5783  18.466   6.910   7.634  0.2111  0.0772  0.3173
  602PGPC   PO4 5784  18.577   6.600   7.254  0.0522 -0.2485 -0.4296
  602PGPC   GL1 5785  18.533   6.662   6.821 -0.1377  0.2378  0.0389
  602PGPC   GL2 5786  18.680   6.803   6.537  0.3102  0.1207  0.0425
  602PGPC   C1A 5787  18.276   6.367   6.509  0.1000 -0.0355 -0.0368
  602PGPC   C2A 5788  18.301   6.463   6.078 -0.1007  0.1411 -0.0661
  602PGPC   D3A 5789  18.095   6.425   5.666 -0.1484 -0.1370  0.1860
  602PGPC   C4A 5790  18.204   6.342   5.321 -0.0274 -0.4409  0.2205
  602PGPC   C5A 5791  18.253   6.166   4.843 -0.2042  0.0342 -0.1557
  602PGPC   C1B 5792  18.499   6.914   6.241 -0.1828 -0.2731 -0.0161
  602PGPC   C2B 5793  18.433   6.878   5.742 -0.0844 -0.2518  0.0340
  602PGPC   C3B 5794  18.557   6.815   5.385 -0.1090 -0.2661 -0.1165
  602PGPC   C4B 5795  18.707   7.027   5.005 -0.1558  0.0597  0.3468
  603CHOL   ROH 5796   5.394  19.132   5.269 -0.1083 -0.0178  0.1218
[truncated: 5,079,605 more chars]
