# Supplementary material for: The bending rigidity of the red blood cell cytoplasmic membrane
Source: PLoS One. 2022 Aug 1;17(8):e0269619. doi: 10.1371/journal.pone.0269619 (PMC9342732; doi:10.1371/journal.pone.0269619)
Supplement: S2 File — (ZIP) [file pone.0269619.s002.zip › MD_SupplementaryMaterial/RBC_NoCholesterol.gro]

Martini system
108026
    1DTPC   NC3    1  30.125  15.026   6.338  0.0539 -0.1436  0.0510
    1DTPC   PO4    2  30.208  14.599   6.368  0.0411 -0.1347 -0.0429
    1DTPC   GL1    3  30.484  14.818   6.078  0.1706  0.0766 -0.1964
    1DTPC   GL2    4  30.768  14.941   6.254  0.1380 -0.1954 -0.2421
    1DTPC   C1A    5  30.548  15.049   5.769 -0.1030 -0.0110  0.1249
    1DTPC   C2A    6  30.728  15.516   5.813  0.1103 -0.1286 -0.1037
    1DTPC   C1B    7  31.124  14.978   5.955 -0.0081 -0.0827  0.1453
    1DTPC   C2B    8  31.301  14.878   5.594 -0.1731  0.3107  0.1987
    2APC    NC3    9   2.175  12.075   8.150 -0.2754 -0.0166  0.0827
    2APC    PO4   10   2.304  11.861   7.740 -0.0704 -0.2233 -0.0389
    2APC    GL1   11   2.086  11.452   7.722  0.1853 -0.2977 -0.1115
    2APC    GL2   12   1.894  11.181   7.438  0.1738  0.1519 -0.1749
    2APC    D1B   13   1.667  10.705   7.303  0.0345  0.0659  0.1560
    2APC    D2B   14   1.743  10.644   6.867  0.0716 -0.1206 -0.3503
    2APC    D3B   15   1.302  10.582   6.834 -0.3475 -0.1068  0.0387
    2APC    D4B   16   1.070  10.969   6.895 -0.1619 -0.0143 -0.0288
    2APC    C5B   17   1.215  11.291   6.749  0.2520  0.0766  0.0401
    3DYPC   NC3   18  21.691  28.750   7.390 -0.2891 -0.1298 -0.2292
    3DYPC   PO4   19  22.112  28.582   7.423 -0.0632 -0.1556 -0.3046
    3DYPC   GL1   20  21.960  28.603   6.915  0.2380 -0.0447 -0.1961
    3DYPC   GL2   21  22.006  28.906   6.814 -0.4099 -0.1227 -0.0449
    3DYPC   C1A   22  22.233  28.580   6.496  0.0921 -0.1410 -0.2760
    3DYPC   D2A   23  22.083  28.675   6.071 -0.1836  0.2782 -0.1987
    3DYPC   C3A   24  22.094  28.509   5.634 -0.1466  0.1122 -0.1234
    3DYPC   C1B   25  22.006  29.079   6.421  0.0301  0.0039 -0.1274
    3DYPC   D2B   26  22.231  29.454   6.180 -0.1542  0.0201  0.1511
    3DYPC   C3B   27  22.017  29.881   6.280 -0.0196 -0.0704 -0.0405
    4PIPC   NC3   28   3.653  34.929   7.792 -0.0163 -0.1082 -0.0637
    4PIPC   PO4   29   3.724  34.558   7.695 -0.0880 -0.1398  0.3863
    4PIPC   GL1   30   3.803  34.684   7.283 -0.2165  0.4029  0.1180
    4PIPC   GL2   31   4.071  34.406   7.266  0.0297 -0.1231 -0.0499
    4PIPC   C1A   32   3.753  34.841   6.867 -0.2476 -0.0471 -0.0877
    4PIPC   D2A   33   3.563  34.917   6.447 -0.1696 -0.0316 -0.0380
    4PIPC   D3A   34   3.082  34.901   6.296  0.1119 -0.4360 -0.0399
    4PIPC   C4A   35   3.115  34.674   5.934  0.1027 -0.0607 -0.0544
    4PIPC   C1B   36   4.016  34.361   6.848 -0.0632 -0.2455  0.2656
    4PIPC   C2B   37   3.697  34.353   6.393  0.1607  0.2278 -0.2451
    4PIPC   C3B   38   3.584  34.538   6.011  0.1670 -0.2375 -0.0942
    4PIPC   C4B   39   3.490  34.387   5.543  0.0671 -0.2318  0.2168
    5CDL0   GL0   40  32.674   8.439   6.353 -0.1572  0.0665 -0.0514
    5CDL0  PO41   41  32.831   8.096   6.292 -0.2892 -0.0065 -0.0470
    5CDL0  GL11   42  32.905   8.163   5.870 -0.2911  0.0965 -0.1995
    5CDL0  GL21   43  32.805   8.388   5.865 -0.2051 -0.2140  0.1736
    5CDL0  C1A1   44  32.585   8.052   5.599  0.0607  0.0041  0.0868
    5CDL0  C2A1   45  32.403   8.179   5.254 -0.3485  0.2411 -0.0346
    5CDL0  D3A1   46  32.184   8.024   4.904 -0.0649 -0.2425 -0.1660
    5CDL0  C4A1   47  31.760   8.027   4.955  0.1233  0.3570  0.0341
    5CDL0  C5A1   48  31.347   7.975   4.701 -0.2482  0.1370  0.0507
    5CDL0  C1B1   49  32.889   8.531   5.366 -0.1311  0.0582 -0.0773
    5CDL0  C2B1   50  33.003   8.817   5.029  0.3654 -0.1529 -0.0813
    5CDL0  D3B1   51  32.766   8.875   4.696  0.1540 -0.1346 -0.2894
    5CDL0  C4B1   52  32.734   8.541   4.311 -0.0710  0.1826  0.0035
    5CDL0  C5B1   53  32.625   8.233   4.051  0.1865  0.0216  0.1955
    5CDL0  PO42   54  32.889   8.705   6.229 -0.1702 -0.1098 -0.1117
    5CDL0  GL12   55  33.046   8.824   5.745 -0.1504 -0.1816 -0.2952
    5CDL0  GL22   56  33.102   9.154   5.867 -0.0389  0.0924 -0.1904
    5CDL0  C1A2   57  33.299   8.911   5.420  0.0100  0.0649 -0.0387
    5CDL0  C2A2   58  33.678   9.015   5.120 -0.2485 -0.1276 -0.0993
    5CDL0  D3A2   59  33.960   9.210   4.928  0.0997  0.2515  0.1260
    5CDL0  C4A2   60  34.171   9.564   4.962  0.2091 -0.0478  0.0658
    5CDL0  C5A2   61  34.045  10.033   4.862  0.2625  0.0692  0.1438
    5CDL0  C1B2   62  33.136   9.415   5.516  0.3119  0.1263 -0.1034
    5CDL0  C2B2   63  33.231   9.445   5.129 -0.0404  0.2988  0.0944
    5CDL0  D3B2   64  33.230   9.251   4.689  0.0292  0.2962 -0.3193
    5CDL0  C4B2   65  33.570   8.951   4.625 -0.0101  0.1702 -0.1534
    5CDL0  C5B2   66  33.444   8.544   4.490 -0.0584 -0.1680 -0.3290
    6POPC   NC3   67  12.006   5.746   8.193 -0.1418  0.1789  0.2440
    6POPC   PO4   68  12.144   5.496   7.963  0.0269  0.1501  0.2229
    6POPC   GL1   69  12.387   5.513   7.647 -0.0421 -0.0263  0.2512
    6POPC   GL2   70  12.653   5.620   7.588 -0.1045  0.0584  0.0696
    6POPC   C1A   71  12.060   5.436   7.256 -0.2687 -0.3398  0.0803
    6POPC   D2A   72  11.835   5.126   7.104  0.3714 -0.1803 -0.0057
    6POPC   C3A   73  11.711   4.778   6.915 -0.1394 -0.0908 -0.0911
    6POPC   C4A   74  11.776   4.648   6.481  0.3193  0.0058  0.2129
    6POPC   C1B   75  12.518   5.476   7.105 -0.1137 -0.0938 -0.1927
    6POPC   C2B   76  12.547   5.533   6.581 -0.3589 -0.0143 -0.3985
    6POPC   C3B   77  12.393   5.659   6.161  0.0072 -0.0018  0.1228
    6POPC   C4B   78  12.452   6.133   5.990  0.1532  0.1604  0.2213
    7PAPC   NC3   79   3.758  32.628   8.092  0.1379 -0.1124  0.0658
    7PAPC   PO4   80   3.332  32.826   8.171  0.2503  0.1418  0.1953
    7PAPC   GL1   81   3.369  32.634   7.827  0.1467 -0.0234 -0.1913
    7PAPC   GL2   82   3.112  32.852   7.721 -0.0063  0.1428 -0.2284
    7PAPC   D1A   83   3.470  32.723   7.378  0.1862 -0.0599  0.1743
    7PAPC   D2A   84   3.763  32.885   7.330 -0.3789  0.3160  0.0189
    7PAPC   D3A   85   3.753  32.644   6.958 -0.0042 -0.2082 -0.2007
    7PAPC   D4A   86   3.818  32.340   7.314  0.2659 -0.0359 -0.0860
    7PAPC   C5A   87   3.866  31.942   7.164  0.0163 -0.0698 -0.0529
    7PAPC   C1B   88   2.963  32.808   7.262 -0.0964 -0.1691 -0.0606
    7PAPC   C2B   89   3.169  32.610   6.922 -0.2167  0.2202  0.0455
    7PAPC   C3B   90   3.174  32.319   6.500  0.0783 -0.1598 -0.1565
    7PAPC   C4B   91   3.358  32.303   6.109 -0.4434  0.0273 -0.2360
    8PIPC   NC3   92  16.109  26.756   7.618 -0.0597 -0.2954 -0.2364
    8PIPC   PO4   93  16.218  26.359   7.389  0.3445  0.0127  0.0934
    8PIPC   GL1   94  16.367  26.297   6.996  0.2635  0.3165 -0.1794
    8PIPC   GL2   95  16.635  26.401   6.856 -0.1342 -0.0514  0.0526
    8PIPC   C1A   96  16.280  26.320   6.516 -0.0066  0.2049 -0.0353
    8PIPC   D2A   97  16.015  26.329   6.053 -0.0606 -0.0780 -0.1019
    8PIPC   D3A   98  15.541  26.350   6.149 -0.1721  0.0115  0.0486
    8PIPC   C4A   99  15.382  26.703   6.132 -0.0915  0.0939 -0.1889
    8PIPC   C1B  100  16.707  26.603   6.449 -0.0518 -0.0818 -0.1026
    8PIPC   C2B  101  16.757  26.843   5.983  0.3550 -0.1053 -0.2667
    8PIPC   C3B  102  16.488  27.057   5.657  0.2621 -0.0197  0.0721
    8PIPC   C4B  103  16.381  27.213   5.248 -0.1388  0.1712 -0.3102
    9APC    NC3  104  21.792  31.596   7.835 -0.1102 -0.1519 -0.3891
    9APC    PO4  105  21.971  31.932   7.938  0.0247 -0.2570 -0.2094
    9APC    GL1  106  22.046  32.146   7.629  0.1106 -0.2595  0.0099
    9APC    GL2  107  22.047  32.287   7.351 -0.0791 -0.1482 -0.2509
    9APC    D1B  108  21.919  32.242   6.923 -0.1012 -0.2785 -0.2006
    9APC    D2B  109  22.237  31.916   6.847 -0.0766  0.0243 -0.0398
    9APC    D3B  110  22.459  32.002   7.301  0.2591 -0.0015 -0.1526
    9APC    D4B  111  22.421  32.395   7.027 -0.3997 -0.2516 -0.3361
    9APC    C5B  112  22.722  32.315   6.651 -0.2259 -0.1475 -0.1116
   10APC    NC3  113  19.050   7.552   7.999  0.0918 -0.1317  0.0614
   10APC    PO4  114  19.522   7.604   8.050 -0.1506  0.0985 -0.0515
   10APC    GL1  115  19.424   7.474   7.651  0.1065  0.1605 -0.1056
   10APC    GL2  116  19.423   7.597   7.320 -0.1940  0.3461  0.1148
   10APC    D1B  117  19.568   7.807   6.901  0.0197 -0.2306 -0.3963
   10APC    D2B  118  19.790   7.602   6.634  0.0548 -0.1238  0.0575
   10APC    D3B  119  19.540   7.720   6.288 -0.1487  0.1569 -0.4127
   10APC    D4B  120  19.536   8.133   6.100 -0.0015 -0.0152  0.1193
   10APC    C5B  121  19.913   8.304   6.335  0.1775 -0.1154  0.0697
   11PIPC   NC3  122  10.545   6.773   8.407 -0.0871  0.1183  0.4014
   11PIPC   PO4  123  10.437   6.481   7.970 -0.1469  0.0614  0.0290
   11PIPC   GL1  124  10.422   6.315   7.645 -0.2502  0.2866  0.1034
   11PIPC   GL2  125  10.458   5.996   7.479 -0.0453  0.2328 -0.0663
   11PIPC   C1A  126  10.519   6.479   7.238 -0.1386  0.1318 -0.0754
   11PIPC   D2A  127  10.210   6.844   7.049 -0.0009  0.1032 -0.0870
   11PIPC   D3A  128  10.502   7.196   7.161 -0.1254  0.0433 -0.1648
   11PIPC   C4A  129  10.952   7.048   7.277 -0.1548 -0.1700  0.1800
   11PIPC   C1B  130  10.319   5.919   7.164 -0.1177 -0.2683 -0.2415
   11PIPC   C2B  131  10.114   5.866   6.717  0.0515 -0.2630  0.0913
   11PIPC   C3B  132   9.869   6.273   6.486 -0.1682  0.1379  0.3152
   11PIPC   C4B  133   9.978   6.483   5.974  0.2744 -0.3849  0.1959
   12PAPC   NC3  134   7.716   4.792   7.931 -0.0326  0.0237 -0.0807
   12PAPC   PO4  135   7.413   4.492   7.816  0.1855  0.1388  0.0246
   12PAPC   GL1  136   7.470   4.388   7.435 -0.1563  0.0690 -0.1703
   12PAPC   GL2  137   7.744   4.440   7.266  0.1899  0.2730  0.0409
   12PAPC   D1A  138   7.350   4.014   7.246  0.2076 -0.1100 -0.2315
   12PAPC   D2A  139   7.007   4.219   6.949  0.1027 -0.1201  0.1079
   12PAPC   D3A  140   6.788   4.097   6.602  0.3366  0.0194  0.0712
   12PAPC   D4A  141   6.480   3.965   6.839 -0.0263 -0.1920  0.2148
   12PAPC   C5A  142   6.103   4.039   6.544  0.1772 -0.0930 -0.2074
   12PAPC   C1B  143   8.014   4.320   6.883  0.1258 -0.1513 -0.0566
   12PAPC   C2B  144   7.961   4.118   6.495  0.0827  0.3558 -0.4014
   12PAPC   C3B  145   7.890   3.714   6.272 -0.1961  0.2086  0.0698
   12PAPC   C4B  146   8.095   3.243   6.341 -0.0955  0.1871 -0.0960
   13DVPC   NC3  147  13.172  24.385   7.777 -0.1097  0.4838  0.0569
   13DVPC   PO4  148  13.185  24.088   7.480  0.3338  0.0268 -0.0327
   13DVPC   GL1  149  13.320  24.114   7.080 -0.3629 -0.0378 -0.1368
   13DVPC   GL2  150  13.552  24.214   6.965 -0.2271 -0.1171  0.0012
   13DVPC   C1A  151  13.202  24.120   6.621  0.2124  0.0655  0.0578
   13DVPC   C2A  152  13.003  24.486   6.399 -0.0014 -0.0806  0.0191
   13DVPC   D3A  153  13.150  24.706   6.022  0.3340 -0.3460 -0.0549
   13DVPC   C4A  154  13.116  24.589   5.663 -0.1570 -0.2237  0.2978
   13DVPC   C1B  155  13.585  24.453   6.613 -0.1347  0.0646 -0.0965
   13DVPC   C2B  156  13.517  24.490   6.278  0.0560  0.0217 -0.0261
   13DVPC   D3B  157  13.653  24.626   5.810 -0.1891  0.2587  0.0145
   13DVPC   C4B  158  13.469  24.580   5.315  0.3199 -0.0136  0.0252
   14PUPE   NH3  159   8.629  31.633   8.284  0.1311  0.0284 -0.1001
   14PUPE   PO4  160   8.299  31.864   8.291  0.1004  0.1317 -0.0800
   14PUPE   GL1  161   8.461  31.836   7.828  0.3677  0.2705  0.2374
   14PUPE   GL2  162   8.746  31.648   7.745  0.4344 -0.2649  0.0373
   14PUPE   D1A  163   8.279  31.745   7.488  0.2159 -0.2521  0.0549
   14PUPE   D2A  164   8.241  31.707   6.988 -0.0063 -0.0597  0.1915
   14PUPE   D3A  165   8.244  32.140   6.752  0.0760 -0.2629  0.0742
   14PUPE   D4A  166   8.225  32.204   7.168 -0.0280 -0.1054 -0.0048
   14PUPE   D5A  167   7.815  32.018   6.991  0.1956  0.1275 -0.1342
   14PUPE   C1B  168   8.933  31.275   7.429  0.1717  0.0209 -0.0533
   14PUPE   C2B  169   9.315  31.034   7.481 -0.1220  0.0503 -0.3973
   14PUPE   C3B  170   9.631  30.679   7.380  0.2322  0.0169 -0.0093
   14PUPE   C4B  171  10.020  30.387   7.170 -0.0653  0.2844 -0.3899
   15APC    NC3  172   9.463  26.603   9.033  0.0775 -0.1767  0.0919
   15APC    PO4  173   9.218  26.813   8.685 -0.2027 -0.0385  0.1977
   15APC    GL1  174   9.117  26.846   8.303  0.4853 -0.0187 -0.0988
   15APC    GL2  175   9.103  26.661   7.967 -0.1323 -0.0294  0.0742
   15APC    D1B  176   9.192  26.690   7.459  0.2326 -0.2688  0.3161
   15APC    D2B  177   9.345  26.455   7.222  0.0513  0.2238  0.0333
   15APC    D3B  178   9.403  26.834   7.039  0.1335  0.2252 -0.2361
   15APC    D4B  179   9.724  26.678   6.876  0.0328 -0.2089  0.1301
   15APC    C5B  180   9.607  26.389   6.710  0.1781  0.4622  0.2631
   16DPCE   AM1  181  25.829  26.324   6.497 -0.4875  0.1691 -0.1030
   16DPCE   AM2  182  25.698  26.010   6.386  0.1207  0.1033 -0.1111
   16DPCE   T1A  183  25.828  26.680   6.265 -0.0888 -0.1457  0.0572
   16DPCE   C2A  184  26.032  27.017   5.968 -0.1052  0.2379  0.5287
   16DPCE   C3A  185  25.921  27.393   5.663 -0.0667  0.1166  0.1628
   16DPCE   C1B  186  25.559  25.944   6.039 -0.3144 -0.0720 -0.2227
   16DPCE   C2B  187  25.528  26.173   5.699 -0.1814 -0.0056 -0.0962
   16DPCE   C3B  188  25.501  26.371   5.305 -0.0110 -0.2998 -0.4712
   16DPCE   C4B  189  25.098  26.230   5.161 -0.0888 -0.1256  0.1238
   17DPPC   NC3  190   0.844  23.293   7.986  0.2943 -0.1607 -0.1435
   17DPPC   PO4  191   0.736  23.357   7.547 -0.0956 -0.0179 -0.2543
   17DPPC   GL1  192   0.839  23.151   7.121 -0.1950  0.3290 -0.0592
   17DPPC   GL2  193   1.013  23.345   6.915 -0.2568  0.2188  0.3196
   17DPPC   C1A  194   0.903  22.810   6.882  0.1102 -0.0448 -0.1389
   17DPPC   C2A  195   0.720  22.560   6.484  0.0167  0.0187  0.1299
   17DPPC   C3A  196   0.835  22.115   6.469 -0.1077 -0.1432  0.1014
   17DPPC   C4A  197   0.844  21.680   6.534  0.0270  0.2105 -0.0161
   17DPPC   C1B  198   0.946  23.190   6.514  0.2266 -0.1062 -0.0750
   17DPPC   C2B  199   1.147  22.774   6.318  0.4150  0.0326  0.3152
   17DPPC   C3B  200   1.362  22.431   6.191 -0.1154  0.0399 -0.1807
   17DPPC   C4B  201   1.792  22.494   6.297 -0.1328  0.0411 -0.1232
   18DAPE   NH3  202  14.543  21.847   7.762 -0.3180  0.2660 -0.4180
   18DAPE   PO4  203  15.019  21.603   7.683  0.1443 -0.1128  0.0871
   18DAPE   GL1  204  14.805  21.597   7.225 -0.1745 -0.2540 -0.0070
   18DAPE   GL2  205  14.442  21.611   7.326 -0.2231  0.1703 -0.0970
   18DAPE   D1A  206  14.990  21.485   6.861 -0.0323 -0.0112 -0.1857
   18DAPE   D2A  207  14.817  21.218   6.428  0.0236  0.4029 -0.0642
   18DAPE   D3A  208  15.166  21.084   6.102 -0.2270 -0.3934 -0.1085
   18DAPE   D4A  209  15.564  21.009   6.108 -0.0566  0.0687  0.0998
   18DAPE   C5A  210  15.655  20.607   5.802 -0.1529 -0.0567 -0.1709
   18DAPE   D1B  211  14.503  21.438   6.818  0.3582 -0.1534  0.1883
   18DAPE   D2B  212  14.305  21.303   6.542  0.3425  0.1673  0.1733
   18DAPE   D3B  213  14.403  21.446   6.143  0.1463  0.1921  0.1324
   18DAPE   D4B  214  14.034  21.261   6.081 -0.1122  0.0339  0.0431
   18DAPE   C5B  215  13.929  21.019   6.415  0.0274 -0.2134  0.0866
   19PAPC   NC3  216  10.924   9.841   7.866 -0.3549 -0.0616  0.1151
   19PAPC   PO4  217  10.498   9.985   7.951 -0.0488 -0.1120  0.2053
   19PAPC   GL1  218  10.433   9.894   7.567  0.0831  0.1781  0.3907
   19PAPC   GL2  219  10.533  10.068   7.424 -0.1579  0.0508 -0.0531
   19PAPC   D1A  220  10.477   9.549   7.215  0.1265  0.3402 -0.1093
   19PAPC   D2A  221  10.822   9.228   7.365 -0.0229 -0.0382  0.2006
   19PAPC   D3A  222  10.956   9.407   6.981 -0.1138 -0.0800 -0.2103
   19PAPC   D4A  223  11.270   9.080   6.982 -0.2259  0.1601  0.2233
   19PAPC   C5A  224  11.670   9.068   6.819  0.1470  0.0053  0.0713
   19PAPC   C1B  225  10.418  10.334   7.037 -0.0269  0.3402  0.0189
   19PAPC   C2B  226  10.406  10.347   6.548 -0.0631  0.0554 -0.0906
   19PAPC   C3B  227  10.319  10.400   6.082  0.1373 -0.1760  0.3236
   19PAPC   C4B  228   9.904  10.605   5.728 -0.0821  0.2081 -0.0644
   20DTPC   NC3  229   6.654  13.049   8.669 -0.0120  0.1083 -0.0753
   20DTPC   PO4  230   6.712  13.249   8.317 -0.1476 -0.3135  0.1411
   20DTPC   GL1  231   6.789  13.210   7.881 -0.1093 -0.4302 -0.0798
   20DTPC   GL2  232   6.892  13.514   7.746 -0.0436  0.1960  0.0654
   20DTPC   C1A  233   6.587  13.245   7.392  0.0322 -0.3084  0.1063
   20DTPC   C2A  234   6.373  13.427   7.059 -0.2190 -0.3361 -0.4166
   20DTPC   C1B  235   7.061  13.491   7.474  0.0629  0.3600 -0.1068
   20DTPC   C2B  236   6.955  13.539   7.040  0.0385 -0.0719 -0.0596
   21DIPC   NC3  237  34.708  20.060   8.024  0.1436  0.0000  0.0734
   21DIPC   PO4  238  34.340  20.351   7.993  0.0731 -0.0849 -0.0111
   21DIPC   GL1  239  34.402  20.171   7.626  0.4979 -0.4889  0.0317
   21DIPC   GL2  240  34.463  20.376   7.373 -0.0781 -0.1228  0.3138
   21DIPC   C1A  241  34.374  19.871   7.230  0.2771  0.0545  0.0124
   21DIPC   D2A  242  33.938  19.784   7.145  0.1118  0.4475 -0.0945
   21DIPC   D3A  243  33.969  19.997   6.772 -0.2587 -0.1136 -0.0044
   21DIPC   C4A  244  33.787  19.602   6.523 -0.2387 -0.1261 -0.2075
   21DIPC   C1B  245  34.065  20.339   7.112 -0.0824  0.1203 -0.1056
   21DIPC   D2B  246  33.618  20.214   7.143  0.0413 -0.0861 -0.1781
   21DIPC   D3B  247  33.499  19.928   6.841  0.2716  0.4589 -0.3932
   21DIPC   C4B  248  33.198  20.175   6.596 -0.1579 -0.0017 -0.0280
   22DTPC   NC3  249  29.026  24.103   7.337  0.1778 -0.0205 -0.0921
   22DTPC   PO4  250  29.298  24.395   7.311 -0.1997  0.4953  0.0828
   22DTPC   GL1  251  29.555  24.418   6.993 -0.4071 -0.0542 -0.2742
   22DTPC   GL2  252  29.413  24.720   6.787  0.2151  0.2084 -0.4078
   22DTPC   C1A  253  29.761  24.334   6.618  0.0600 -0.2347  0.2113
   22DTPC   C2A  254  29.899  24.328   6.213  0.2312 -0.0013 -0.3636
   22DTPC   C1B  255  29.066  24.738   6.516 -0.0381  0.1595  0.2685
   22DTPC   C2B  256  28.683  24.523   6.292  0.1838 -0.2141  0.0092
   23DVPC   NC3  257   6.591   6.722   7.871 -0.0687  0.2549 -0.1303
   23DVPC   PO4  258   6.467   6.319   7.940 -0.1762  0.0953 -0.0889
   23DVPC   GL1  259   6.639   6.327   7.456 -0.0978  0.3397  0.0860
   23DVPC   GL2  260   6.400   6.466   7.393 -0.3488 -0.1346 -0.1195
   23DVPC   C1A  261   6.849   6.565   7.151 -0.0352 -0.0079 -0.3602
   23DVPC   C2A  262   6.763   6.780   6.800  0.0735 -0.4417 -0.2107
   23DVPC   D3A  263   6.804   6.837   6.419  0.1582  0.2694 -0.1043
   23DVPC   C4A  264   6.437   6.635   6.291  0.0797 -0.0389 -0.2131
   23DVPC   C1B  265   6.390   6.331   6.948 -0.0527 -0.1929  0.1457
   23DVPC   C2B  266   6.350   5.876   6.833 -0.3171  0.0876  0.0117
   23DVPC   D3B  267   6.148   5.712   6.445  0.1503 -0.0389 -0.3093
   23DVPC   C4B  268   5.818   5.470   6.427  0.1041 -0.1882  0.0040
   24LPPC   NC3  269  17.772  34.087   7.884  0.2543 -0.3550 -0.3361
   24LPPC   PO4  270  17.996  33.784   7.925 -0.1002  0.4475 -0.0021
   24LPPC   GL1  271  17.906  33.731   7.543 -0.1644  0.0563 -0.3341
   24LPPC   GL2  272  17.870  34.039   7.420 -0.0467 -0.0020  0.1846
   24LPPC   C1A  273  17.849  33.562   7.103  0.0248 -0.2675 -0.0481
   24LPPC   C2A  274  17.875  33.645   6.658 -0.1268  0.4641 -0.3893
   24LPPC   C3A  275  18.122  33.746   6.364 -0.2498 -0.2974 -0.1816
   24LPPC   C4A  276  18.284  33.868   6.000  0.1484  0.3611  0.0414
   24LPPC   C1B  277  18.235  33.979   7.291  0.0234  0.1801 -0.3749
   24LPPC   C2B  278  18.409  33.862   6.830  0.0342 -0.2726 -0.2422
   24LPPC   C3B  279  18.688  33.554   6.660 -0.0171 -0.0205 -0.1142
   25PIPC   NC3  280  18.999  13.285   7.382 -0.0361  0.3304  0.0607
   25PIPC   PO4  281  18.664  13.071   7.604  0.0231 -0.0610  0.2416
   25PIPC   GL1  282  18.627  13.043   7.187 -0.1054  0.5051  0.2099
   25PIPC   GL2  283  18.379  12.942   7.055 -0.3109 -0.0438 -0.2733
   25PIPC   C1A  284  18.753  12.696   6.841 -0.0177  0.0729  0.0208
   25PIPC   D2A  285  18.987  12.349   6.876  0.0197 -0.2037  0.1981
   25PIPC   D3A  286  19.136  12.553   6.596 -0.2448 -0.2070  0.1557
   25PIPC   C4A  287  18.984  12.688   6.234  0.4389 -0.2107 -0.1465
   25PIPC   C1B  288  18.268  12.789   6.657 -0.0790  0.1083  0.3763
   25PIPC   C2B  289  17.918  12.634   6.497 -0.0198 -0.2222  0.2733
   25PIPC   C3B  290  17.683  12.277   6.303 -0.2457 -0.2340 -0.0174
   25PIPC   C4B  291  17.799  12.078   5.925 -0.4576 -0.0836  0.0718
   26PEPC   NC3  292  21.107  18.686   6.371  0.3556  0.1879  0.0401
   26PEPC   PO4  293  21.502  18.809   6.132 -0.0896 -0.1053 -0.1385
   26PEPC   GL1  294  21.300  18.829   5.711  0.2107 -0.0933  0.0804
   26PEPC   GL2  295  21.456  18.973   5.512 -0.1061 -0.1356  0.3746
   26PEPC   C1A  296  21.077  18.524   5.495 -0.2505  0.1364 -0.2347
   26PEPC   C2A  297  21.199  18.562   4.982  0.1933 -0.0565  0.0153
   26PEPC   D3A  298  21.306  18.848   4.739 -0.0025 -0.0744  0.3356
   26PEPC   D4A  299  21.614  18.865   5.031  0.0607 -0.3732  0.1690
   26PEPC   C5A  300  21.855  19.112   5.129 -0.1047 -0.0161  0.2516
   26PEPC   C1B  301  21.069  18.934   5.265  0.0787 -0.0245 -0.0273
   26PEPC   C2B  302  20.867  19.028   4.922 -0.5320  0.0087  0.0995
   26PEPC   C3B  303  20.688  18.798   4.601  0.0694 -0.0052  0.0401
   26PEPC   C4B  304  20.582  18.328   4.388  0.5507  0.1400 -0.1481
   27DIPC   NC3  305  33.984  22.880   8.396  0.3491  0.0660  0.1201
   27DIPC   PO4  306  34.043  22.838   7.969  0.0321 -0.1199 -0.2031
   27DIPC   GL1  307  34.185  22.888   7.487 -0.4213 -0.0561  0.0595
   27DIPC   GL2  308  34.125  22.529   7.306  0.0286  0.1804  0.1582
   27DIPC   C1A  309  34.187  22.991   7.078 -0.1339 -0.1754 -0.2700
   27DIPC   D2A  310  34.338  23.038   6.696  0.1045 -0.7761  0.1123
   27DIPC   D3A  311  34.344  23.376   6.399 -0.2227  0.1506  0.2608
   27DIPC   C4A  312  33.877  23.578   6.257 -0.1904  0.1589  0.0046
   27DIPC   C1B  313  34.472  22.498   7.044 -0.2872  0.1628 -0.0083
   27DIPC   D2B  314  34.903  22.439   7.124 -0.2433  0.1122  0.3052
   27DIPC   D3B  315  34.701  22.881   7.243 -0.2306  0.1288  0.1021
   27DIPC   C4B  316  34.743  23.235   6.977 -0.0784 -0.1197 -0.2661
   28PAPC   NC3  317   6.268  18.155   8.377  0.0186  0.2771 -0.0006
   28PAPC   PO4  318   6.182  18.496   8.673  0.2616  0.1000  0.2474
   28PAPC   GL1  319   6.367  18.647   8.354 -0.0268  0.4158 -0.0515
   28PAPC   GL2  320   6.287  18.958   8.278  0.0844 -0.0260 -0.1681
   28PAPC   D1A  321   6.500  18.696   7.931 -0.0508 -0.0432 -0.1699
   28PAPC   D2A  322   6.095  18.439   7.979 -0.1334  0.0517 -0.1228
   28PAPC   D3A  323   5.914  18.743   8.037 -0.0155  0.2533  0.0477
   28PAPC   D4A  324   6.061  18.988   7.668 -0.3027  0.1159  0.0203
   28PAPC   C5A  325   6.524  18.946   7.472 -0.1039 -0.0255  0.0318
   28PAPC   C1B  326   6.452  19.177   7.951 -0.1782 -0.1193  0.0451
   28PAPC   C2B  327   6.126  19.485   7.744 -0.2053 -0.0751  0.1423
   28PAPC   C3B  328   5.783  19.426   7.516  0.2196 -0.2239  0.2290
   28PAPC   C4B  329   5.657  19.453   7.141 -0.2329  0.1306 -0.1093
   29DIPC   NC3  330  31.839   7.798   6.993 -0.1894 -0.0167 -0.0244
   29DIPC   PO4  331  31.470   7.449   6.731 -0.0114 -0.3975 -0.0919
   29DIPC   GL1  332  31.482   7.466   6.299 -0.0728  0.0355  0.0646
   29DIPC   GL2  333  31.643   7.771   6.167  0.1413  0.3394  0.1771
   29DIPC   C1A  334  31.498   7.305   5.828  0.0666 -0.0531  0.0779
   29DIPC   D2A  335  31.196   7.056   5.561 -0.1008 -0.0942 -0.1413
   29DIPC   D3A  336  30.928   7.330   5.295 -0.0692  0.0270  0.3094
   29DIPC   C4A  337  30.473   7.084   5.272  0.0485  0.0020 -0.2467
   29DIPC   C1B  338  31.368   7.880   5.760 -0.1172 -0.1190  0.4913
   29DIPC   D2B  339  31.076   8.194   5.656  0.0051 -0.2374 -0.2219
   29DIPC   D3B  340  30.768   7.931   5.824 -0.1021  0.3024 -0.0430
   29DIPC   C4B  341  30.957   7.481   5.844 -0.2907  0.1699  0.1806
   30PIPC   NC3  342  11.596  12.153   7.747  0.1331 -0.3168 -0.1438
   30PIPC   PO4  343  11.233  11.828   7.717 -0.0313  0.1857  0.1864
   30PIPC   GL1  344  11.409  11.985   7.339  0.2080 -0.0585  0.1040
   30PIPC   GL2  345  11.602  12.273   7.146  0.1974  0.0567 -0.2616
   30PIPC   C1A  346  11.703  11.811   6.941 -0.2234 -0.0452  0.5390
   30PIPC   D2A  347  11.965  11.427   7.053 -0.1127 -0.1183  0.2015
   30PIPC   D3A  348  11.722  11.218   6.719  0.0270  0.2776 -0.1275
   30PIPC   C4A  349  11.542  11.324   6.334 -0.1008 -0.2576  0.0083
   30PIPC   C1B  350  11.835  12.380   6.772  0.1428 -0.2817 -0.0665
   30PIPC   C2B  351  11.735  12.484   6.372  0.1842  0.2641 -0.1909
   30PIPC   C3B  352  11.718  12.333   5.910 -0.0577 -0.0202  0.1263
   30PIPC   C4B  353  11.836  12.661   5.599 -0.0456  0.4606  0.0675
   31PIPC   NC3  354  22.322  25.819   6.660  0.0601  0.2572 -0.1541
   31PIPC   PO4  355  21.955  25.896   6.682  0.2167 -0.0716 -0.4013
   31PIPC   GL1  356  21.819  26.064   6.274 -0.1948  0.0878  0.0673
   31PIPC   GL2  357  22.080  25.910   6.189  0.0207 -0.0568 -0.0451
   31PIPC   C1A  358  22.055  26.168   5.825  0.0245  0.0769 -0.0947
   31PIPC   D2A  359  21.784  26.451   5.450  0.2261  0.1974  0.0011
   31PIPC   D3A  360  21.951  26.767   5.220 -0.1501  0.1010 -0.0644
   31PIPC   C4A  361  22.036  27.109   5.408  0.0706 -0.0871  0.1815
   31PIPC   C1B  362  22.363  25.706   5.839 -0.1524 -0.0331 -0.1514
   31PIPC   C2B  363  22.787  25.726   5.703 -0.2361  0.1718 -0.2222
   31PIPC   C3B  364  23.006  25.616   5.360 -0.2503 -0.0125  0.0044
   31PIPC   C4B  365  22.894  25.503   4.922 -0.1216 -0.2352 -0.1774
   32PUPC   NC3  366  16.967   0.903   7.641  0.2873  0.0114 -0.1360
   32PUPC   PO4  367  16.600   1.163   7.525 -0.0232  0.1432  0.2179
   32PUPC   GL1  368  16.666   1.612   7.374 -0.0392  0.1444  0.1792
   32PUPC   GL2  369  16.787   1.654   7.049  0.1706 -0.1227  0.0255
   32PUPC   D1A  370  16.724   2.057   7.343  0.1607  0.0750  0.2704
   32PUPC   D2A  371  17.174   2.116   7.091  0.0037  0.0962 -0.1995
   32PUPC   D3A  372  16.735   2.128   6.855 -0.2654 -0.2212 -0.0955
   32PUPC   D4A  373  16.685   2.036   6.495 -0.2200 -0.1288  0.0556
   32PUPC   D5A  374  16.706   2.110   6.078  0.2295  0.0674 -0.3164
   32PUPC   C1B  375  16.975   1.645   6.795  0.4159  0.3675  0.0617
   32PUPC   C2B  376  17.195   1.435   6.529  0.0246 -0.1010 -0.0527
   32PUPC   C3B  377  17.543   1.220   6.359  0.2702 -0.4605  0.0447
   32PUPC   C4B  378  17.564   0.859   6.173 -0.1053  0.0572 -0.2655
   33VPC    NC3  379   1.771  17.157   8.339 -0.0300 -0.4854  0.2869
   33VPC    PO4  380   1.595  16.779   8.600 -0.2363  0.2569 -0.0305
   33VPC    GL1  381   1.420  16.841   8.183 -0.1310  0.1077  0.0591
   33VPC    GL2  382   1.495  16.735   7.885  0.0048  0.1779 -0.0917
   33VPC    C1B  383   1.357  16.561   7.480 -0.3714  0.0706 -0.2296
   33VPC    C2B  384   1.296  16.442   7.021  0.0411 -0.0160 -0.0532
   33VPC    D3B  385   1.458  16.227   6.621  0.1786 -0.0206  0.1805
   33VPC    C4B  386   1.438  15.955   6.288  0.0938  0.0683 -0.0213
   34UPC    NC3  387  20.192  13.053   6.971 -0.2761 -0.0383 -0.1036
   34UPC    PO4  388  20.416  13.400   7.136 -0.0528 -0.4126 -0.0467
   34UPC    GL1  389  20.178  13.515   6.719  0.0545  0.0176  0.0995
   34UPC    GL2  390  20.045  13.625   6.444  0.3724 -0.3803 -0.1587
   34UPC    D1B  391  19.920  13.591   5.912 -0.1921  0.2801 -0.3012
   34UPC    D2B  392  20.370  13.713   5.771 -0.4270 -0.0005  0.4249
   34UPC    D3B  393  20.221  14.060   5.989 -0.1350 -0.2582 -0.0698
   34UPC    D4B  394  19.909  14.234   5.875  0.2529 -0.2308 -0.2662
   34UPC    D5B  395  20.115  14.267   5.505  0.1468  0.0893  0.0822
   35DPPC   NC3  396   7.744   9.675   8.198 -0.0834 -0.2981 -0.0600
   35DPPC   PO4  397   7.871  10.047   8.178  0.1697  0.0134  0.2792
   35DPPC   GL1  398   7.865   9.934   7.762  0.0732  0.1363 -0.0184
   35DPPC   GL2  399   8.165  10.119   7.730 -0.0569  0.1780 -0.2737
   35DPPC   C1A  400   7.654  10.139   7.424 -0.0371  0.0929  0.1654
   35DPPC   C2A  401   7.731  10.129   6.922  0.1206 -0.0544  0.0452
   35DPPC   C3A  402   7.571  10.356   6.512 -0.0059 -0.0853 -0.0141
   35DPPC   C4A  403   7.284  10.616   6.212 -0.0036  0.2636 -0.3490
   35DPPC   C1B  404   8.233  10.089   7.298 -0.1554  0.1114 -0.0189
   35DPPC   C2B  405   8.236  10.358   6.880  0.0295  0.0542 -0.0975
   35DPPC   C3B  406   8.097  10.542   6.457 -0.0259 -0.1415  0.0285
   35DPPC   C4B  407   7.935  10.578   5.982  0.1263  0.1877  0.0312
   36DUPE   NH3  408  13.386  18.718   7.119 -0.4196 -0.3088 -0.0772
   36DUPE   PO4  409  13.439  19.097   7.242 -0.0280 -0.2835  0.0310
   36DUPE   GL1  410  13.705  19.287   6.841  0.2514  0.1252  0.0474
   36DUPE   GL2  411  13.773  18.991   6.726 -0.0643 -0.4045 -0.3646
   36DUPE   D1A  412  13.925  19.499   6.525 -0.1629 -0.1565 -0.2775
   36DUPE   D2A  413  14.135  19.594   6.161 -0.1813  0.2526  0.2224
   36DUPE   D3A  414  14.035  19.378   5.864 -0.2201 -0.1064 -0.0499
   36DUPE   D4A  415  13.601  19.533   6.029 -0.1344  0.1012  0.0704
   36DUPE   D5A  416  13.874  19.874   5.858  0.1498 -0.1797 -0.1535
   36DUPE   D1B  417  13.628  18.708   6.472  0.2558  0.0478 -0.0251
   36DUPE   D2B  418  13.164  18.457   6.343 -0.0810  0.0905 -0.0352
   36DUPE   D3B  419  13.304  18.802   6.093  0.1251  0.0185 -0.1716
   36DUPE   D4B  420  13.631  19.102   6.182 -0.0571 -0.1956  0.0979
   36DUPE   D5B  421  13.324  19.194   6.456 -0.0974  0.1521  0.0916
   37PAPC   NC3  422  32.944  31.464   8.350  0.3478  0.0518 -0.1803
   37PAPC   PO4  423  32.967  31.171   7.993  0.0715 -0.0479  0.1581
   37PAPC   GL1  424  33.057  31.066   7.567  0.2349 -0.1761  0.3330
   37PAPC   GL2  425  33.303  30.844   7.383  0.0906 -0.3148  0.0491
   37PAPC   D1A  426  32.887  30.978   7.150 -0.1271  0.1241  0.0721
   37PAPC   D2A  427  32.616  30.856   7.274 -0.0953  0.1139  0.2850
   37PAPC   D3A  428  32.482  31.267   7.421  0.1028 -0.0501 -0.0302
   37PAPC   D4A  429  32.254  31.517   7.073  0.1206 -0.1343 -0.0870
   37PAPC   C5A  430  32.260  31.419   6.621 -0.0376 -0.3465 -0.0365
   37PAPC   C1B  431  33.315  30.755   6.978 -0.1989 -0.3717  0.1173
   37PAPC   C2B  432  32.910  30.652   6.742 -0.1628 -0.0499  0.1747
   37PAPC   C3B  433  32.958  30.429   6.371 -0.3631  0.3174 -0.0158
   37PAPC   C4B  434  32.888  30.326   5.947  0.0399  0.0576  0.0575
   38DVPC   NC3  435  19.703  20.300   6.263 -0.1601  0.3168 -0.2595
   38DVPC   PO4  436  20.167  20.057   6.254 -0.0884 -0.1355  0.0212
   38DVPC   GL1  437  20.292  19.651   6.038  0.2560  0.0143  0.0986
   38DVPC   GL2  438  20.519  19.690   5.851 -0.3857  0.3542  0.0865
   38DVPC   C1A  439  20.079  19.326   5.770 -0.2327  0.3738  0.4127
   38DVPC   C2A  440  19.706  19.195   5.497  0.2804 -0.1563 -0.1076
   38DVPC   D3A  441  19.416  18.956   5.345 -0.5117  0.0468 -0.0151
   38DVPC   C4A  442  19.071  19.193   5.196  0.1184  0.1029 -0.1803
   38DVPC   C1B  443  20.426  19.699   5.492  0.1909  0.4142 -0.1936
   38DVPC   C2B  444  20.652  19.902   5.124 -0.3811 -0.3468 -0.0451
   38DVPC   D3B  445  20.880  19.997   4.715  0.0689  0.0150  0.1306
   38DVPC   C4B  446  20.848  20.371   4.425 -0.1611  0.0378 -0.0484
   39PGSM   NC3  447  30.197  30.876   8.044 -0.2088  0.3477 -0.1385
   39PGSM   PO4  448  29.702  30.845   8.021 -0.0374 -0.1762 -0.1386
   39PGSM   AM1  449  29.939  31.129   7.709  0.1102 -0.4036 -0.2451
   39PGSM   AM2  450  30.225  31.249   7.675  0.1467 -0.0543 -0.1159
   39PGSM   T1A  451  29.767  31.511   7.378 -0.0509 -0.0561  0.0784
   39PGSM   C2A  452  29.775  31.683   7.051 -0.0125 -0.3347 -0.0207
   39PGSM   C3A  453  29.918  31.739   6.620  0.1783 -0.0853  0.1052
   39PGSM   C1B  454  30.074  31.222   7.197 -0.0490 -0.1791  0.2416
   39PGSM   C2B  455  29.993  31.250   6.789 -0.0272 -0.0177  0.1695
   39PGSM   D3B  456  30.286  31.319   6.407  0.1557 -0.0209 -0.0571
   39PGSM   C4B  457  30.443  31.019   6.159  0.1947  0.0823  0.0000
   39PGSM   C5B  458  30.359  30.731   5.848  0.2218 -0.1724  0.0996
   40APC    NC3  459   0.891  32.173   7.918  0.2907 -0.2045  0.1696
   40APC    PO4  460   0.962  31.789   7.722  0.0672 -0.0520  0.2207
   40APC    GL1  461   0.976  31.998   7.318 -0.2738 -0.1112  0.0429
   40APC    GL2  462   0.691  32.042   7.112  0.0346  0.0617  0.3083
   40APC    D1B  463   0.547  32.037   6.569 -0.0668 -0.0042  0.2487
   40APC    D2B  464   0.788  32.507   6.549  0.0858  0.0541 -0.2404
   40APC    D3B  465   0.562  32.415   6.183  0.0849 -0.1420  0.0279
   40APC    D4B  466   0.936  32.696   6.109 -0.0463 -0.0174  0.0225
   40APC    C5B  467   1.350  32.585   5.959 -0.0275  0.0713  0.4104
   41DIPE   NH3  468  33.516  12.452   6.786  0.0826 -0.1517 -0.1364
   41DIPE   PO4  469  33.947  12.381   6.983  0.1519  0.0194  0.0179
   41DIPE   GL1  470  34.053  12.133   6.648  0.1054 -0.1562  0.0987
   41DIPE   GL2  471  34.302  12.320   6.338 -0.0197  0.2311  0.0041
   41DIPE   C1A  472  34.120  11.788   6.365  0.1022  0.3625  0.1999
   41DIPE   D2A  473  33.999  11.315   6.236  0.0187 -0.0588 -0.2523
   41DIPE   D3A  474  34.207  11.323   5.801  0.1259 -0.0355 -0.0714
   41DIPE   C4A  475  34.088  10.990   5.609  0.1813  0.1855 -0.2802
   41DIPE   C1B  476  34.292  12.245   5.918  0.0364 -0.1835 -0.1417
   41DIPE   D2B  477  34.522  12.354   5.626  0.0601 -0.2470 -0.0093
   41DIPE   D3B  478  34.253  12.374   5.293  0.0167  0.0243 -0.0250
   41DIPE   C4B  479  34.228  12.760   4.904  0.0349 -0.1825  0.0062
   42DVPC   NC3  480   9.041   1.440   8.147 -0.0026  0.0971 -0.0542
   42DVPC   PO4  481   9.425   1.516   7.896  0.2076 -0.0039  0.3277
   42DVPC   GL1  482   9.523   1.526   7.456 -0.0876 -0.2710 -0.0646
   42DVPC   GL2  483   9.295   1.311   7.221 -0.3218 -0.0154  0.1883
   42DVPC   C1A  484   9.563   1.718   7.056  0.2183  0.0066  0.3813
   42DVPC   C2A  485   9.596   1.955   6.673  0.2435 -0.2384  0.1223
   42DVPC   D3A  486   9.553   2.482   6.626  0.1095  0.0880 -0.1610
   42DVPC   C4A  487   9.811   2.745   6.511 -0.3192  0.0704  0.0321
   42DVPC   C1B  488   9.239   0.991   6.766 -0.0321 -0.2424 -0.3934
   42DVPC   C2B  489   8.951   0.745   6.495  0.1840  0.0572  0.1339
   42DVPC   D3B  490   8.936   0.740   6.074  0.1260  0.3278  0.1455
   42DVPC   C4B  491   9.214   0.440   5.996  0.1210  0.0248 -0.0362
   43DVPC   NC3  492  19.412   9.864   7.449 -0.0221 -0.1283  0.2357
   43DVPC   PO4  493  19.786   9.877   7.273 -0.1221  0.1008 -0.1843
   43DVPC   GL1  494  19.572   9.887   6.914  0.0989 -0.0785 -0.4494
   43DVPC   GL2  495  19.609   9.576   6.795  0.5113 -0.1177 -0.1437
   43DVPC   C1A  496  19.561  10.189   6.596 -0.1752 -0.0671 -0.1128
   43DVPC   C2A  497  19.793  10.509   6.303  0.4306 -0.1542  0.1017
   43DVPC   D3A  498  19.696  10.729   5.870 -0.3481  0.0103 -0.2630
   43DVPC   C4A  499  19.414  10.598   5.530 -0.0357 -0.1817 -0.2891
   43DVPC   C1B  500  19.518   9.737   6.378  0.1076 -0.0433  0.3004
   43DVPC   C2B  501  19.468   9.798   5.958  0.1020 -0.1421  0.0653
   43DVPC   D3B  502  19.388   9.630   5.546  0.2027 -0.0312 -0.2806
   43DVPC   C4B  503  19.749   9.560   5.306  0.4899  0.4046 -0.0405
   44DAPE   NH3  504  34.406  33.438   7.078 -0.3751  0.1815  0.0523
   44DAPE   PO4  505  34.290  32.958   7.135 -0.1367  0.0797  0.1241
   44DAPE   GL1  506  34.082  33.093   6.716  0.1050 -0.0617  0.1060
   44DAPE   GL2  507  34.150  33.245   6.462 -0.4764  0.1412 -0.2458
   44DAPE   D1A  508  33.823  32.945   6.402  0.1767 -0.0580  0.0046
   44DAPE   D2A  509  33.659  32.991   5.917  0.0206 -0.0903  0.2397
   44DAPE   D3A  510  33.762  33.203   5.611 -0.0280 -0.1872 -0.0339
   44DAPE   D4A  511  33.870  32.923   5.424  0.2884  0.0900 -0.0193
   44DAPE   C5A  512  33.409  32.737   5.223 -0.4376  0.3719  0.1864
   44DAPE   D1B  513  34.108  33.300   6.001  0.0235 -0.2833 -0.3782
   44DAPE   D2B  514  34.146  32.892   5.924 -0.2341  0.0955  0.2286
   44DAPE   D3B  515  33.989  32.473   6.207 -0.0163  0.4200 -0.0954
   44DAPE   D4B  516  33.937  32.120   5.824 -0.0417 -0.2022  0.1887
   44DAPE   C5B  517  34.269  32.024   5.550  0.0623  0.5735 -0.0331
   45DPPC   NC3  518  20.542  35.359   7.937 -0.0296  0.0810 -0.1762
   45DPPC   PO4  519  20.156  35.331   7.660 -0.0622  0.3600  0.1927
   45DPPC   GL1  520  20.506  35.392   7.400 -0.0861  0.0194 -0.2263
   45DPPC   GL2  521  20.351  35.603   7.091 -0.1630  0.3458  0.1953
   45DPPC   C1A  522  20.818  35.223   7.168  0.4062  0.1113  0.2938
   45DPPC   C2A  523  21.010  35.269   6.785 -0.5583  0.2932  0.2680
   45DPPC   C3A  524  21.160  34.982   6.433  0.2322 -0.1615  0.2037
   45DPPC   C4A  525  21.079  34.629   6.089  0.0870 -0.1889 -0.0719
   45DPPC   C1B  526  20.469  35.678   6.745 -0.1598  0.1826 -0.2050
   45DPPC   C2B  527  20.734  35.602   6.381  0.0325 -0.2366  0.0921
   45DPPC   C3B  528  20.838  35.370   5.927 -0.0334 -0.3329  0.0583
   45DPPC   C4B  529  20.457  35.094   5.706 -0.1706 -0.1801 -0.0960
   46APC    NC3  530   1.387   2.699   7.081  0.0320  0.0749  0.4256
   46APC    PO4  531   1.173   3.001   6.786 -0.1323 -0.2125  0.1812
   46APC    GL1  532   0.796   3.074   6.622 -0.0266  0.3178 -0.0784
   46APC    GL2  533   0.576   3.156   6.456  0.1313 -0.0164 -0.2672
   46APC    D1B  534   0.255   3.414   6.189 -0.0987  0.0681 -0.0014
   46APC    D2B  535   0.495   3.736   6.008 -0.2347  0.2927  0.1043
   46APC    D3B  536   0.224   3.817   5.661 -0.0614 -0.1702  0.0581
   46APC    D4B  537  -0.012   3.433   5.762 -0.1260 -0.1941  0.1494
   46APC    C5B  538   0.194   3.104   5.735 -0.0531  0.3405  0.2549
   47DPPC   NC3  539  24.201   1.810   7.840  0.2503 -0.2542 -0.0546
   47DPPC   PO4  540  24.080   1.250   7.848 -0.2614  0.1059  0.1111
   47DPPC   GL1  541  24.206   1.060   7.492  0.0092 -0.2050  0.1891
   47DPPC   GL2  542  24.420   0.783   7.432  0.0811  0.1331 -0.1484
   47DPPC   C1A  543  24.165   1.060   7.098 -0.0639 -0.5338  0.3461
   47DPPC   C2A  544  24.142   0.951   6.683  0.3653 -0.1052 -0.2430
   47DPPC   C3A  545  23.863   0.820   6.356  0.2648 -0.4447  0.3318
   47DPPC   C4A  546  23.793   0.366   6.473 -0.0802 -0.0195  0.0036
   47DPPC   C1B  547  24.532   0.710   7.070  0.1930 -0.0493 -0.2683
   47DPPC   C2B  548  24.768   0.844   6.730 -0.0103 -0.0661 -0.0472
   47DPPC   C3B  549  24.904   1.179   6.505 -0.2039  0.4353 -0.5952
   47DPPC   C4B  550  24.870   1.653   6.524 -0.0297 -0.2017  0.1657
   48DVPC   NC3  551  11.521  22.445   8.619 -0.1660  0.0088  0.1483
   48DVPC   PO4  552  11.769  22.207   8.206  0.3335 -0.0588 -0.0011
   48DVPC   GL1  553  11.929  22.197   7.786  0.0933  0.0952  0.0708
   48DVPC   GL2  554  11.848  21.887   7.579  0.1007 -0.0571  0.0300
   48DVPC   C1A  555  12.033  22.319   7.341 -0.1405 -0.1274  0.1009
   48DVPC   C2A  556  11.830  22.588   7.043  0.1913  0.1693 -0.2133
   48DVPC   D3A  557  11.415  22.785   6.895 -0.1041 -0.2154  0.1059
   48DVPC   C4A  558  11.262  22.855   6.490 -0.0326  0.0589  0.0942
   48DVPC   C1B  559  11.660  21.909   7.224 -0.1064  0.1489 -0.1499
   48DVPC   C2B  560  11.670  21.954   6.802 -0.0706  0.1089  0.0119
   48DVPC   D3B  561  11.527  22.322   6.579 -0.1361  0.1337 -0.2750
   48DVPC   C4B  562  11.700  22.674   6.323 -0.0792  0.0840 -0.1874
   49PGPE   NH3  563  25.859  18.578   6.809 -0.2222 -0.0139 -0.3710
   49PGPE   PO4  564  25.617  18.248   6.541  0.1189 -0.0071  0.1110
   49PGPE   GL1  565  25.643  18.316   6.050  0.1290 -0.0697 -0.1346
   49PGPE   GL2  566  25.464  18.056   6.020  0.1190 -0.2162 -0.0271
   49PGPE   C1A  567  25.667  18.286   5.641 -0.2401 -0.0718 -0.2373
   49PGPE   C2A  568  25.653  18.078   5.226 -0.0822 -0.1921 -0.0551
   49PGPE   D3A  569  25.467  18.007   4.752  0.1443 -0.0714  0.0762
   49PGPE   C4A  570  25.494  17.783   4.356  0.1030  0.1065 -0.0201
   49PGPE   C5A  571  25.459  17.540   3.938 -0.2541 -0.0994 -0.0312
   49PGPE   C1B  572  25.425  17.861   5.544  0.0435  0.5677 -0.3116
   49PGPE   C2B  573  25.172  17.689   5.086  0.0498 -0.0043  0.0481
   49PGPE   C3B  574  25.030  17.834   4.680 -0.1418 -0.1239  0.0828
   49PGPE   C4B  575  24.681  17.951   4.454  0.0236 -0.0126  0.3472
   50PVSM   NC3  576  25.625  23.489   6.896 -0.1086 -0.0561 -0.0701
   50PVSM   PO4  577  25.683  23.773   6.677 -0.1995 -0.0979  0.1139
   50PVSM   AM1  578  25.880  23.682   6.318  0.3836 -0.1042 -0.2566
   50PVSM   AM2  579  25.737  23.378   6.374  0.1658  0.0700  0.1378
   50PVSM   T1A  580  25.764  23.643   5.850 -0.1985  0.0499  0.1336
   50PVSM   C2A  581  25.513  23.653   5.359 -0.0359 -0.1161  0.1286
   50PVSM   C3A  582  25.486  23.384   4.940 -0.1110 -0.0590  0.1751
   50PVSM   C1B  583  25.760  23.082   5.988 -0.1459 -0.2152 -0.0743
   50PVSM   C2B  584  25.816  22.715   5.688  0.1302  0.1317 -0.1891
   50PVSM   D3B  585  25.657  22.379   5.404  0.1729 -0.2238 -0.0601
   50PVSM   C4B  586  25.925  22.369   4.965 -0.0106 -0.0692  0.1629
   51PAPC   NC3  587   5.243  25.288   7.842  0.1232  0.0089 -0.0795
   51PAPC   PO4  588   5.096  25.732   7.830  0.3198  0.0695 -0.2096
   51PAPC   GL1  589   5.437  25.693   7.580  0.2554 -0.1513 -0.0127
   51PAPC   GL2  590   5.623  25.375   7.432 -0.1334  0.2122  0.0575
   51PAPC   D1A  591   5.484  25.978   7.156  0.2052 -0.0335 -0.1601
   51PAPC   D2A  592   5.145  25.982   6.728 -0.1658  0.0729 -0.1480
   51PAPC   D3A  593   4.916  26.323   6.776 -0.2290 -0.3235  0.1098
   51PAPC   D4A  594   4.954  26.656   7.156  0.1550  0.0104  0.2270
   51PAPC   C5A  595   5.322  26.739   7.297  0.3169 -0.1791  0.0394
   51PAPC   C1B  596   5.810  25.258   7.076 -0.1791 -0.2176  0.2825
   51PAPC   C2B  597   6.162  25.486   6.890  0.1035 -0.2022 -0.0246
   51PAPC   C3B  598   6.614  25.517   6.696 -0.1165 -0.0575  0.1174
   51PAPC   C4B  599   7.054  25.616   6.621  0.2541 -0.1278  0.0817
   52PAPE   NH3  600  33.128  11.606   6.446  0.2017 -0.0081 -0.3266
   52PAPE   PO4  601  33.147  12.091   6.390 -0.3826  0.0909 -0.1185
   52PAPE   GL1  602  33.186  11.916   5.979  0.0845  0.2498  0.1795
   52PAPE   GL2  603  32.893  11.906   5.741 -0.0055  0.3588 -0.1895
   52PAPE   D1A  604  33.430  11.955   5.712 -0.0293 -0.1683  0.0245
   52PAPE   D2A  605  33.582  12.285   5.489  0.1095  0.1827  0.1823
   52PAPE   D3A  606  33.848  12.445   5.744 -0.1465 -0.0860  0.0643
   52PAPE   D4A  607  34.058  12.792   5.409 -0.2615 -0.0170 -0.1892
   52PAPE   C5A  608  33.834  13.045   5.165  0.0598  0.1644  0.0250
   52PAPE   C1B  609  33.017  12.192   5.402  0.1478 -0.2060 -0.2396
   52PAPE   C2B  610  33.278  12.653   5.324 -0.2409 -0.0672 -0.1755
   52PAPE   C3B  611  33.401  12.909   4.957 -0.5541  0.0413  0.2549
   52PAPE   C4B  612  33.150  13.179   4.745  0.4306  0.3455  0.1132
   53DVPC   NC3  613   4.948  16.900   8.198  0.1722  0.2081 -0.0233
   53DVPC   PO4  614   4.577  16.725   8.140 -0.1389 -0.2079  0.0460
   53DVPC   GL1  615   4.608  16.588   7.716 -0.2566  0.0943 -0.3080
   53DVPC   GL2  616   4.563  16.260   7.712 -0.0472  0.2886  0.2577
   53DVPC   C1A  617   4.620  16.660   7.216 -0.2083 -0.4362  0.2477
   53DVPC   C2A  618   4.649  16.675   6.671  0.0127  0.1268  0.2111
   53DVPC   D3A  619   4.328  16.788   6.498 -0.0991  0.0696  0.0542
   53DVPC   C4A  620   4.084  16.474   6.303 -0.0013 -0.0558 -0.1785
   53DVPC   C1B  621   4.183  16.538   7.450 -0.0047  0.0496 -0.1474
   53DVPC   C2B  622   3.774  16.768   7.385  0.2947 -0.0944 -0.1977
   53DVPC   D3B  623   3.316  16.748   7.358 -0.0220  0.2515  0.2324
   53DVPC   C4B  624   3.307  16.680   6.918 -0.3522  0.3747 -0.0043
   54PNCE   AM1  625  22.144   2.470   7.068  0.2038  0.4140  0.2211
   54PNCE   AM2  626  21.925   2.746   6.891  0.1621 -0.1515 -0.1015
   54PNCE   T1A  627  22.401   2.038   6.887  0.2548 -0.0087 -0.2870
   54PNCE   C2A  628  22.708   1.858   6.606  0.3018  0.0820  0.0181
   54PNCE   C3A  629  22.860   1.704   6.230 -0.1854 -0.1267  0.1786
   54PNCE   C1B  630  21.834   2.776   6.413  0.0307  0.1864  0.0861
   54PNCE   C2B  631  21.866   2.829   5.975  0.2710  0.0908 -0.1861
   54PNCE   C3B  632  21.991   3.052   5.552 -0.0954 -0.1205  0.3288
   54PNCE   D4B  633  22.032   2.890   5.095 -0.1570 -0.0972  0.0476
   54PNCE   C5B  634  22.122   2.538   4.915 -0.3532 -0.0503  0.0527
   54PNCE   C6B  635  22.350   2.148   4.844  0.2585 -0.1007 -0.2105
   55DTPC   NC3  636  27.759   9.649   6.836  0.0445 -0.0972 -0.1099
   55DTPC   PO4  637  27.402   9.349   7.039  0.0157  0.2809 -0.0999
   55DTPC   GL1  638  27.276   9.094   6.763  0.1495  0.1635  0.0783
   55DTPC   GL2  639  26.959   9.128   6.670 -0.0719 -0.2115  0.1059
   55DTPC   C1A  640  27.302   8.922   6.332 -0.1405  0.1672 -0.1406
   55DTPC   C2A  641  27.425   8.601   6.045  0.2330  0.0201 -0.0178
   55DTPC   C1B  642  26.885   9.170   6.167  0.1740 -0.1733 -0.3907
   55DTPC   C2B  643  26.893   9.244   5.780 -0.4492 -0.1050  0.1239
   56DIPC   NC3  644  30.635  25.336   7.768  0.2125  0.3467 -0.0839
   56DIPC   PO4  645  30.248  25.221   7.543  0.3765 -0.2311  0.1581
   56DIPC   GL1  646  30.091  25.301   7.066  0.3959 -0.1276  0.0993
   56DIPC   GL2  647  29.835  25.206   7.096  0.1639 -0.2034 -0.1656
   56DIPC   C1A  648  30.203  25.283   6.674 -0.1684 -0.0314  0.0524
   56DIPC   D2A  649  30.392  25.197   6.199 -0.0876 -0.2491 -0.0083
   56DIPC   D3A  650  29.968  24.965   6.061 -0.3360 -0.0943 -0.0907
   56DIPC   C4A  651  30.080  24.628   5.806  0.0634 -0.2557  0.1805
   56DIPC   C1B  652  29.665  25.213   6.748  0.2361  0.0210  0.1114
   56DIPC   D2B  653  29.270  25.167   6.524 -0.0978  0.2709  0.0523
   56DIPC   D3B  654  29.465  24.884   6.218 -0.2269 -0.3267  0.1730
   56DIPC   C4B  655  29.337  24.500   6.177 -0.4216 -0.1630 -0.2277
   57DTPC   NC3  656   8.484  16.492   8.240 -0.1347  0.3374  0.0792
   57DTPC   PO4  657   8.582  16.919   8.423 -0.1516 -0.0143 -0.2913
   57DTPC   GL1  658   8.684  16.890   7.916  0.3003  0.0106  0.1486
   57DTPC   GL2  659   8.559  17.162   7.905 -0.1012  0.0115 -0.1313
   57DTPC   C1A  660   8.703  16.634   7.495  0.0448  0.0720  0.0311
   57DTPC   C2A  661   8.566  16.519   7.062 -0.2654  0.0709  0.3636
   57DTPC   C1B  662   8.896  17.070   7.514 -0.2398  0.4832  0.0111
   57DTPC   C2B  663   9.043  17.077   7.116 -0.2815 -0.1806  0.2980
   58DBSM   NC3  664  26.551  14.832   6.778  0.0135  0.3163 -0.1945
   58DBSM   PO4  665  26.416  15.127   6.385 -0.0246  0.2677 -0.2284
   58DBSM   AM1  666  26.739  15.148   6.014 -0.0540  0.1127  0.1749
   58DBSM   AM2  667  27.038  15.035   6.011  0.0333 -0.1894 -0.2026
   58DBSM   T1A  668  26.849  15.024   5.571 -0.0113  0.0479  0.1252
   58DBSM   C2A  669  27.122  14.829   5.210 -0.0097 -0.0271 -0.2300
   58DBSM   C3A  670  27.515  14.852   4.895  0.0214 -0.1565 -0.0222
   58DBSM   C4A  671  27.783  14.972   4.518 -0.1083  0.0289 -0.0700
   58DBSM   C1B  672  27.366  14.922   5.637 -0.0751 -0.1492 -0.1271
   58DBSM   C2B  673  27.442  15.257   5.327  0.2050  0.0982  0.2299
   58DBSM   C3B  674  27.612  15.651   5.199 -0.1643  0.1755 -0.0532
   58DBSM   C4B  675  27.548  15.726   4.788  0.1075 -0.0269  0.0688
   58DBSM   C5B  676  27.725  15.704   4.375 -0.1094 -0.0679 -0.0589
   59DVPC   NC3  677  32.751  15.974   7.820  0.2015  0.0805 -0.1195
   59DVPC   PO4  678  32.719  16.303   7.498 -0.0796  0.0389  0.5730
   59DVPC   GL1  679  32.736  16.514   7.112  0.4072  0.0669 -0.0252
   59DVPC   GL2  680  32.776  16.878   7.005  0.3489  0.2597 -0.0672
   59DVPC   C1A  681  32.621  16.399   6.765 -0.0071  0.1622 -0.1390
   59DVPC   C2A  682  32.282  16.410   6.458  0.0434 -0.2562 -0.3983
   59DVPC   D3A  683  32.130  16.617   6.014  0.1747  0.1857  0.2332
   59DVPC   C4A  684  31.836  17.020   6.029 -0.3051  0.2856 -0.0943
   59DVPC   C1B  685  32.934  17.102   6.700 -0.0559 -0.0885 -0.0082
   59DVPC   C2B  686  33.207  17.305   6.388  0.1225 -0.2701 -0.0130
   59DVPC   D3B  687  33.419  17.322   5.988 -0.0172 -0.2651  0.1790
   59DVPC   C4B  688  33.820  17.211   5.855  0.1222  0.1479  0.1237
   60DVPC   NC3  689  15.640  15.335   7.194  0.2908  0.0953 -0.2065
   60DVPC   PO4  690  15.605  15.718   7.267  0.0499 -0.3443  0.1694
   60DVPC   GL1  691  15.746  15.702   6.929 -0.0189  0.2366  0.0619
   60DVPC   GL2  692  15.758  15.463   6.738  0.0199 -0.0242 -0.0402
   60DVPC   C1A  693  15.750  15.892   6.499 -0.0166  0.1390  0.2948
   60DVPC   C2A  694  15.625  15.728   6.126 -0.0491 -0.0432  0.4249
   60DVPC   D3A  695  15.562  15.333   5.936 -0.0335  0.3807  0.2488
   60DVPC   C4A  696  15.439  15.480   5.509  0.0527  0.2060 -0.0443
   60DVPC   C1B  697  15.414  15.463   6.509 -0.0778 -0.1273  0.1624
   60DVPC   C2B  698  15.081  15.592   6.191 -0.0185  0.0315  0.2109
   60DVPC   D3B  699  14.926  15.668   5.754 -0.0640  0.0240 -0.3010
   60DVPC   C4B  700  15.064  15.975   5.460  0.2746 -0.3410  0.0632
   61PVSM   NC3  701  20.825  22.433   6.473 -0.1504 -0.3450  0.0686
   61PVSM   PO4  702  21.075  22.656   6.176  0.3366 -0.0458 -0.0404
   61PVSM   AM1  703  21.315  22.624   5.921  0.3006 -0.1757  0.0204
   61PVSM   AM2  704  21.549  22.558   6.003 -0.0138 -0.0389 -0.3369
   61PVSM   T1A  705  21.269  22.577   5.491 -0.2702 -0.0254  0.0613
   61PVSM   C2A  706  21.187  22.232   5.082  0.0321  0.3276  0.0671
   61PVSM   C3A  707  21.247  21.861   4.752 -0.0997 -0.1037  0.4531
   61PVSM   C1B  708  21.533  22.150   5.738 -0.0794  0.2246  0.4622
   61PVSM   C2B  709  21.639  22.055   5.345  0.1714  0.2512  0.0593
   61PVSM   D3B  710  21.835  22.131   4.959  0.0934 -0.0245 -0.1451
   61PVSM   C4B  711  22.291  21.924   4.946 -0.0624 -0.1042 -0.0631
   62PEPC   NC3  712   4.306   4.127   7.534 -0.2512 -0.0002 -0.0402
   62PEPC   PO4  713   4.571   3.815   7.203 -0.2045  0.1433 -0.3628
   62PEPC   GL1  714   4.473   4.103   7.017  0.2484 -0.1306 -0.3695
   62PEPC   GL2  715   4.369   4.313   7.054  0.0490  0.1555 -0.2017
   62PEPC   C1A  716   4.688   4.200   6.583  0.1559  0.1510  0.0135
   62PEPC   C2A  717   4.945   3.988   6.273  0.0519 -0.2265 -0.0133
   62PEPC   D3A  718   5.020   3.871   5.919  0.0225 -0.1169  0.0158
   62PEPC   D4A  719   5.395   3.984   5.822 -0.0782 -0.2120  0.0198
   62PEPC   C5A  720   5.646   4.157   5.469 -0.1322 -0.1586 -0.3536
   62PEPC   C1B  721   4.243   4.401   6.706 -0.0960 -0.2334 -0.3572
   62PEPC   C2B  722   3.954   4.509   6.400 -0.1960 -0.0187  0.0522
   62PEPC   C3B  723   3.735   4.364   6.140 -0.1732  0.0458  0.2230
   62PEPC   C4B  724   3.658   4.471   5.727  0.1381  0.1147  0.1779
   63PIPC   NC3  725   0.148   6.006   6.611 -0.0548 -0.1756 -0.1110
   63PIPC   PO4  726  -0.089   5.740   6.473  0.2196  0.1479 -0.0733
   63PIPC   GL1  727  -0.064   5.505   6.076  0.1245  0.1186 -0.0046
   63PIPC   GL2  728  -0.332   5.579   5.937  0.0446  0.3746 -0.3614
   63PIPC   C1A  729  -0.081   5.343   5.635  0.1967  0.0770 -0.1057
   63PIPC   D2A  730  -0.412   5.217   5.446  0.2998  0.2696  0.0214
   63PIPC   D3A  731  -0.389   5.193   5.051  0.1672 -0.1659 -0.0613
   63PIPC   C4A  732  -0.112   5.390   4.765  0.1676  0.1450 -0.2230
   63PIPC   C1B  733  -0.242   5.721   5.389  0.0872 -0.0206 -0.0762
   63PIPC   C2B  734  -0.506   5.754   4.961 -0.1283 -0.0338  0.0959
   63PIPC   C3B  735  -0.583   5.432   4.667  0.2572 -0.1035 -0.0110
   63PIPC   C4B  736  -0.635   5.352   4.272 -0.5206 -0.2265 -0.0192
   64DBSM   NC3  737  22.448  34.496   7.840 -0.1757  0.2467 -0.0924
   64DBSM   PO4  738  22.556  34.918   7.995 -0.2572 -0.0456 -0.1538
   64DBSM   AM1  739  22.293  35.017   7.714  0.1231  0.1476 -0.1150
   64DBSM   AM2  740  22.020  35.203   7.703  0.5282  0.0899 -0.2991
   64DBSM   T1A  741  22.237  35.158   7.272 -0.0704  0.1268 -0.2447
   64DBSM   C2A  742  22.137  35.144   6.800  0.0667 -0.1209  0.0747
   64DBSM   C3A  743  22.015  35.297   6.472 -0.3650 -0.1069  0.1006
   64DBSM   C4A  744  22.186  35.346   6.049  0.1134 -0.3294 -0.0117
   64DBSM   C1B  745  21.752  35.115   7.404 -0.2014  0.2300 -0.0496
   64DBSM   C2B  746  21.713  35.305   6.972  0.2138 -0.1184  0.2671
   64DBSM   C3B  747  21.483  35.404   6.582  0.1475 -0.1990 -0.2105
   64DBSM   C4B  748  21.292  35.578   6.272 -0.2943  0.0920  0.0012
   64DBSM   C5B  749  21.358  35.871   6.002 -0.3608 -0.1228  0.0946
   65POPC   NC3  750  35.728  11.388   7.053  0.2342  0.0454  0.0826
   65POPC   PO4  751  36.041  11.237   6.695 -0.1808  0.0956 -0.1635
   65POPC   GL1  752  36.302  11.332   6.246  0.0761 -0.2402 -0.2235
   65POPC   GL2  753  36.566  11.305   6.159 -0.2736 -0.1248 -0.1311
   65POPC   C1A  754  36.210  11.438   5.833  0.1930 -0.1473 -0.0748
   65POPC   D2A  755  35.958  11.641   5.412 -0.2020 -0.1702  0.0720
   65POPC   C3A  756  35.802  11.996   5.571 -0.1679 -0.2077 -0.1078
   65POPC   C4A  757  35.640  12.401   5.455 -0.3055  0.1117 -0.4549
   65POPC   C1B  758  37.018  11.243   6.015 -0.3034 -0.1689  0.0221
   65POPC   C2B  759  37.315  11.286   5.669  0.2964  0.0929  0.1879
   65POPC   C3B  760  37.642  11.299   5.442  0.0592  0.0280  0.0292
   65POPC   C4B  761  37.928  11.137   5.171  0.0557  0.1928  0.0769
   66PIPC   NC3  762  27.114  26.394   6.973  0.0789  0.1724 -0.2427
   66PIPC   PO4  763  27.320  26.050   6.860 -0.0025  0.1085  0.2652
   66PIPC   GL1  764  27.430  26.289   6.522 -0.2336  0.1663 -0.2869
   66PIPC   GL2  765  27.734  26.323   6.517  0.0603  0.4161  0.0661
   66PIPC   C1A  766  27.345  26.711   6.209 -0.4604 -0.1172  0.0008
   66PIPC   D2A  767  27.370  26.981   5.878  0.1141 -0.0147 -0.3078
   66PIPC   D3A  768  27.442  26.927   5.498 -0.0679 -0.3396  0.0140
   66PIPC   C4A  769  27.814  27.058   5.432 -0.2077  0.1419 -0.0092
   66PIPC   C1B  770  27.600  26.256   6.084  0.0259  0.4223  0.0586
   66PIPC   C2B  771  27.653  26.063   5.739 -0.0723 -0.1257 -0.0748
   66PIPC   C3B  772  27.319  25.815   5.371 -0.0156 -0.0614  0.0402
   66PIPC   C4B  773  27.071  25.484   5.216  0.3365 -0.2431  0.1146
   67DPSM   NC3  774  20.462   3.264   7.668  0.2066 -0.1313 -0.0266
   67DPSM   PO4  775  20.411   2.759   7.736 -0.0273  0.2498  0.3058
   67DPSM   AM1  776  20.153   2.821   7.522 -0.4101 -0.1905 -0.1950
   67DPSM   AM2  777  19.858   2.761   7.610 -0.2061  0.0041 -0.1552
   67DPSM   T1A  778  20.249   3.290   7.241  0.0090  0.0693 -0.2862
   67DPSM   C2A  779  19.932   3.660   7.214 -0.1575  0.0281  0.1827
   67DPSM   C3A  780  19.585   3.801   7.103 -0.1872  0.0619  0.0943
   67DPSM   C1B  781  19.859   2.991   7.129  0.1481 -0.2294  0.0362
   67DPSM   C2B  782  19.866   2.841   6.711  0.0325 -0.1677  0.1610
   67DPSM   C3B  783  19.640   2.825   6.214 -0.2405 -0.2487 -0.1866
   67DPSM   C4B  784  19.695   2.793   5.795 -0.0638 -0.0745  0.1704
   68DTPC   NC3  785  24.738  22.560   6.683  0.2636  0.1338 -0.0656
   68DTPC   PO4  786  24.356  22.796   6.775 -0.0512  0.0257 -0.1991
   68DTPC   GL1  787  24.442  22.902   6.343  0.0685 -0.0683 -0.1482
   68DTPC   GL2  788  24.188  22.871   6.127 -0.0039  0.4072  0.3530
   68DTPC   C1A  789  24.502  23.155   5.929 -0.1471  0.1123 -0.2680
   68DTPC   C2A  790  24.616  23.448   5.822  0.1737  0.2143 -0.1229
   68DTPC   C1B  791  24.175  22.952   5.650 -0.1164 -0.3470 -0.3197
   68DTPC   C2B  792  24.174  23.286   5.337 -0.3998 -0.0981 -0.1651
   69UPC    NC3  793   5.174  26.740   8.571  0.0773  0.1624 -0.1354
   69UPC    PO4  794   4.676  26.863   8.408  0.0872 -0.1019 -0.0689
   69UPC    GL1  795   5.034  27.002   8.125 -0.0829 -0.0249  0.3360
   69UPC    GL2  796   5.117  26.962   7.940 -0.0723  0.0823 -0.2492
   69UPC    D1B  797   5.010  26.554   7.666  0.2063 -0.0152 -0.4543
   69UPC    D2B  798   4.610  26.782   7.652 -0.1829 -0.3949  0.1334
   69UPC    D3B  799   4.429  27.227   7.686  0.0756  0.0488  0.0738
   69UPC    D4B  800   4.648  27.484   7.472  0.1081  0.2806  0.2775
   69UPC    D5B  801   4.938  27.135   7.388 -0.5179 -0.2375 -0.0608
   70APC    NC3  802  10.126  31.752   0.075  0.0207 -0.0944  0.2476
   70APC    PO4  803   9.894  31.763  -0.359 -0.0283  0.1703 -0.0802
   70APC    GL1  804   9.979  31.728  -0.875 -0.3208  0.3555 -0.3143
   70APC    GL2  805  10.064  31.862  -1.030 -0.2713 -0.5293 -0.1622
   70APC    D1B  806  10.441  31.819  -1.265 -0.1644  0.1300 -0.1740
   70APC    D2B  807  10.499  31.977  -1.667  0.2750  0.0061 -0.1900
   70APC    D3B  808  10.030  32.000  -1.779  0.0642  0.0753 -0.1268
   70APC    D4B  809  10.089  31.847  -2.229 -0.1872 -0.1874  0.2581
   70APC    C5B  810  10.336  31.868  -2.593 -0.1164 -0.1720  0.1435
   71DPPC   NC3  811  17.963   4.876   7.697  0.1523 -0.0161  0.2979
   71DPPC   PO4  812  17.601   5.077   7.549 -0.0265  0.2338 -0.1896
   71DPPC   GL1  813  17.545   4.889   7.222  0.1822  0.0731 -0.0032
   71DPPC   GL2  814  17.364   4.591   7.165 -0.0312  0.1585 -0.1116
   71DPPC   C1A  815  17.430   4.998   6.880  0.1405  0.0449  0.3119
   71DPPC   C2A  816  17.594   5.244   6.534  0.0946 -0.2510  0.0690
   71DPPC   C3A  817  18.028   5.341   6.468  0.0928 -0.0452  0.1460
   71DPPC   C4A  818  18.309   5.496   6.197 -0.1245  0.1106 -0.1093
   71DPPC   C1B  819  17.361   4.252   6.885  0.2877  0.0970  0.2169
   71DPPC   C2B  820  17.323   4.144   6.441 -0.1595 -0.0857 -0.1326
   71DPPC   C3B  821  17.325   3.800   6.202  0.1938  0.1387 -0.0944
   71DPPC   C4B  822  17.614   3.543   5.905 -0.0313  0.2867 -0.1903
   72DVPC   NC3  823  22.721  17.370   6.367  0.1725  0.2261  0.4765
   72DVPC   PO4  824  23.193  17.623   6.130 -0.0768  0.1890 -0.1314
   72DVPC   GL1  825  23.527  17.797   5.948 -0.2193 -0.0458 -0.1883
   72DVPC   GL2  826  23.508  17.532   5.784  0.0295 -0.3435 -0.0620
   72DVPC   C1A  827  23.692  18.055   5.654  0.0843 -0.3109 -0.3376
   72DVPC   C2A  828  23.886  18.305   5.379  0.1184  0.1810  0.0610
   72DVPC   D3A  829  23.720  18.412   4.944 -0.1498  0.4415 -0.2755
   72DVPC   C4A  830  23.738  18.130   4.650  0.1899 -0.0818 -0.3187
   72DVPC   C1B  831  23.354  17.613   5.451 -0.3472 -0.1448 -0.0867
   72DVPC   C2B  832  23.435  17.562   4.985 -0.0422  0.0378 -0.1926
   72DVPC   D3B  833  23.321  17.733   4.617  0.1151 -0.0352 -0.2191
   72DVPC   C4B  834  23.487  17.793   4.164 -0.2205 -0.0244 -0.1398
   73DPSM   NC3  835  21.120   5.670   7.845  0.0978  0.2112  0.0240
   73DPSM   PO4  836  21.452   5.367   8.050  0.0443 -0.1300  0.0672
   73DPSM   AM1  837  21.605   5.388   7.521  0.0726 -0.0733 -0.0578
   73DPSM   AM2  838  21.293   5.406   7.385  0.1511 -0.2413 -0.2615
   73DPSM   T1A  839  21.698   5.187   7.119  0.1428  0.1491  0.0511
   73DPSM   C2A  840  21.731   5.080   6.717  0.0290 -0.1918 -0.0773
   73DPSM   C3A  841  21.827   5.264   6.261  0.1164  0.0505 -0.1212
   73DPSM   C1B  842  21.393   5.539   7.068  0.1558 -0.0564  0.4933
   73DPSM   C2B  843  21.650   5.697   6.734  0.1955  0.1509  0.0949
   73DPSM   C3B  844  21.717   5.847   6.348  0.0742 -0.0161 -0.1400
   73DPSM   C4B  845  22.145   6.000   6.260  0.0207 -0.2998 -0.0000
   74PEPC   NC3  846  14.504  19.852   7.679  0.0931 -0.0607  0.2003
   74PEPC   PO4  847  14.241  19.578   7.510  0.1093 -0.2411  0.1182
   74PEPC   GL1  848  14.272  19.994   7.192 -0.1232 -0.1662 -0.1808
   74PEPC   GL2  849  14.586  19.973   7.135  0.0813  0.0304 -0.0796
   74PEPC   C1A  850  14.442  20.272   6.767  0.4594  0.1255 -0.1871
   74PEPC   C2A  851  14.095  20.562   6.358 -0.1219 -0.0536  0.0789
   74PEPC   D3A  852  13.986  20.723   5.950 -0.4460 -0.0838  0.2347
   74PEPC   D4A  853  14.415  20.982   6.025 -0.1360 -0.0319 -0.0670
   74PEPC   C5A  854  14.729  20.739   6.095 -0.2527  0.2823  0.2204
   74PEPC   C1B  855  14.290  19.841   6.713 -0.0135 -0.0837  0.2723
   74PEPC   C2B  856  14.089  20.077   6.243  0.3375  0.1206  0.1453
   74PEPC   C3B  857  14.233  20.325   5.897  0.3481 -0.0430 -0.2858
   74PEPC   C4B  858  14.345  20.588   5.644 -0.0827 -0.1250 -0.2408
   75DPCE   AM1  859   0.773  24.101   6.973 -0.2578  0.0980 -0.1324
   75DPCE   AM2  860   0.435  24.229   6.812  0.2710 -0.3301 -0.0854
   75DPCE   T1A  861   0.815  23.757   6.603  0.1009  0.2809 -0.0978
   75DPCE   C2A  862   0.680  23.618   6.191  0.3864  0.1973 -0.1222
   75DPCE   C3A  863   0.736  23.260   5.972 -0.0088  0.0783 -0.3440
   75DPCE   C1B  864   0.345  24.350   6.347 -0.1922  0.2988  0.0860
   75DPCE   C2B  865   0.445  24.655   6.030  0.0920  0.1955 -0.3007
   75DPCE   C3B  866   0.585  25.062   5.814 -0.0905 -0.1667  0.0324
   75DPCE   C4B  867   0.452  25.292   5.535 -0.0203 -0.3136  0.0306
   76PAPE   NH3  868  17.234  29.629   7.126  0.4279 -0.0238 -0.1554
   76PAPE   PO4  869  17.662  29.682   7.151 -0.1323 -0.0977 -0.0358
   76PAPE   GL1  870  17.581  29.584   6.664  0.1588  0.1898 -0.1903
   76PAPE   GL2  871  17.808  29.456   6.472  0.2703  0.0713 -0.1482
   76PAPE   D1A  872  17.430  29.571   6.203 -0.5737 -0.0524 -0.1601
   76PAPE   D2A  873  17.094  29.321   6.296  0.0417  0.0517 -0.1677
   76PAPE   D3A  874  16.992  28.938   6.528  0.0571 -0.1967 -0.2884
   76PAPE   D4A  875  16.800  28.628   6.276  0.0268  0.4253 -0.0815
   76PAPE   C5A  876  16.571  28.354   6.477 -0.0030 -0.1360  0.0877
   76PAPE   C1B  877  17.951  29.746   6.262 -0.1666  0.0712 -0.0308
   76PAPE   C2B  878  17.957  29.783   5.808  0.2526  0.1903  0.0454
   76PAPE   C3B  879  18.069  29.910   5.369 -0.1065  0.0964 -0.0456
   76PAPE   C4B  880  18.018  29.901   4.992 -0.0872  0.3020 -0.0333
   77DAPE   NH3  881   8.361  29.981   8.195  0.0902 -0.0901  0.3398
   77DAPE   PO4  882   8.632  29.744   8.365  0.1199 -0.1771 -0.0632
   77DAPE   GL1  883   8.554  29.728   7.864 -0.0747 -0.3260 -0.0461
   77DAPE   GL2  884   8.451  29.424   7.905  0.0675 -0.3750  0.1653
   77DAPE   D1A  885   8.670  29.853   7.444  0.0107 -0.1796 -0.1278
   77DAPE   D2A  886   8.961  29.558   7.435  0.0471  0.3272  0.0055
   77DAPE   D3A  887   8.990  29.231   7.191 -0.1863 -0.1729 -0.2837
   77DAPE   D4A  888   9.151  29.438   6.896  0.4638  0.3973  0.2601
   77DAPE   C5A  889   9.098  29.118   6.608 -0.1861  0.3471 -0.2004
   77DAPE   D1B  890   8.032  29.511   7.569 -0.2377  0.1273 -0.0797
   77DAPE   D2B  891   7.965  29.492   7.106  0.1354  0.1458  0.1617
   77DAPE   D3B  892   7.684  29.261   7.267 -0.0001 -0.2386 -0.0668
   77DAPE   D4B  893   7.737  28.988   6.984 -0.1759  0.3720  0.2086
   77DAPE   C5B  894   7.747  29.001   6.585 -0.0310  0.0464  0.0406
   78DVPC   NC3  895   9.322  23.041   8.921 -0.3751 -0.3399  0.2910
   78DVPC   PO4  896   9.168  22.664   8.714  0.1013  0.1026  0.0392
   78DVPC   GL1  897   9.363  22.572   8.287 -0.0859  0.1555  0.1820
   78DVPC   GL2  898   9.334  22.365   8.200  0.1168 -0.2282 -0.0563
   78DVPC   C1A  899   9.608  22.769   8.072  0.1663  0.1621  0.2252
   78DVPC   C2A  900   9.777  23.114   8.074 -0.0479 -0.1275  0.0452
   78DVPC   D3A  901   9.865  23.362   7.762  0.4459  0.0456 -0.0100
   78DVPC   C4A  902   9.705  23.337   7.408 -0.1356  0.0983  0.2698
   78DVPC   C1B  903   9.430  22.434   7.748  0.5916  0.1478  0.2400
   78DVPC   C2B  904   9.612  22.478   7.365  0.1138 -0.0948 -0.0226
   78DVPC   D3B  905  10.075  22.644   7.175 -0.1580  0.2955  0.0259
   78DVPC   C4B  906  10.444  22.638   6.892  0.1252  0.2474 -0.1821
   79IPC    NC3  907  28.583  24.208   7.172  0.0844 -0.3476 -0.1150
   79IPC    PO4  908  28.292  24.579   7.121 -0.3594  0.3999  0.2306
   79IPC    GL1  909  27.863  24.671   6.901  0.2780  0.4258 -0.1654
   79IPC    GL2  910  27.686  24.702   6.613 -0.0761  0.0417 -0.1897
   79IPC    C1B  911  27.527  24.679   6.136  0.2192 -0.1629 -0.1252
   79IPC    D2B  912  27.322  24.763   5.712 -0.2442 -0.4108 -0.2622
   79IPC    D3B  913  26.972  24.742   6.086  0.1501  0.1531 -0.0688
   79IPC    C4B  914  26.800  25.195   6.249  0.4960 -0.1426  0.2531
   80DIPC   NC3  915  19.357  28.523   7.378  0.1860  0.0030 -0.2300
   80DIPC   PO4  916  19.466  28.069   7.481  0.0711 -0.0567 -0.2686
   80DIPC   GL1  917  19.342  28.241   6.971  0.1083  0.3936  0.0912
   80DIPC   GL2  918  19.087  28.289   6.812 -0.3982  0.0925  0.1883
   80DIPC   C1A  919  19.346  28.623   6.623  0.0197 -0.0884  0.1080
   80DIPC   D2A  920  19.139  28.980   6.230  0.1521  0.1607  0.0199
   80DIPC   D3A  921  19.241  28.724   5.988  0.0784 -0.0136  0.2293
   80DIPC   C4A  922  19.080  28.660   5.504  0.0523 -0.0467  0.1914
   80DIPC   C1B  923  18.947  28.434   6.368  0.1046  0.0971 -0.2233
   80DIPC   D2B  924  18.875  28.349   5.866  0.1590 -0.4268  0.1187
   80DIPC   D3B  925  18.355  28.299   5.742 -0.1494  0.1713 -0.3700
   80DIPC   C4B  926  18.278  28.352   5.348  0.0527 -0.0152 -0.0984
   81DVPC   NC3  927  18.313  18.949   6.535 -0.3301  0.1490 -0.0303
   81DVPC   PO4  928  18.436  18.481   6.766  0.2800 -0.3028 -0.0108
   81DVPC   GL1  929  18.460  18.488   6.378  0.0276 -0.0256  0.0892
   81DVPC   GL2  930  18.585  18.670   6.256 -0.0245  0.1227  0.2400
   81DVPC   C1A  931  18.219  18.435   5.994  0.0438  0.3845 -0.1091
   81DVPC   C2A  932  18.360  18.157   5.653 -0.1199  0.2719 -0.0377
   81DVPC   D3A  933  18.579  17.918   5.352  0.3228  0.1359 -0.1328
   81DVPC   C4A  934  18.412  17.555   5.278  0.0054  0.1688  0.0026
   81DVPC   C1B  935  18.575  18.762   5.876 -0.0524  0.0344  0.2886
   81DVPC   C2B  936  18.454  18.615   5.531 -0.0395  0.1283 -0.2372
   81DVPC   D3B  937  18.322  18.393   5.150 -0.0019  0.2404 -0.3103
   81DVPC   C4B  938  18.121  18.021   5.045  0.0197 -0.0560  0.1048
   82UPC    NC3  939   2.662   9.931   8.195 -0.0078 -0.1911  0.0686
   82UPC    PO4  940   2.890  10.304   7.968 -0.1658 -0.3547  0.6040
   82UPC    GL1  941   2.588  10.269   7.594 -0.0978  0.0016  0.2694
   82UPC    GL2  942   2.513  10.365   7.342  0.1136  0.2049 -0.2136
   82UPC    D1B  943   2.788  10.450   7.063  0.0532  0.0709  0.0981
   82UPC    D2B  944   2.477  10.285   6.830  0.1647  0.0026  0.2347
   82UPC    D3B  945   2.471  10.739   6.787  0.2237 -0.1173 -0.1296
   82UPC    D4B  946   2.548  10.787   6.337  0.1291  0.0284  0.0211
   82UPC    D5B  947   2.244  10.527   6.420 -0.2385 -0.3825  0.1385
   83PIPC   NC3  948  35.656  15.556   7.866  0.1701  0.3040  0.1300
   83PIPC   PO4  949  35.371  15.657   7.533 -0.2067 -0.0691 -0.0925
   83PIPC   GL1  950  35.657  15.783   7.125 -0.1048  0.1947  0.0599
   83PIPC   GL2  951  35.491  15.568   7.037 -0.0994 -0.0287 -0.0221
   83PIPC   C1A  952  36.126  15.843   6.978 -0.1266 -0.3724  0.0297
   83PIPC   D2A  953  36.527  16.098   6.879  0.0493  0.0217  0.0105
   83PIPC   D3A  954  36.615  16.398   6.593 -0.0534 -0.0663 -0.1457
   83PIPC   C4A  955  37.034  16.557   6.711 -0.2394  0.1599 -0.0167
   83PIPC   C1B  956  35.785  15.587   6.682  0.3254  0.2532  0.3057
   83PIPC   C2B  957  35.923  15.395   6.281 -0.1905  0.2327  0.3397
   83PIPC   C3B  958  35.891  15.615   5.831  0.0624 -0.3100  0.0581
   83PIPC   C4B  959  35.917  15.809   5.352  0.0714 -0.1083  0.0619
   84VPC    NC3  960  17.052   4.432   8.087  0.0444 -0.1676  0.1592
   84VPC    PO4  961  17.068   4.881   7.865 -0.1426 -0.2815 -0.0849
   84VPC    GL1  962  17.007   4.862   7.413  0.2613  0.2117 -0.0148
   84VPC    GL2  963  16.924   5.058   7.242 -0.0283 -0.0095  0.1448
   84VPC    C1B  964  17.076   5.324   6.897 -0.2134 -0.0054  0.1404
   84VPC    C2B  965  16.996   5.291   6.399 -0.0474  0.2689 -0.3529
   84VPC    D3B  966  16.550   5.255   6.245 -0.5873 -0.0188 -0.1288
   84VPC    C4B  967  16.233   5.389   6.455 -0.1782 -0.1492  0.0740
   85PIPC   NC3  968  14.260  10.160   7.967  0.2578  0.1107  0.2795
   85PIPC   PO4  969  13.850   9.958   7.921  0.0791  0.1522  0.1942
   85PIPC   GL1  970  13.914   9.950   7.492  0.2290  0.0551  0.0148
   85PIPC   GL2  971  13.957   9.607   7.311  0.2773 -0.1068 -0.0256
   85PIPC   C1A  972  13.982  10.019   7.062  0.3970 -0.5235 -0.0405
   85PIPC   D2A  973  14.296  10.249   7.063 -0.3264 -0.1196  0.3277
   85PIPC   D3A  974  14.002  10.510   6.811  0.2796  0.3873  0.3221
   85PIPC   C4A  975  13.623  10.554   6.550  0.1814 -0.3620 -0.0317
   85PIPC   C1B  976  14.190   9.520   7.018 -0.2179  0.2913  0.0100
   85PIPC   C2B  977  14.234   9.262   6.564 -0.1682  0.0452 -0.1937
   85PIPC   C3B  978  14.197   9.298   6.099 -0.1633 -0.1489  0.1632
   85PIPC   C4B  979  14.362   9.521   5.814 -0.1608 -0.2303 -0.1267
   86DPSM   NC3  980  27.094  22.899   8.166  0.0916  0.2424  0.0936
   86DPSM   PO4  981  27.333  22.650   7.734 -0.1867  0.1082  0.1352
   86DPSM   AM1  982  27.565  22.663   7.272 -0.1173 -0.3010  0.2300
   86DPSM   AM2  983  27.820  22.524   7.192 -0.1562  0.2996 -0.0166
   86DPSM   T1A  984  27.522  22.993   6.958  0.1624 -0.4283  0.0609
   86DPSM   C2A  985  27.850  23.346   6.756  0.1756 -0.1050 -0.1399
   86DPSM   C3A  986  28.096  23.223   6.379 -0.0563 -0.0054  0.2716
   86DPSM   C1B  987  27.934  22.332   6.794  0.1357  0.0358 -0.0668
   86DPSM   C2B  988  28.072  22.184   6.337  0.0653 -0.0659  0.0191
   86DPSM   C3B  989  28.036  22.169   5.858 -0.0020 -0.0783  0.0214
   86DPSM   C4B  990  28.319  22.263   5.457 -0.2300 -0.0228  0.0762
   87DVPC   NC3  991  34.235  17.039   7.810 -0.0616  0.2083 -0.0247
   87DVPC   PO4  992  34.400  17.176   7.352 -0.0517 -0.1173 -0.1308
   87DVPC   GL1  993  34.553  17.414   7.028  0.2272 -0.0621 -0.0111
   87DVPC   GL2  994  34.890  17.435   7.108  0.1755 -0.1867 -0.3878
   87DVPC   C1A  995  34.455  17.164   6.672  0.3076 -0.0136  0.1305
   87DVPC   C2A  996  34.819  17.055   6.390 -0.0797 -0.0291 -0.1322
   87DVPC   D3A  997  35.349  17.044   6.354  0.5761  0.2388 -0.2241
   87DVPC   C4A  998  35.645  16.942   6.121 -0.1166 -0.3200  0.3114
   87DVPC   C1B  999  34.984  17.425   6.675  0.0914 -0.0642  0.0712
   87DVPC   C2B 1000  35.067  17.478   6.226 -0.1659 -0.0251 -0.1775
   87DVPC   D3B 1001  34.863  17.660   5.881  0.0810 -0.3043  0.1271
   87DVPC   C4B 1002  34.584  17.963   5.988  0.1143  0.1046  0.0758
   88VPC    NC3 1003   2.774   2.940   7.752  0.0879  0.0210  0.1016
   88VPC    PO4 1004   2.541   2.688   7.572 -0.0791 -0.2615 -0.1041
   88VPC    GL1 1005   2.520   2.369   7.234 -0.3005  0.1173  0.1055
   88VPC    GL2 1006   2.372   2.083   6.975  0.0111 -0.1184 -0.1805
   88VPC    C1B 1007   2.492   1.968   6.613  0.1719  0.4070 -0.1855
   88VPC    C2B 1008   2.389   1.717   6.283  0.0309  0.1969 -0.0733
   88VPC    D3B 1009   2.447   1.464   5.958 -0.0856  0.0214  0.0088
   88VPC    C4B 1010   2.311   1.474   5.605  0.3399 -0.0198  0.0737
   89DPSM   NC3 1011  10.149  30.859   8.543  0.0757 -0.3217 -0.2143
   89DPSM   PO4 1012  10.495  31.089   8.425  0.0643  0.2575 -0.1226
   89DPSM   AM1 1013  10.321  30.759   8.126  0.0945 -0.2171  0.0614
   89DPSM   AM2 1014  10.053  30.816   8.041  0.0382  0.0900 -0.2184
   89DPSM   T1A 1015  10.558  30.613   7.732 -0.0588 -0.0026  0.1579
   89DPSM   C2A 1016  10.797  30.574   7.422  0.0002 -0.2648  0.1170
   89DPSM   C3A 1017  10.844  30.689   7.069 -0.1243  0.2899  0.2012
   89DPSM   C1B 1018  10.045  30.924   7.613  0.0303  0.0775  0.3750
   89DPSM   C2B 1019   9.993  30.972   7.124  0.3047 -0.1517 -0.2533
   89DPSM   C3B 1020   9.964  31.035   6.665  0.2931 -0.0433  0.0919
   89DPSM   C4B 1021   9.897  30.897   6.294  0.1366  0.0914 -0.2541
   90DTPC   NC3 1022  28.716  15.355   6.482 -0.2484 -0.0612  0.0994
   90DTPC   PO4 1023  29.157  15.347   6.459  0.1661  0.1896  0.0971
   90DTPC   GL1 1024  29.383  15.284   6.035 -0.0559  0.0275  0.1088
   90DTPC   GL2 1025  29.681  15.240   6.024 -0.0866 -0.0508 -0.2279
   90DTPC   C1A 1026  29.256  15.589   5.651  0.0923 -0.0216  0.2409
   90DTPC   C2A 1027  29.106  15.546   5.302  0.1450 -0.1296 -0.2278
   90DTPC   C1B 1028  29.608  15.174   5.625 -0.0978 -0.2564  0.0248
   90DTPC   C2B 1029  29.500  15.251   5.240  0.0763  0.2084  0.3224
   91DTPC   NC3 1030  16.296   2.728   7.770 -0.0155 -0.1897 -0.0848
   91DTPC   PO4 1031  16.751   2.810   7.717 -0.0813  0.1605 -0.1206
   91DTPC   GL1 1032  16.547   2.910   7.352  0.0109  0.2481  0.0302
   91DTPC   GL2 1033  16.566   2.518   7.356  0.1184  0.0289 -0.2179
   91DTPC   C1A 1034  16.569   3.035   6.959 -0.2154  0.4330 -0.2529
   91DTPC   C2A 1035  16.778   3.104   6.626 -0.2941 -0.2893  0.0111
   91DTPC   C1B 1036  16.406   2.505   6.965 -0.1022  0.1267  0.0839
   91DTPC   C2B 1037  16.554   2.622   6.565  0.0418 -0.1537 -0.0618
   92PNCE   AM1 1038   0.941  18.743   7.984  0.2316  0.1094 -0.3117
   92PNCE   AM2 1039   0.553  18.605   7.969  0.1251  0.0849  0.0678
   92PNCE   T1A 1040   1.003  19.048   7.581  0.1419 -0.0110  0.0570
   92PNCE   C2A 1041   0.875  19.236   7.200  0.1854 -0.0185 -0.0567
   92PNCE   C3A 1042   0.886  19.218   6.807  0.1129  0.2579  0.0883
   92PNCE   C1B 1043   0.617  18.460   7.532  0.1066 -0.4285 -0.1785
   92PNCE   C2B 1044   0.770  18.686   7.171 -0.3477 -0.1206  0.1741
   92PNCE   C3B 1045   0.597  18.777   6.800 -0.0474  0.0635  0.0642
   92PNCE   D4B 1046   0.512  18.923   6.481  0.1134 -0.3456  0.2748
   92PNCE   C5B 1047   0.635  19.227   6.359  0.0363 -0.1513  0.0457
   92PNCE   C6B 1048   0.805  19.628   6.090 -0.0225  0.0895 -0.2464
   93DPPC   NC3 1049  32.341  15.316   7.255  0.0305 -0.0234 -0.0757
   93DPPC   PO4 1050  32.388  15.747   7.306  0.0141 -0.0306  0.2836
   93DPPC   GL1 1051  32.507  15.596   6.908  0.2689  0.1799  0.2030
   93DPPC   GL2 1052  32.743  15.801   6.702 -0.0023  0.5099  0.1009
   93DPPC   C1A 1053  32.399  15.500   6.390 -0.1418 -0.1869 -0.0195
   93DPPC   C2A 1054  32.573  15.627   6.013 -0.1236  0.1824  0.0101
   93DPPC   C3A 1055  32.572  15.769   5.713  0.1407 -0.3114 -0.3879
   93DPPC   C4A 1056  32.348  15.851   5.305  0.1830 -0.3020 -0.0765
   93DPPC   C1B 1057  32.656  16.050   6.348 -0.0128  0.0355 -0.0270
   93DPPC   C2B 1058  32.789  16.298   5.997 -0.3395 -0.2122  0.5500
   93DPPC   C3B 1059  33.242  16.402   5.796 -0.2237 -0.1249 -0.0885
   93DPPC   C4B 1060  33.581  16.191   5.845  0.2924  0.4349 -0.4817
   94PIPC   NC3 1061   8.080  28.443   7.874  0.1341  0.0005  0.1572
   94PIPC   PO4 1062   7.789  28.607   8.132  0.0708  0.2276 -0.0608
   94PIPC   GL1 1063   7.588  28.422   7.719 -0.1305  0.0354  0.1020
   94PIPC   GL2 1064   7.834  28.195   7.509 -0.3867 -0.0373 -0.1168
   94PIPC   C1A 1065   7.442  28.414   7.259  0.0177  0.0020 -0.0177
   94PIPC   D2A 1066   7.304  28.123   6.879  0.2992  0.2718  0.0068
   94PIPC   D3A 1067   7.232  27.823   7.003  0.2333 -0.1280  0.1665
   94PIPC   C4A 1068   7.060  27.772   6.558  0.0413  0.1149  0.1261
   94PIPC   C1B 1069   8.167  28.052   7.263 -0.5055  0.0231 -0.0361
   94PIPC   C2B 1070   8.346  27.767   6.976  0.1245  0.2549 -0.0663
   94PIPC   C3B 1071   8.534  27.466   6.791  0.1453  0.2627  0.1134
   94PIPC   C4B 1072   8.610  27.017   6.700 -0.1186 -0.0581 -0.1942
   95PEPC   NC3 1073  33.148   2.324   6.263 -0.2072 -0.2258 -0.1432
   95PEPC   PO4 1074  33.355   2.391   6.677  0.2842 -0.3427 -0.0662
   95PEPC   GL1 1075  33.649   2.360   6.390  0.1473 -0.0052  0.1944
   95PEPC   GL2 1076  33.919   2.175   6.423  0.4096  0.0052  0.0469
   95PEPC   C1A 1077  33.643   2.645   6.039  0.0703  0.3507  0.0063
   95PEPC   C2A 1078  33.308   2.906   5.938  0.1771 -0.1272  0.0101
   95PEPC   D3A 1079  32.906   3.023   5.793  0.0204  0.2857  0.0193
   95PEPC   D4A 1080  32.603   2.847   5.700  0.0330  0.0474  0.0047
   95PEPC   C5A 1081  32.370   2.866   5.347  0.1688  0.0035  0.2253
   95PEPC   C1B 1082  34.041   2.121   6.068  0.3391  0.2276 -0.1612
   95PEPC   C2B 1083  34.095   2.251   5.612  0.0449 -0.1111 -0.1983
   95PEPC   C3B 1084  34.421   1.957   5.466 -0.0141  0.0970 -0.1922
   95PEPC   C4B 1085  34.553   1.672   5.096  0.0640 -0.1695 -0.0597
   96DVPC   NC3 1086  16.610  11.040   7.827  0.1858  0.5353  0.1317
   96DVPC   PO4 1087  16.575  11.120   7.371 -0.1487 -0.1464  0.0589
   96DVPC   GL1 1088  16.490  10.895   6.944  0.1358 -0.3193 -0.0053
   96DVPC   GL2 1089  16.370  11.199   6.793  0.1624  0.1001  0.2288
   96DVPC   C1A 1090  16.231  10.824   6.545 -0.0069  0.0842 -0.0367
   96DVPC   C2A 1091  16.453  10.936   6.124  0.0930 -0.0282 -0.0155
   96DVPC   D3A 1092  16.558  10.831   5.725 -0.0944  0.1913 -0.0410
   96DVPC   C4A 1093  16.979  10.655   5.663  0.0414 -0.0904 -0.0511
   96DVPC   C1B 1094  16.679  11.111   6.513  0.1647  0.0520  0.3380
   96DVPC   C2B 1095  16.956  10.897   6.305  0.0937 -0.1144 -0.4981
   96DVPC   D3B 1096  17.097  10.958   6.012  0.0287  0.3545  0.1279
   96DVPC   C4B 1097  17.332  11.010   5.830  0.1043 -0.2167  0.0877
   97DVPC   NC3 1098  25.002   6.327   7.480  0.1982 -0.4744 -0.1832
   97DVPC   PO4 1099  24.733   6.677   7.513  0.2150 -0.0039  0.1321
   97DVPC   GL1 1100  24.603   6.531   7.156 -0.0372 -0.1300  0.2889
   97DVPC   GL2 1101  24.717   6.263   7.029  0.0555  0.3629  0.1322
   97DVPC   C1A 1102  24.536   6.740   6.824 -0.0287 -0.2530 -0.1830
   97DVPC   C2A 1103  24.570   6.725   6.400 -0.1656  0.1629 -0.0737
   97DVPC   D3A 1104  24.652   6.871   5.935 -0.2587  0.1138  0.3502
   97DVPC   C4A 1105  24.728   7.272   5.848  0.4096  0.1278  0.0896
   97DVPC   C1B 1106  24.527   6.233   6.634  0.0305  0.1105 -0.0374
   97DVPC   C2B 1107  24.688   5.985   6.334  0.1042 -0.0946  0.1862
   97DVPC   D3B 1108  25.060   5.878   6.152  0.0482 -0.1853 -0.0114
   97DVPC   C4B 1109  25.009   5.952   5.652  0.2640  0.0781 -0.0071
   98PUPE   NH3 1110  30.948   0.462   7.805  0.0472 -0.1111  0.2323
   98PUPE   PO4 1111  31.166   0.494   7.401 -0.2955 -0.0163  0.1791
   98PUPE   GL1 1112  30.916   0.215   7.207 -0.2065  0.0463 -0.1587
   98PUPE   GL2 1113  31.119   0.003   7.023 -0.0125  0.1796 -0.1068
   98PUPE   D1A 1114  30.620  -0.130   7.235 -0.1092  0.0790  0.2414
   98PUPE   D2A 1115  30.725  -0.486   7.057 -0.2729 -0.1600  0.2706
   98PUPE   D3A 1116  30.452  -0.497   6.787 -0.0508 -0.1094 -0.0205
   98PUPE   D4A 1117  30.711  -0.856   6.603  0.1698 -0.0850 -0.0107
   98PUPE   D5A 1118  31.119  -0.747   6.408  0.2966  0.1438  0.0809
   98PUPE   C1B 1119  31.216   0.154   6.567  0.0126 -0.5910 -0.1473
   98PUPE   C2B 1120  31.542   0.426   6.502  0.0452 -0.0462 -0.0035
   98PUPE   C3B 1121  31.727   0.551   6.138 -0.2966  0.2476 -0.1916
   98PUPE   C4B 1122  31.866   0.579   5.752  0.4052  0.1292 -0.1198
   99DPPC   NC3 1123   0.018  17.863   8.427  0.1153  0.1115 -0.0659
   99DPPC   PO4 1124   0.253  17.621   8.139 -0.0075 -0.2411  0.2455
   99DPPC   GL1 1125   0.512  17.593   7.838  0.0010 -0.1304 -0.1156
   99DPPC   GL2 1126   0.624  17.285   7.696 -0.1697  0.1453  0.3017
   99DPPC   C1A 1127   0.438  17.606   7.319 -0.1991 -0.2483 -0.1709
   99DPPC   C2A 1128   0.260  17.671   6.949  0.1725 -0.2561  0.0911
   99DPPC   C3A 1129   0.044  18.129   6.826 -0.2218  0.0304 -0.2031
   99DPPC   C4A 1130  -0.196  18.385   7.132  0.0663 -0.0693 -0.0624
   99DPPC   C1B 1131   0.895  17.366   7.364  0.0038  0.0795  0.0408
   99DPPC   C2B 1132   0.887  17.530   6.998  0.1537 -0.0462  0.1309
   99DPPC   C3B 1133   0.673  17.763   6.618 -0.0812  0.1564  0.1808
   99DPPC   C4B 1134   0.273  17.880   6.479  0.0614  0.1717 -0.0233
  100DPPC   NC3 1135  34.503  25.483   8.223  0.0024 -0.0688 -0.1259
  100DPPC   PO4 1136  34.339  25.798   7.869 -0.0528  0.1265  0.0067
  100DPPC   GL1 1137  34.071  25.800   7.530 -0.2042 -0.1622 -0.2316
  100DPPC   GL2 1138  33.760  25.941   7.391  0.3318 -0.2386  0.0076
  100DPPC   C1A 1139  34.005  25.645   7.074  0.1097  0.1500 -0.1632
  100DPPC   C2A 1140  34.062  25.704   6.564  0.1006 -0.1607  0.1428
  100DPPC   C3A 1141  34.033  25.476   6.166  0.0484  0.0907 -0.0780
  100DPPC   C4A 1142  34.040  25.225   5.734  0.1660 -0.0890  0.3408
  100DPPC   C1B 1143  33.711  26.040   6.947 -0.0767  0.2084  0.0301
  100DPPC   C2B 1144  33.859  26.169   6.536 -0.1025  0.1451 -0.3491
  100DPPC   C3B 1145  34.023  26.147   6.144 -0.2796 -0.0329  0.2680
  100DPPC   C4B 1146  34.283  26.338   5.870  0.1770 -0.1479  0.1627
  101PAPC   NC3 1147  29.262  29.886   7.826 -0.1460 -0.0213  0.0507
  101PAPC   PO4 1148  29.159  30.196   7.664  0.2998 -0.4591 -0.0956
  101PAPC   GL1 1149  29.236  30.265   7.186 -0.0863 -0.2716  0.1804
  101PAPC   GL2 1150  29.526  30.358   7.077 -0.5032  0.1113  0.2161
  101PAPC   D1A 1151  29.091  30.242   6.776  0.0969 -0.3614 -0.0201
  101PAPC   D2A 1152  28.809  30.647   6.800  0.2337  0.0461  0.0360
  101PAPC   D3A 1153  28.703  30.588   6.318 -0.1181 -0.0362  0.1030
  101PAPC   D4A 1154  28.785  30.174   6.326 -0.1541  0.2097  0.0988
  101PAPC   C5A 1155  29.144  30.123   6.225  0.3954  0.0884 -0.0853
  101PAPC   C1B 1156  29.690  30.383   6.601  0.4233 -0.0021 -0.1686
  101PAPC   C2B 1157  29.640  30.353   6.113 -0.2785  0.0290  0.0216
  101PAPC   C3B 1158  29.914  30.270   5.725  0.2060  0.0736  0.3073
  101PAPC   C4B 1159  30.127  30.026   5.424 -0.1129  0.0801  0.2771
  102IPC    NC3 1160  15.040  32.789   8.494 -0.0148 -0.0147  0.0650
  102IPC    PO4 1161  15.411  33.049   8.435  0.0576  0.1259  0.0259
  102IPC    GL1 1162  15.517  33.077   8.011  0.0461 -0.2980  0.0988
  102IPC    GL2 1163  15.527  33.104   7.600 -0.1632  0.2743  0.0635
  102IPC    C1B 1164  15.831  33.339   7.402  0.0763 -0.0705  0.0880
  102IPC    D2B 1165  15.906  33.674   7.151  0.0925  0.2337  0.1901
  102IPC    D3B 1166  15.671  33.792   6.869 -0.1876 -0.1674 -0.1241
  102IPC    C4B 1167  15.826  33.899   6.415 -0.1060  0.1316 -0.2470
  103PAPC   NC3 1168   8.316  34.746   7.911  0.0229 -0.2206  0.0508
  103PAPC   PO4 1169   8.229  34.368   8.159 -0.0247  0.0059  0.0438
  103PAPC   GL1 1170   8.333  34.266   7.674  0.1583 -0.0150 -0.0028
  103PAPC   GL2 1171   8.632  34.155   7.603  0.1991 -0.1554 -0.0307
  103PAPC   D1A 1172   7.992  34.130   7.332  0.0033 -0.3183 -0.2673
  103PAPC   D2A 1173   7.999  34.677   7.314  0.1011 -0.0197 -0.1789
  103PAPC   D3A 1174   7.859  34.777   6.978 -0.0566 -0.1907  0.0074
  103PAPC   D4A 1175   7.712  35.119   6.682 -0.2873 -0.1722  0.2685
  103PAPC   C5A 1176   8.128  35.263   6.551  0.0010 -0.0789  0.1261
  103PAPC   C1B 1177   8.475  34.069   7.229  0.0589  0.1172  0.0001
  103PAPC   C2B 1178   8.438  34.028   6.767 -0.1131 -0.0822 -0.0392
  103PAPC   C3B 1179   8.643  33.987   6.407 -0.1294  0.0424 -0.0303
  103PAPC   C4B 1180   8.817  34.006   5.953 -0.2216 -0.1902  0.1455
  104PUPE   NH3 1181   4.756   6.765   8.383 -0.0257  0.0928 -0.4086
  104PUPE   PO4 1182   5.019   6.801   8.043  0.2930 -0.1978  0.3456
  104PUPE   GL1 1183   4.975   6.964   7.645  0.1061 -0.2489  0.1665
  104PUPE   GL2 1184   4.896   6.748   7.409 -0.2306 -0.4783 -0.0335
  104PUPE   D1A 1185   4.812   7.264   7.315  0.0270  0.2403 -0.0001
  104PUPE   D2A 1186   4.891   7.290   6.872  0.3660  0.4318  0.1702
  104PUPE   D3A 1187   4.526   7.250   6.878  0.2970  0.3053 -0.3960
  104PUPE   D4A 1188   4.568   6.830   6.915 -0.2782  0.1148  0.1046
  104PUPE   D5A 1189   4.482   6.808   6.465 -0.0438 -0.0466  0.0573
  104PUPE   C1B 1190   5.127   6.647   7.066  0.0134  0.0056 -0.1793
  104PUPE   C2B 1191   5.320   6.335   6.835  0.4022  0.1906 -0.3401
  104PUPE   C3B 1192   5.280   6.191   6.395 -0.1927 -0.0508  0.2448
  104PUPE   C4B 1193   5.177   6.259   5.982 -0.2369  0.1270 -0.1003
  105PEPC   NC3 1194  26.216  15.420   6.000 -0.1413 -0.0718  0.0979
  105PEPC   PO4 1195  26.261  15.860   6.160  0.2145  0.1363 -0.0454
  105PEPC   GL1 1196  26.179  15.870   5.703  0.1370  0.0654  0.3328
  105PEPC   GL2 1197  25.884  15.568   5.622 -0.0040 -0.2118  0.2119
  105PEPC   C1A 1198  26.282  15.877   5.240  0.0048 -0.1445  0.1401
  105PEPC   C2A 1199  26.186  15.632   4.817  0.2639 -0.1093  0.1208
  105PEPC   D3A 1200  26.231  15.330   4.502 -0.0874  0.0260  0.0158
  105PEPC   D4A 1201  26.512  15.151   4.781  0.2376  0.3948 -0.1719
  105PEPC   C5A 1202  26.672  15.041   5.122  0.1486 -0.0223  0.4759
  105PEPC   C1B 1203  25.814  15.522   5.168 -0.3044  0.0364 -0.3926
  105PEPC   C2B 1204  25.809  15.225   4.780  0.0084  0.3811 -0.1745
  105PEPC   C3B 1205  25.536  15.091   4.507 -0.1147 -0.0786  0.0156
  105PEPC   C4B 1206  25.405  14.814   4.305 -0.0089 -0.0160 -0.0136
  106PAPC   NC3 1207  22.948  10.642   6.505 -0.2087  0.0825 -0.2080
  106PAPC   PO4 1208  22.552  10.501   6.655  0.3079  0.1356 -0.0255
  106PAPC   GL1 1209  22.226  10.423   6.401  0.1710  0.0349 -0.3192
  106PAPC   GL2 1210  21.993  10.586   6.276 -0.1189  0.1053  0.2206
  106PAPC   D1A 1211  22.014  10.064   6.178 -0.2966  0.1322  0.0672
  106PAPC   D2A 1212  22.264  10.137   5.921 -0.1566  0.0657 -0.0782
  106PAPC   D3A 1213  22.440   9.774   5.713 -0.1625  0.1393 -0.1053
  106PAPC   D4A 1214  22.731   9.498   5.468 -0.0071 -0.1032  0.2014
  106PAPC   C5A 1215  22.657   9.076   5.215  0.0373 -0.1717  0.1126
  106PAPC   C1B 1216  22.372  10.619   5.959  0.2442  0.0714  0.2406
  106PAPC   C2B 1217  22.452  10.632   5.470  0.1509 -0.0718  0.0045
  106PAPC   C3B 1218  22.826  10.758   5.107 -0.1258  0.0991 -0.1249
  106PAPC   C4B 1219  22.738  10.833   4.738 -0.0461  0.3457 -0.1804
  107PGPC   NC3 1220  21.101  26.068   6.524  0.2701  0.0500 -0.0925
  107PGPC   PO4 1221  21.014  25.704   6.502 -0.0397  0.0825 -0.1124
  107PGPC   GL1 1222  21.152  25.741   6.031  0.0741  0.0287 -0.0231
  107PGPC   GL2 1223  21.304  25.991   6.073 -0.1902 -0.4266 -0.3946
  107PGPC   C1A 1224  20.914  25.840   5.496  0.0157 -0.0799 -0.0144
  107PGPC   C2A 1225  20.676  25.855   5.101  0.0926  0.2256  0.1657
  107PGPC   D3A 1226  20.869  25.954   4.699  0.0936 -0.2402 -0.0166
  107PGPC   C4A 1227  20.625  25.849   4.259 -0.0052  0.0486  0.1162
  107PGPC   C5A 1228  20.353  25.596   4.012 -0.0088 -0.1576 -0.0089
  107PGPC   C1B 1229  21.660  25.869   5.857 -0.0995 -0.3525 -0.0514
  107PGPC   C2B 1230  21.928  25.977   5.404 -0.2407 -0.2953  0.0505
  107PGPC   C3B 1231  21.982  25.983   4.901 -0.0990  0.1555 -0.1055
  107PGPC   C4B 1232  22.434  26.159   4.651 -0.1385  0.2678 -0.1089
  108PUPC   NC3 1233   9.404  17.658   8.186 -0.2777 -0.0862  0.0180
  108PUPC   PO4 1234   9.850  17.629   8.304  0.0329  0.0518  0.1049
  108PUPC   GL1 1235   9.845  17.475   7.862  0.0317 -0.0174 -0.0551
  108PUPC   GL2 1236   9.574  17.457   7.723  0.1179 -0.1713  0.1710
  108PUPC   D1A 1237   9.955  17.256   7.486  0.0486 -0.1223 -0.1700
  108PUPC   D2A 1238  10.334  17.141   7.279 -0.1561 -0.1447  0.0005
  108PUPC   D3A 1239  10.411  17.611   7.363 -0.0389 -0.1155 -0.0883
  108PUPC   D4A 1240  10.082  17.794   7.058 -0.0406  0.1455 -0.2520
  108PUPC   D5A 1241  10.218  17.471   6.892  0.2065  0.0627  0.1176
  108PUPC   C1B 1242   9.310  17.364   7.383 -0.0871  0.1036  0.2058
  108PUPC   C2B 1243   9.266  17.475   6.951 -0.3327 -0.0441 -0.0817
  108PUPC   C3B 1244   9.124  17.239   6.645 -0.1003  0.0168 -0.2791
  108PUPC   C4B 1245   9.290  17.337   6.150 -0.0439 -0.2390 -0.0833
  109PEPC   NC3 1246  10.228   4.089   8.550  0.0554  0.0276  0.1105
  109PEPC   PO4 1247  10.240   3.804   8.142 -0.0753 -0.2595  0.0256
  109PEPC   GL1 1248  10.164   4.148   7.896 -0.2598  0.0589  0.0875
  109PEPC   GL2 1249  10.408   4.263   7.778 -0.2167 -0.2463 -0.0023
  109PEPC   C1A 1250   9.938   4.093   7.496  0.0950  0.2949 -0.0270
  109PEPC   C2A 1251   9.777   4.236   7.075  0.1022  0.1250  0.2621
  109PEPC   D3A 1252   9.761   4.152   6.673  0.0444  0.1407  0.0321
  109PEPC   D4A 1253   9.358   4.005   6.840 -0.2250 -0.0796  0.0096
  109PEPC   C5A 1254   9.251   3.534   7.052 -0.0771  0.0475  0.1041
  109PEPC   C1B 1255  10.362   4.032   7.314 -0.0264 -0.1841 -0.0520
  109PEPC   C2B 1256  10.756   4.034   7.075  0.1805  0.0334  0.2110
  109PEPC   C3B 1257  10.976   4.296   6.824  0.2106  0.0336  0.3585
  109PEPC   C4B 1258  11.252   4.715   6.697 -0.0067  0.1428 -0.2787
  110PUPE   NH3 1259  11.996  21.125   8.158 -0.3240  0.0140  0.0127
  110PUPE   PO4 1260  11.923  20.970   7.789 -0.0552  0.0159  0.4670
  110PUPE   GL1 1261  11.779  21.261   7.437 -0.2211 -0.0305 -0.1626
  110PUPE   GL2 1262  11.464  21.139   7.243  0.3063  0.0907  0.1849
  110PUPE   D1A 1263  12.013  21.515   7.171  0.0762 -0.1322  0.3502
  110PUPE   D2A 1264  12.355  21.684   6.960 -0.3093  0.1138 -0.1240
  110PUPE   D3A 1265  12.111  22.037   6.982 -0.1128 -0.1712  0.0049
  110PUPE   D4A 1266  12.049  22.270   6.601 -0.4061 -0.2121 -0.0380
  110PUPE   D5A 1267  12.120  22.661   6.653  0.0107  0.1098  0.0344
  110PUPE   C1B 1268  11.543  21.488   6.896 -0.0130  0.0175 -0.3868
  110PUPE   C2B 1269  11.845  21.458   6.630 -0.2082 -0.3351  0.1517
  110PUPE   C3B 1270  12.268  21.288   6.557 -0.0350 -0.2730 -0.0819
  110PUPE   C4B 1271  12.601  21.402   6.143  0.0665  0.0417 -0.1408
  111PGSM   NC3 1272  32.153  18.627   7.201  0.2756  0.0144 -0.0718
  111PGSM   PO4 1273  32.216  19.055   7.228  0.1149 -0.0969 -0.0064
  111PGSM   AM1 1274  32.101  18.925   6.732 -0.0712 -0.1986  0.2023
  111PGSM   AM2 1275  31.810  18.869   6.815  0.2661 -0.1986  0.1752
  111PGSM   T1A 1276  32.057  18.982   6.189  0.0352  0.0891 -0.1862
  111PGSM   C2A 1277  31.944  19.171   5.820  0.1259  0.3154  0.1290
  111PGSM   C3A 1278  31.969  19.378   5.450 -0.0455 -0.0094 -0.0418
  111PGSM   C1B 1279  31.548  18.984   6.585 -0.1766  0.1088 -0.1136
  111PGSM   C2B 1280  31.391  19.180   6.205  0.1353 -0.2023 -0.0404
  111PGSM   D3B 1281  31.469  19.322   5.804 -0.3191  0.0983 -0.2658
  111PGSM   C4B 1282  31.077  19.388   5.530  0.0447 -0.2814 -0.1340
  111PGSM   C5B 1283  30.692  19.628   5.545  0.0541 -0.0520  0.0922
  112PUPE   NH3 1284   7.257  32.517   8.137  0.3175 -0.1200  0.3474
  112PUPE   PO4 1285   7.569  32.463   7.927  0.0517  0.1335  0.3927
  112PUPE   GL1 1286   7.760  32.554   7.484  0.0233 -0.1739 -0.0466
  112PUPE   GL2 1287   8.182  32.749   7.398 -0.4363  0.0262  0.1519
  112PUPE   D1A 1288   7.776  32.902   7.170  0.0029  0.3045 -0.3753
  112PUPE   D2A 1289   7.962  32.534   6.883  0.2583  0.1093  0.0071
  112PUPE   D3A 1290   7.498  32.437   6.909  0.4067  0.0640 -0.1803
  112PUPE   D4A 1291   7.400  32.308   7.274  0.4749  0.1678 -0.1634
  112PUPE   D5A 1292   7.176  31.960   7.256 -0.2358  0.1624 -0.1691
  112PUPE   C1B 1293   8.388  32.689   7.091 -0.1034  0.3648 -0.0033
  112PUPE   C2B 1294   8.380  32.615   6.632  0.1235 -0.2442  0.0305
  112PUPE   C3B 1295   8.629  32.355   6.362  0.0667  0.0374 -0.1787
  112PUPE   C4B 1296   9.013  32.284   6.499 -0.0870 -0.2792  0.0963
  113DAPE   NH3 1297   3.758  27.620   8.271  0.1542 -0.1989  0.0518
  113DAPE   PO4 1298   4.012  27.319   8.301 -0.3988  0.1576 -0.1367
  113DAPE   GL1 1299   3.907  27.262   7.971 -0.2087  0.1004  0.0275
  113DAPE   GL2 1300   4.006  27.530   7.757 -0.1158  0.2806  0.3220
  113DAPE   D1A 1301   3.602  27.147   7.616  0.0414  0.2348  0.1192
  113DAPE   D2A 1302   4.015  27.122   7.281 -0.1905 -0.1262  0.1028
  113DAPE   D3A 1303   3.670  27.016   6.938 -0.2932  0.1911  0.1128
  113DAPE   D4A 1304   3.460  27.374   6.721  0.1600  0.1750 -0.0349
  113DAPE   C5A 1305   3.113  27.535   6.795  0.2799  0.0522 -0.1089
  113DAPE   D1B 1306   4.071  27.643   7.294 -0.0286 -0.1352 -0.0244
  113DAPE   D2B 1307   4.073  27.597   6.787 -0.1677  0.0368  0.1971
  113DAPE   D3B 1308   3.937  27.342   6.586  0.2827  0.1154  0.0585
  113DAPE   D4B 1309   4.158  27.050   6.826  0.0178  0.2494  0.0747
  113DAPE   C5B 1310   4.051  26.622   6.746 -0.2329  0.0050 -0.1313
  114DPPC   NC3 1311  21.666  10.063   7.239  0.2269  0.1417 -0.1708
  114DPPC   PO4 1312  21.175  10.063   7.416 -0.3118 -0.1214 -0.1332
  114DPPC   GL1 1313  21.217  10.106   6.943  0.3038 -0.1654  0.0937
  114DPPC   GL2 1314  20.824  10.207   6.914  0.1830  0.2103 -0.2646
  114DPPC   C1A 1315  21.572  10.150   6.616  0.0672  0.2681 -0.1480
  114DPPC   C2A 1316  21.519   9.949   6.162  0.0572 -0.0306  0.2174
  114DPPC   C3A 1317  21.357   9.901   5.702  0.0117 -0.1075  0.3349
  114DPPC   C4A 1318  21.559   9.920   5.316 -0.3298 -0.1356  0.0174
  114DPPC   C1B 1319  20.413  10.058   6.727 -0.0640 -0.0451 -0.1353
  114DPPC   C2B 1320  20.038   9.932   6.531  0.0864  0.0098  0.1597
  114DPPC   C3B 1321  19.844  10.044   6.119  0.1148  0.2415  0.3923
  114DPPC   C4B 1322  20.116  10.366   5.898  0.0380 -0.0893 -0.1459
  115PVSM   NC3 1323   9.018  15.341   7.900 -0.0552 -0.2104 -0.2385
  115PVSM   PO4 1324   9.218  15.608   8.238 -0.1638 -0.1382 -0.2016
  115PVSM   AM1 1325   9.070  15.870   7.880  0.0213  0.0339 -0.1064
  115PVSM   AM2 1326   9.232  16.059   7.790  0.3045 -0.6461  0.0376
  115PVSM   T1A 1327   8.928  15.727   7.456  0.1002  0.0950 -0.1901
  115PVSM   C2A 1328   9.085  15.762   6.974 -0.1070 -0.2455  0.0523
  115PVSM   C3A 1329   9.395  15.934   6.624 -0.0754  0.3964  0.4724
  115PVSM   C1B 1330   9.262  16.143   7.337 -0.2571 -0.2704  0.0120
  115PVSM   C2B 1331   9.469  16.306   6.936 -0.0222  0.5044 -0.2259
  115PVSM   D3B 1332   9.685  16.621   6.789 -0.0308  0.0900 -0.0143
  115PVSM   C4B 1333   9.655  16.874   6.360 -0.0185  0.0334  0.0135
  116DVPC   NC3 1334  12.260   6.662   8.035  0.0997 -0.1954 -0.0603
  116DVPC   PO4 1335  11.822   6.580   7.937 -0.0206 -0.1518 -0.0746
  116DVPC   GL1 1336  11.943   6.844   7.593  0.3178 -0.0585  0.0128
  116DVPC   GL2 1337  12.328   6.851   7.486  0.0094  0.1756 -0.3077
  116DVPC   C1A 1338  12.003   6.863   7.147 -0.1129 -0.0918  0.0189
  116DVPC   C2A 1339  12.078   6.901   6.721 -0.1250  0.0135 -0.4123
  116DVPC   D3A 1340  12.142   6.916   6.293  0.3354 -0.3099 -0.0559
  116DVPC   C4A 1341  12.513   6.666   6.079 -0.0691  0.2491 -0.1425
  116DVPC   C1B 1342  12.393   7.108   7.095 -0.3851 -0.0104  0.5072
  116DVPC   C2B 1343  12.476   7.187   6.655 -0.2320 -0.2052 -0.2438
  116DVPC   D3B 1344  12.437   7.380   6.166 -0.0302 -0.0973  0.2016
  116DVPC   C4B 1345  12.766   7.605   5.767  0.3277  0.0076 -0.0679
  117DVPC   NC3 1346  29.068  17.540   6.728 -0.1719 -0.0388  0.0859
  117DVPC   PO4 1347  29.449  17.314   6.903  0.0784  0.0798 -0.0664
  117DVPC   GL1 1348  29.547  17.578   6.567  0.2555 -0.2142 -0.1531
  117DVPC   GL2 1349  29.863  17.413   6.531  0.0311 -0.0542 -0.2099
  117DVPC   C1A 1350  29.577  17.976   6.367  0.2677 -0.1972 -0.0481
  117DVPC   C2A 1351  29.618  18.008   5.925 -0.2336  0.1437  0.2557
  117DVPC   D3A 1352  29.632  17.718   5.634 -0.0805 -0.0862 -0.0747
  117DVPC   C4A 1353  29.163  17.775   5.458  0.0972 -0.0171 -0.0287
  117DVPC   C1B 1354  29.935  17.298   6.058  0.1270 -0.0727 -0.2286
  117DVPC   C2B 1355  29.919  17.334   5.641  0.0388  0.2102  0.2318
  117DVPC   D3B 1356  29.951  17.495   5.275 -0.1112  0.0075 -0.0336
  117DVPC   C4B 1357  29.846  17.282   5.006  0.2063 -0.2734 -0.0744
  118PVSM   NC3 1358   5.936  26.683   8.148 -0.0171  0.1302  0.0597
  118PVSM   PO4 1359   6.012  27.134   8.113  0.1902  0.1706  0.1268
  118PVSM   AM1 1360   6.116  27.297   7.712  0.2022 -0.0758  0.0282
  118PVSM   AM2 1361   6.142  26.919   7.682 -0.1548  0.2072 -0.0590
  118PVSM   T1A 1362   6.248  27.261   7.252  0.2055  0.3553  0.3647
  118PVSM   C2A 1363   6.405  27.299   6.847  0.2696 -0.2960  0.0299
  118PVSM   C3A 1364   6.545  27.096   6.562  0.0793  0.4278  0.2751
  118PVSM   C1B 1365   6.095  26.717   7.271 -0.0452  0.3713 -0.1412
  118PVSM   C2B 1366   6.102  26.733   6.888 -0.2581  0.0721  0.4368
  118PVSM   D3B 1367   5.735  26.539   6.990 -0.0679 -0.0696  0.1452
  118PVSM   C4B 1368   5.554  26.261   6.751 -0.1145  0.2212  0.1882
  119PUPC   NC3 1369  13.586  16.546   7.548 -0.2060  0.2313 -0.1332
  119PUPC   PO4 1370  13.274  16.827   7.780 -0.0217  0.0584 -0.3870
  119PUPC   GL1 1371  13.023  16.742   7.369 -0.3054  0.1499  0.2781
  119PUPC   GL2 1372  12.877  16.404   7.237 -0.0527  0.0235  0.0832
  119PUPC   D1A 1373  13.122  16.896   6.858  0.1189  0.0678 -0.2690
  119PUPC   D2A 1374  13.495  17.078   6.759  0.0100  0.1559 -0.1300
  119PUPC   D3A 1375  13.510  17.430   6.511  0.1002 -0.0067  0.0540
  119PUPC   D4A 1376  13.540  17.079   6.149 -0.1871 -0.1758  0.1841
  119PUPC   D5A 1377  13.249  17.206   5.916  0.1021 -0.2396  0.1804
  119PUPC   C1B 1378  12.712  16.613   6.963 -0.3500 -0.1150  0.2519
  119PUPC   C2B 1379  12.380  16.768   6.727 -0.0800 -0.1704  0.0051
  119PUPC   C3B 1380  12.333  16.850   6.298 -0.0461  0.1117 -0.0071
  119PUPC   C4B 1381  12.506  16.518   5.938  0.1443 -0.2251 -0.2877
  120DAPC   NC3 1382  12.701  19.613   7.722  0.1931  0.3720 -0.0757
  120DAPC   PO4 1383  12.516  19.331   7.377  0.1462 -0.1108 -0.3165
  120DAPC   GL1 1384  12.388  19.535   6.967  0.0183 -0.4653  0.2825
  120DAPC   GL2 1385  12.640  19.560   6.684  0.1461 -0.2315 -0.1469
  120DAPC   D1A 1386  12.111  19.486   6.572  0.0505 -0.3216  0.3276
  120DAPC   D2A 1387  12.359  19.414   6.211 -0.1407 -0.1385 -0.0556
  120DAPC   D3A 1388  12.335  19.009   6.333  0.2337  0.1276  0.0572
  120DAPC   D4A 1389  11.856  19.080   6.160 -0.2928  0.3286  0.5722
  120DAPC   C5A 1390  11.717  19.046   5.783  0.1306  0.1973 -0.0897
  120DAPC   D1B 1391  12.358  19.920   6.562  0.2528 -0.2174  0.2104
  120DAPC   D2B 1392  12.389  19.980   6.189 -0.0459 -0.2142  0.0293
  120DAPC   D3B 1393  12.676  19.758   6.007 -0.1684 -0.1439 -0.1014
  120DAPC   D4B 1394  13.008  19.632   5.711  0.0008  0.0745 -0.1463
  120DAPC   C5B 1395  13.226  19.279   5.739 -0.1398  0.4818 -0.0691
  121DPPC   NC3 1396  11.536  21.608   7.939 -0.0698  0.5924  0.3894
  121DPPC   PO4 1397  11.134  21.420   8.049  0.0492  0.0392 -0.0825
  121DPPC   GL1 1398  10.956  21.670   7.796 -0.0631  0.0933  0.1068
  121DPPC   GL2 1399  10.787  21.610   7.581 -0.0260  0.1366 -0.1303
  121DPPC   C1A 1400  11.033  22.021   7.322  0.2148  0.0659 -0.1849
  121DPPC   C2A 1401  11.160  21.831   6.851  0.2096 -0.3353 -0.0911
  121DPPC   C3A 1402  11.316  21.758   6.514  0.2630  0.0965 -0.0253
  121DPPC   C4A 1403  11.396  21.746   6.111 -0.1768  0.1034 -0.1475
  121DPPC   C1B 1404  10.998  21.387   7.224  0.0638 -0.4070 -0.0130
  121DPPC   C2B 1405  11.042  21.329   6.786 -0.1324  0.0223  0.0521
  121DPPC   C3B 1406  10.710  21.193   6.597  0.1887 -0.0038 -0.1370
  121DPPC   C4B 1407  10.446  21.019   6.416 -0.0083 -0.2115 -0.1750
  122DPPC   NC3 1408  19.908  28.144   7.137  0.0362  0.3075 -0.0915
  122DPPC   PO4 1409  20.122  27.780   7.127 -0.0477  0.0311  0.0854
  122DPPC   GL1 1410  20.318  28.028   6.790  0.0869 -0.0523  0.2901
  122DPPC   GL2 1411  20.274  28.297   6.808  0.1803  0.2101 -0.0580
  122DPPC   C1A 1412  20.418  27.840   6.391 -0.0828 -0.0775  0.0505
  122DPPC   C2A 1413  20.350  27.739   6.000  0.0655 -0.0321  0.4498
  122DPPC   C3A 1414  20.157  27.549   5.571 -0.1517 -0.0086 -0.1317
  122DPPC   C4A 1415  20.083  27.742   5.258 -0.1657 -0.1840 -0.1070
  122DPPC   C1B 1416  20.197  28.380   6.409  0.1436 -0.0700 -0.1428
  122DPPC   C2B 1417  20.149  28.331   5.918  0.1720  0.0630 -0.0570
  122DPPC   C3B 1418  20.311  28.125   5.616  0.0890  0.0704 -0.1865
  122DPPC   C4B 1419  20.662  27.809   5.577 -0.0767  0.3665 -0.2475
  123PAPC   NC3 1420  13.101  28.043   8.018 -0.0779  0.1238  0.0086
  123PAPC   PO4 1421  13.365  27.810   7.891 -0.1469  0.2107  0.2508
  123PAPC   GL1 1422  13.388  27.869   7.372  0.2415  0.1446 -0.1771
  123PAPC   GL2 1423  13.057  27.700   7.414  0.2072 -0.0490  0.0626
  123PAPC   D1A 1424  13.653  28.030   7.025 -0.1101  0.0445 -0.0498
  123PAPC   D2A 1425  13.926  28.106   7.298  0.0720  0.0034  0.3774
  123PAPC   D3A 1426  14.183  28.250   6.975 -0.0540  0.0559  0.0564
  123PAPC   D4A 1427  14.167  28.529   7.327 -0.0455 -0.2510 -0.0114
  123PAPC   C5A 1428  14.169  29.092   7.203  0.0271  0.1512  0.2451
  123PAPC   C1B 1429  13.018  27.473   7.070  0.1528 -0.4104  0.0140
  123PAPC   C2B 1430  13.106  27.236   6.638  0.1367  0.2274 -0.0415
  123PAPC   C3B 1431  13.015  26.756   6.504  0.1619  0.1893 -0.1989
  123PAPC   C4B 1432  12.757  26.643   6.164 -0.1456 -0.2492 -0.1074
  124POPE   NH3 1433  34.722  20.547   7.783 -0.2006 -0.1738 -0.2263
  124POPE   PO4 1434  34.922  20.940   7.835  0.0727 -0.1683  0.1134
  124POPE   GL1 1435  35.147  21.013   7.534 -0.3247 -0.0532  0.0024
  124POPE   GL2 1436  35.404  20.913   7.454 -0.0192 -0.1535  0.0842
  124POPE   C1A 1437  34.992  21.070   7.123 -0.1272 -0.2616  0.2981
  124POPE   D2A 1438  34.749  21.170   6.768 -0.1857  0.1732 -0.2861
  124POPE   C3A 1439  34.464  20.935   6.504  0.5110 -0.5183 -0.0135
  124POPE   C4A 1440  34.463  20.710   6.225 -0.0269 -0.1120 -0.1882
  124POPE   C1B 1441  35.476  21.123   7.077  0.0510 -0.1146 -0.0841
  124POPE   C2B 1442  35.850  20.850   6.785  0.1093 -0.0537 -0.3180
  124POPE   C3B 1443  35.899  20.756   6.336  0.2051  0.2377  0.0382
  124POPE   C4B 1444  35.913  20.567   5.993 -0.1647  0.4368  0.1610
  125DYPC   NC3 1445  33.478   5.189   6.097  0.0943  0.1823 -0.2436
  125DYPC   PO4 1446  33.254   5.657   6.097  0.1072  0.2689  0.1566
  125DYPC   GL1 1447  33.135   5.683   5.609  0.2057 -0.1671 -0.2010
  125DYPC   GL2 1448  33.182   5.965   5.434  0.1274 -0.0333 -0.3470
  125DYPC   C1A 1449  32.881   5.527   5.254  0.2719 -0.1715  0.0739
  125DYPC   D2A 1450  32.828   5.590   4.871 -0.1116  0.0521 -0.1789
  125DYPC   C3A 1451  32.734   6.008   4.576 -0.0122  0.1616  0.0137
  125DYPC   C1B 1452  33.039   6.071   5.062 -0.1057  0.1933  0.2273
  125DYPC   D2B 1453  32.875   6.454   4.928 -0.2535 -0.0375 -0.3541
  125DYPC   C3B 1454  33.130   6.629   4.591 -0.1790 -0.0227  0.1536
  126DAPE   NH3 1455  25.608  13.340   6.499  0.1064  0.0661  0.0257
  126DAPE   PO4 1456  25.355  12.916   6.536 -0.1079  0.2064 -0.0664
  126DAPE   GL1 1457  25.134  13.103   6.240 -0.0927 -0.0451  0.0975
  126DAPE   GL2 1458  25.272  13.152   5.901  0.2285  0.0007 -0.1872
  126DAPE   D1A 1459  24.617  13.099   6.123 -0.1629 -0.4144 -0.1236
  126DAPE   D2A 1460  24.441  13.010   5.759 -0.0271 -0.0677  0.0285
  126DAPE   D3A 1461  23.997  12.948   5.387 -0.2816  0.0708 -0.1130
  126DAPE   D4A 1462  24.390  13.128   5.265 -0.3230  0.0500 -0.1781
  126DAPE   C5A 1463  24.425  13.587   5.182  0.3076 -0.2662 -0.0234
  126DAPE   D1B 1464  24.970  12.798   5.841  0.1366 -0.0651 -0.1386
  126DAPE   D2B 1465  25.245  12.661   5.561  0.0585 -0.1685 -0.1473
  126DAPE   D3B 1466  25.231  12.455   5.225  0.1882 -0.1741  0.1128
  126DAPE   D4B 1467  25.367  12.969   5.096 -0.1091  0.1561 -0.0468
  126DAPE   C5B 1468  25.552  12.926   4.672 -0.0722  0.0686 -0.0804
  127PVSM   NC3 1469  14.528  29.120   8.136  0.2453  0.0785 -0.1203
  127PVSM   PO4 1470  14.593  29.358   7.762 -0.1145 -0.3302  0.1552
  127PVSM   AM1 1471  14.726  29.468   7.390  0.2137 -0.1433  0.2405
  127PVSM   AM2 1472  15.006  29.450   7.426 -0.1670  0.2813 -0.2024
  127PVSM   T1A 1473  14.784  29.700   6.997  0.0877 -0.0433  0.1597
  127PVSM   C2A 1474  14.628  29.724   6.520  0.1591  0.0365 -0.1712
  127PVSM   C3A 1475  14.494  29.983   6.209  0.0269  0.2341 -0.4215
  127PVSM   C1B 1476  15.115  29.280   7.025 -0.1639 -0.3223 -0.1875
  127PVSM   C2B 1477  14.991  29.208   6.522  0.0954 -0.1316  0.2234
  127PVSM   D3B 1478  15.090  29.366   6.023  0.0434  0.3525  0.0261
  127PVSM   C4B 1479  14.760  29.687   5.852 -0.1977 -0.1524 -0.1794
  128DVPE   NH3 1480  14.655  27.587   7.694 -0.2175 -0.3863  0.0144
  128DVPE   PO4 1481  14.698  28.056   7.736 -0.0121 -0.1189  0.0172
  128DVPE   GL1 1482  14.537  27.983   7.353 -0.1501 -0.0191 -0.0673
  128DVPE   GL2 1483  14.821  28.008   7.226 -0.0257 -0.2628 -0.1173
  128DVPE   C1A 1484  14.318  27.753   6.998 -0.2243 -0.1993  0.0696
  128DVPE   C2A 1485  13.942  27.825   6.673  0.2851  0.2820 -0.1725
  128DVPE   D3A 1486  13.946  27.884   6.221 -0.0646  0.1558 -0.3686
  128DVPE   C4A 1487  13.539  28.007   5.996  0.1614 -0.1531  0.0223
  128DVPE   C1B 1488  14.592  28.092   6.729 -0.0453 -0.2365 -0.0858
  128DVPE   C2B 1489  14.358  28.352   6.491 -0.0781  0.1063 -0.0128
  128DVPE   D3B 1490  14.185  28.779   6.437 -0.1351 -0.1238  0.1993
  128DVPE   C4B 1491  14.181  28.885   5.972  0.2640 -0.0046 -0.0256
  129DPPC   NC3 1492   3.317  35.990   7.666  0.0826  0.1651 -0.3281
  129DPPC   PO4 1493   3.135  36.427   7.563  0.0043  0.0902 -0.1579
  129DPPC   GL1 1494   3.082  36.715   7.184 -0.0944 -0.0896 -0.1249
  129DPPC   GL2 1495   3.379  36.751   7.078 -0.0520 -0.1380 -0.0517
  129DPPC   C1A 1496   2.834  36.563   6.781 -0.1915 -0.0145 -0.0331
  129DPPC   C2A 1497   2.910  36.396   6.391 -0.0739 -0.1022  0.1934
  129DPPC   C3A 1498   3.025  36.318   6.012 -0.0330  0.1046 -0.2749
  129DPPC   C4A 1499   3.083  36.316   5.609 -0.3160  0.1503  0.0065
  129DPPC   C1B 1500   3.387  36.637   6.684 -0.1082 -0.2077 -0.1907
  129DPPC   C2B 1501   3.394  36.591   6.314 -0.2566  0.0927  0.3010
  129DPPC   C3B 1502   3.688  36.573   5.922  0.1710 -0.0441  0.3251
  129DPPC   C4B 1503   4.018  36.891   5.837  0.0410 -0.3095  0.0976
  130PAPC   NC3 1504  12.736  36.139   8.299  0.1764  0.3214  0.2527
  130PAPC   PO4 1505  13.033  35.797   8.223 -0.0648  0.0408 -0.1619
  130PAPC   GL1 1506  13.178  35.755   7.723  0.0717 -0.0714  0.0246
  130PAPC   GL2 1507  13.499  35.773   7.742  0.2169  0.0339  0.2041
  130PAPC   D1A 1508  13.225  35.839   7.212  0.1638 -0.1976  0.2673
  130PAPC   D2A 1509  12.917  35.927   7.362 -0.4380  0.2829 -0.1419
  130PAPC   D3A 1510  12.965  36.236   7.063 -0.1812 -0.2010  0.1211
  130PAPC   D4A 1511  13.002  36.300   6.641  0.2858  0.1238 -0.0611
  130PAPC   C5A 1512  13.288  36.618   6.339 -0.0909  0.1106  0.0179
  130PAPC   C1B 1513  13.861  35.572   7.719 -0.0836 -0.3921 -0.0141
  130PAPC   C2B 1514  13.840  35.088   7.642  0.0713 -0.1064 -0.2561
  130PAPC   C3B 1515  13.857  35.006   7.172 -0.4331 -0.4820 -0.1686
  130PAPC   C4B 1516  13.625  34.937   6.894  0.1505  0.1229  0.0732
  131DPSM   NC3 1517  31.125  21.915   8.198  0.0278 -0.1711  0.2316
  131DPSM   PO4 1518  31.110  21.612   7.843 -0.3305 -0.2991  0.1959
  131DPSM   AM1 1519  31.184  21.601   7.366  0.2096  0.1077 -0.0760
  131DPSM   AM2 1520  31.341  21.412   7.246 -0.1806  0.3432  0.3184
  131DPSM   T1A 1521  31.287  21.934   6.996 -0.0080 -0.6307  0.1649
  131DPSM   C2A 1522  31.519  22.285   6.745  0.0171  0.0622 -0.1254
  131DPSM   C3A 1523  31.371  22.308   6.380  0.3989 -0.1146 -0.2142
  131DPSM   C1B 1524  31.329  21.360   6.826  0.1255 -0.0747 -0.0152
  131DPSM   C2B 1525  31.563  21.238   6.489 -0.0844  0.1499  0.4953
  131DPSM   C3B 1526  31.586  20.874   6.192 -0.0838 -0.0460 -0.0579
  131DPSM   C4B 1527  31.326  20.845   5.820  0.1545 -0.4780 -0.0382
  132DVPC   NC3 1528   1.099  22.329   8.270 -0.2069 -0.1906  0.0219
  132DVPC   PO4 1529   1.418  21.992   8.013 -0.0437  0.0938 -0.0642
  132DVPC   GL1 1530   1.287  21.897   7.583  0.3242  0.0633 -0.4745
  132DVPC   GL2 1531   0.959  22.020   7.368 -0.1034  0.0877 -0.1764
  132DVPC   C1A 1532   1.397  21.696   7.216 -0.1093  0.1497 -0.3030
  132DVPC   C2A 1533   1.734  21.562   6.929 -0.3596  0.2554  0.1772
  132DVPC   D3A 1534   1.974  21.395   6.574  0.1652  0.0771 -0.3198
  132DVPC   C4A 1535   2.039  21.433   6.120  0.0632 -0.0639  0.1234
  132DVPC   C1B 1536   1.046  21.882   6.949 -0.0729 -0.1608 -0.2387
  132DVPC   C2B 1537   1.306  21.636   6.614  0.1758 -0.3974 -0.0931
  132DVPC   D3B 1538   1.465  21.374   6.224 -0.0257 -0.0255 -0.1947
  132DVPC   C4B 1539   1.852  21.009   6.245  0.2564  0.0649  0.1401
  133UPC    NC3 1540  27.259  19.990   7.443 -0.0824  0.1773 -0.0606
  133UPC    PO4 1541  27.379  19.524   7.197  0.0220 -0.0456 -0.2171
  133UPC    GL1 1542  27.231  19.494   6.887 -0.2115 -0.0171  0.2284
  133UPC    GL2 1543  27.047  19.498   6.657 -0.0183 -0.1653 -0.3599
  133UPC    D1B 1544  26.664  19.680   6.379  0.3244 -0.1213  0.0632
  133UPC    D2B 1545  26.638  19.908   6.062  0.0428 -0.2734 -0.3839
  133UPC    D3B 1546  26.366  20.084   6.387 -0.0799  0.0466  0.0211
  133UPC    D4B 1547  26.120  20.250   6.094  0.1752  0.2373  0.2240
  133UPC    D5B 1548  26.456  20.306   5.765 -0.0162  0.0698 -0.3377
  134DFPC   NC3 1549  13.042  19.345   7.413 -0.1354 -0.1425 -0.0194
  134DFPC   PO4 1550  13.188  19.789   7.599  0.2135  0.1220  0.1561
  134DFPC   GL1 1551  13.289  20.091   7.361  0.0261 -0.2719  0.3708
  134DFPC   GL2 1552  13.567  20.102   7.255  0.0205  0.1125  0.2321
  134DFPC   C1A 1553  12.956  20.352   7.119 -0.1041  0.0334  0.0618
  134DFPC   D2A 1554  12.548  20.358   7.013  0.2110  0.2715 -0.0784
  134DFPC   D3A 1555  12.445  20.822   6.877 -0.2021 -0.1119  0.0166
  134DFPC   D4A 1556  12.651  20.967   6.498 -0.1553  0.2129 -0.1763
  134DFPC   C1B 1557  13.289  20.098   6.842  0.1912  0.2165  0.2339
  134DFPC   D2B 1558  12.834  20.035   6.623  0.0541  0.1202  0.2719
  134DFPC   D3B 1559  12.900  20.176   6.123 -0.1069 -0.2736 -0.4222
  134DFPC   D4B 1560  13.303  20.053   5.946 -0.0480  0.0027  0.0095
  135PEPC   NC3 1561  32.845  13.774   6.756 -0.0462 -0.4161  0.1401
  135PEPC   PO4 1562  32.613  14.163   6.720  0.1380 -0.1668 -0.0393
  135PEPC   GL1 1563  32.737  14.200   6.284  0.1487 -0.2225 -0.0637
  135PEPC   GL2 1564  33.099  14.134   6.300 -0.0575 -0.0960  0.0287
  135PEPC   C1A 1565  32.584  14.132   5.908  0.0418 -0.1322  0.2118
  135PEPC   C2A 1566  32.385  13.958   5.514 -0.0934  0.0152  0.2131
  135PEPC   D3A 1567  32.095  14.015   5.166 -0.2376 -0.0485  0.2845
  135PEPC   D4A 1568  32.212  13.817   4.773 -0.1275 -0.0021 -0.0698
  135PEPC   C5A 1569  32.131  14.149   4.387  0.2242  0.0524  0.2866
  135PEPC   C1B 1570  33.438  14.007   5.926 -0.3087  0.0958  0.3168
  135PEPC   C2B 1571  33.749  13.832   5.710 -0.1564 -0.0241  0.4817
  135PEPC   C3B 1572  34.137  13.745   5.375 -0.1007 -0.2127  0.0856
  135PEPC   C4B 1573  34.320  13.948   5.072 -0.1371  0.1180  0.0248
  136DYPC   NC3 1574  33.941   8.949   6.130  0.0534 -0.0168 -0.0437
  136DYPC   PO4 1575  34.373   9.051   6.189  0.2084 -0.0868 -0.2808
  136DYPC   GL1 1576  34.855   8.988   6.211 -0.2989 -0.2506  0.0552
  136DYPC   GL2 1577  34.806   9.338   5.985 -0.0261  0.0716 -0.3114
  136DYPC   C1A 1578  35.208   9.093   5.896 -0.0372 -0.0727 -0.1261
  136DYPC   D2A 1579  35.310   9.286   5.405 -0.1720 -0.5287  0.1097
  136DYPC   C3A 1580  35.531   9.669   5.260 -0.2303 -0.0318  0.1189
  136DYPC   C1B 1581  34.866   9.076   5.528 -0.0301 -0.2149 -0.0124
  136DYPC   D2B 1582  35.198   8.735   5.417  0.0513 -0.2135 -0.1680
  136DYPC   C3B 1583  35.115   8.438   5.206 -0.0363 -0.0743  0.1163
  137PAPE   NH3 1584  32.806  36.001   6.982  0.1902  0.0880 -0.0061
  137PAPE   PO4 1585  32.861  35.557   7.095 -0.1311  0.0189  0.0805
  137PAPE   GL1 1586  32.957  35.569   6.687  0.3513  0.3496 -0.2360
  137PAPE   GL2 1587  32.889  35.800   6.509  0.3242 -0.1387  0.1540
  137PAPE   D1A 1588  32.941  35.267   6.298 -0.3222  0.4247  0.1988
  137PAPE   D2A 1589  32.835  34.934   6.564  0.0502 -0.0283  0.1082
  137PAPE   D3A 1590  32.688  34.647   6.263  0.2299 -0.1092 -0.3102
  137PAPE   D4A 1591  32.748  34.935   5.935 -0.1512 -0.0132 -0.2466
  137PAPE   C5A 1592  32.535  34.821   5.546  0.3775  0.2933  0.0832
  137PAPE   C1B 1593  32.929  35.805   6.045  0.1984  0.1309 -0.1952
  137PAPE   C2B 1594  32.874  35.912   5.678 -0.1289  0.2910 -0.0374
  137PAPE   C3B 1595  32.935  35.804   5.272 -0.1880 -0.1132 -0.1600
  137PAPE   C4B 1596  32.653  35.595   5.008  0.1470 -0.1676 -0.1853
  138APC    NC3 1597  12.061  17.283   8.366 -0.1026  0.2113  0.3375
  138APC    PO4 1598  11.786  17.584   8.060 -0.1602  0.0487 -0.2979
  138APC    GL1 1599  11.603  17.696   7.627  0.1964 -0.0765  0.2833
  138APC    GL2 1600  11.485  17.667   7.400  0.1209  0.3477  0.3066
  138APC    D1B 1601  11.746  17.566   7.060 -0.1707  0.1257 -0.1232
  138APC    D2B 1602  11.843  17.154   7.318  0.2767  0.0240  0.0520
  138APC    D3B 1603  12.364  17.069   7.132 -0.1808 -0.0586  0.0993
  138APC    D4B 1604  12.192  17.389   6.982 -0.0885 -0.1299  0.0218
  138APC    C5B 1605  12.519  17.689   6.872 -0.0074  0.1577  0.2825
  139DVPC   NC3 1606   0.045  11.735   7.670 -0.0991 -0.1261 -0.1881
  139DVPC   PO4 1607  -0.258  11.811   7.370 -0.0565  0.2188  0.0034
  139DVPC   GL1 1608  -0.021  11.845   6.933 -0.4471 -0.0771 -0.2973
  139DVPC   GL2 1609   0.311  11.738   6.971 -0.1528  0.0891  0.1236
  139DVPC   C1A 1610   0.058  12.243   6.616 -0.4480 -0.2003  0.0590
  139DVPC   C2A 1611   0.031  12.667   6.301 -0.2277 -0.3980  0.0126
  139DVPC   D3A 1612   0.183  13.033   6.098 -0.0849 -0.0991 -0.0836
  139DVPC   C4A 1613   0.052  13.212   5.609 -0.2498 -0.0131 -0.1475
  139DVPC   C1B 1614   0.361  11.750   6.431  0.2253  0.2125 -0.2876
  139DVPC   C2B 1615   0.454  11.741   5.953  0.2605  0.5044  0.1440
  139DVPC   D3B 1616   0.634  11.491   5.643  0.0982 -0.0190 -0.0019
  139DVPC   C4B 1617   0.664  11.752   5.382 -0.0358 -0.1050 -0.2137
  140PUPE   NH3 1618  24.899  13.631   7.076 -0.1306 -0.1183  0.1667
  140PUPE   PO4 1619  24.650  13.750   6.767 -0.0657 -0.3128 -0.2396
  140PUPE   GL1 1620  24.707  13.678   6.329  0.0839 -0.0612  0.1246
  140PUPE   GL2 1621  24.729  14.022   6.203 -0.4094  0.1842 -0.2101
  140PUPE   D1A 1622  24.380  13.574   6.098  0.4502  0.1509 -0.3740
  140PUPE   D2A 1623  24.402  13.738   5.681  0.2996 -0.3100 -0.3321
  140PUPE   D3A 1624  24.149  13.370   5.657 -0.1848 -0.1832 -0.1078
  140PUPE   D4A 1625  24.064  13.146   6.103 -0.1951 -0.2719 -0.3743
  140PUPE   D5A 1626  24.067  12.702   5.981  0.0933  0.1772  0.0821
  140PUPE   C1B 1627  24.815  13.995   5.797 -0.1848 -0.2227  0.3091
  140PUPE   C2B 1628  24.751  13.931   5.339 -0.0527 -0.0848  0.1357
  140PUPE   C3B 1629  24.404  13.998   4.929 -0.0251  0.2326  0.1710
  140PUPE   C4B 1630  24.079  13.746   4.694 -0.3060 -0.1530 -0.0945
  141PIPC   NC3 1631  21.429  18.069   6.606 -0.5556 -0.0035  0.2266
  141PIPC   PO4 1632  21.096  17.846   6.299  0.0208 -0.1412  0.0094
  141PIPC   GL1 1633  21.199  17.725   5.930 -0.0171 -0.0188 -0.2058
  141PIPC   GL2 1634  21.307  17.931   5.713  0.2306 -0.2736 -0.1109
  141PIPC   C1A 1635  20.859  17.545   5.744  0.4144  0.0477 -0.0823
  141PIPC   D2A 1636  20.388  17.364   5.679  0.3658  0.1688 -0.1869
  141PIPC   D3A 1637  20.338  17.310   5.227  0.0192  0.3661  0.2760
  141PIPC   C4A 1638  20.071  16.949   5.111  0.0759  0.0372  0.2238
  141PIPC   C1B 1639  21.125  17.850   5.299  0.0519  0.2325 -0.1412
  141PIPC   C2B 1640  20.813  17.699   5.091 -0.2063  0.0440 -0.1650
  141PIPC   C3B 1641  20.713  17.359   4.871 -0.0095 -0.1754 -0.1562
  141PIPC   C4B 1642  20.723  17.114   4.526 -0.1301 -0.2012 -0.3066
  142DIPC   NC3 1643  20.178  29.402   7.797 -0.0479 -0.0169 -0.0057
  142DIPC   PO4 1644  19.768  29.407   7.596  0.1743  0.1020 -0.0525
  142DIPC   GL1 1645  19.785  29.271   7.187  0.1644 -0.2866  0.0255
  142DIPC   GL2 1646  19.749  29.570   6.988 -0.2316 -0.1549  0.0674
  142DIPC   C1A 1647  19.665  29.203   6.696  0.0864 -0.1052 -0.1660
  142DIPC   D2A 1648  19.736  29.119   6.209  0.3408  0.2084 -0.2063
  142DIPC   D3A 1649  19.528  29.147   5.879 -0.1994 -0.2476  0.2186
  142DIPC   C4A 1650  19.562  28.906   5.448 -0.1802  0.2258  0.1525
  142DIPC   C1B 1651  19.844  29.600   6.578  0.1607 -0.1698 -0.1623
  142DIPC   D2B 1652  20.109  29.807   6.292  0.1814  0.0770  0.1052
  142DIPC   D3B 1653  20.135  29.367   6.146  0.1647 -0.1306 -0.1647
  142DIPC   C4B 1654  19.996  29.214   5.716 -0.0189  0.0905  0.0079
  143PIPC   NC3 1655  11.635  24.322   8.478 -0.1292 -0.1675  0.0249
  143PIPC   PO4 1656  11.689  24.363   8.042  0.0132 -0.0755 -0.1227
  143PIPC   GL1 1657  11.651  24.510   7.614  0.2292 -0.3595  0.0879
  143PIPC   GL2 1658  11.697  24.913   7.516 -0.2186 -0.0959 -0.1597
  143PIPC   C1A 1659  11.430  24.402   7.245 -0.0902  0.0590  0.4441
  143PIPC   D2A 1660  11.394  24.189   6.877  0.0620  0.1151  0.0644
  143PIPC   D3A 1661  10.982  24.235   6.713 -0.1981 -0.0637  0.1995
  143PIPC   C4A 1662  10.543  24.132   6.810 -0.0069 -0.0269 -0.1804
  143PIPC   C1B 1663  11.541  24.934   7.114 -0.3095 -0.1592  0.1404
  143PIPC   C2B 1664  11.235  25.162   6.804  0.2581 -0.2781  0.0955
  143PIPC   C3B 1665  11.183  25.534   6.604  0.3853 -0.1406 -0.0156
  143PIPC   C4B 1666  10.915  25.746   6.361 -0.0475  0.1986 -0.0588
  144UPC    NC3 1667   2.511   8.614   7.897  0.0185 -0.3094  0.1445
  144UPC    PO4 1668   2.274   8.689   8.309 -0.0492  0.0928  0.2538
  144UPC    GL1 1669   2.040   8.558   7.863  0.2389  0.1458  0.1962
  144UPC    GL2 1670   1.781   8.338   7.786  0.1035 -0.0966  0.1311
  144UPC    D1B 1671   1.916   8.407   7.272 -0.2462  0.2205  0.0761
  144UPC    D2B 1672   2.297   8.505   7.420 -0.0651  0.2693  0.0879
  144UPC    D3B 1673   2.052   8.950   7.516  0.1663  0.1990 -0.1098
  144UPC    D4B 1674   2.033   8.856   7.056  0.0464  0.2013 -0.1977
  144UPC    D5B 1675   2.273   8.585   6.900 -0.0241  0.1793  0.0111
  145DTPC   NC3 1676  36.149  26.549   7.989  0.2232 -0.1463 -0.4618
  145DTPC   PO4 1677  36.158  26.235   7.628 -0.1599 -0.0617 -0.2042
  145DTPC   GL1 1678  36.008  26.069   7.191  0.0409  0.0862  0.0187
  145DTPC   GL2 1679  36.101  26.409   7.122 -0.2091 -0.0478 -0.0738
  145DTPC   C1A 1680  35.853  26.057   6.816 -0.0057  0.2807 -0.0035
  145DTPC   C2A 1681  35.577  25.891   6.473  0.0384 -0.2001 -0.2689
  145DTPC   C1B 1682  36.082  26.597   6.757  0.0018 -0.1777  0.0250
  145DTPC   C2B 1683  35.940  26.529   6.522 -0.1639  0.0963  0.1345
  146PUPC   NC3 1684  25.594   5.916   7.886 -0.1043  0.0578 -0.0849
  146PUPC   PO4 1685  25.500   6.386   7.598  0.1948 -0.4139 -0.0496
  146PUPC   GL1 1686  25.473   6.700   7.249  0.2861  0.1063  0.3675
  146PUPC   GL2 1687  25.120   6.696   7.137 -0.0614 -0.1914  0.1975
  146PUPC   D1A 1688  25.447   7.067   6.943 -0.1781  0.1443 -0.0364
  146PUPC   D2A 1689  25.905   6.937   6.961  0.2962  0.2000  0.0886
  146PUPC   D3A 1690  25.846   6.858   6.465 -0.0711  0.0424  0.0460
  146PUPC   D4A 1691  25.516   7.074   6.405  0.1145  0.1202 -0.3966
  146PUPC   D5A 1692  25.728   7.374   6.591  0.1053 -0.4092 -0.2071
  146PUPC   C1B 1693  25.031   6.489   6.716 -0.1562  0.1703 -0.1748
  146PUPC   C2B 1694  24.909   6.399   6.249 -0.0013 -0.0059 -0.2672
  146PUPC   C3B 1695  24.761   6.234   5.948 -0.4099  0.0579  0.3052
  146PUPC   C4B 1696  24.516   5.975   5.727  0.1073  0.3465  0.4346
  147PIPC   NC3 1697   0.865  11.959   7.688  0.1842 -0.0640 -0.0401
  147PIPC   PO4 1698   1.252  12.061   7.625 -0.2500  0.1515  0.2454
  147PIPC   GL1 1699   1.291  12.162   7.197 -0.3390 -0.1321  0.0032
  147PIPC   GL2 1700   1.375  12.468   7.080 -0.0134  0.0305  0.1866
  147PIPC   C1A 1701   1.150  11.994   6.842  0.3060 -0.1161 -0.0504
  147PIPC   D2A 1702   1.343  11.812   6.465  0.0118  0.1299  0.0280
  147PIPC   D3A 1703   1.720  11.531   6.480 -0.3338  0.1683  0.0520
  147PIPC   C4A 1704   1.999  11.545   6.886 -0.0078  0.0262  0.0230
  147PIPC   C1B 1705   1.447  12.331   6.644 -0.0517 -0.1947 -0.0280
  147PIPC   C2B 1706   1.557  12.201   6.244  0.0071  0.0390 -0.1328
  147PIPC   C3B 1707   1.802  11.894   6.014 -0.0396  0.2736  0.0860
  147PIPC   C4B 1708   1.613  11.507   5.842 -0.1124 -0.0667  0.2983
  148DTPC   NC3 1709  35.161  24.723   8.044 -0.1186  0.0646 -0.1482
  148DTPC   PO4 1710  35.436  25.002   7.917  0.1156 -0.2889 -0.1852
  148DTPC   GL1 1711  35.332  24.878   7.552  0.1702 -0.2630 -0.0821
  148DTPC   GL2 1712  35.541  24.588   7.495 -0.1062  0.0469 -0.0955
  148DTPC   C1A 1713  35.195  25.100   7.222  0.1274  0.3869  0.1653
  148DTPC   C2A 1714  35.324  25.431   6.919 -0.0004 -0.2929 -0.1871
  148DTPC   C1B 1715  35.256  24.556   7.100  0.0215  0.4206 -0.1564
  148DTPC   C2B 1716  34.917  24.456   6.817  0.1424 -0.3141  0.1149
  149PIPC   NC3 1717  15.397  29.674   8.485  0.0594 -0.4311 -0.1700
  149PIPC   PO4 1718  15.381  29.897   8.068 -0.1491 -0.3667  0.2776
  149PIPC   GL1 1719  15.297  29.932   7.676  0.0063  0.3034 -0.0841
  149PIPC   GL2 1720  15.121  30.253   7.582  0.1826 -0.1255  0.4656
  149PIPC   C1A 1721  15.268  29.815   7.301 -0.0322 -0.0570  0.2154
  149PIPC   D2A 1722  15.347  29.713   6.941 -0.1262 -0.0550  0.0085
  149PIPC   D3A 1723  15.664  29.564   6.653  0.0506 -0.0711  0.0036
  149PIPC   C4A 1724  15.489  29.488   6.284 -0.2459  0.0397 -0.0804
  149PIPC   C1B 1725  14.985  30.210   7.078  0.1183 -0.1256  0.1941
  149PIPC   C2B 1726  14.973  30.056   6.693 -0.0371 -0.2455 -0.1549
  149PIPC   C3B 1727  15.143  29.825   6.377  0.0314  0.0226  0.0060
  149PIPC   C4B 1728  15.215  29.831   6.020  0.0227  0.1366 -0.3110
  150PIPC   NC3 1729  20.704  21.891   6.080  0.0895  0.1565  0.0749
  150PIPC   PO4 1730  20.518  22.317   6.138  0.4364 -0.0056 -0.0567
  150PIPC   GL1 1731  20.789  22.354   5.859  0.1721  0.0752 -0.2748
  150PIPC   GL2 1732  20.751  22.566   5.730  0.0197 -0.4984  0.0399
  150PIPC   C1A 1733  21.071  22.083   5.599  0.2602  0.2996 -0.0725
  150PIPC   D2A 1734  21.103  21.736   5.362  0.2117 -0.1613  0.0066
  150PIPC   D3A 1735  20.908  21.551   5.069  0.2381 -0.1025  0.1818
  150PIPC   C4A 1736  20.827  21.361   4.611 -0.0083  0.2893 -0.0117
  150PIPC   C1B 1737  20.744  22.442   5.313  0.1393  0.2900 -0.3966
  150PIPC   C2B 1738  20.451  22.680   4.967 -0.4226 -0.0671  0.2893
  150PIPC   C3B 1739  20.023  22.769   4.776  0.0708  0.2812 -0.0982
  150PIPC   C4B 1740  19.657  22.987   4.721 -0.0680 -0.0251  0.1422
  151DVPC   NC3 1741  27.973  35.648   7.902 -0.2219 -0.2205  0.1555
  151DVPC   PO4 1742  28.120  36.016   7.988  0.3696  0.2240 -0.1448
  151DVPC   GL1 1743  28.119  35.984   7.558 -0.0089  0.3219 -0.1029
  151DVPC   GL2 1744  27.902  35.828   7.392  0.1648  0.1937  0.2047
  151DVPC   C1A 1745  28.335  35.926   7.137  0.1446 -0.1150 -0.0023
  151DVPC   C2A 1746  28.549  35.958   6.741  0.0979  0.2340 -0.0936
  151DVPC   D3A 1747  28.818  35.873   6.423 -0.0330  0.0356  0.3098
  151DVPC   C4A 1748  28.843  35.840   6.002  0.0047 -0.0852 -0.0322
  151DVPC   C1B 1749  27.892  35.891   6.957  0.0162 -0.2894 -0.0356
  151DVPC   C2B 1750  28.171  36.030   6.479  0.0406  0.0828 -0.3705
  151DVPC   D3B 1751  28.338  36.111   6.077  0.1310 -0.1023  0.0555
  151DVPC   C4B 1752  28.298  36.566   6.007  0.0167  0.1965  0.1096
  152PIPC   NC3 1753   6.504  14.985   8.296  0.1740  0.1334  0.0557
  152PIPC   PO4 1754   6.433  14.526   8.077 -0.0040 -0.3461 -0.0045
  152PIPC   GL1 1755   6.179  14.383   7.774 -0.0883  0.1472 -0.0297
  152PIPC   GL2 1756   6.390  14.444   7.450 -0.1520  0.0603  0.1483
  152PIPC   C1A 1757   5.886  14.213   7.477  0.3330  0.1865 -0.2763
  152PIPC   D2A 1758   5.634  14.395   7.176  0.1440 -0.1734 -0.0485
  152PIPC   D3A 1759   5.310  14.600   7.333  0.0421  0.2374 -0.1044
  152PIPC   C4A 1760   5.458  14.992   7.437  0.0729 -0.0479 -0.0469
  152PIPC   C1B 1761   6.221  14.104   7.105 -0.0131  0.1447  0.2103
  152PIPC   C2B 1762   6.089  14.060   6.695 -0.0296  0.1464  0.0626
  152PIPC   C3B 1763   5.680  14.058   6.406 -0.0365 -0.0731 -0.0491
  152PIPC   C4B 1764   5.607  14.042   5.826  0.0570  0.0053  0.2028
  153DPSM   NC3 1765  10.375  13.810   7.871 -0.1487  0.0704  0.2989
  153DPSM   PO4 1766   9.961  14.027   7.959  0.1116  0.3938  0.1930
  153DPSM   AM1 1767  10.063  14.231   7.592 -0.0564 -0.0446  0.0426
  153DPSM   AM2 1768  10.384  14.306   7.440  0.3278 -0.0345 -0.2385
  153DPSM   T1A 1769   9.939  14.160   7.084 -0.0172 -0.2450 -0.0996
  153DPSM   C2A 1770   9.760  14.327   6.701  0.1917  0.0139 -0.2291
  153DPSM   C3A 1771   9.517  14.557   6.457 -0.0841 -0.0525  0.1598
  153DPSM   C1B 1772  10.278  14.466   7.026 -0.1740 -0.2159 -0.1784
  153DPSM   C2B 1773  10.104  14.660   6.615  0.0149  0.3317 -0.1146
  153DPSM   C3B 1774   9.880  14.751   6.183 -0.2912  0.3687  0.0618
  153DPSM   C4B 1775   9.612  14.698   5.920  0.0231 -0.0221 -0.0054
  154PEPC   NC3 1776  21.707  10.768   7.351  0.3451  0.1210 -0.1692
  154PEPC   PO4 1777  21.795  10.539   7.082  0.0203 -0.0531  0.0915
  154PEPC   GL1 1778  21.576  10.672   6.678 -0.0129 -0.1259  0.1208
  154PEPC   GL2 1779  21.240  10.524   6.711 -0.0790  0.1376  0.0368
  154PEPC   C1A 1780  21.447  10.480   6.236  0.2297 -0.0185  0.1030
  154PEPC   C2A 1781  21.610  10.296   5.850  0.2445  0.0476 -0.0292
  154PEPC   D3A 1782  21.816  10.268   5.475  0.2939  0.3958  0.0361
  154PEPC   D4A 1783  22.244  10.047   5.336 -0.0037 -0.0509  0.0078
  154PEPC   C5A 1784  22.460   9.837   5.079 -0.1504 -0.0822  0.0263
  154PEPC   C1B 1785  21.046  10.149   6.339  0.1227 -0.2490  0.2850
  154PEPC   C2B 1786  21.047   9.792   6.035 -0.0722 -0.1033 -0.2508
  154PEPC   C3B 1787  20.927   9.279   5.947  0.1759  0.1263  0.1655
  154PEPC   C4B 1788  20.942   8.865   5.725  0.0318 -0.1150  0.2892
  155DAPC   NC3 1789  33.278   1.918   6.857  0.0030  0.1691  0.0276
  155DAPC   PO4 1790  33.119   1.801   6.492  0.1629 -0.2868 -0.0307
  155DAPC   GL1 1791  33.062   1.891   5.987 -0.1888 -0.0307 -0.0486
  155DAPC   GL2 1792  33.207   1.723   5.746  0.0220 -0.3024  0.0174
  155DAPC   D1A 1793  32.751   2.006   5.689  0.0366  0.3519 -0.0030
  155DAPC   D2A 1794  32.913   2.401   5.808 -0.2541  0.0825  0.0544
  155DAPC   D3A 1795  33.248   2.370   5.745  0.2236 -0.1516 -0.1486
  155DAPC   D4A 1796  33.120   2.730   5.464  0.0623  0.0903  0.0058
  155DAPC   C5A 1797  32.779   3.183   5.315  0.1313  0.0071 -0.1274
  155DAPC   D1B 1798  33.173   2.036   5.345 -0.0144  0.0102 -0.3721
  155DAPC   D2B 1799  32.966   2.107   4.891 -0.0469 -0.0792 -0.2405
  155DAPC   D3B 1800  32.982   2.288   4.528 -0.2302 -0.1429  0.0751
  155DAPC   D4B 1801  32.592   2.032   4.563 -0.0034 -0.1034  0.0226
  155DAPC   C5B 1802  32.166   2.285   4.464  0.4030 -0.1176 -0.4781
  156PVSM   NC3 1803  30.025  25.690   7.404 -0.1522  0.1500 -0.1360
  156PVSM   PO4 1804  30.366  25.874   7.644  0.0098  0.1279  0.2296
  156PVSM   AM1 1805  30.508  25.753   7.242  0.0780  0.2026  0.3044
  156PVSM   AM2 1806  30.679  26.031   7.262 -0.0541 -0.1141 -0.1638
  156PVSM   T1A 1807  30.492  25.847   6.774 -0.1002 -0.0082 -0.0372
  156PVSM   C2A 1808  30.538  25.641   6.427 -0.2538 -0.2014  0.0042
  156PVSM   C3A 1809  30.581  25.648   5.948 -0.1348  0.0380  0.1034
  156PVSM   C1B 1810  31.022  25.843   6.973 -0.0450  0.0112  0.0537
  156PVSM   C2B 1811  30.996  25.778   6.530 -0.0833 -0.1585  0.2040
  156PVSM   D3B 1812  31.011  25.725   6.067 -0.1474 -0.0403 -0.0185
  156PVSM   C4B 1813  31.253  26.112   5.855 -0.2014  0.0875  0.0525
  157IPC    NC3 1814  18.710  29.010   8.085 -0.1576  0.0172  0.0479
  157IPC    PO4 1815  19.008  28.822   7.730  0.0371  0.1707  0.1862
  157IPC    GL1 1816  18.914  28.813   7.280  0.1441 -0.4184  0.1728
  157IPC    GL2 1817  18.849  29.093   7.021 -0.4529  0.0377 -0.2622
  157IPC    C1B 1818  19.173  29.236   6.721 -0.4689  0.0111 -0.0356
  157IPC    D2B 1819  19.305  29.408   6.396 -0.1872  0.0265  0.1846
  157IPC    D3B 1820  19.525  29.755   6.243  0.0770  0.3579 -0.1168
  157IPC    C4B 1821  19.708  29.668   5.927  0.0589 -0.2093 -0.1183
  158UPC    NC3 1822  36.020  33.131   7.741 -0.2419 -0.2270 -0.1123
  158UPC    PO4 1823  35.658  33.282   7.593 -0.0344 -0.0550  0.0379
  158UPC    GL1 1824  35.561  33.234   7.178 -0.0966  0.0074  0.1920
  158UPC    GL2 1825  35.641  33.344   6.947 -0.2366  0.0981 -0.0490
  158UPC    D1B 1826  35.949  33.527   6.621 -0.1381  0.2689 -0.1170
  158UPC    D2B 1827  36.118  33.147   6.384 -0.0014 -0.1991 -0.1986
  158UPC    D3B 1828  36.207  33.511   6.183 -0.0304  0.4239  0.2535
  158UPC    D4B 1829  35.741  33.628   6.174  0.0443 -0.0647  0.1516
  158UPC    D5B 1830  35.710  33.224   6.168  0.2411  0.1678 -0.1290
  159PEPC   NC3 1831  10.171   9.518   7.768 -0.0581  0.0731  0.1181
  159PEPC   PO4 1832   9.926   9.134   7.874 -0.1860 -0.0107  0.0208
  159PEPC   GL1 1833   9.688   9.230   7.536 -0.1375 -0.1664 -0.0372
  159PEPC   GL2 1834   9.566   8.981   7.448 -0.0985  0.1398 -0.2634
  159PEPC   C1A 1835   9.856   9.330   7.150 -0.1139  0.2378  0.1425
  159PEPC   C2A 1836  10.020   9.335   6.761 -0.1104  0.1604 -0.1588
  159PEPC   D3A 1837  10.449   9.431   6.605  0.0295  0.2390 -0.1395
  159PEPC   D4A 1838  10.088   9.558   6.345  0.3679  0.0260 -0.1414
  159PEPC   C5A 1839  10.065  10.009   6.286  0.0083 -0.0834 -0.3554
  159PEPC   C1B 1840   9.289   8.969   7.057 -0.0281  0.1241 -0.3025
  159PEPC   C2B 1841   9.391   8.949   6.572  0.1231  0.4196 -0.0391
  159PEPC   C3B 1842   9.412   8.605   6.276 -0.0381  0.0399  0.0951
  159PEPC   C4B 1843   9.242   8.258   6.154 -0.2351  0.0231 -0.3752
  160DTPE   NH3 1844  33.879   0.036   6.981 -0.1637 -0.2252  0.1876
  160DTPE   PO4 1845  34.206   0.384   6.919 -0.0549 -0.3336  0.0435
  160DTPE   GL1 1846  33.828   0.416   6.616  0.0110  0.0561 -0.0431
  160DTPE   GL2 1847  33.788   0.078   6.468 -0.2130  0.0047 -0.4635
  160DTPE   C1A 1848  33.347   0.364   6.417 -0.0851 -0.0427  0.2407
  160DTPE   C2A 1849  33.179   0.515   6.055  0.1622 -0.1495  0.2041
  160DTPE   C1B 1850  34.200   0.093   6.214 -0.1011 -0.1448  0.0263
  160DTPE   C2B 1851  34.592  -0.029   6.217 -0.2893  0.0671  0.0295
  161PAPC   NC3 1852  27.472  16.797   6.286 -0.2202 -0.0943 -0.1815
  161PAPC   PO4 1853  27.152  17.072   6.345  0.0998 -0.0736  0.1845
  161PAPC   GL1 1854  26.922  17.200   5.954 -0.1831 -0.0920 -0.1284
  161PAPC   GL2 1855  27.180  17.233   5.740  0.0947 -0.1446 -0.0413
  161PAPC   D1A 1856  26.552  17.241   5.777 -0.0305 -0.0783  0.0956
  161PAPC   D2A 1857  26.252  17.127   5.427  0.3311  0.0703 -0.1537
  161PAPC   D3A 1858  26.548  17.049   5.072  0.0233 -0.1840 -0.1582
  161PAPC   D4A 1859  26.280  17.380   4.926  0.1511  0.2178 -0.0269
  161PAPC   C5A 1860  26.350  17.400   4.588  0.0096  0.0644 -0.0068
  161PAPC   C1B 1861  27.534  17.271   5.516  0.1957 -0.2362 -0.1334
  161PAPC   C2B 1862  27.595  17.330   5.088 -0.0030 -0.0741 -0.1942
  161PAPC   C3B 1863  27.277  17.538   4.869  0.0711 -0.1502 -0.0277
  161PAPC   C4B 1864  27.186  17.576   4.412  0.2068  0.0562 -0.0328
  162VPC    NC3 1865  26.931  21.392   7.110  0.1350 -0.0826  0.1271
  162VPC    PO4 1866  26.898  21.624   7.519  0.1191  0.0412 -0.1510
  162VPC    GL1 1867  26.545  21.743   7.137  0.2553  0.1839 -0.0475
  162VPC    GL2 1868  26.507  21.563   6.818 -0.2991 -0.1095  0.5259
  162VPC    C1B 1869  26.533  21.486   6.462 -0.0887 -0.1273 -0.0061
  162VPC    C2B 1870  26.517  21.516   6.054 -0.1424 -0.5529  0.0371
  162VPC    D3B 1871  26.525  21.424   5.611  0.2188  0.1752  0.1692
  162VPC    C4B 1872  26.828  21.558   5.210  0.1119  0.1905 -0.0293
  163PAPC   NC3 1873  12.469  20.713   7.936  0.2654 -0.1059 -0.0278
  163PAPC   PO4 1874  12.488  21.137   8.020 -0.0220 -0.0021 -0.0467
  163PAPC   GL1 1875  12.414  21.182   7.697 -0.0671 -0.0946 -0.1886
  163PAPC   GL2 1876  12.265  21.083   7.318 -0.2629 -0.0998  0.1506
  163PAPC   D1A 1877  12.514  21.582   7.447  0.1571  0.1269  0.1275
  163PAPC   D2A 1878  12.653  21.283   7.038 -0.2306  0.2421 -0.0453
  163PAPC   D3A 1879  12.771  21.583   6.690  0.5935 -0.1702  0.0127
  163PAPC   D4A 1880  13.017  21.310   6.509  0.2869  0.0527  0.0817
  163PAPC   C5A 1881  13.116  21.582   6.037  0.4170  0.0545  0.0389
  163PAPC   C1B 1882  12.017  21.046   6.984  0.0689  0.1242 -0.1293
  163PAPC   C2B 1883  12.002  20.842   6.624 -0.3844  0.2963  0.1059
  163PAPC   C3B 1884  12.080  20.999   6.251 -0.3679 -0.1439 -0.0837
  163PAPC   C4B 1885  12.215  21.054   5.818  0.2366  0.0238 -0.1721
  164APC    NC3 1886  22.787   9.131   7.303  0.2257  0.0480 -0.0602
  164APC    PO4 1887  22.438   9.483   7.475  0.0150  0.1645  0.0377
  164APC    GL1 1888  22.579   9.555   7.067  0.3404  0.1049 -0.1418
  164APC    GL2 1889  22.649   9.374   6.789  0.0867 -0.1467  0.3973
  164APC    D1B 1890  22.604   9.255   6.379  0.2718 -0.1575 -0.3655
  164APC    D2B 1891  22.364   9.594   6.160  0.1563 -0.0116 -0.0847
  164APC    D3B 1892  21.975   9.602   5.970  0.0405  0.2110  0.1167
  164APC    D4B 1893  21.960   9.824   5.730 -0.1898 -0.2002  0.0616
  164APC    C5B 1894  22.018   9.535   5.474 -0.1931 -0.2845 -0.2033
  165DPPC   NC3 1895  25.392  26.900   6.689 -0.1355 -0.0609 -0.1648
  165DPPC   PO4 1896  25.376  27.226   6.317 -0.1233  0.2999 -0.1408
  165DPPC   GL1 1897  25.219  27.513   6.140 -0.1918 -0.2490 -0.1467
  165DPPC   GL2 1898  25.398  27.830   6.011  0.1536  0.0576 -0.0403
  165DPPC   C1A 1899  24.830  27.500   5.921  0.1656  0.5652 -0.1697
  165DPPC   C2A 1900  24.590  27.520   5.688  0.2651 -0.3182  0.0036
  165DPPC   C3A 1901  24.450  27.588   5.303 -0.1232  0.0080  0.2068
  165DPPC   C4A 1902  24.277  28.113   5.142  0.0678  0.3002  0.2144
  165DPPC   C1B 1903  25.731  27.953   5.678  0.0266  0.2163  0.2474
  165DPPC   C2B 1904  26.084  27.942   5.496 -0.2655  0.1275 -0.2878
  165DPPC   C3B 1905  26.247  27.615   5.313 -0.1885  0.2720  0.1187
  165DPPC   C4B 1906  26.458  27.323   5.548  0.1745  0.1135  0.1011
  166APC    NC3 1907  12.528  19.984   8.301  0.1551  0.0293 -0.1819
  166APC    PO4 1908  12.414  20.185   7.922  0.0989  0.2589 -0.2952
  166APC    GL1 1909  12.235  20.339   7.598  0.0947 -0.4909 -0.0550
  166APC    GL2 1910  12.463  20.614   7.456 -0.0625 -0.1177 -0.1993
  166APC    D1B 1911  12.863  20.863   7.313 -0.2767  0.3103 -0.0719
  166APC    D2B 1912  12.998  20.939   6.885 -0.1787  0.1462 -0.0969
  166APC    D3B 1913  13.019  20.573   6.678 -0.3656 -0.0227 -0.0102
  166APC    D4B 1914  12.636  20.483   6.500 -0.1801 -0.2464  0.3159
  166APC    C5B 1915  12.414  20.475   6.139  0.0045 -0.2404 -0.4148
  167PVSM   NC3 1916  10.199  12.167   8.018  0.2475  0.2061 -0.0757
  167PVSM   PO4 1917  10.533  12.348   7.870  0.1585  0.1298  0.0497
  167PVSM   AM1 1918  10.581  12.136   7.479 -0.0476 -0.2234 -0.0995
  167PVSM   AM2 1919  10.913  12.186   7.440 -0.2160  0.2077 -0.1613
  167PVSM   T1A 1920  10.581  12.162   7.006  0.2055 -0.1169  0.1031
  167PVSM   C2A 1921  10.789  12.437   6.730 -0.2145 -0.3429  0.2889
  167PVSM   C3A 1922  10.706  12.614   6.338  0.0387 -0.1859  0.3440
  167PVSM   C1B 1923  11.086  12.077   6.998  0.1796 -0.2258 -0.1969
  167PVSM   C2B 1924  10.866  11.925   6.565 -0.2320  0.0044  0.0250
  167PVSM   D3B 1925  10.626  11.794   6.253 -0.4921 -0.1688 -0.1672
  167PVSM   C4B 1926  10.422  11.424   6.358 -0.1579 -0.1416 -0.0041
  168PIPE   NH3 1927  23.755  14.316   6.839 -0.1346 -0.2349  0.0069
  168PIPE   PO4 1928  23.763  14.699   6.605 -0.0596  0.2453 -0.2696
  168PIPE   GL1 1929  23.679  14.841   6.149  0.1212 -0.0032 -0.0215
  168PIPE   GL2 1930  23.860  15.094   6.172  0.2676  0.0653  0.0408
  168PIPE   C1A 1931  23.477  14.657   5.820  0.1757  0.0801  0.0335
  168PIPE   D2A 1932  23.100  14.362   5.746 -0.2029  0.0629 -0.0303
  168PIPE   D3A 1933  22.716  14.454   6.007 -0.0990  0.1568 -0.0758
  168PIPE   C4A 1934  22.422  14.618   5.723  0.1186 -0.0189 -0.0248
  168PIPE   C1B 1935  23.945  14.986   5.725  0.0514  0.2306 -0.2176
  168PIPE   C2B 1936  23.980  15.051   5.271 -0.4554 -0.0290  0.1815
  168PIPE   C3B 1937  23.787  15.208   4.955 -0.1089 -0.2124 -0.0097
  168PIPE   C4B 1938  23.693  14.916   4.563  0.1890  0.0482 -0.3857
  169PGSM   NC3 1939  22.225  35.205   8.183  0.2085  0.0026 -0.1457
  169PGSM   PO4 1940  21.777  35.158   8.215 -0.0732  0.0330  0.0852
  169PGSM   AM1 1941  21.682  35.512   8.000 -0.1409  0.2527 -0.0935
  169PGSM   AM2 1942  21.459  35.403   7.711  0.1372  0.1942 -0.0884
  169PGSM   T1A 1943  21.590  35.840   7.675 -0.1041 -0.0416  0.0482
  169PGSM   C2A 1944  21.396  36.061   7.474  0.0631  0.0224 -0.2828
  169PGSM   C3A 1945  21.446  36.140   7.095 -0.0081  0.4062  0.1112
  169PGSM   C1B 1946  21.310  35.180   7.230  0.1233  0.2518  0.1770
  169PGSM   C2B 1947  21.439  34.880   6.826  0.1505  0.0734  0.0661
  169PGSM   D3B 1948  21.671  34.863   6.481 -0.0335  0.0191  0.2689
  169PGSM   C4B 1949  21.744  35.133   6.122  0.0960 -0.1282 -0.3144
  169PGSM   C5B 1950  21.672  35.432   5.898 -0.1695  0.1452  0.0011
  170DLPC   NC3 1951  15.738  30.159   7.810  0.4476 -0.2268 -0.0898
  170DLPC   PO4 1952  15.468  30.509   7.933 -0.0748  0.0302  0.1984
  170DLPC   GL1 1953  15.508  30.605   7.504 -0.2425 -0.0717 -0.0553
  170DLPC   GL2 1954  15.531  30.217   7.347  0.1165  0.0549 -0.1536
  170DLPC   C1A 1955  15.388  30.735   7.078 -0.1346 -0.1913 -0.0296
  170DLPC   C2A 1956  14.964  30.723   6.803 -0.0042  0.0364  0.0997
  170DLPC   C3A 1957  14.612  30.523   6.565 -0.0196  0.0937  0.0395
  170DLPC   C1B 1958  15.608  30.269   6.876 -0.0327 -0.2930  0.0661
  170DLPC   C2B 1959  15.369  30.500   6.528 -0.2552 -0.0513  0.1407
  170DLPC   C3B 1960  15.288  30.708   6.135  0.1781 -0.1224  0.2721
  171POPC   NC3 1961   0.887  24.321   7.413 -0.2055 -0.0680 -0.3120
  171POPC   PO4 1962   1.274  24.034   7.364 -0.0236  0.0896 -0.1000
  171POPC   GL1 1963   1.648  24.171   7.110  0.1851  0.0140 -0.0291
  171POPC   GL2 1964   1.798  23.942   7.116  0.3357  0.1559  0.0288
  171POPC   C1A 1965   1.826  24.362   6.668  0.1193  0.0282  0.0245
  171POPC   D2A 1966   1.797  24.780   6.563 -0.0653  0.2120  0.0133
  171POPC   C3A 1967   1.612  25.123   6.300  0.0298  0.0256 -0.0524
  171POPC   C4A 1968   1.479  25.611   6.397 -0.0237 -0.2864 -0.1716
  171POPC   C1B 1969   1.927  23.818   6.706 -0.2508 -0.2383 -0.0499
  171POPC   C2B 1970   1.790  23.828   6.314  0.0924  0.0865  0.0815
  171POPC   C3B 1971   1.626  24.209   6.148 -0.0922 -0.0535  0.0259
  171POPC   C4B 1972   1.334  24.494   6.202 -0.1776  0.1615 -0.0101
  172DPSM   NC3 1973   2.678  22.449   8.260  0.0861 -0.2571 -0.1693
  172DPSM   PO4 1974   3.076  22.524   8.223 -0.0613  0.1614  0.1558
  172DPSM   AM1 1975   3.261  22.385   7.800 -0.2754  0.0197  0.2476
  172DPSM   AM2 1976   3.413  22.145   7.903 -0.0230  0.0164 -0.0155
  172DPSM   T1A 1977   3.259  22.332   7.411 -0.0855  0.1736 -0.1822
  172DPSM   C2A 1978   3.554  22.145   6.993  0.2017  0.0198  0.1126
  172DPSM   C3A 1979   3.730  22.052   6.565 -0.3815  0.0319 -0.1214
  172DPSM   C1B 1980   3.645  22.035   7.520  0.0415  0.2659  0.0619
  172DPSM   C2B 1981   3.775  21.826   7.262 -0.1293 -0.0261 -0.0178
  172DPSM   C3B 1982   3.983  21.902   6.941  0.0654  0.0831 -0.0779
  172DPSM   C4B 1983   4.211  21.797   6.549  0.0948  0.2435 -0.1669
  173APC    NC3 1984  11.852  35.667   7.661 -0.1396 -0.3307 -0.0559
  173APC    PO4 1985  12.253  35.835   7.589  0.1258 -0.1059  0.1041
  173APC    GL1 1986  12.430  35.840   7.256 -0.0413 -0.2190  0.0753
  173APC    GL2 1987  12.552  36.058   7.039  0.3124 -0.5719 -0.0534
  173APC    D1B 1988  12.526  36.088   6.636 -0.0015  0.1098  0.2512
  173APC    D2B 1989  12.788  35.841   6.453  0.0235 -0.1499  0.0753
  173APC    D3B 1990  12.923  35.599   6.894  0.0685 -0.2514  0.0970
  173APC    D4B 1991  13.272  35.830   6.690  0.2696  0.0524 -0.0061
  173APC    C5B 1992  13.674  35.778   6.424  0.0783  0.3839 -0.0754
  174DVPC   NC3 1993  30.331  35.817   7.647 -0.1850 -0.0511 -0.2813
  174DVPC   PO4 1994  30.648  35.525   7.708  0.3352 -0.0371 -0.0397
  174DVPC   GL1 1995  30.547  35.371   7.387 -0.0936  0.0391 -0.2672
  174DVPC   GL2 1996  30.810  35.252   7.281  0.0592  0.0299  0.2035
  174DVPC   C1A 1997  30.351  35.268   7.057  0.0197 -0.1169 -0.2793
  174DVPC   C2A 1998  30.136  35.265   6.699 -0.4550 -0.2065 -0.1673
  174DVPC   D3A 1999  30.316  35.527   6.347  0.0207 -0.0264  0.2353
  174DVPC   C4A 2000  30.619  35.337   6.065 -0.1436  0.0834 -0.1088
  174DVPC   C1B 2001  30.742  34.978   7.007 -0.3315 -0.0447 -0.1121
  174DVPC   C2B 2002  30.461  34.830   6.676 -0.3247  0.1450  0.2383
  174DVPC   D3B 2003  30.084  34.652   6.355  0.2264  0.1063 -0.0361
  174DVPC   C4B 2004  30.468  34.414   6.162 -0.2613  0.0490 -0.1696
  175DTPC   NC3 2005  35.210  29.239   7.088 -0.3914  0.1257 -0.0348
  175DTPC   PO4 2006  35.166  28.867   7.261 -0.1986  0.2966  0.0286
  175DTPC   GL1 2007  34.961  28.568   7.042  0.0614 -0.0578 -0.1708
  175DTPC   GL2 2008  34.807  28.649   6.706 -0.2049 -0.1521 -0.2021
  175DTPC   C1A 2009  35.055  28.264   6.746  0.0317 -0.1438 -0.0683
  175DTPC   C2A 2010  35.531  28.192   6.616  0.2421  0.0064 -0.0649
  175DTPC   C1B 2011  34.888  28.349   6.279  0.0907  0.2310 -0.0104
  175DTPC   C2B 2012  35.216  28.207   5.940  0.2306  0.2468 -0.0230
  176DVPC   NC3 2013  25.487  29.271   7.626  0.0443  0.3425  0.0018
  176DVPC   PO4 2014  25.124  29.464   7.557  0.0940  0.1768 -0.2067
  176DVPC   GL1 2015  25.048  29.752   7.249  0.0187  0.4524  0.0852
  176DVPC   GL2 2016  24.686  29.738   7.081 -0.0728  0.1346 -0.0399
  176DVPC   C1A 2017  25.146  30.020   6.813  0.0221  0.0355 -0.1406
  176DVPC   C2A 2018  25.194  30.400   6.543  0.1064 -0.0500 -0.2882
  176DVPC   D3A 2019  25.569  30.584   6.398  0.1557  0.0614 -0.2710
  176DVPC   C4A 2020  25.427  30.881   6.060  0.1640 -0.1303  0.2100
  176DVPC   C1B 2021  24.663  29.938   6.808  0.1592  0.2234  0.5212
  176DVPC   C2B 2022  24.765  30.114   6.436  0.1128  0.1326  0.0131
  176DVPC   D3B 2023  24.649  30.167   5.999 -0.0942  0.1617  0.2228
  176DVPC   C4B 2024  24.806  29.858   5.661 -0.1518  0.0347 -0.1125
  177DPSM   NC3 2025  20.742  30.295   7.860 -0.0461 -0.3198  0.0681
  177DPSM   PO4 2026  21.247  30.391   7.811  0.0458 -0.1225  0.1492
  177DPSM   AM1 2027  21.371  30.549   7.442  0.2529 -0.2624  0.1155
  177DPSM   AM2 2028  21.756  30.659   7.237  0.0584 -0.0440 -0.0533
  177DPSM   T1A 2029  21.316  30.516   7.002 -0.0089  0.4290 -0.2613
  177DPSM   C2A 2030  21.453  30.332   6.631  0.0191 -0.1606  0.3228
  177DPSM   C3A 2031  21.575  30.222   6.251  0.1685 -0.3862 -0.2451
  177DPSM   C1B 2032  21.751  30.734   6.799 -0.1274 -0.1053 -0.1644
  177DPSM   C2B 2033  21.603  30.741   6.384 -0.1447  0.1748 -0.2807
  177DPSM   C3B 2034  21.592  30.776   5.824  0.0275  0.0627 -0.0021
  177DPSM   C4B 2035  21.971  30.911   5.615 -0.0796 -0.2534 -0.1034
  178DVPC   NC3 2036  31.401   2.802   6.887 -0.0739 -0.2610  0.2315
  178DVPC   PO4 2037  31.047   3.074   6.916  0.2801  0.0771 -0.1498
  178DVPC   GL1 2038  30.976   2.856   6.469  0.1223 -0.4560 -0.0273
  178DVPC   GL2 2039  31.073   3.082   6.321 -0.4631  0.0557 -0.2215
  178DVPC   C1A 2040  30.869   2.714   6.067  0.3390 -0.3926  0.0421
  178DVPC   C2A 2041  30.472   2.508   5.818  0.2583  0.0382  0.0088
  178DVPC   D3A 2042  30.227   2.405   5.542  0.4593 -0.0235 -0.3305
  178DVPC   C4A 2043  30.024   2.012   5.575 -0.1509  0.0175 -0.0764
  178DVPC   C1B 2044  31.027   3.174   5.886 -0.0134 -0.1790  0.0477
  178DVPC   C2B 2045  30.631   3.376   5.605  0.0844 -0.1270 -0.2714
  178DVPC   D3B 2046  30.561   3.316   5.233  0.1015  0.0509 -0.1312
  178DVPC   C4B 2047  30.243   3.074   5.093  0.0712  0.0813  0.3375
  179DPPC   NC3 2048  16.527   3.780   7.554  0.0090  0.4187 -0.0050
  179DPPC   PO4 2049  16.510   4.245   7.469 -0.1418 -0.2110  0.2708
  179DPPC   GL1 2050  16.236   4.323   7.116 -0.3631  0.1783  0.0106
  179DPPC   GL2 2051  16.365   3.996   7.103  0.1599 -0.3406 -0.0817
  179DPPC   C1A 2052  16.254   4.544   6.742  0.1574 -0.1515 -0.0134
  179DPPC   C2A 2053  16.150   4.871   6.386 -0.3821 -0.2724 -0.2608
  179DPPC   C3A 2054  16.174   5.148   5.967 -0.2225 -0.3355  0.0662
  179DPPC   C4A 2055  16.305   5.363   5.608  0.1566  0.1048 -0.0363
  179DPPC   C1B 2056  16.314   4.005   6.736  0.0782 -0.1486  0.0851
  179DPPC   C2B 2057  16.294   4.217   6.388  0.0721  0.5250  0.3119
  179DPPC   C3B 2058  16.399   3.973   5.970 -0.0716  0.0273 -0.0817
  179DPPC   C4B 2059  16.462   3.595   5.647  0.2503  0.0236 -0.1407
  180PEPC   NC3 2060  17.117  10.185   7.802  0.0004 -0.1125  0.2993
  180PEPC   PO4 2061  17.565  10.108   7.628 -0.1238  0.1531  0.0740
  180PEPC   GL1 2062  17.281  10.255   7.345 -0.2261 -0.4021 -0.1385
  180PEPC   GL2 2063  17.337  10.554   7.267  0.1904 -0.1224 -0.1241
  180PEPC   C1A 2064  17.240  10.240   6.891  0.1658  0.0305  0.1096
  180PEPC   C2A 2065  17.164  10.390   6.472 -0.2652  0.0979  0.3988
  180PEPC   D3A 2066  16.928  10.370   6.061 -0.3930  0.1361 -0.0088
  180PEPC   D4A 2067  16.696  10.499   6.360  0.0650  0.1050  0.1485
  180PEPC   C5A 2068  16.854  10.573   6.793  0.1619 -0.0530 -0.1833
  180PEPC   C1B 2069  17.439  10.708   6.850 -0.0353 -0.2213 -0.3771
  180PEPC   C2B 2070  17.617  10.447   6.598  0.2606 -0.0351  0.0115
  180PEPC   C3B 2071  17.962  10.520   6.253 -0.0529 -0.1904 -0.0015
  180PEPC   C4B 2072  18.311  10.726   6.229 -0.1208 -0.2930  0.0406
  181DYPC   NC3 2073  10.948  31.553   8.708  0.2367  0.1946 -0.0187
  181DYPC   PO4 2074  11.123  31.618   8.397  0.1174 -0.0945  0.0192
  181DYPC   GL1 2075  10.811  31.477   8.108  0.1361 -0.1992  0.3088
  181DYPC   GL2 2076  11.008  31.230   7.958 -0.0521 -0.0242 -0.2090
  181DYPC   C1A 2077  10.764  31.589   7.631  0.2432 -0.0436 -0.1693
  181DYPC   D2A 2078  10.630  31.854   7.184  0.1796  0.3002 -0.1055
  181DYPC   C3A 2079  10.606  32.256   7.152 -0.2375 -0.0674 -0.2097
  181DYPC   C1B 2080  10.948  31.160   7.550 -0.1114  0.0885 -0.0746
  181DYPC   D2B 2081  10.786  31.375   7.168 -0.2322  0.0633 -0.2333
  181DYPC   C3B 2082  10.785  31.582   6.687 -0.1728  0.1417  0.3998
  182DVPC   NC3 2083   4.698  30.414   7.955  0.2209  0.0139 -0.0362
  182DVPC   PO4 2084   4.325  30.488   8.309 -0.0093  0.0718  0.3110
  182DVPC   GL1 2085   3.991  30.283   7.953 -0.2906 -0.2695  0.3016
  182DVPC   GL2 2086   4.216  30.134   7.696  0.4139 -0.1612  0.4359
  182DVPC   C1A 2087   3.713  30.237   7.572  0.2821  0.0899 -0.0490
  182DVPC   C2A 2088   3.597  30.320   7.240 -0.3898 -0.2610  0.0403
  182DVPC   D3A 2089   3.513  30.129   6.800  0.1988 -0.0565 -0.1375
  182DVPC   C4A 2090   3.660  29.793   6.878 -0.2136 -0.0331  0.0373
  182DVPC   C1B 2091   4.205  30.592   7.587  0.0110  0.1589  0.3132
  182DVPC   C2B 2092   4.002  30.650   7.274  0.2288 -0.1385 -0.1661
  182DVPC   D3B 2093   3.962  30.670   6.845  0.0372 -0.0311  0.1346
  182DVPC   C4B 2094   4.219  30.944   6.680  0.1364 -0.1220  0.1119
  183DPPE   NH3 2095  16.164  11.972   6.920  0.0544 -0.2115  0.1355
  183DPPE   PO4 2096  16.226  12.391   6.998  0.3050  0.2296  0.0275
  183DPPE   GL1 2097  16.249  12.307   6.536  0.1448  0.4728 -0.1182
  183DPPE   GL2 2098  16.497  12.127   6.485  0.1584 -0.0570  0.0953
  183DPPE   C1A 2099  16.342  12.223   6.055  0.1764 -0.1418  0.0240
  183DPPE   C2A 2100  16.181  12.300   5.694 -0.2125 -0.0048  0.1659
  183DPPE   C3A 2101  15.923  12.522   5.449  0.1966  0.0538 -0.1703
  183DPPE   C4A 2102  15.977  12.655   5.038  0.0331  0.0738  0.0637
  183DPPE   C1B 2103  16.759  11.956   6.065  0.1474 -0.1710 -0.3836
  183DPPE   C2B 2104  17.055  11.672   5.750  0.1438  0.3463  0.0116
  183DPPE   C3B 2105  17.378  11.462   5.395 -0.0121 -0.0122  0.1530
  183DPPE   C4B 2106  17.678  11.041   5.307 -0.1930 -0.0854 -0.1096
  184DPSM   NC3 2107  29.191  31.593   8.188 -0.0289  0.0691 -0.1909
  184DPSM   PO4 2108  28.837  31.379   8.123 -0.5167  0.1412 -0.3720
  184DPSM   AM1 2109  28.520  31.567   7.792 -0.0439  0.0452  0.2181
  184DPSM   AM2 2110  28.360  31.252   7.705 -0.0177  0.2079  0.0184
  184DPSM   T1A 2111  28.405  31.877   7.472  0.1098 -0.2184 -0.2077
  184DPSM   C2A 2112  28.109  32.148   7.292  0.3732  0.1794  0.1715
  184DPSM   C3A 2113  27.673  32.015   7.341 -0.0168 -0.0153  0.1780
  184DPSM   C1B 2114  28.612  31.406   7.278  0.1184  0.2826 -0.2343
  184DPSM   C2B 2115  28.761  31.554   6.907  0.3045  0.0888 -0.1411
  184DPSM   C3B 2116  28.542  31.569   6.532 -0.3290  0.3423 -0.0775
  184DPSM   C4B 2117  28.599  31.803   6.185  0.2281 -0.0218 -0.1273
  185PGSM   NC3 2118  26.729   2.839   7.874 -0.1822 -0.1705 -0.0302
  185PGSM   PO4 2119  27.013   3.240   7.809  0.1388 -0.1239 -0.0822
  185PGSM   AM1 2120  26.912   3.168   7.439 -0.3725  0.2418  0.0028
  185PGSM   AM2 2121  27.160   2.838   7.241 -0.0567  0.2131  0.0367
  185PGSM   T1A 2122  26.799   3.169   7.067 -0.3349 -0.2822  0.0410
  185PGSM   C2A 2123  26.770   3.493   6.754  0.1122  0.0538  0.1600
  185PGSM   C3A 2124  26.738   3.859   6.618  0.2639 -0.0003  0.2238
  185PGSM   C1B 2125  27.249   3.024   6.797 -0.0283 -0.3267 -0.0457
  185PGSM   C2B 2126  26.929   3.056   6.472  0.2739 -0.2362  0.3373
  185PGSM   D3B 2127  26.987   3.233   5.955  0.0095  0.0505 -0.2088
  185PGSM   C4B 2128  27.024   3.632   5.859  0.2164 -0.2010  0.0517
  185PGSM   C5B 2129  27.318   3.963   5.801  0.2981  0.0720  0.3108
  186PIPE   NH3 2130   9.010   4.809   7.872  0.0666  0.0008  0.0349
  186PIPE   PO4 2131   9.276   4.756   8.271  0.4879  0.1172 -0.0752
  186PIPE   GL1 2132   9.448   4.507   7.926  0.0398  0.1845 -0.2211
  186PIPE   GL2 2133   9.601   4.732   7.721  0.0310  0.0376  0.0031
  186PIPE   C1A 2134   9.398   4.193   7.654 -0.3657 -0.0059 -0.0038
  186PIPE   D2A 2135   9.137   3.873   7.364  0.2938 -0.1136 -0.3615
  186PIPE   D3A 2136   8.854   3.704   7.458 -0.4710 -0.0315  0.0708
  186PIPE   C4A 2137   8.823   3.277   7.483  0.2877 -0.0131  0.0287
  186PIPE   C1B 2138   9.512   4.593   7.299 -0.1756 -0.2122 -0.0819
  186PIPE   C2B 2139   9.381   4.608   6.853 -0.0686  0.1128  0.0296
  186PIPE   C3B 2140   9.512   4.543   6.490 -0.1968 -0.2147 -0.1913
  186PIPE   C4B 2141   9.397   4.375   6.145  0.1143 -0.3051 -0.0201
  187PAPE   NH3 2142  30.446   0.908   7.315 -0.2875  0.0430 -0.2350
  187PAPE   PO4 2143  30.547   0.422   7.501 -0.0137  0.0196 -0.1246
  187PAPE   GL1 2144  30.441   0.350   7.071 -0.2065 -0.1897  0.2169
  187PAPE   GL2 2145  30.506   0.674   6.854  0.0776 -0.1288 -0.1676
  187PAPE   D1A 2146  30.631   0.078   6.713  0.0744  0.3204 -0.1416
  187PAPE   D2A 2147  30.453  -0.030   6.334  0.1582 -0.2385 -0.2392
  187PAPE   D3A 2148  29.978   0.199   6.220  0.0407 -0.2598  0.3092
  187PAPE   D4A 2149  29.734  -0.012   5.858  0.1118 -0.5122 -0.3641
  187PAPE   C5A 2150  29.960  -0.258   5.603 -0.0030  0.1138 -0.0434
  187PAPE   C1B 2151  30.763   0.518   6.567 -0.0028  0.2044 -0.1439
  187PAPE   C2B 2152  30.883   0.173   6.219  0.1315 -0.0138  0.2263
  187PAPE   C3B 2153  31.062   0.045   5.780 -0.1189  0.4884  0.0980
  187PAPE   C4B 2154  31.439   0.074   5.443  0.2715  0.2781  0.1573
  188DPPC   NC3 2155   7.613  35.261   8.150  0.2316 -0.0633 -0.0290
  188DPPC   PO4 2156   7.322  35.277   7.839 -0.0990 -0.4585  0.2537
  188DPPC   GL1 2157   7.515  35.356   7.458  0.0015  0.2192 -0.1268
  188DPPC   GL2 2158   7.846  35.178   7.291  0.2463  0.0433 -0.1139
  188DPPC   C1A 2159   7.675  35.535   7.050 -0.2115  0.0806  0.1052
  188DPPC   C2A 2160   7.497  35.537   6.648  0.1652 -0.3165  0.0005
  188DPPC   C3A 2161   7.162  35.573   6.376  0.2622 -0.0850 -0.2921
  188DPPC   C4A 2162   6.700  35.614   6.266  0.2530 -0.0477  0.0826
  188DPPC   C1B 2163   8.150  35.174   7.088 -0.0664  0.1217  0.1309
  188DPPC   C2B 2164   8.447  35.073   6.926 -0.1528  0.2254  0.0525
  188DPPC   C3B 2165   8.770  35.078   6.606 -0.0104  0.1730 -0.0335
  188DPPC   C4B 2166   9.076  34.759   6.501  0.0057 -0.1113 -0.0841
  189PEPC   NC3 2167  14.874  23.769   7.799 -0.0091 -0.1188  0.1090
  189PEPC   PO4 2168  14.879  23.671   7.364  0.0840 -0.2924 -0.2136
  189PEPC   GL1 2169  14.935  23.695   6.943  0.0080 -0.0574 -0.1103
  189PEPC   GL2 2170  15.208  23.787   6.764 -0.1005  0.1569  0.0188
  189PEPC   C1A 2171  14.822  23.567   6.571  0.0382  0.2421 -0.1086
  189PEPC   C2A 2172  14.620  23.515   6.156 -0.0173  0.0282  0.2923
  189PEPC   D3A 2173  14.582  23.253   5.765  0.0265  0.0029  0.1722
  189PEPC   D4A 2174  14.850  23.522   5.643  0.0072 -0.0318  0.3475
  189PEPC   C5A 2175  14.581  23.780   5.395  0.2233  0.0225  0.0395
  189PEPC   C1B 2176  15.436  23.982   6.446 -0.1917  0.2189  0.1173
  189PEPC   C2B 2177  15.698  23.733   6.117  0.0350  0.0750  0.2506
  189PEPC   C3B 2178  15.733  23.605   5.609  0.0131 -0.1378  0.3962
  189PEPC   C4B 2179  15.631  23.461   5.139 -0.0559  0.1016 -0.1710
  190APC    NC3 2180   9.592  14.270   8.156  0.0023 -0.0707 -0.4532
  190APC    PO4 2181   9.284  14.575   8.123  0.1641  0.0419  0.0448
  190APC    GL1 2182   9.185  14.360   7.666  0.0791 -0.1272  0.0564
  190APC    GL2 2183   9.010  14.097   7.547 -0.1011 -0.1124 -0.0241
  190APC    D1B 2184   9.079  13.663   7.521  0.1907  0.1009  0.0549
  190APC    D2B 2185   9.091  13.818   7.111 -0.0287  0.0337  0.1601
  190APC    D3B 2186   9.439  14.036   6.879  0.3344 -0.0751  0.0202
  190APC    D4B 2187   9.483  14.288   7.283  0.3097 -0.2822  0.0558
  190APC    C5B 2188   9.266  14.736   7.353  0.0985  0.1744 -0.2154
  191DPPC   NC3 2189   4.102   4.966   7.621 -0.2058 -0.0379  0.0092
  191DPPC   PO4 2190   4.410   5.392   7.532  0.0931  0.1159  0.1049
  191DPPC   GL1 2191   4.602   5.660   7.179  0.2455  0.3777 -0.0438
  191DPPC   GL2 2192   4.348   5.970   7.250  0.0985  0.0293 -0.0198
  191DPPC   C1A 2193   4.869   5.635   6.741 -0.2488  0.0358  0.0277
  191DPPC   C2A 2194   4.889   5.693   6.322  0.3612 -0.1376 -0.3343
  191DPPC   C3A 2195   4.529   5.753   6.037 -0.2305 -0.0256  0.1601
  191DPPC   C4A 2196   4.226   6.082   5.996  0.1636 -0.0859  0.4425
  191DPPC   C1B 2197   4.353   5.994   6.918 -0.2545 -0.1367  0.2117
  191DPPC   C2B 2198   4.529   6.085   6.570  0.0882 -0.0656  0.1540
  191DPPC   C3B 2199   4.689   6.409   6.296 -0.1058  0.0665  0.0236
  191DPPC   C4B 2200   4.947   6.833   6.069 -0.0259 -0.0243 -0.2774
  192DPPC   NC3 2201  26.809  30.506   8.089  0.0245  0.3627  0.2291
  192DPPC   PO4 2202  27.131  30.441   7.803  0.0391  0.1811 -0.3553
  192DPPC   GL1 2203  27.000  30.607   7.406  0.1830  0.0475 -0.4586
  192DPPC   GL2 2204  26.919  30.918   7.175  0.2921  0.0930 -0.0830
  192DPPC   C1A 2205  27.169  30.447   6.992 -0.0000 -0.1585  0.0018
  192DPPC   C2A 2206  27.357  30.331   6.568 -0.2753 -0.1402 -0.2883
  192DPPC   C3A 2207  27.276  30.225   6.239  0.2221 -0.2601  0.1622
  192DPPC   C4A 2208  26.893  30.037   6.085  0.1730  0.1870  0.1240
  192DPPC   C1B 2209  26.865  30.830   6.659 -0.3743 -0.0633 -0.0451
  192DPPC   C2B 2210  26.910  30.503   6.476  0.0215 -0.0806  0.2356
  192DPPC   C3B 2211  26.926  30.070   6.558 -0.2487 -0.0456 -0.1459
  192DPPC   C4B 2212  26.954  29.915   6.918 -0.2133 -0.0524 -0.0105
  193DTPE   NH3 2213  34.271  14.094   6.868  0.2012 -0.0259  0.1003
  193DTPE   PO4 2214  34.091  14.483   6.825  0.0558  0.1693 -0.1968
  193DTPE   GL1 2215  33.960  14.549   6.480 -0.1737 -0.1890  0.1208
  193DTPE   GL2 2216  34.118  14.230   6.386 -0.0495  0.0151 -0.2678
  193DTPE   C1A 2217  33.980  14.719   6.098  0.0810  0.0132 -0.0355
  193DTPE   C2A 2218  33.967  15.015   5.726 -0.1884 -0.2636 -0.0636
  193DTPE   C1B 2219  34.018  14.210   5.989 -0.0428 -0.0557  0.1707
  193DTPE   C2B 2220  33.973  14.243   5.559 -0.0843 -0.0631  0.0299
  194PUPE   NH3 2221  32.340   4.968   6.475  0.0101  0.1890 -0.1999
  194PUPE   PO4 2222  32.627   4.666   6.371 -0.0359  0.1336 -0.1912
  194PUPE   GL1 2223  32.492   4.444   6.070 -0.4243  0.2625 -0.2044
  194PUPE   GL2 2224  32.277   4.371   5.858  0.0168  0.2489 -0.0473
  194PUPE   D1A 2225  32.808   4.373   5.629  0.2706  0.3163 -0.0047
  194PUPE   D2A 2226  33.248   4.142   5.751  0.1644  0.1303 -0.3088
  194PUPE   D3A 2227  33.187   4.256   5.303  0.0152  0.0360 -0.2403
  194PUPE   D4A 2228  33.620   4.087   5.180 -0.0348  0.0651 -0.1258
  194PUPE   D5A 2229  33.663   3.995   4.786  0.1699  0.1921  0.2208
  194PUPE   C1B 2230  31.866   4.622   5.650 -0.0818  0.3798  0.4159
  194PUPE   C2B 2231  31.588   4.864   5.386 -0.0804 -0.2380  0.0388
  194PUPE   C3B 2232  31.430   5.072   5.109 -0.3757 -0.0927  0.1256
  194PUPE   C4B 2233  31.486   5.407   4.779 -0.2645  0.0593  0.0044
  195PGPC   NC3 2234  23.222  12.568   7.305  0.0408 -0.0454 -0.3410
  195PGPC   PO4 2235  23.249  12.500   6.848 -0.3144 -0.0078  0.1350
  195PGPC   GL1 2236  23.088  12.698   6.454  0.1689 -0.0293 -0.0502
  195PGPC   GL2 2237  23.410  12.535   6.342 -0.3247 -0.3139 -0.0594
  195PGPC   C1A 2238  23.152  12.677   5.946 -0.1236  0.2585 -0.1571
  195PGPC   C2A 2239  22.997  12.444   5.576  0.1046  0.1068 -0.0275
  195PGPC   D3A 2240  22.951  12.666   5.253  0.3423 -0.0513 -0.1620
  195PGPC   C4A 2241  22.507  12.705   4.931  0.0398  0.1988  0.1310
  195PGPC   C5A 2242  22.269  12.934   4.770 -0.1656 -0.0660 -0.2235
  195PGPC   C1B 2243  23.656  12.480   5.918 -0.2951  0.1520  0.1601
  195PGPC   C2B 2244  23.416  12.646   5.456 -0.3600 -0.0770 -0.1882
  195PGPC   C3B 2245  23.455  12.735   5.091 -0.0197 -0.2812  0.1679
  195PGPC   C4B 2246  23.688  12.938   4.786 -0.0299 -0.0036 -0.1715
  196DPPC   NC3 2247  10.276  19.655   8.427 -0.0418  0.0688  0.0735
  196DPPC   PO4 2248  10.395  19.257   8.201 -0.0856 -0.0863 -0.2773
  196DPPC   GL1 2249  10.342  19.279   7.816 -0.2175  0.1924 -0.0478
  196DPPC   GL2 2250  10.122  18.968   7.918 -0.1813  0.1388  0.1572
  196DPPC   C1A 2251  10.280  19.239   7.420  0.1051  0.2123  0.0228
  196DPPC   C2A 2252  10.141  19.247   7.028  0.2373 -0.2123  0.0337
  196DPPC   C3A 2253  10.086  19.094   6.578  0.0779 -0.0405  0.0680
  196DPPC   C4A 2254  10.016  19.104   6.207  0.1836  0.1287 -0.3935
  196DPPC   C1B 2255   9.841  18.998   7.535  0.0821  0.2936  0.1659
  196DPPC   C2B 2256   9.592  19.268   7.250 -0.0614  0.2315 -0.2635
  196DPPC   C3B 2257   9.642  19.446   6.829  0.1922 -0.0381  0.1381
  196DPPC   C4B 2258   9.454  19.526   6.463 -0.1145 -0.4522 -0.0002
  197POPC   NC3 2259  17.121   5.349   8.155  0.0140  0.2545 -0.0036
  197POPC   PO4 2260  16.887   5.617   7.919  0.0174 -0.0470  0.1736
  197POPC   GL1 2261  16.790   5.688   7.507  0.0819  0.0105  0.0265
  197POPC   GL2 2262  16.990   5.632   7.272  0.0884  0.1691 -0.0937
  197POPC   C1A 2263  16.594   5.972   7.324  0.1741 -0.0896  0.1679
  197POPC   D2A 2264  16.497   6.194   6.960  0.1454  0.0421  0.2972
  197POPC   C3A 2265  16.749   6.206   6.647  0.2707 -0.0641 -0.0125
  197POPC   C4A 2266  16.930   6.422   6.218 -0.0242 -0.0739 -0.0013
  197POPC   C1B 2267  17.002   5.935   7.030  0.2015 -0.0559 -0.1560
  197POPC   C2B 2268  17.161   6.314   6.801 -0.0706 -0.0066 -0.0080
  197POPC   C3B 2269  17.091   6.741   6.590  0.0221 -0.1994 -0.0770
  197POPC   C4B 2270  17.083   6.936   6.140  0.1962  0.1213  0.1023
  198ACA    COO 2271  28.830  20.213   6.653  0.0026  0.1509 -0.0868
  198ACA     D1 2272  29.073  20.140   6.357  0.1407 -0.1173 -0.2186
  198ACA     D2 2273  29.256  19.688   6.467  0.2568 -0.3503 -0.1467
  198ACA     D3 2274  29.202  19.763   6.059  0.2395  0.1237 -0.0866
  198ACA     D4 2275  28.984  19.719   5.768  0.0666  0.0648 -0.1562
  198ACA     C5 2276  29.240  19.656   5.480  0.0830  0.0519 -0.1381
  199DPSM   NC3 2277  14.195   8.727   8.168  0.0396 -0.0260  0.0504
  199DPSM   PO4 2278  14.278   8.609   7.626  0.0281  0.2176  0.0707
  199DPSM   AM1 2279  13.973   8.557   7.347  0.2143 -0.1740  0.0660
  199DPSM   AM2 2280  13.793   8.764   7.200  0.0905  0.4210 -0.2947
  199DPSM   T1A 2281  14.057   8.325   7.017  0.1818  0.5159  0.2740
  199DPSM   C2A 2282  13.899   8.050   6.653 -0.2078 -0.0742 -0.1642
  199DPSM   C3A 2283  14.087   7.798   6.311 -0.0518  0.0358  0.1849
  199DPSM   C1B 2284  13.791   8.722   6.823  0.0105  0.2680 -0.1587
  199DPSM   C2B 2285  13.717   8.524   6.402  0.1265 -0.1551  0.1298
  199DPSM   C3B 2286  13.550   8.363   6.058 -0.0606 -0.1387 -0.0358
  199DPSM   C4B 2287  13.406   8.262   5.614  0.1098  0.2799 -0.2352
  200DIPC   NC3 2288  11.844  28.937   8.242 -0.1697 -0.6002 -0.3003
  200DIPC   PO4 2289  11.966  28.761   7.950  0.1151 -0.0892 -0.0906
  200DIPC   GL1 2290  11.684  28.581   7.563  0.0656  0.0046  0.0798
  200DIPC   GL2 2291  11.596  28.839   7.443 -0.4538 -0.1174  0.2838
  200DIPC   C1A 2292  11.572  28.390   7.180 -0.0189  0.1700 -0.2264
  200DIPC   D2A 2293  11.487  28.468   6.785  0.1686 -0.2608  0.0387
  200DIPC   D3A 2294  11.998  28.472   6.904 -0.0704  0.0929 -0.2102
  200DIPC   C4A 2295  12.022  28.023   6.849  0.3081 -0.0223 -0.0339
  200DIPC   C1B 2296  11.753  28.851   7.025  0.1781  0.2386  0.1851
  200DIPC   D2B 2297  11.964  28.905   6.547 -0.2008 -0.0125  0.2080
  200DIPC   D3B 2298  11.681  28.723   6.393  0.2054 -0.0723  0.3498
  200DIPC   C4B 2299  11.794  28.309   6.422  0.4226 -0.1560 -0.2059
  201PIPC   NC3 2300  21.328  32.956   8.143  0.0269  0.2711  0.0992
  201PIPC   PO4 2301  21.203  33.044   7.729 -0.0566 -0.1832 -0.2331
  201PIPC   GL1 2302  21.363  33.252   7.386  0.0888  0.1282  0.1466
  201PIPC   GL2 2303  21.406  33.038   7.189  0.2733  0.2358  0.2940
  201PIPC   C1A 2304  21.538  33.422   6.961  0.1844 -0.1429  0.1946
  201PIPC   D2A 2305  21.969  33.476   6.781 -0.0232 -0.1155  0.4073
  201PIPC   D3A 2306  22.034  33.761   6.479 -0.1980  0.1628  0.0172
  201PIPC   C4A 2307  22.110  34.140   6.690  0.0539 -0.0905  0.3508
  201PIPC   C1B 2308  21.528  32.584   6.968 -0.1749  0.0979  0.0440
  201PIPC   C2B 2309  21.414  32.253   6.587 -0.0121  0.2967  0.1468
  201PIPC   C3B 2310  21.405  32.150   6.195  0.0061  0.3697  0.3628
  201PIPC   C4B 2311  21.684  32.050   6.002  0.3080 -0.2071  0.2629
  202PAPC   NC3 2312   5.569  14.862   8.592 -0.0783  0.0310  0.2198
  202PAPC   PO4 2313   6.010  14.859   8.493 -0.0702  0.2570  0.4000
  202PAPC   GL1 2314   6.011  14.831   7.965  0.0868  0.0921 -0.3585
  202PAPC   GL2 2315   6.277  15.061   7.833 -0.1453 -0.0284  0.0677
  202PAPC   D1A 2316   5.869  14.685   7.506 -0.2024 -0.1802 -0.0091
  202PAPC   D2A 2317   6.132  14.618   7.102  0.1827  0.1053 -0.0199
  202PAPC   D3A 2318   6.018  14.558   6.660  0.0989 -0.3329  0.1069
  202PAPC   D4A 2319   5.647  14.575   6.684 -0.4395 -0.3101 -0.2347
  202PAPC   C5A 2320   5.545  14.887   6.925  0.0378  0.3133 -0.0305
  202PAPC   C1B 2321   6.475  14.989   7.404  0.2573  0.0635  0.1081
  202PAPC   C2B 2322   6.507  15.157   7.074  0.0299  0.1665 -0.1216
  202PAPC   C3B 2323   6.511  15.273   6.685 -0.0271  0.2370 -0.2335
  202PAPC   C4B 2324   6.182  15.195   6.396 -0.3053  0.2134  0.2714
  203DPCE   AM1 2325  27.309  13.460   5.492  0.0441  0.0529 -0.1175
  203DPCE   AM2 2326  26.965  13.561   5.700 -0.0775  0.4537 -0.2377
  203DPCE   T1A 2327  27.018  13.590   5.207 -0.0531  0.4007  0.0891
  203DPCE   C2A 2328  26.574  13.555   5.024  0.5582 -0.0861  0.0496
  203DPCE   C3A 2329  26.290  13.249   4.896 -0.1854 -0.1751 -0.0449
  203DPCE   C1B 2330  26.556  13.795   5.491  0.3799 -0.0712  0.1673
  203DPCE   C2B 2331  26.169  13.671   5.294  0.0670  0.1498  0.0348
  203DPCE   C3B 2332  25.728  13.920   5.189 -0.0515 -0.3214 -0.4715
  203DPCE   C4B 2333  25.666  14.288   5.045  0.0918 -0.1493  0.1166
  204PVSM   NC3 2334  20.210   4.507   7.946 -0.1727 -0.1803  0.0257
  204PVSM   PO4 2335  20.444   4.209   7.633 -0.0707  0.1041  0.1383
  204PVSM   AM1 2336  20.305   4.528   7.371  0.3492 -0.0827 -0.0773
  204PVSM   AM2 2337  20.023   4.664   7.318 -0.1694 -0.3447 -0.3242
  204PVSM   T1A 2338  20.285   4.355   6.906  0.1254  0.0851 -0.1447
  204PVSM   C2A 2339  20.359   4.326   6.465  0.1848  0.0310  0.2216
  204PVSM   C3A 2340  20.374   4.544   6.114 -0.0199 -0.1197 -0.0212
  204PVSM   C1B 2341  19.918   4.704   6.843  0.0341 -0.2046  0.1793
  204PVSM   C2B 2342  20.054   4.841   6.458  0.0082  0.1687  0.0817
  204PVSM   D3B 2343  20.089   4.901   6.000 -0.3044  0.2430 -0.2828
  204PVSM   C4B 2344  20.012   5.210   5.603 -0.0665 -0.1084  0.0064
  205PVSM   NC3 2345   3.479   9.872   8.253 -0.1329  0.0464 -0.2247
  205PVSM   PO4 2346   3.884   9.869   7.914  0.0612  0.1471  0.1404
  205PVSM   AM1 2347   4.106   9.941   7.545  0.3132  0.1996  0.1392
  205PVSM   AM2 2348   3.895   9.857   7.395  0.0745 -0.0900  0.0076
  205PVSM   T1A 2349   4.442   9.889   7.287 -0.2550 -0.1557 -0.2096
  205PVSM   C2A 2350   4.659   9.546   6.966 -0.0152  0.0083  0.0022
  205PVSM   C3A 2351   4.813   9.250   6.659 -0.2078 -0.2530 -0.1473
  205PVSM   C1B 2352   3.689   9.531   7.008  0.1427 -0.3307  0.1648
  205PVSM   C2B 2353   3.760   9.402   6.591  0.1016  0.2794  0.0222
  205PVSM   D3B 2354   3.650   9.542   6.193 -0.2392 -0.1592  0.2114
  205PVSM   C4B 2355   3.900   9.934   5.859 -0.2564  0.1505 -0.1894
  206DLPE   NH3 2356  29.333  30.507   8.089 -0.2388 -0.2884 -0.1270
  206DLPE   PO4 2357  29.456  30.589   7.637  0.2077  0.2233  0.0714
  206DLPE   GL1 2358  29.412  31.024   7.510 -0.2711  0.0885  0.1840
  206DLPE   GL2 2359  29.600  31.020   7.309  0.0197  0.2257  0.1124
  206DLPE   C1A 2360  29.107  31.193   7.244 -0.1891 -0.1015  0.1839
  206DLPE   C2A 2361  29.064  31.155   6.820 -0.0802 -0.1346 -0.0459
  206DLPE   C3A 2362  29.192  31.096   6.394  0.4527 -0.1561 -0.0573
  206DLPE   C1B 2363  29.531  31.158   6.965  0.0403 -0.0261 -0.1547
  206DLPE   C2B 2364  29.509  31.474   6.584  0.0154 -0.1363  0.4814
  206DLPE   C3B 2365  29.565  31.893   6.281 -0.0371 -0.0914  0.0295
  207APC    NC3 2366   1.980  10.797   8.261  0.0961 -0.2027 -0.3098
  207APC    PO4 2367   2.325  10.494   8.085 -0.2163 -0.1579 -0.1426
  207APC    GL1 2368   2.563  10.721   7.755 -0.0856  0.1423  0.0129
  207APC    GL2 2369   2.849  10.766   7.505 -0.2901  0.1139  0.1430
  207APC    D1B 2370   2.794  10.979   7.106 -0.2771  0.2306 -0.0560
  207APC    D2B 2371   2.902  10.976   6.650 -0.0081  0.0210 -0.0241
  207APC    D3B 2372   2.903  10.583   6.641  0.3333  0.4073 -0.0932
  207APC    D4B 2373   3.269  10.375   6.404  0.0585 -0.0548  0.0806
  207APC    C5B 2374   3.544  10.057   6.488  0.1108  0.1134  0.3116
  208DVPC   NC3 2375   9.674  24.760   8.546  0.2766  0.2163  0.0733
  208DVPC   PO4 2376   9.533  24.422   8.503  0.0404 -0.0297 -0.1587
  208DVPC   GL1 2377   9.517  24.375   8.054  0.0374  0.0236 -0.3213
  208DVPC   GL2 2378   9.786  24.356   7.840  0.3559 -0.2962  0.3616
  208DVPC   C1A 2379   9.229  24.398   7.746 -0.0873 -0.2054  0.0125
  208DVPC   C2A 2380   8.841  24.323   7.448 -0.1610  0.1396  0.1465
  208DVPC   D3A 2381   8.452  24.317   7.363 -0.0792  0.0575 -0.4083
  208DVPC   C4A 2382   8.247  24.502   7.734 -0.0584 -0.2420  0.2874
  208DVPC   C1B 2383   9.879  24.486   7.344 -0.2022 -0.1653 -0.0689
  208DVPC   C2B 2384   9.963  24.256   6.999 -0.1008 -0.3542  0.0171
  208DVPC   D3B 2385   9.772  24.000   6.692 -0.0613 -0.0654  0.0626
  208DVPC   C4B 2386   9.407  23.849   6.565 -0.2657 -0.1038  0.0063
  209DPSM   NC3 2387   9.106   1.746   8.531  0.0492 -0.0070 -0.1440
  209DPSM   PO4 2388   9.157   1.884   8.139 -0.1211  0.0103  0.2658
  209DPSM   AM1 2389   9.122   1.967   7.720 -0.1150 -0.1888  0.0333
  209DPSM   AM2 2390   8.964   1.664   7.715  0.3496 -0.0270  0.0853
  209DPSM   T1A 2391   9.042   1.757   7.261 -0.3622 -0.3251 -0.0633
  209DPSM   C2A 2392   8.719   1.599   7.018  0.1045 -0.1249 -0.2377
  209DPSM   C3A 2393   8.391   1.702   6.688  0.2825 -0.0831 -0.0390
  209DPSM   C1B 2394   8.567   1.614   7.500  0.2748  0.0362 -0.1023
  209DPSM   C2B 2395   8.236   1.284   7.324 -0.1157 -0.0968 -0.1595
  209DPSM   C3B 2396   8.355   0.955   7.121  0.0990 -0.1126 -0.0122
  209DPSM   C4B 2397   8.650   0.694   6.944 -0.0834  0.2917 -0.2063
  210PUPC   NC3 2398   6.589  14.816   8.883  0.1729  0.1388  0.1121
  210PUPC   PO4 2399   6.918  14.776   8.475  0.0033 -0.1490  0.0699
  210PUPC   GL1 2400   7.001  14.790   8.050 -0.1655  0.0704  0.1667
  210PUPC   GL2 2401   6.776  14.939   7.891  0.1186  0.1059 -0.0309
  210PUPC   D1A 2402   7.387  14.987   7.833 -0.0674  0.2980  0.1290
  210PUPC   D2A 2403   7.084  15.328   7.856  0.4173 -0.3715 -0.0825
  210PUPC   D3A 2404   6.844  15.261   7.469  0.1102  0.0593 -0.3114
  210PUPC   D4A 2405   7.262  15.107   7.364  0.0307 -0.0551  0.1682
  210PUPC   D5A 2406   7.353  14.940   6.972 -0.0456  0.5029  0.0977
  210PUPC   C1B 2407   6.898  14.716   7.425  0.2657  0.1368  0.0841
  210PUPC   C2B 2408   6.869  14.736   7.063 -0.3097 -0.2400  0.0473
  210PUPC   C3B 2409   6.921  14.901   6.633  0.1806  0.2940 -0.2033
  210PUPC   C4B 2410   6.994  15.358   6.410 -0.2717 -0.0202 -0.2094
  211APC    NC3 2411   1.313   8.498   7.739 -0.1849  0.0750  0.3373
  211APC    PO4 2412   1.574   8.954   7.818  0.1911 -0.2682 -0.1663
  211APC    GL1 2413   1.519   9.224   7.510 -0.0077 -0.1372  0.3673
  211APC    GL2 2414   1.355   9.166   7.296 -0.1735  0.1509 -0.0099
  211APC    D1B 2415   1.479   9.051   6.919 -0.3870 -0.1849  0.3914
  211APC    D2B 2416   1.838   8.908   6.567  0.0030  0.1821 -0.1286
  211APC    D3B 2417   1.532   8.778   6.189 -0.0070  0.3845  0.0416
  211APC    D4B 2418   1.387   8.998   5.842  0.0174  0.1287 -0.4345
  211APC    C5B 2419   1.118   8.980   5.474 -0.0214  0.1425 -0.1908
  212DVPC   NC3 2420   7.764  15.966   8.235  0.0344  0.0313  0.0283
  212DVPC   PO4 2421   8.002  15.630   7.976 -0.0011 -0.0657  0.0079
  212DVPC   GL1 2422   8.123  15.631   7.627  0.1383  0.2211 -0.2929
  212DVPC   GL2 2423   8.188  15.373   7.600 -0.0681  0.1323  0.0159
  212DVPC   C1A 2424   8.010  15.679   7.183  0.1672 -0.1530  0.1047
  212DVPC   C2A 2425   8.114  15.627   6.780 -0.1260 -0.0118  0.0697
  212DVPC   D3A 2426   8.178  15.666   6.332  0.0844 -0.3101  0.1943
  212DVPC   C4A 2427   8.529  16.034   6.159 -0.0781 -0.2685 -0.0391
  212DVPC   C1B 2428   8.490  15.641   7.291 -0.2771  0.1557 -0.1585
  212DVPC   C2B 2429   8.522  15.954   6.863  0.2991  0.3043 -0.0259
  212DVPC   D3B 2430   8.499  16.363   6.552 -0.0536  0.0017 -0.1833
  212DVPC   C4B 2431   8.856  16.544   6.336 -0.1763 -0.1369 -0.0210
  213PEPC   NC3 2432   0.896  30.615   7.765  0.2977 -0.1456  0.1819
  213PEPC   PO4 2433   0.986  30.165   7.509  0.2898 -0.1717 -0.1088
  213PEPC   GL1 2434   1.222  30.226   7.113  0.0281 -0.0677  0.1296
  213PEPC   GL2 2435   1.459  30.153   7.289  0.1362 -0.2832  0.1112
  213PEPC   C1A 2436   1.471  30.384   6.760 -0.0110 -0.2691  0.1398
  213PEPC   C2A 2437   1.821  30.454   6.400 -0.1171  0.1439 -0.0575
  213PEPC   D3A 2438   2.166  30.653   6.416 -0.1774 -0.0628 -0.1817
  213PEPC   D4A 2439   2.113  30.608   5.932  0.2348  0.0926  0.2086
  213PEPC   C5A 2440   2.237  30.883   5.617  0.0716  0.0022  0.2940
  213PEPC   C1B 2441   2.042  30.117   7.243  0.2123  0.0411  0.3846
  213PEPC   C2B 2442   2.248  30.056   6.932  0.0820 -0.0679 -0.2048
  213PEPC   C3B 2443   2.188  30.153   6.563  0.0009  0.1305 -0.0981
  213PEPC   C4B 2444   2.281  30.139   6.130  0.1825  0.0963  0.1264
  214PEPC   NC3 2445   3.185  19.837   8.868 -0.1125 -0.1692  0.0659
  214PEPC   PO4 2446   2.958  19.565   8.734  0.1660  0.0784 -0.2768
  214PEPC   GL1 2447   3.221  19.540   8.385 -0.0666  0.0242  0.0002
  214PEPC   GL2 2448   3.482  19.380   8.147  0.4668 -0.0256 -0.4426
  214PEPC   C1A 2449   3.059  19.556   7.921  0.1217  0.0797 -0.0531
  214PEPC   C2A 2450   3.262  19.601   7.595 -0.1582  0.0014  0.3142
  214PEPC   D3A 2451   3.607  19.315   7.508  0.1459 -0.1707 -0.0830
  214PEPC   D4A 2452   3.375  18.998   7.589  0.0097  0.0047  0.0680
  214PEPC   C5A 2453   2.971  19.122   7.661 -0.1521  0.3259 -0.1460
  214PEPC   C1B 2454   3.262  18.903   8.078  0.3093  0.1119  0.1183
  214PEPC   C2B 2455   3.286  18.440   7.850  0.1068  0.1236 -0.0254
  214PEPC   C3B 2456   3.348  18.115   7.480  0.0173 -0.0223  0.0940
  214PEPC   C4B 2457   3.453  18.124   6.972 -0.0700  0.2135 -0.1246
  215PVSM   NC3 2458  30.673   2.989   7.342  0.0261  0.2586 -0.0200
  215PVSM   PO4 2459  30.716   3.498   7.127  0.1852  0.3909 -0.1292
  215PVSM   AM1 2460  30.709   3.369   6.646 -0.0480  0.1615  0.1371
  215PVSM   AM2 2461  30.548   3.008   6.627 -0.0076  0.0614  0.0334
  215PVSM   T1A 2462  30.904   3.540   6.272  0.1196 -0.2240 -0.4044
  215PVSM   C2A 2463  30.806   3.840   5.930  0.0815  0.0432  0.1266
  215PVSM   C3A 2464  30.573   4.176   5.774  0.3645  0.3640  0.2288
  215PVSM   C1B 2465  30.559   3.154   6.244  0.0114  0.1136  0.0217
  215PVSM   C2B 2466  30.297   3.100   5.900  0.0494 -0.0987  0.1782
  215PVSM   D3B 2467  30.271   2.936   5.533 -0.1512  0.1244  0.0447
  215PVSM   C4B 2468  29.818   2.942   5.374 -0.0215 -0.2196  0.1194
  216DVPC   NC3 2469   7.976   5.532   8.113  0.1397  0.1173 -0.0003
  216DVPC   PO4 2470   8.047   5.197   8.046 -0.0134 -0.1921  0.0604
  216DVPC   GL1 2471   8.044   5.017   7.619  0.2951 -0.2514 -0.2590
  216DVPC   GL2 2472   8.169   4.761   7.554  0.0432 -0.1697 -0.0755
  216DVPC   C1A 2473   7.923   5.083   7.217  0.2805  0.2666  0.1214
  216DVPC   C2A 2474   7.744   4.870   6.919  0.0101  0.1152  0.2451
  216DVPC   D3A 2475   7.505   4.826   6.488  0.1583 -0.1674  0.1505
  216DVPC   C4A 2476   7.637   4.448   6.320 -0.2066  0.0296  0.3987
  216DVPC   C1B 2477   8.254   4.742   7.069 -0.0147  0.1384 -0.0010
  216DVPC   C2B 2478   8.269   4.893   6.727  0.0738 -0.0964  0.0657
  216DVPC   D3B 2479   8.015   4.750   6.413  0.0377  0.1250 -0.0112
  216DVPC   C4B 2480   7.819   4.994   6.045 -0.2374 -0.0451  0.1997
  217DPPC   NC3 2481  13.500  14.513   7.429 -0.2274 -0.0083 -0.1060
  217DPPC   PO4 2482  13.796  14.873   7.636 -0.2440  0.2276  0.0303
  217DPPC   GL1 2483  13.641  14.918   7.163 -0.0493  0.1800 -0.0479
  217DPPC   GL2 2484  13.642  14.626   6.981  0.1851 -0.1001  0.3060
  217DPPC   C1A 2485  13.691  15.035   6.632  0.1035  0.0253 -0.0009
  217DPPC   C2A 2486  13.678  15.183   6.204 -0.1846  0.1751 -0.2220
  217DPPC   C3A 2487  13.373  15.175   5.805  0.0345  0.2203 -0.4296
  217DPPC   C4A 2488  13.029  15.459   5.806 -0.1584  0.2284 -0.2370
  217DPPC   C1B 2489  14.028  14.649   6.783  0.2512 -0.0496 -0.1184
  217DPPC   C2B 2490  14.299  14.498   6.879  0.1462 -0.1075 -0.0068
  217DPPC   C3B 2491  14.753  14.535   6.693 -0.0110 -0.3747 -0.2534
  217DPPC   C4B 2492  15.092  14.233   6.649 -0.0779  0.1624 -0.2804
  218DVPC   NC3 2493  16.992   4.278   7.561  0.1028  0.0218 -0.0444
  218DVPC   PO4 2494  17.034   3.881   7.680  0.3282  0.4297 -0.0648
  218DVPC   GL1 2495  17.003   3.890   7.251 -0.1331  0.0581  0.3101
  218DVPC   GL2 2496  16.893   3.620   7.154 -0.1290  0.1544 -0.0394
  218DVPC   C1A 2497  16.923   4.001   6.840  0.1757  0.1798 -0.0435
  218DVPC   C2A 2498  16.805   3.869   6.413  0.1058 -0.0564  0.0560
  218DVPC   D3A 2499  16.817   3.459   6.276 -0.1959 -0.1675  0.0021
  218DVPC   C4A 2500  16.664   3.277   5.963  0.3288  0.2388 -0.0978
  218DVPC   C1B 2501  16.723   3.555   6.832  0.1636 -0.0188  0.0902
  218DVPC   C2B 2502  16.442   3.474   6.617 -0.2656 -0.0609  0.0701
  218DVPC   D3B 2503  16.263   3.555   6.191  0.0207 -0.0243  0.1136
  218DVPC   C4B 2504  15.916   3.610   5.896 -0.0875  0.3417  0.1057
  219DVPC   NC3 2505   0.936   5.549   6.776 -0.0066 -0.0330 -0.1504
  219DVPC   PO4 2506   0.671   5.181   6.660 -0.0130  0.0381 -0.0791
  219DVPC   GL1 2507   0.759   5.321   6.228 -0.0841 -0.1422  0.1572
  219DVPC   GL2 2508   1.051   5.425   6.276  0.1200  0.0654 -0.2384
  219DVPC   C1A 2509   0.818   5.425   5.841  0.2638  0.1797  0.1910
  219DVPC   C2A 2510   1.066   5.453   5.432 -0.0468  0.0977 -0.1851
  219DVPC   D3A 2511   1.309   5.654   5.127  0.1731  0.1488  0.1597
  219DVPC   C4A 2512   1.278   6.155   5.001 -0.1352  0.0855  0.1564
  219DVPC   C1B 2513   1.272   5.646   5.944 -0.1082 -0.0029  0.0241
  219DVPC   C2B 2514   1.321   5.936   5.578  0.0868 -0.1497  0.0522
  219DVPC   D3B 2515   1.729   5.903   5.278  0.0684 -0.1163 -0.1558
  219DVPC   C4B 2516   1.917   5.528   5.251  0.2112 -0.1365 -0.2384
  220PEPC   NC3 2517  10.458  27.430   8.206  0.0486  0.0912 -0.1493
  220PEPC   PO4 2518  10.876  27.278   8.090  0.0742  0.0061  0.2627
  220PEPC   GL1 2519  11.036  27.368   7.663  0.2259  0.0883 -0.1008
  220PEPC   GL2 2520  11.274  27.589   7.659 -0.1272  0.0579 -0.0795
  220PEPC   C1A 2521  10.910  27.578   7.306 -0.0903  0.1840 -0.0393
  220PEPC   C2A 2522  10.770  27.382   6.921  0.1389  0.0636  0.1164
  220PEPC   D3A 2523  10.812  27.469   6.442  0.0483 -0.0409 -0.4013
  220PEPC   D4A 2524  10.961  27.895   6.452  0.2276  0.0068 -0.1987
  220PEPC   C5A 2525  10.628  28.195   6.339 -0.0439 -0.1035 -0.1527
  220PEPC   C1B 2526  11.414  27.786   7.232  0.1272 -0.0031 -0.0460
  220PEPC   C2B 2527  11.509  27.961   6.787 -0.1252 -0.0235 -0.0418
  220PEPC   C3B 2528  11.527  27.655   6.372  0.1202 -0.0534  0.0037
  220PEPC   C4B 2529  11.283  27.358   6.154 -0.0209 -0.0719  0.0377
  221DPPC   NC3 2530   4.765  15.537   8.409 -0.0484  0.3008  0.0768
  221DPPC   PO4 2531   4.746  15.854   8.081  0.3093  0.2212  0.2226
  221DPPC   GL1 2532   4.985  15.881   7.767 -0.0790 -0.0776 -0.2374
  221DPPC   GL2 2533   5.277  15.877   7.538 -0.1342 -0.2714  0.1994
  221DPPC   C1A 2534   4.791  15.848   7.396 -0.3951  0.0746  0.0500
  221DPPC   C2A 2535   4.848  15.760   7.050 -0.1371 -0.0910  0.3435
  221DPPC   C3A 2536   4.807  15.393   6.769 -0.1277  0.0981 -0.0251
  221DPPC   C4A 2537   5.119  15.222   6.586 -0.0106 -0.3411  0.1659
  221DPPC   C1B 2538   5.307  15.989   7.153  0.1968  0.2033  0.0617
  221DPPC   C2B 2539   5.615  15.885   6.933 -0.2225  0.3365 -0.2489
  221DPPC   C3B 2540   6.017  16.069   6.774  0.0642  0.0835  0.1672
  221DPPC   C4B 2541   6.478  16.142   6.898  0.0006  0.0842  0.1626
  222PIPC   NC3 2542  13.869   3.345   7.746  0.1713 -0.1031  0.1103
  222PIPC   PO4 2543  14.166   3.385   7.421 -0.0927  0.0046 -0.2309
  222PIPC   GL1 2544  14.493   3.333   7.097 -0.0067  0.0892  0.4761
  222PIPC   GL2 2545  14.598   3.623   7.015  0.0643  0.0016  0.3053
  222PIPC   C1A 2546  14.505   3.094   6.756 -0.0927 -0.1036 -0.2073
  222PIPC   D2A 2547  14.320   3.198   6.321 -0.3385  0.0344  0.2266
  222PIPC   D3A 2548  14.422   3.011   5.959 -0.0875  0.1284  0.0060
  222PIPC   C4A 2549  14.793   2.937   6.125  0.0254  0.0992  0.1838
  222PIPC   C1B 2550  14.599   3.618   6.448 -0.0680 -0.0749 -0.2909
  222PIPC   C2B 2551  14.550   3.905   6.081 -0.2426 -0.1392 -0.0648
  222PIPC   C3B 2552  14.565   4.169   5.847 -0.0195 -0.1020  0.0532
  222PIPC   C4B 2553  14.594   4.617   5.741  0.1967 -0.4116  0.3310
  223DIPC   NC3 2554   8.516  25.852   8.798 -0.3465  0.3118 -0.2443
  223DIPC   PO4 2555   8.384  25.550   8.647  0.0173  0.2328  0.1530
  223DIPC   GL1 2556   8.220  25.680   8.284  0.0358 -0.1367  0.0417
  223DIPC   GL2 2557   7.977  25.822   8.454 -0.0983  0.1666  0.1194
  223DIPC   C1A 2558   8.298  26.094   7.900  0.0885 -0.0222 -0.2184
  223DIPC   D2A 2559   8.648  26.261   7.807  0.3289 -0.0159 -0.1599
  223DIPC   D3A 2560   8.703  25.905   7.572 -0.0489  0.3868 -0.1010
  223DIPC   C4A 2561   8.913  25.760   7.210  0.0270  0.2999  0.0831
  223DIPC   C1B 2562   7.742  25.522   8.112  0.1419  0.2012  0.1027
  223DIPC   D2B 2563   7.369  25.498   7.881 -0.2628 -0.2476  0.1859
  223DIPC   D3B 2564   7.378  25.517   7.437  0.3406  0.3535  0.2077
  223DIPC   C4B 2565   7.312  25.271   7.034 -0.1582 -0.0216 -0.0739
  224PIPC   NC3 2566  14.628  16.755   7.430  0.0624 -0.0167  0.2353
  224PIPC   PO4 2567  14.374  16.373   7.281 -0.1978 -0.0555  0.1284
  224PIPC   GL1 2568  14.539  16.347   6.749  0.1026  0.0220 -0.2665
  224PIPC   GL2 2569  14.690  16.110   6.675 -0.0628  0.1316  0.1423
  224PIPC   C1A 2570  14.250  16.253   6.331  0.3434 -0.1402 -0.2089
  224PIPC   D2A 2571  14.223  16.337   5.922  0.0398  0.4300  0.0291
  224PIPC   D3A 2572  13.835  16.142   5.985  0.0644  0.1379 -0.2030
  224PIPC   C4A 2573  13.478  16.338   6.004  0.2025 -0.0993 -0.1745
  224PIPC   C1B 2574  14.672  15.939   6.296 -0.1373  0.0783  0.1213
  224PIPC   C2B 2575  14.548  15.931   5.907  0.1988  0.0121 -0.0430
  224PIPC   C3B 2576  14.449  16.024   5.536 -0.1475  0.1998  0.0497
  224PIPC   C4B 2577  14.305  16.279   5.128 -0.0498  0.0431 -0.2940
  225DPSM   NC3 2578  18.948  11.003   7.397  0.0736 -0.0252  0.2483
  225DPSM   PO4 2579  18.812  10.577   7.565 -0.3525  0.0449  0.0823
  225DPSM   AM1 2580  18.842  10.288   7.225 -0.0315 -0.0908 -0.1545
  225DPSM   AM2 2581  19.057   9.946   7.060  0.0748  0.0265 -0.2897
  225DPSM   T1A 2582  18.640  10.169   6.888  0.1863 -0.0924  0.3270
  225DPSM   C2A 2583  18.593  10.115   6.413 -0.0387 -0.2627  0.4020
  225DPSM   C3A 2584  18.277  10.229   6.127  0.0040  0.1326 -0.0403
  225DPSM   C1B 2585  19.088   9.908   6.624  0.4503 -0.2146 -0.2069
  225DPSM   C2B 2586  19.047   9.734   6.202 -0.1349  0.3443  0.0533
  225DPSM   C3B 2587  19.034   9.423   5.821  0.0639  0.0260 -0.3226
  225DPSM   C4B 2588  18.939   9.233   5.387 -0.0045 -0.0837 -0.2499
  226APC    NC3 2589  27.875   3.856   7.738 -0.2615  0.2217  0.0288
  226APC    PO4 2590  27.612   3.746   7.544 -0.0438  0.2419 -0.0751
  226APC    GL1 2591  28.013   3.685   7.344 -0.1975  0.3217  0.1907
  226APC    GL2 2592  28.265   3.781   7.314 -0.2133 -0.3172  0.0483
  226APC    D1B 2593  28.496   4.088   7.347 -0.4356  0.0521  0.0315
  226APC    D2B 2594  28.558   4.141   6.870 -0.2302  0.1544 -0.1222
  226APC    D3B 2595  28.776   4.510   6.981 -0.1199 -0.0657 -0.1910
  226APC    D4B 2596  28.855   4.958   6.740 -0.3949  0.0995  0.2079
  226APC    C5B 2597  29.064   5.190   6.393  0.4100  0.0655 -0.0101
  227DPSM   NC3 2598  27.121  25.671   7.121  0.0910 -0.4093  0.0949
  227DPSM   PO4 2599  26.730  25.608   7.253  0.0788  0.3044  0.2919
  227DPSM   AM1 2600  26.735  25.971   6.890  0.1461 -0.0494 -0.1076
  227DPSM   AM2 2601  26.572  25.818   6.788  0.2793  0.0259  0.2128
  227DPSM   T1A 2602  26.950  26.178   6.439  0.0889 -0.5827  0.2413
  227DPSM   C2A 2603  27.070  26.331   6.106  0.1157  0.0762  0.1662
  227DPSM   C3A 2604  26.948  26.513   5.731 -0.2225 -0.0837  0.0822
  227DPSM   C1B 2605  26.727  25.733   6.313  0.2411  0.1188 -0.1679
  227DPSM   C2B 2606  26.766  25.641   5.951 -0.1461 -0.0928 -0.0055
  227DPSM   C3B 2607  26.587  25.640   5.524 -0.3846 -0.0547  0.2103
  227DPSM   C4B 2608  26.297  25.937   5.208  0.0428  0.1718  0.1852
  228DTPC   NC3 2609  36.094  28.617   7.572 -0.1156  0.0854 -0.0445
  228DTPC   PO4 2610  35.667  28.760   7.478 -0.0885 -0.0802 -0.0388
  228DTPC   GL1 2611  35.929  28.485   7.104  0.0951  0.1035  0.0724
  228DTPC   GL2 2612  35.934  28.090   6.925  0.0552  0.1335  0.0570
  228DTPC   C1A 2613  36.145  28.771   6.825 -0.0758 -0.1744  0.1508
  228DTPC   C2A 2614  36.216  29.158   6.851  0.0289  0.1142 -0.3484
  228DTPC   C1B 2615  35.913  27.839   6.536  0.1436  0.0367  0.0139
  228DTPC   C2B 2616  35.713  27.491   6.277 -0.1323 -0.0742 -0.3629
  229DVPC   NC3 2617   4.554  11.614   8.021 -0.1003  0.0465 -0.4264
  229DVPC   PO4 2618   4.928  11.842   8.059 -0.2022 -0.1535 -0.2440
  229DVPC   GL1 2619   4.855  12.097   7.707  0.0630  0.1101  0.0204
  229DVPC   GL2 2620   4.556  12.021   7.531 -0.1188 -0.1206 -0.2398
  229DVPC   C1A 2621   5.167  12.168   7.370 -0.3698  0.1969  0.3301
  229DVPC   C2A 2622   5.668  12.036   7.194 -0.1107 -0.0085  0.2559
  229DVPC   D3A 2623   5.827  11.685   7.084  0.1137  0.3187 -0.1595
  229DVPC   C4A 2624   5.570  11.406   6.758  0.0999  0.0986  0.3952
  229DVPC   C1B 2625   4.649  12.275   7.119  0.0357  0.0898 -0.2741
  229DVPC   C2B 2626   5.068  12.344   6.906 -0.0858 -0.2739  0.0140
  229DVPC   D3B 2627   5.527  12.227   6.767  0.0999 -0.0025 -0.0350
  229DVPC   C4B 2628   5.705  11.887   6.593 -0.1892 -0.1104 -0.2153
  230DIPC   NC3 2629  20.752   4.406   8.046  0.0206 -0.3982  0.0151
  230DIPC   PO4 2630  20.697   4.725   7.721  0.0829 -0.2202 -0.2013
  230DIPC   GL1 2631  20.649   4.922   7.448  0.1285 -0.1042  0.3028
  230DIPC   GL2 2632  20.846   5.217   7.357  0.1495  0.1199 -0.0374
  230DIPC   C1A 2633  20.518   4.770   7.056 -0.4404  0.0297 -0.1385
  230DIPC   D2A 2634  20.492   4.759   6.648  0.2936  0.0028 -0.1585
  230DIPC   D3A 2635  20.794   4.920   6.529 -0.1281 -0.0243 -0.1042
  230DIPC   C4A 2636  20.816   4.791   6.112 -0.1069  0.1999 -0.1768
  230DIPC   C1B 2637  20.606   5.219   6.920  0.0278  0.0401  0.1711
  230DIPC   D2B 2638  20.560   5.310   6.473  0.1721  0.1440 -0.1177
  230DIPC   D3B 2639  20.973   5.276   6.175 -0.5910 -0.0118  0.1357
  230DIPC   C4B 2640  21.336   5.036   6.233  0.1849  0.0215  0.0831
  231PIPC   NC3 2641   2.365  24.057   7.595 -0.0245 -0.0304  0.1196
  231PIPC   PO4 2642   2.028  23.840   7.576  0.0735  0.0774 -0.2436
  231PIPC   GL1 2643   2.095  23.531   7.216 -0.2587  0.1020  0.2142
  231PIPC   GL2 2644   2.397  23.672   7.250  0.1631 -0.0578  0.1821
  231PIPC   C1A 2645   2.307  23.376   6.797 -0.0372 -0.0036 -0.1709
  231PIPC   D2A 2646   2.576  23.187   6.688 -0.1528 -0.0071  0.0495
  231PIPC   D3A 2647   2.616  23.325   6.311 -0.0756 -0.0596 -0.1182
  231PIPC   C4A 2648   2.349  23.156   5.930  0.0394 -0.1346 -0.0517
  231PIPC   C1B 2649   2.445  23.993   6.880  0.0328 -0.0564 -0.0141
  231PIPC   C2B 2650   2.380  23.824   6.394  0.3126 -0.1225 -0.0414
  231PIPC   C3B 2651   2.505  23.721   5.950 -0.2577 -0.1394 -0.0760
  231PIPC   C4B 2652   2.250  23.872   5.521  0.1104 -0.2113 -0.3553
  232DTPC   NC3 2653  19.005  16.280   7.440 -0.1030  0.2594 -0.0338
  232DTPC   PO4 2654  19.358  16.317   7.338  0.2416 -0.1090  0.1807
  232DTPC   GL1 2655  19.204  16.335   6.875  0.1929 -0.0517  0.0579
  232DTPC   GL2 2656  19.343  16.632   6.794 -0.0856 -0.0543 -0.0002
  232DTPC   C1A 2657  19.084  16.016   6.555 -0.2094  0.0729 -0.1888
  232DTPC   C2A 2658  18.902  15.895   6.204 -0.1842 -0.2142 -0.1838
  232DTPC   C1B 2659  19.388  16.405   6.367 -0.1406  0.1362  0.0802
  232DTPC   C2B 2660  19.204  16.133   5.911 -0.1258 -0.3054  0.0368
  233DVPC   NC3 2661  35.306  28.379   7.430 -0.1904  0.1252  0.0929
  233DVPC   PO4 2662  35.386  27.931   7.468  0.1626  0.0402 -0.2580
  233DVPC   GL1 2663  35.123  27.836   7.057 -0.2597  0.1198  0.2106
  233DVPC   GL2 2664  35.475  27.789   6.909 -0.2599  0.1237 -0.1513
  233DVPC   C1A 2665  34.981  27.780   6.626 -0.0930  0.2010 -0.0462
  233DVPC   C2A 2666  35.037  27.854   6.278  0.0877  0.0777  0.0805
  233DVPC   D3A 2667  34.970  27.846   5.695  0.3655 -0.1241 -0.0448
  233DVPC   C4A 2668  35.369  27.908   5.559 -0.3603  0.0273 -0.0888
  233DVPC   C1B 2669  35.038  27.362   6.908  0.4875 -0.2601 -0.3098
  233DVPC   C2B 2670  34.686  27.310   6.622  0.1113  0.1154  0.0188
  233DVPC   D3B 2671  34.351  27.219   6.285  0.0824 -0.0113 -0.0311
  233DVPC   C4B 2672  34.051  27.624   6.237 -0.1918 -0.0816  0.1918
  234PAPC   NC3 2673  24.584  27.458   6.823 -0.0056 -0.0425  0.0856
  234PAPC   PO4 2674  24.375  27.802   7.110  0.2257  0.0191  0.1977
  234PAPC   GL1 2675  24.432  27.951   6.628  0.0934  0.1107 -0.0031
  234PAPC   GL2 2676  24.623  28.130   6.740 -0.3901  0.4194 -0.0103
  234PAPC   D1A 2677  24.441  27.936   6.126  0.3510  0.1394  0.1970
  234PAPC   D2A 2678  23.932  27.940   6.372  0.0570  0.0559 -0.1009
  234PAPC   D3A 2679  23.861  27.771   5.935 -0.0739  0.0313 -0.0472
  234PAPC   D4A 2680  23.460  27.933   5.731 -0.0101  0.0727  0.5018
  234PAPC   C5A 2681  23.583  28.321   5.815 -0.2635 -0.1249 -0.0174
  234PAPC   C1B 2682  24.551  28.408   6.343  0.4068 -0.1422  0.0939
  234PAPC   C2B 2683  24.546  28.705   6.028  0.4920  0.0202 -0.0369
  234PAPC   C3B 2684  24.560  28.892   5.752  0.1443 -0.0176  0.3207
  234PAPC   C4B 2685  24.277  29.193   5.525  0.0276 -0.0279 -0.2424
  235PNCE   AM1 2686  23.221   3.846   7.183 -0.0873 -0.0364  0.1156
  235PNCE   AM2 2687  22.892   3.981   7.354  0.1361  0.1482 -0.0394
  235PNCE   T1A 2688  23.235   3.802   6.709  0.0484 -0.2641 -0.3407
  235PNCE   C2A 2689  23.159   3.558   6.324 -0.1206  0.0930 -0.1767
  235PNCE   C3A 2690  23.295   3.197   6.101  0.0594 -0.2456 -0.0172
  235PNCE   C1B 2691  22.953   4.228   6.860 -0.0875 -0.0234 -0.0500
  235PNCE   C2B 2692  22.912   4.469   6.504  0.1845  0.2343 -0.2165
  235PNCE   C3B 2693  22.828   4.698   6.100  0.1347  0.0028  0.1123
  235PNCE   D4B 2694  22.466   5.029   5.986  0.1841 -0.2540 -0.1457
  235PNCE   C5B 2695  22.002   4.891   5.975 -0.0366 -0.1770 -0.0602
  235PNCE   C6B 2696  21.573   4.914   5.769 -0.0551 -0.0089 -0.3187
  236DIPC   NC3 2697   2.518  31.479   8.279 -0.1636 -0.1403  0.0869
  236DIPC   PO4 2698   2.431  31.707   7.864 -0.3034  0.2109 -0.2901
  236DIPC   GL1 2699   2.709  31.473   7.775  0.0928 -0.0400  0.0846
  236DIPC   GL2 2700   2.905  31.352   8.039  0.0017 -0.0587  0.1796
  236DIPC   C1A 2701   2.741  31.228   7.366 -0.2161  0.1589  0.0467
  236DIPC   D2A 2702   2.648  31.187   6.914 -0.1928 -0.3113 -0.4005
  236DIPC   D3A 2703   2.808  31.046   6.551 -0.1918 -0.2327  0.1129
  236DIPC   C4A 2704   3.264  30.998   6.585 -0.0163 -0.0319  0.0058
  236DIPC   C1B 2705   3.065  30.969   7.760  0.1515  0.2167  0.1631
  236DIPC   D2B 2706   3.388  30.804   7.388  0.1217 -0.1438  0.0820
  236DIPC   D3B 2707   3.541  30.725   7.818  0.0274  0.1866  0.3200
  236DIPC   C4B 2708   3.541  30.279   8.125  0.0585  0.2011  0.3138
  237DIPE   NH3 2709  23.096   6.086   7.923 -0.0270  0.2307  0.2141
  237DIPE   PO4 2710  23.094   5.602   7.940  0.1479 -0.2996 -0.0477
  237DIPE   GL1 2711  22.890   5.677   7.509 -0.3589 -0.1211  0.2660
  237DIPE   GL2 2712  22.603   5.897   7.573 -0.1123  0.2456  0.1185
  237DIPE   C1A 2713  23.055   5.666   7.065 -0.1365 -0.3384  0.2102
  237DIPE   D2A 2714  23.126   5.335   6.785 -0.0082  0.1293  0.0779
  237DIPE   D3A 2715  23.239   5.308   6.363 -0.1756  0.0817  0.1478
  237DIPE   C4A 2716  23.295   5.689   6.128  0.3054  0.0358  0.0208
  237DIPE   C1B 2717  22.458   5.736   7.198 -0.0317 -0.0259  0.2681
  237DIPE   D2B 2718  22.123   5.417   6.968  0.0800  0.0099  0.0397
  237DIPE   D3B 2719  22.108   5.610   6.566 -0.0975  0.0371 -0.3627
  237DIPE   C4B 2720  22.310   5.533   6.203 -0.2415 -0.2156 -0.3806
  238PUPC   NC3 2721  21.997   5.461   7.935  0.0777 -0.1260  0.1455
  238PUPC   PO4 2722  22.129   5.907   7.874  0.3557  0.2459  0.1777
  238PUPC   GL1 2723  22.090   5.643   7.520  0.1363 -0.0115  0.0511
  238PUPC   GL2 2724  21.977   5.779   7.312  0.1474  0.0222  0.3959
  238PUPC   D1A 2725  22.092   5.253   7.430 -0.0363 -0.1937  0.0516
  238PUPC   D2A 2726  22.243   4.977   7.113 -0.1820 -0.0843 -0.1436
  238PUPC   D3A 2727  22.638   5.148   6.996 -0.2749 -0.0151 -0.2925
  238PUPC   D4A 2728  22.589   5.312   7.409  0.1681 -0.0422  0.1986
  238PUPC   D5A 2729  23.061   5.123   7.279 -0.0788  0.0712  0.2395
  238PUPC   C1B 2730  21.683   5.995   7.112  0.1235  0.5211 -0.1215
  238PUPC   C2B 2731  21.638   6.178   6.725 -0.3898 -0.4797  0.1343
  238PUPC   C3B 2732  21.695   6.364   6.305 -0.1200 -0.0590 -0.2010
  238PUPC   C4B 2733  21.966   6.428   5.946  0.2110  0.0244  0.2187
  239DPSM   NC3 2734   3.110  13.065   7.921  0.0706 -0.1044 -0.0021
  239DPSM   PO4 2735   2.979  12.617   7.777 -0.0760  0.2819  0.0976
  239DPSM   AM1 2736   3.326  12.515   7.503 -0.1281 -0.1621 -0.3309
  239DPSM   AM2 2737   3.690  12.586   7.514 -0.0606 -0.0748  0.0859
  239DPSM   T1A 2738   3.423  12.208   7.205  0.4038 -0.3693  0.1022
  239DPSM   C2A 2739   3.495  12.379   6.786  0.7541 -0.0206 -0.0091
  239DPSM   C3A 2740   3.289  12.383   6.380 -0.0092 -0.3339  0.0198
  239DPSM   C1B 2741   3.592  12.769   7.171  0.2762 -0.1241 -0.1343
  239DPSM   C2B 2742   3.833  12.802   6.806 -0.0538  0.2051  0.0404
  239DPSM   C3B 2743   3.572  12.796   6.450 -0.0906 -0.0040 -0.4176
  239DPSM   C4B 2744   3.614  13.090   6.093  0.2257 -0.2736  0.0703
  240PIPC   NC3 2745  19.193  21.369   6.826  0.2343 -0.0885  0.0611
  240PIPC   PO4 2746  19.615  21.388   6.906 -0.0111  0.0759  0.2865
  240PIPC   GL1 2747  19.493  21.503   6.408  0.0220 -0.0361  0.1717
  240PIPC   GL2 2748  19.698  21.299   6.149  0.2697 -0.2412  0.0331
  240PIPC   C1A 2749  19.361  21.614   5.933 -0.3318 -0.1014  0.0451
  240PIPC   D2A 2750  19.156  21.485   5.621  0.1270  0.1580 -0.0463
  240PIPC   D3A 2751  18.948  21.051   5.718 -0.0775 -0.2425  0.0822
  240PIPC   C4A 2752  19.274  20.687   5.882 -0.1900  0.0622 -0.0225
  240PIPC   C1B 2753  19.564  21.087   5.777  0.0291 -0.1499 -0.2254
  240PIPC   C2B 2754  19.547  21.236   5.379 -0.0451 -0.0672 -0.0410
  240PIPC   C3B 2755  19.421  21.691   5.229 -0.2828  0.2757 -0.0571
  240PIPC   C4B 2756  19.420  21.901   4.803  0.3509  0.3802 -0.2828
  241PGSM   NC3 2757   8.231   3.812   8.306 -0.1105 -0.1129 -0.2824
  241PGSM   PO4 2758   8.220   4.184   8.130  0.1000 -0.0975  0.2959
  241PGSM   AM1 2759   8.477   4.349   7.763 -0.1624 -0.1315 -0.1485
  241PGSM   AM2 2760   8.878   4.267   7.739  0.1567  0.1234  0.0081
  241PGSM   T1A 2761   8.649   4.642   7.500 -0.1458  0.2306  0.0895
  241PGSM   C2A 2762   8.703   4.942   7.139  0.1395  0.1930 -0.0927
  241PGSM   C3A 2763   8.896   4.941   6.719 -0.4393 -0.1010  0.0879
  241PGSM   C1B 2764   8.712   4.170   7.339 -0.1966 -0.1750  0.2579
  241PGSM   C2B 2765   8.726   4.327   6.979  0.3480  0.1922 -0.0729
  241PGSM   D3B 2766   8.535   4.506   6.656  0.3348  0.2123 -0.0984
  241PGSM   C4B 2767   8.571   4.895   6.334  0.0604 -0.1454  0.3522
  241PGSM   C5B 2768   8.280   5.209   6.115 -0.0986  0.1298 -0.0067
  242DPPC   NC3 2769  26.865  26.896   7.051 -0.2355  0.2774 -0.3817
  242DPPC   PO4 2770  26.671  26.615   6.726 -0.2688 -0.1132 -0.1085
  242DPPC   GL1 2771  26.608  26.622   6.345 -0.0505 -0.1053  0.2539
  242DPPC   GL2 2772  26.314  26.635   6.121 -0.0219 -0.0189 -0.0368
  242DPPC   C1A 2773  26.913  26.924   6.122  0.0219  0.0455  0.1266
  242DPPC   C2A 2774  26.843  27.190   5.873 -0.0035 -0.3928  0.1417
  242DPPC   C3A 2775  26.883  27.053   5.481 -0.3175 -0.3127 -0.0219
  242DPPC   C4A 2776  26.950  26.678   5.263  0.1412  0.0594 -0.0471
  242DPPC   C1B 2777  26.510  26.844   5.762  0.0955  0.0093  0.3134
  242DPPC   C2B 2778  26.330  26.849   5.389  0.0338 -0.1212  0.0537
  242DPPC   C3B 2779  26.394  26.652   4.982  0.0049  0.0170 -0.0940
  242DPPC   C4B 2780  26.529  26.859   4.538  0.3812  0.1074 -0.2280
  243PEPC   NC3 2781   3.015   1.770   7.795  0.1902 -0.0487  0.0860
  243PEPC   PO4 2782   3.120   2.176   7.521 -0.3270  0.3153  0.1255
  243PEPC   GL1 2783   3.015   2.241   7.089  0.1077 -0.0228  0.2064
  243PEPC   GL2 2784   3.262   2.275   6.921 -0.0230  0.1521  0.2646
  243PEPC   C1A 2785   2.789   2.322   6.723 -0.1310  0.0253 -0.0668
  243PEPC   C2A 2786   2.617   2.523   6.400  0.1821  0.3344 -0.1712
  243PEPC   D3A 2787   2.401   2.628   6.104  0.0181  0.0530  0.1256
  243PEPC   D4A 2788   2.675   2.509   5.757  0.0695 -0.2403 -0.0350
  243PEPC   C5A 2789   2.719   2.736   5.337 -0.0732  0.5182 -0.0875
  243PEPC   C1B 2790   3.512   1.951   6.882 -0.0534  0.1111  0.0085
  243PEPC   C2B 2791   3.320   1.658   6.560 -0.0722 -0.1536 -0.0325
  243PEPC   C3B 2792   3.192   1.266   6.281 -0.1356 -0.2094  0.2560
  243PEPC   C4B 2793   3.126   1.208   5.848  0.2450  0.2204 -0.2039
  244PEPC   NC3 2794   4.424  29.722   8.713 -0.0990  0.0479 -0.1964
  244PEPC   PO4 2795   4.473  29.395   8.487  0.1471  0.1031 -0.1383
  244PEPC   GL1 2796   4.452  29.353   8.081 -0.0326  0.1567  0.2654
  244PEPC   GL2 2797   4.581  29.074   8.115 -0.0678  0.2527 -0.1824
  244PEPC   C1A 2798   4.414  29.598   7.737 -0.1748 -0.3484  0.0166
  244PEPC   C2A 2799   4.723  29.778   7.390 -0.0314 -0.2384  0.2510
  244PEPC   D3A 2800   5.008  29.689   7.089  0.3609 -0.0512  0.3546
  244PEPC   D4A 2801   4.719  30.003   6.971  0.2210  0.2444  0.0581
  244PEPC   C5A 2802   4.436  29.674   7.015  0.0392  0.0542 -0.2763
  244PEPC   C1B 2803   4.656  29.115   7.633  0.1242  0.1603 -0.0177
  244PEPC   C2B 2804   4.686  29.267   7.236 -0.2739  0.5271 -0.0451
  244PEPC   C3B 2805   4.939  29.047   6.907 -0.0861  0.3407 -0.0607
  244PEPC   C4B 2806   5.045  28.691   6.742  0.1196  0.1702 -0.2831
  245PAPC   NC3 2807  29.518  20.428   7.803  0.0799 -0.0926 -0.2670
  245PAPC   PO4 2808  29.480  20.091   7.510 -0.3513  0.0446  0.0378
  245PAPC   GL1 2809  29.601  19.818   7.135  0.1464  0.1627 -0.0355
  245PAPC   GL2 2810  29.548  19.550   7.106 -0.0286 -0.0144 -0.0001
  245PAPC   D1A 2811  29.668  19.884   6.658 -0.1032 -0.0199  0.1093
  245PAPC   D2A 2812  29.534  20.072   6.220 -0.1416  0.1939  0.1851
  245PAPC   D3A 2813  29.421  20.190   5.755 -0.0126 -0.1637 -0.0375
  245PAPC   D4A 2814  29.326  20.158   5.321  0.0693 -0.2578  0.2136
  245PAPC   C5A 2815  29.229  20.492   5.113 -0.3258 -0.0523  0.0256
  245PAPC   C1B 2816  29.639  19.368   6.668 -0.1800  0.0492  0.0010
  245PAPC   C2B 2817  29.691  19.591   6.193  0.2632  0.1741  0.4131
  245PAPC   C3B 2818  29.725  19.811   5.727  0.2096 -0.0224  0.2405
  245PAPC   C4B 2819  29.759  19.768   5.336  0.0202 -0.0212  0.0346
  246DGPE   NH3 2820  16.990  23.185   6.952 -0.1705 -0.2834 -0.0863
  246DGPE   PO4 2821  17.495  23.132   6.918  0.1390 -0.1267 -0.1342
  246DGPE   GL1 2822  17.239  22.808   6.603 -0.1410  0.3333 -0.0395
  246DGPE   GL2 2823  17.581  22.567   6.427 -0.0911 -0.1262  0.1868
  246DGPE   C1A 2824  16.878  22.858   6.346 -0.3216 -0.0725 -0.3059
  246DGPE   C2A 2825  16.899  23.092   5.989 -0.2299 -0.0808  0.0772
  246DGPE   D3A 2826  16.824  23.417   5.727 -0.1005 -0.0796 -0.0032
  246DGPE   C4A 2827  16.995  23.682   6.098 -0.0806 -0.0621 -0.0905
  246DGPE   C5A 2828  17.317  24.033   6.099 -0.0634  0.0533 -0.1083
  246DGPE   C1B 2829  17.621  22.663   5.919 -0.1934 -0.0786 -0.1477
  246DGPE   C2B 2830  17.527  22.819   5.529  0.1801  0.0411  0.1706
  246DGPE   D3B 2831  17.367  22.815   5.049 -0.0055  0.5206 -0.2886
  246DGPE   C4B 2832  17.157  23.099   4.810 -0.3581  0.0621  0.1437
  246DGPE   C5B 2833  16.825  23.354   4.452  0.3045  0.0183  0.2031
  247DBSM   NC3 2834  25.639   7.573   7.756  0.2314 -0.0280 -0.1288
  247DBSM   PO4 2835  25.828   7.848   7.575  0.0003 -0.0768 -0.0032
  247DBSM   AM1 2836  25.714   8.101   7.246 -0.1333  0.4889  0.1811
  247DBSM   AM2 2837  25.461   8.302   7.239 -0.1689 -0.1948  0.0602
  247DBSM   T1A 2838  26.023   8.320   6.890  0.3626 -0.0572  0.0171
  247DBSM   C2A 2839  26.199   8.222   6.554 -0.0226 -0.0977  0.1138
  247DBSM   C3A 2840  26.348   8.137   6.068  0.0258 -0.0204 -0.3050
  247DBSM   C4A 2841  26.603   8.324   5.731  0.3697  0.0068 -0.1937
  247DBSM   C1B 2842  25.519   8.216   6.762  0.0835 -0.1279 -0.2941
  247DBSM   C2B 2843  25.828   7.914   6.655  0.0242 -0.2083  0.0034
  247DBSM   C3B 2844  25.902   7.792   6.227  0.1323  0.1671  0.1071
  247DBSM   C4B 2845  25.902   7.427   6.036 -0.0656  0.1715 -0.0839
  247DBSM   C5B 2846  25.584   7.198   5.932  0.1520 -0.3364  0.0483
  248DVPC   NC3 2847  18.074  29.596   7.912 -0.0161  0.1175  0.0896
  248DVPC   PO4 2848  18.469  29.885   7.789 -0.1890 -0.0517  0.0727
  248DVPC   GL1 2849  18.494  30.049   7.384 -0.0142  0.1259 -0.0066
  248DVPC   GL2 2850  18.704  30.121   7.285  0.0583 -0.0493 -0.1977
  248DVPC   C1A 2851  18.327  30.394   7.033 -0.0026  0.0983 -0.0748
  248DVPC   C2A 2852  17.989  30.531   6.799  0.0548 -0.1425 -0.0686
  248DVPC   D3A 2853  17.899  30.725   6.481 -0.0366  0.0479  0.2228
  248DVPC   C4A 2854  17.617  30.551   6.178  0.0608 -0.1218  0.0102
  248DVPC   C1B 2855  18.699  30.142   6.846  0.0603  0.3027  0.0664
  248DVPC   C2B 2856  18.457  30.416   6.558  0.0039 -0.0438  0.1701
  248DVPC   D3B 2857  18.397  30.446   6.150  0.3189 -0.0530 -0.0984
  248DVPC   C4B 2858  18.681  30.504   5.898 -0.0357  0.4167 -0.3127
  249DPPC   NC3 2859  29.621  30.106   7.471 -0.1011  0.2134 -0.3316
  249DPPC   PO4 2860  30.103  30.113   7.599 -0.0577 -0.0219  0.1424
  249DPPC   GL1 2861  30.007  30.352   7.162 -0.0885 -0.0917 -0.0683
  249DPPC   GL2 2862  30.126  30.736   7.163  0.2136 -0.0380  0.1814
  249DPPC   C1A 2863  30.175  30.343   6.727 -0.0420  0.0334 -0.2565
  249DPPC   C2A 2864  30.115  30.195   6.292  0.0533 -0.2733  0.1308
  249DPPC   C3A 2865  30.373  30.034   5.899  0.0571  0.3732  0.4121
  249DPPC   C4A 2866  30.677  29.695   5.766  0.0807  0.2300 -0.0335
  249DPPC   C1B 2867  29.772  30.763   6.888 -0.0026 -0.3806 -0.0236
  249DPPC   C2B 2868  29.688  30.993   6.467 -0.0732 -0.1377 -0.0384
  249DPPC   C3B 2869  29.801  31.306   6.204 -0.1385  0.1530  0.0664
  249DPPC   C4B 2870  30.198  31.402   5.910  0.2198  0.1064  0.0989
  250PEPC   NC3 2871   9.956  34.171   8.491  0.4110  0.1243  0.0321
  250PEPC   PO4 2872  10.249  34.093   8.127 -0.2018 -0.0253  0.3314
  250PEPC   GL1 2873  10.418  34.101   7.682 -0.0478  0.2505  0.2172
  250PEPC   GL2 2874  10.616  34.399   7.661 -0.0017 -0.0945  0.3025
  250PEPC   C1A 2875  10.619  34.031   7.318  0.0563 -0.1132 -0.3334
  250PEPC   C2A 2876  10.854  34.216   6.962 -0.0593  0.1021 -0.3487
  250PEPC   D3A 2877  11.112  34.280   6.684 -0.0760 -0.0054  0.0008
  250PEPC   D4A 2878  10.993  34.536   6.328  0.1462 -0.0424  0.0562
  250PEPC   C5A 2879  10.792  34.966   6.432  0.0459  0.1004  0.2876
  250PEPC   C1B 2880  10.546  34.518   7.279  0.1800 -0.1319 -0.1577
  250PEPC   C2B 2881  10.368  34.811   7.008  0.2633  0.3126 -0.1235
  250PEPC   C3B 2882  10.355  34.984   6.643  0.0701  0.0661  0.2340
  250PEPC   C4B 2883  10.246  34.828   6.203 -0.1401  0.1996  0.0651
  251PIPE   NH3 2884  17.713  16.894   7.077  0.1032 -0.2059 -0.0436
  251PIPE   PO4 2885  17.495  16.496   6.973 -0.2429 -0.0263 -0.0067
  251PIPE   GL1 2886  17.180  16.330   6.658  0.3920 -0.0755 -0.1474
  251PIPE   GL2 2887  17.059  16.657   6.540 -0.2986  0.1358  0.0420
  251PIPE   C1A 2888  17.431  16.137   6.335 -0.0172  0.0276 -0.0367
  251PIPE   D2A 2889  17.150  15.748   6.128 -0.1283 -0.1145  0.2197
  251PIPE   D3A 2890  16.821  15.884   6.297  0.0994  0.1800 -0.0901
  251PIPE   C4A 2891  16.620  16.089   6.052  0.1612 -0.0049  0.2725
  251PIPE   C1B 2892  17.321  16.862   6.075  0.0612  0.2032 -0.1082
  251PIPE   C2B 2893  17.543  16.975   5.663  0.0215 -0.2155  0.0979
  251PIPE   C3B 2894  17.898  17.005   5.375 -0.0332 -0.1791  0.0269
  251PIPE   C4B 2895  18.118  17.178   5.104 -0.1346 -0.1513 -0.2419
  252DAPC   NC3 2896   3.904  14.891   8.711  0.0298 -0.2993  0.2455
  252DAPC   PO4 2897   3.651  14.620   8.369 -0.2521  0.1356 -0.1096
  252DAPC   GL1 2898   3.648  14.845   8.102 -0.1484 -0.1584 -0.3072
  252DAPC   GL2 2899   3.732  14.850   7.836 -0.1046  0.2976  0.0600
  252DAPC   D1A 2900   3.247  14.941   7.844 -0.0600  0.1987 -0.1939
  252DAPC   D2A 2901   3.061  15.358   7.720  0.3693 -0.1904 -0.0837
  252DAPC   D3A 2902   2.811  15.238   7.545 -0.1829 -0.3243  0.1685
  252DAPC   D4A 2903   2.566  15.417   7.131 -0.1340 -0.0481  0.1728
  252DAPC   C5A 2904   2.184  15.628   7.073 -0.0729  0.1427 -0.0857
  252DAPC   D1B 2905   3.811  14.884   7.427  0.1912  0.1057 -0.0570
  252DAPC   D2B 2906   3.675  14.837   7.004 -0.1773  0.3634 -0.3464
  252DAPC   D3B 2907   3.708  14.390   6.928 -0.0118  0.2290 -0.0815
  252DAPC   D4B 2908   3.530  14.021   7.255  0.1302  0.1968 -0.0221
  252DAPC   C5B 2909   3.429  13.579   7.238  0.0029 -0.2131  0.0364
  253DTPE   NH3 2910  32.180  26.345   7.665 -0.1100  0.1988  0.0514
  253DTPE   PO4 2911  32.534  26.069   7.634 -0.0816  0.0687  0.0795
  253DTPE   GL1 2912  32.412  25.948   7.306  0.1881  0.0066  0.1435
  253DTPE   GL2 2913  32.297  26.166   7.174 -0.0858 -0.2307 -0.1091
  253DTPE   C1A 2914  32.388  25.763   6.886  0.1051 -0.0845 -0.3505
  253DTPE   C2A 2915  32.515  25.809   6.381  0.3238  0.1155  0.0134
  253DTPE   C1B 2916  32.551  26.229   6.742  0.0880  0.0215  0.1031
  253DTPE   C2B 2917  32.788  26.227   6.423  0.0841  0.0270  0.0471
  254DIPC   NC3 2918   8.347   5.035   8.462  0.2712  0.2469 -0.0121
  254DIPC   PO4 2919   8.506   5.421   8.163 -0.2266  0.0226 -0.1054
  254DIPC   GL1 2920   8.423   5.550   7.767 -0.0263 -0.0364  0.3559
  254DIPC   GL2 2921   8.702   5.734   7.567 -0.3055  0.0880 -0.1433
  254DIPC   C1A 2922   8.242   5.462   7.398 -0.0338  0.2564  0.0547
  254DIPC   D2A 2923   8.221   5.343   6.950  0.2797  0.0106 -0.0270
  254DIPC   D3A 2924   8.263   5.768   6.828  0.1084  0.2056 -0.1246
  254DIPC   C4A 2925   7.950   5.808   6.592  0.1256 -0.1643 -0.1940
  254DIPC   C1B 2926   8.560   5.964   7.171 -0.1262 -0.1787  0.1530
  254DIPC   D2B 2927   8.512   6.241   6.771 -0.2374 -0.0368 -0.2350
  254DIPC   D3B 2928   8.704   5.761   6.596 -0.2260 -0.2920  0.1069
  254DIPC   C4B 2929   8.551   5.394   6.589 -0.3259 -0.2393 -0.0901
  255PIPC   NC3 2930   4.121  19.309   8.682  0.2383 -0.4932 -0.1508
  255PIPC   PO4 2931   4.531  19.365   8.488  0.1033 -0.0204 -0.0033
  255PIPC   GL1 2932   4.320  19.289   8.125 -0.0577  0.1256  0.1454
  255PIPC   GL2 2933   3.994  19.311   8.120  0.1512 -0.0097 -0.2518
  255PIPC   C1A 2934   4.140  19.227   7.674 -0.0157  0.0075 -0.0897
  255PIPC   D2A 2935   4.067  19.150   7.219  0.1384  0.0949 -0.3451
  255PIPC   D3A 2936   3.588  19.049   7.048 -0.0377  0.2085 -0.1230
  255PIPC   C4A 2937   3.143  19.231   7.217  0.1875 -0.1957  0.2617
  255PIPC   C1B 2938   3.883  19.668   7.832 -0.1216  0.0092  0.0670
  255PIPC   C2B 2939   4.043  20.030   7.671 -0.2472  0.0850 -0.3147
  255PIPC   C3B 2940   4.163  20.308   7.286 -0.1733  0.0345  0.1166
  255PIPC   C4B 2941   3.743  20.355   6.972  0.3785  0.0419 -0.2502
  256PIPC   NC3 2942   3.786  24.818   8.148 -0.1074 -0.4252 -0.1533
  256PIPC   PO4 2943   3.833  25.307   8.369 -0.3775 -0.1475  0.0192
  256PIPC   GL1 2944   3.978  25.377   7.919  0.0119 -0.0646 -0.0157
  256PIPC   GL2 2945   3.870  25.137   7.771 -0.0727 -0.1736 -0.1297
  256PIPC   C1A 2946   4.333  25.365   7.637  0.1995  0.2745 -0.1934
  256PIPC   D2A 2947   4.691  25.547   7.505  0.2910 -0.1094  0.2424
  256PIPC   D3A 2948   5.114  25.335   7.362  0.1080 -0.0619  0.2288
  256PIPC   C4A 2949   5.050  25.178   6.892  0.1228 -0.2732  0.0519
  256PIPC   C1B 2950   3.941  25.326   7.325 -0.0920  0.1589  0.1256
  256PIPC   C2B 2951   4.078  25.246   6.805  0.0453 -0.1547  0.0534
  256PIPC   C3B 2952   3.876  25.303   6.422  0.1131 -0.0408  0.1391
  256PIPC   C4B 2953   3.658  25.274   6.039  0.4642  0.1808  0.1309
  257DIPC   NC3 2954   5.149  30.123   8.269 -0.1049  0.2010  0.1279
  257DIPC   PO4 2955   5.235  30.390   7.903 -0.1616 -0.0770  0.0278
  257DIPC   GL1 2956   5.099  30.174   7.576 -0.4636 -0.2357  0.1020
  257DIPC   GL2 2957   4.701  30.344   7.473 -0.0446 -0.0176  0.4055
  257DIPC   C1A 2958   5.252  30.142   7.201  0.2226 -0.2654 -0.0950
  257DIPC   D2A 2959   5.272  29.989   6.775 -0.1026 -0.0218  0.1485
  257DIPC   D3A 2960   5.694  29.821   6.629  0.2948 -0.2657  0.0328
  257DIPC   C4A 2961   5.697  29.364   6.409  0.2476  0.1111  0.0319
  257DIPC   C1B 2962   4.305  30.162   7.221 -0.0449 -0.1805 -0.0051
  257DIPC   D2B 2963   4.044  30.158   6.886 -0.3542 -0.0698 -0.0622
  257DIPC   D3B 2964   4.318  29.944   6.647  0.2019  0.2056  0.1284
  257DIPC   C4B 2965   4.260  29.527   6.443 -0.0537 -0.2832  0.1321
  258PAPC   NC3 2966   5.899  19.567   8.779  0.1488 -0.2775  0.0094
  258PAPC   PO4 2967   6.204  19.392   8.723  0.1675  0.1100  0.0436
  258PAPC   GL1 2968   6.046  19.417   8.283 -0.2047  0.0453 -0.0207
  258PAPC   GL2 2969   5.855  19.700   8.287 -0.0825  0.3454  0.1629
  258PAPC   D1A 2970   5.784  19.219   7.981 -0.0924  0.1847 -0.3136
  258PAPC   D2A 2971   5.497  18.944   8.097  0.1964 -0.2748 -0.0015
  258PAPC   D3A 2972   5.362  18.504   7.830  0.2174  0.0281  0.1632
  258PAPC   D4A 2973   4.848  18.505   7.778 -0.4007  0.0384  0.1513
  258PAPC   C5A 2974   4.550  18.315   7.490 -0.1011  0.0232 -0.0283
  258PAPC   C1B 2975   5.711  19.726   7.903 -0.0528 -0.0048  0.1412
  258PAPC   C2B 2976   5.899  19.908   7.484  0.0242 -0.2526 -0.2357
  258PAPC   C3B 2977   6.089  19.775   7.052  0.2290  0.1100 -0.2351
  258PAPC   C4B 2978   6.280  19.716   6.538 -0.0362 -0.1227 -0.0816
  259DBSM   NC3 2979  28.504  26.131   7.563 -0.0310  0.0378 -0.1399
  259DBSM   PO4 2980  28.784  25.934   7.279  0.3503 -0.1317 -0.0830
  259DBSM   AM1 2981  28.827  25.966   6.796 -0.0561  0.0407 -0.5232
  259DBSM   AM2 2982  28.558  25.935   6.666  0.0493  0.3355 -0.0727
  259DBSM   T1A 2983  29.050  25.994   6.441 -0.2727  0.0787 -0.0348
  259DBSM   C2A 2984  29.010  26.195   6.136  0.0468  0.1965  0.0632
  259DBSM   C3A 2985  29.235  26.597   6.018  0.2871 -0.3311 -0.3627
  259DBSM   C4A 2986  29.429  26.643   5.598 -0.0166  0.0317 -0.0915
  259DBSM   C1B 2987  28.552  25.558   6.311  0.1258 -0.3490  0.1651
  259DBSM   C2B 2988  28.210  25.508   6.126 -0.0142  0.0300  0.0463
  259DBSM   C3B 2989  28.140  25.447   5.637  0.2899 -0.1664  0.1204
  259DBSM   C4B 2990  27.888  25.481   5.403  0.1508 -0.1373  0.0398
  259DBSM   C5B 2991  27.923  25.234   5.128 -0.3709  0.1042 -0.0458
  260DPPC   NC3 2992  16.510  12.039   7.284  0.1736  0.0191  0.2559
  260DPPC   PO4 2993  16.902  11.764   7.207  0.0117 -0.1049  0.1515
  260DPPC   GL1 2994  16.610  11.771   6.808 -0.0539  0.0194  0.1768
  260DPPC   GL2 2995  16.857  11.843   6.601 -0.0212 -0.1848 -0.1989
  260DPPC   C1A 2996  16.509  11.540   6.439  0.4568 -0.1348  0.1823
  260DPPC   C2A 2997  16.283  11.702   6.091  0.2719  0.0655  0.2318
  260DPPC   C3A 2998  16.269  11.797   5.751  0.0977 -0.1380 -0.1105
  260DPPC   C4A 2999  16.582  11.985   5.587  0.1904  0.0118  0.1458
  260DPPC   C1B 3000  17.142  12.153   6.317 -0.0151 -0.3642 -0.2175
  260DPPC   C2B 3001  17.141  12.168   5.823  0.0472 -0.4950 -0.1716
  260DPPC   C3B 3002  17.501  11.995   5.541 -0.1236 -0.1185 -0.0355
  260DPPC   C4B 3003  17.866  11.965   5.247 -0.0781  0.0839 -0.2070
  261PVSM   NC3 3004  19.859  10.330   7.419  0.2648  0.0795 -0.1080
  261PVSM   PO4 3005  19.620  10.742   7.502 -0.0028  0.0019 -0.2028
  261PVSM   AM1 3006  19.217  10.639   7.283  0.0324 -0.2049 -0.1069
  261PVSM   AM2 3007  19.400  10.326   7.210 -0.1881  0.2368  0.0373
  261PVSM   T1A 3008  19.103  10.447   6.835 -0.2766  0.1812  0.2444
  261PVSM   C2A 3009  19.033  10.448   6.455 -0.1005 -0.0330 -0.0824
  261PVSM   C3A 3010  18.734  10.520   6.152  0.1187 -0.1388  0.2065
  261PVSM   C1B 3011  19.552  10.621   6.859 -0.1693 -0.2553  0.0024
  261PVSM   C2B 3012  19.616  10.952   6.536 -0.3063  0.0429  0.0034
  261PVSM   D3B 3013  19.724  11.200   6.132  0.2124 -0.4119  0.2724
  261PVSM   C4B 3014  19.420  11.103   5.788  0.2907  0.0114 -0.3987
  262APC    NC3 3015  22.433  10.455   7.114 -0.1662  0.2307 -0.1871
  262APC    PO4 3016  22.528  10.122   7.084 -0.1589 -0.1933  0.1872
  262APC    GL1 3017  22.650   9.955   6.738 -0.0356 -0.1707 -0.4263
  262APC    GL2 3018  22.476   9.977   6.543  0.2402  0.0481 -0.1689
  262APC    D1B 3019  22.704  10.322   6.224 -0.1465 -0.0598  0.1427
  262APC    D2B 3020  23.067  10.519   5.990 -0.0891 -0.1291  0.3447
  262APC    D3B 3021  22.886  10.700   5.669 -0.1013  0.2648 -0.0896
  262APC    D4B 3022  23.226  10.909   5.483  0.0185  0.0790 -0.0539
  262APC    C5B 3023  23.394  10.644   5.080  0.0247 -0.1844 -0.1319
  263PIPC   NC3 3024  18.396  29.156   7.240  0.0132 -0.1324  0.0080
  263PIPC   PO4 3025  18.427  28.791   7.228  0.1953 -0.1933 -0.0079
  263PIPC   GL1 3026  18.397  28.973   6.758 -0.1242 -0.0060  0.0546
  263PIPC   GL2 3027  18.435  29.372   6.759  0.2035  0.1595 -0.2296
  263PIPC   C1A 3028  18.718  28.911   6.432 -0.3016  0.0198  0.0487
  263PIPC   D2A 3029  18.612  28.874   6.020  0.0238  0.0153  0.1067
  263PIPC   D3A 3030  18.956  29.110   5.752 -0.0489 -0.0713  0.1712
  263PIPC   C4A 3031  18.892  29.449   5.498 -0.1424  0.0624  0.0439
  263PIPC   C1B 3032  18.509  29.488   6.413 -0.0204 -0.2348  0.3499
  263PIPC   C2B 3033  18.782  29.510   5.987  0.0453  0.0510  0.1430
  263PIPC   C3B 3034  19.217  29.627   5.901 -0.1220 -0.0908 -0.2096
  263PIPC   C4B 3035  19.433  29.470   5.482  0.0658 -0.1758  0.0993
  264BNSM   NC3 3036   2.717  35.931   7.552  0.1045 -0.0553 -0.0905
  264BNSM   PO4 3037   3.016  35.566   7.689  0.1342  0.0513 -0.1177
  264BNSM   AM1 3038   3.016  35.688   7.229  0.1568 -0.1853 -0.0335
  264BNSM   AM2 3039   3.138  36.029   7.188  0.2218 -0.0761 -0.1313
  264BNSM   T1A 3040   3.256  35.662   6.856 -0.0734 -0.3255 -0.0469
  264BNSM   C2A 3041   3.396  35.638   6.417 -0.0383  0.0557 -0.0256
  264BNSM   C3A 3042   3.496  35.351   6.189  0.1083  0.0640 -0.2653
  264BNSM   C4A 3043   3.344  35.101   5.814  0.3905 -0.1568  0.3498
  264BNSM   C1B 3044   3.211  36.224   6.881  0.0370 -0.0453 -0.0346
  264BNSM   C2B 3045   3.300  36.120   6.557 -0.2041 -0.0847  0.1452
  264BNSM   C3B 3046   3.496  36.121   6.154  0.1971  0.0438  0.1375
  264BNSM   D4B 3047   3.619  36.077   5.799  0.1292  0.1525 -0.2349
  264BNSM   C5B 3048   3.644  35.724   5.636 -0.0534  0.3153  0.2631
  264BNSM   C6B 3049   4.182  35.541   5.613 -0.0634 -0.0701  0.2597
  265PUPE   NH3 3050  10.904   2.739   7.960 -0.1035  0.3139  0.0798
  265PUPE   PO4 3051  10.605   3.009   7.863  0.0535  0.5058  0.0520
  265PUPE   GL1 3052  10.741   3.256   7.537  0.0563 -0.1810  0.3148
  265PUPE   GL2 3053  10.801   3.014   7.367  0.2121 -0.0013 -0.0055
  265PUPE   D1A 3054  10.534   3.573   7.249  0.0643 -0.3499  0.1609
  265PUPE   D2A 3055  10.118   3.573   6.992  0.0054 -0.0848  0.1423
  265PUPE   D3A 3056   9.772   3.653   6.727 -0.1463  0.0356 -0.1068
  265PUPE   D4A 3057   9.918   3.558   6.301 -0.2219 -0.2171 -0.1367
  265PUPE   D5A 3058  10.364   3.562   6.361  0.0089 -0.2834  0.0027
  265PUPE   C1B 3059  10.886   3.355   7.032 -0.2480 -0.0591  0.1018
  265PUPE   C2B 3060  10.944   3.523   6.679  0.1706  0.2161  0.1896
  265PUPE   C3B 3061  11.039   3.973   6.475 -0.0807  0.0376  0.4586
  265PUPE   C4B 3062  11.092   4.365   6.316  0.2759  0.2042  0.1375
  266PIPC   NC3 3063  33.058  17.618   7.433  0.0739  0.1120 -0.0953
  266PIPC   PO4 3064  33.149  17.938   7.671 -0.1223  0.1067 -0.0334
  266PIPC   GL1 3065  33.200  18.035   7.197 -0.2232  0.1993  0.1231
  266PIPC   GL2 3066  33.349  17.821   7.028 -0.0526 -0.1202  0.0627
  266PIPC   C1A 3067  33.409  18.299   6.817  0.0684 -0.1240  0.1484
  266PIPC   D2A 3068  33.594  18.692   6.606  0.2478  0.2457 -0.0436
  266PIPC   D3A 3069  33.594  18.857   6.168 -0.0787 -0.2991 -0.1580
  266PIPC   C4A 3070  33.326  18.823   5.865  0.1848 -0.1941  0.2241
  266PIPC   C1B 3071  33.257  17.852   6.524  0.1395  0.0222 -0.2896
  266PIPC   C2B 3072  33.074  17.774   6.110 -0.0523 -0.1241  0.0342
  266PIPC   C3B 3073  33.097  17.565   5.663  0.2663  0.1087  0.0746
  266PIPC   C4B 3074  32.784  17.617   5.365 -0.0394  0.0109  0.2444
  267UPC    NC3 3075  34.484  35.528   7.367 -0.1818  0.3659 -0.0393
  267UPC    PO4 3076  34.287  35.787   7.130  0.1124 -0.1106  0.2977
  267UPC    GL1 3077  34.205  35.530   6.787 -0.0959 -0.1900 -0.0041
  267UPC    GL2 3078  34.293  35.441   6.533  0.0998 -0.2124  0.0818
  267UPC    D1B 3079  34.356  35.231   6.143  0.1038 -0.0364  0.0039
  267UPC    D2B 3080  33.892  35.266   6.327  0.0455  0.0808 -0.1292
  267UPC    D3B 3081  33.846  35.457   5.917 -0.1114  0.1784 -0.1781
  267UPC    D4B 3082  34.175  35.544   5.746 -0.0572 -0.0935 -0.0577
  267UPC    D5B 3083  34.102  35.756   6.193 -0.1416  0.1540 -0.1538
  268DPPC   NC3 3084  13.317  17.966   7.697  0.1593 -0.0491 -0.0950
  268DPPC   PO4 3085  13.176  18.301   7.479  0.1236  0.0690  0.2836
  268DPPC   GL1 3086  13.196  18.297   7.159 -0.2755 -0.0626 -0.0671
  268DPPC   GL2 3087  12.882  18.167   7.014 -0.0396  0.1635 -0.4555
  268DPPC   C1A 3088  13.369  18.029   6.817  0.0822  0.1647  0.1048
  268DPPC   C2A 3089  13.223  17.894   6.405 -0.2134  0.4205  0.1411
  268DPPC   C3A 3090  12.975  17.679   6.065 -0.1826  0.1072 -0.0845
  268DPPC   C4A 3091  12.585  17.780   5.844  0.2925 -0.0791  0.0149
  268DPPC   C1B 3092  12.768  18.027   6.579 -0.2540 -0.2443 -0.2954
  268DPPC   C2B 3093  12.802  18.118   6.183 -0.1041  0.1463  0.0835
  268DPPC   C3B 3094  12.435  18.335   5.966 -0.1784  0.5445  0.2646
  268DPPC   C4B 3095  12.175  18.695   5.806  0.1650 -0.0957  0.0117
  269DTPC   NC3 3096  34.902  28.545   7.574  0.1788 -0.1202  0.1284
  269DTPC   PO4 3097  34.583  28.665   7.377  0.0044 -0.1447 -0.0545
  269DTPC   GL1 3098  34.306  28.968   6.945 -0.1180  0.1989  0.2550
  269DTPC   GL2 3099  34.261  29.273   6.960  0.2527 -0.0356 -0.2996
  269DTPC   C1A 3100  34.304  28.967   6.426 -0.3755 -0.0867 -0.0512
  269DTPC   C2A 3101  34.488  28.716   6.140  0.1748 -0.3825  0.0685
  269DTPC   C1B 3102  33.947  29.361   6.740  0.1099 -0.3687  0.0161
  269DTPC   C2B 3103  33.933  29.657   6.559 -0.2483 -0.3772  0.0780
  270DVPC   NC3 3104  15.361  12.880   7.368 -0.0255 -0.1090 -0.1152
  270DVPC   PO4 3105  15.771  12.992   7.451 -0.0528 -0.1522 -0.1754
  270DVPC   GL1 3106  15.718  13.082   6.940  0.1278 -0.1604  0.2500
  270DVPC   GL2 3107  15.534  13.356   6.927  0.2340  0.1998  0.0900
  270DVPC   C1A 3108  15.726  13.260   6.521 -0.0191 -0.1421 -0.3356
  270DVPC   C2A 3109  15.576  13.498   6.252 -0.0083 -0.1533  0.0196
  270DVPC   D3A 3110  15.590  13.634   5.857  0.0254  0.0514 -0.0996
  270DVPC   C4A 3111  15.408  14.138   5.746 -0.1407 -0.3149 -0.1924
  270DVPC   C1B 3112  15.198  13.080   6.682  0.0454 -0.0123  0.0032
  270DVPC   C2B 3113  15.109  13.183   6.381 -0.3607 -0.2477 -0.1805
  270DVPC   D3B 3114  15.081  13.512   6.119 -0.0454  0.2395  0.0226
  270DVPC   C4B 3115  14.913  13.776   6.257  0.1124  0.0012  0.0468
  271PVSM   NC3 3116  20.763  28.481   6.987  0.0285 -0.0605  0.0551
  271PVSM   PO4 3117  21.192  28.627   7.177  0.1586  0.1601 -0.0417
  271PVSM   AM1 3118  21.479  28.511   6.873  0.0044  0.1175  0.2445
  271PVSM   AM2 3119  21.182  28.559   6.689 -0.0785  0.1042 -0.1208
  271PVSM   T1A 3120  21.736  28.481   6.473 -0.0763  0.1030 -0.1488
  271PVSM   C2A 3121  21.938  28.228   6.144  0.0111  0.0643 -0.6070
  271PVSM   C3A 3122  22.063  28.054   5.785 -0.1576 -0.1779  0.0342
  271PVSM   C1B 3123  21.193  28.742   6.278  0.0490  0.3956 -0.1378
  271PVSM   C2B 3124  21.071  28.857   5.933  0.0742  0.0265 -0.0682
  271PVSM   D3B 3125  20.957  28.921   5.530  0.0856 -0.2852  0.0140
  271PVSM   C4B 3126  21.206  28.674   5.203  0.5016  0.2876 -0.0434
  272PGSM   NC3 3127  17.116  11.404   7.397 -0.1165  0.0494  0.1745
  272PGSM   PO4 3128  17.340  11.026   7.483 -0.1253 -0.2084 -0.1911
  272PGSM   AM1 3129  17.429  11.123   7.048 -0.0001  0.1598  0.1756
  272PGSM   AM2 3130  17.278  11.532   6.964 -0.3859 -0.2197 -0.2882
  272PGSM   T1A 3131  17.402  11.127   6.600  0.0115  0.1389 -0.1937
  272PGSM   C2A 3132  17.482  10.844   6.300  0.0482 -0.0654 -0.0654
  272PGSM   C3A 3133  17.456  10.521   6.103  0.4499 -0.0467  0.1598
  272PGSM   C1B 3134  17.272  11.620   6.533 -0.3044  0.0600 -0.1726
  272PGSM   C2B 3135  17.052  11.455   6.182 -0.3166 -0.0510 -0.2235
  272PGSM   D3B 3136  16.643  11.380   6.010  0.3752  0.2508 -0.0909
  272PGSM   C4B 3137  16.573  11.448   5.624  0.1167  0.2869  0.1501
  272PGSM   C5B 3138  16.784  11.573   5.243  0.2141  0.2622 -0.1960
  273DTPE   NH3 3139   4.044   1.983   7.538  0.1865 -0.0804  0.1001
  273DTPE   PO4 3140   4.362   1.673   7.604  0.1765  0.2573  0.1103
  273DTPE   GL1 3141   4.174   1.643   7.214 -0.1083  0.2419  0.1128
  273DTPE   GL2 3142   3.733   1.612   7.161  0.1952 -0.0070  0.1591
  273DTPE   C1A 3143   4.170   1.521   6.869 -0.1618 -0.0129 -0.1722
  273DTPE   C2A 3144   4.324   1.431   6.423 -0.2541 -0.1750  0.0265
  273DTPE   C1B 3145   3.717   1.518   6.719 -0.0821 -0.3917  0.1160
  273DTPE   C2B 3146   3.686   1.447   6.251  0.1064 -0.2489  0.1298
  274DPCE   AM1 3147  28.574  30.168   6.821 -0.1490 -0.0675 -0.0676
  274DPCE   AM2 3148  28.302  30.122   7.196  0.0969 -0.1007  0.0218
  274DPCE   T1A 3149  28.209  30.162   6.485 -0.2543  0.4367 -0.0263
  274DPCE   C2A 3150  28.196  30.309   6.112 -0.0521 -0.1547  0.1589
  274DPCE   C3A 3151  28.185  30.436   5.711 -0.2045  0.1053  0.0685
  274DPCE   C1B 3152  28.130  29.852   6.864  0.2010  0.2948 -0.1562
  274DPCE   C2B 3153  27.723  29.811   6.596  0.2287  0.0943 -0.2703
  274DPCE   C3B 3154  27.401  29.737   6.310 -0.0536 -0.4475 -0.2176
  274DPCE   C4B 3155  27.424  29.346   6.137 -0.0065 -0.0275  0.2889
  275DPPC   NC3 3156   7.840  20.887   9.036  0.1973  0.4079 -0.0230
  275DPPC   PO4 3157   7.991  20.890   8.595  0.1163 -0.0687 -0.1411
  275DPPC   GL1 3158   8.103  21.016   8.231  0.0274 -0.0198  0.0432
  275DPPC   GL2 3159   7.926  20.891   8.025 -0.0840 -0.1185 -0.0628
  275DPPC   C1A 3160   8.335  21.137   7.825  0.1897 -0.0638  0.0751
  275DPPC   C2A 3161   8.296  21.365   7.493  0.0328  0.3147 -0.1985
  275DPPC   C3A 3162   8.227  21.379   7.069 -0.0538 -0.0829  0.0210
  275DPPC   C4A 3163   8.513  21.116   6.793  0.2911  0.2217 -0.3171
  275DPPC   C1B 3164   7.912  20.807   7.679  0.0235  0.2084  0.4026
  275DPPC   C2B 3165   7.952  21.063   7.310  0.0919 -0.1153 -0.0271
  275DPPC   C3B 3166   7.936  21.041   6.856 -0.0458  0.0878  0.1110
  275DPPC   C4B 3167   7.994  20.636   6.660 -0.2721  0.1052 -0.1002
  276PEPC   NC3 3168   4.455   7.838   7.644  0.0332  0.0105  0.1262
  276PEPC   PO4 3169   4.885   7.916   7.908  0.2677  0.0404 -0.0649
  276PEPC   GL1 3170   5.132   7.883   7.512 -0.1005  0.1636 -0.1533
  276PEPC   GL2 3171   5.200   7.571   7.450  0.1924 -0.1910 -0.0776
  276PEPC   C1A 3172   5.144   8.063   7.000  0.0310 -0.2905 -0.0513
  276PEPC   C2A 3173   5.245   7.904   6.683  0.2796  0.2877 -0.2184
  276PEPC   D3A 3174   5.099   8.008   6.229  0.2593 -0.1292  0.3888
  276PEPC   D4A 3175   5.033   7.540   6.204  0.1107  0.1198  0.1285
  276PEPC   C5A 3176   4.980   7.288   6.400 -0.0651  0.0272 -0.0731
  276PEPC   C1B 3177   5.520   7.666   7.080  0.2515 -0.1306  0.0372
  276PEPC   C2B 3178   5.875   7.618   6.803 -0.1554  0.2734 -0.0961
  276PEPC   C3B 3179   5.944   7.627   6.303 -0.0460  0.0139  0.1026
  276PEPC   C4B 3180   5.712   7.326   6.011 -0.4110 -0.0544 -0.1527
  277DIPC   NC3 3181   7.186  18.505   8.485 -0.0900  0.2908  0.0439
  277DIPC   PO4 3182   7.121  18.046   8.364  0.2093  0.0506 -0.0809
  277DIPC   GL1 3183   6.888  18.064   7.983 -0.2872 -0.4064 -0.0564
  277DIPC   GL2 3184   6.885  18.422   8.042 -0.3131  0.3551 -0.1959
  277DIPC   C1A 3185   6.862  17.969   7.542 -0.0520  0.1678  0.2561
  277DIPC   D2A 3186   6.998  17.843   7.059  0.0219  0.2058  0.0049
  277DIPC   D3A 3187   7.492  17.927   7.032  0.1365 -0.0210  0.1494
  277DIPC   C4A 3188   7.658  18.249   7.255 -0.0317 -0.2341  0.0083
  277DIPC   C1B 3189   6.739  18.427   7.589 -0.1543 -0.1289 -0.3934
  277DIPC   D2B 3190   6.652  18.215   7.185  0.0405 -0.0819 -0.2023
  277DIPC   D3B 3191   6.300  18.116   7.096 -0.1645 -0.0594  0.2177
  277DIPC   C4B 3192   6.191  18.321   6.771 -0.1030  0.0732  0.0890
  278DTPC   NC3 3193   6.802  14.239   8.252 -0.2439  0.0799 -0.1285
  278DTPC   PO4 3194   7.150  13.890   8.219  0.0564  0.2038 -0.0583
  278DTPC   GL1 3195   7.001  14.027   7.777  0.0532  0.1067 -0.0137
  278DTPC   GL2 3196   6.820  14.390   7.746  0.0583 -0.0808  0.1567
  278DTPC   C1A 3197   7.244  14.007   7.348  0.1272  0.1392  0.1119
  278DTPC   C2A 3198   7.462  13.619   7.228  0.0723  0.0121  0.0939
  278DTPC   C1B 3199   6.799  14.263   7.256 -0.0133  0.0458  0.2339
  278DTPC   C2B 3200   6.922  14.116   6.966 -0.1436 -0.3600  0.1104
  279PNCE   AM1 3201  29.332   3.725   6.734 -0.1078 -0.0550  0.1093
  279PNCE   AM2 3202  29.660   3.454   6.684  0.2870 -0.0371 -0.3395
  279PNCE   T1A 3203  29.221   3.802   6.347 -0.0866 -0.2193 -0.0133
  279PNCE   C2A 3204  29.271   3.753   5.933  0.0052 -0.0965 -0.1115
  279PNCE   C3A 3205  29.117   3.827   5.573 -0.0316 -0.4351  0.0727
  279PNCE   C1B 3206  29.404   3.378   6.307 -0.0449  0.0876 -0.1818
  279PNCE   C2B 3207  29.207   3.126   5.993 -0.1354  0.2861  0.1110
  279PNCE   C3B 3208  28.920   2.943   5.770 -0.0266 -0.2084  0.0762
  279PNCE   D4B 3209  28.871   2.888   5.373  0.2718  0.3459 -0.0705
  279PNCE   C5B 3210  29.190   2.675   5.148 -0.0397  0.0352 -0.0051
  279PNCE   C6B 3211  29.587   2.586   4.963  0.2527  0.0400 -0.0991
  280DAPE   NH3 3212   2.783   7.826   7.840  0.2853  0.1057 -0.0656
  280DAPE   PO4 3213   3.200   8.005   7.891 -0.1249  0.1344 -0.1261
  280DAPE   GL1 3214   3.167   8.026   7.509 -0.1396  0.2119  0.0036
  280DAPE   GL2 3215   3.458   8.126   7.446  0.5014 -0.1416  0.1109
  280DAPE   D1A 3216   2.969   7.820   7.139  0.2172  0.0046 -0.0728
  280DAPE   D2A 3217   2.814   7.987   6.658 -0.0827 -0.1087 -0.1821
  280DAPE   D3A 3218   3.310   8.102   6.732  0.2442 -0.0889  0.3080
  280DAPE   D4A 3219   3.270   8.135   6.339 -0.1484  0.3938  0.0518
  280DAPE   C5A 3220   3.290   8.436   6.003  0.3749  0.2455  0.0504
  280DAPE   D1B 3221   3.528   7.830   7.061 -0.0227 -0.0171  0.0428
  280DAPE   D2B 3222   3.748   7.561   7.234 -0.0676  0.0241 -0.1259
  280DAPE   D3B 3223   4.237   7.628   7.244  0.0430 -0.0825  0.0387
  280DAPE   D4B 3224   4.082   7.661   6.883  0.0089  0.0448  0.0224
  280DAPE   C5B 3225   4.292   7.867   6.593 -0.2847  0.1467  0.2133
  281CPC    NC3 3226   5.776  18.714   4.600  0.1198 -0.0196  0.0679
  281CPC    PO4 3227   6.096  19.037   4.618  0.0004 -0.0563 -0.0147
  281CPC    GL1 3228   5.863  19.161   4.919  0.0494  0.1345 -0.2356
  281CPC    GL2 3229   5.807  19.295   5.193  0.3543 -0.1257  0.2901
  281CPC    C1B 3230   5.785  19.482   5.587  0.2458 -0.0907  0.3613
  282DTPE   NH3 3231  28.771  30.059   7.296  0.2744 -0.0930  0.2166
  282DTPE   PO4 3232  29.088  29.791   7.334  0.2586 -0.3462  0.0284
  282DTPE   GL1 3233  29.165  29.671   6.954 -0.1031  0.1014  0.1022
  282DTPE   GL2 3234  29.083  29.364   6.855 -0.0391  0.0478  0.0053
  282DTPE   C1A 3235  29.139  29.698   6.520  0.0540  0.3676  0.0618
  282DTPE   C2A 3236  29.267  29.624   6.084  0.0036  0.2867 -0.1453
  282DTPE   C1B 3237  28.743  29.224   6.542  0.0280 -0.1891 -0.0809
  282DTPE   C2B 3238  28.411  29.344   6.146 -0.0898 -0.2095 -0.2461
  283DBSM   NC3 3239   3.512   7.236   8.130  0.0303 -0.0984 -0.3068
  283DBSM   PO4 3240   3.342   7.100   7.815  0.1054 -0.1318  0.1506
  283DBSM   AM1 3241   3.557   7.050   7.414 -0.2558 -0.0624  0.3540
  283DBSM   AM2 3242   3.847   7.115   7.425  0.0120 -0.0399  0.2497
  283DBSM   T1A 3243   3.640   6.993   6.907 -0.2119  0.0520 -0.1463
  283DBSM   C2A 3244   3.535   7.147   6.445 -0.2509  0.1429  0.4506
  283DBSM   C3A 3245   3.511   7.076   6.015  0.0754  0.3044  0.2445
  283DBSM   C4A 3246   3.442   7.093   5.527  0.0679  0.1020 -0.0135
  283DBSM   C1B 3247   4.130   7.075   7.107 -0.2031 -0.0031  0.2211
  283DBSM   C2B 3248   4.071   7.049   6.707  0.1820 -0.1145  0.0644
  283DBSM   C3B 3249   3.926   6.769   6.345  0.0085  0.1555 -0.1175
  283DBSM   C4B 3250   4.155   6.561   6.154  0.2245 -0.0937 -0.2567
  283DBSM   C5B 3251   4.118   6.538   5.710  0.1596  0.1275 -0.2694
  284DPSM   NC3 3252   3.753  13.235   8.540 -0.0634 -0.0853  0.3045
  284DPSM   PO4 3253   3.637  13.099   8.100  0.0983 -0.0693 -0.1307
  284DPSM   AM1 3254   3.532  13.082   7.657 -0.0728 -0.1839  0.0427
  284DPSM   AM2 3255   3.222  12.982   7.441 -0.0153 -0.0070  0.1687
  284DPSM   T1A 3256   3.826  13.244   7.172 -0.0093 -0.0300  0.1129
  284DPSM   C2A 3257   4.217  13.096   6.936 -0.0835  0.0004  0.0046
  284DPSM   C3A 3258   4.423  12.778   7.100 -0.1873 -0.3064 -0.3892
  284DPSM   C1B 3259   3.303  13.175   7.017  0.0103  0.0102  0.0712
  284DPSM   C2B 3260   3.582  13.316   6.557  0.0891 -0.1398 -0.1383
  284DPSM   C3B 3261   4.094  13.113   6.462 -0.1525  0.2377 -0.0140
  284DPSM   C4B 3262   4.505  12.927   6.344 -0.1788  0.3176 -0.0301
  285DXCE   AM1 3263  24.736  21.476   3.350 -0.1584 -0.0057  0.0327
  285DXCE   AM2 3264  25.019  21.663   3.258 -0.1018  0.0030 -0.0922
  285DXCE   T1A 3265  24.763  21.053   3.563  0.3443  0.1218 -0.2761
  285DXCE   C2A 3266  24.699  20.773   3.997  0.1355 -0.0523  0.2698
  285DXCE   C3A 3267  24.615  20.606   4.472  0.2941 -0.3889  0.2470
  285DXCE   C4A 3268  24.522  20.572   4.779  0.1919 -0.1143  0.0687
  285DXCE   C5A 3269  24.220  20.377   5.087  0.1917  0.1584  0.1830
  285DXCE   C1B 3270  25.101  21.537   3.645 -0.0222 -0.1041 -0.1408
  285DXCE   C2B 3271  24.873  21.263   3.982 -0.1214 -0.0383 -0.2730
  285DXCE   C3B 3272  24.884  21.042   4.383 -0.0495  0.2627 -0.0489
  285DXCE   C4B 3273  25.069  20.809   4.634 -0.1699 -0.1846  0.1217
  285DXCE   C5B 3274  25.064  20.380   4.558  0.0478 -0.1145  0.0358
  285DXCE   C6B 3275  25.185  20.160   4.353 -0.1923 -0.2109  0.0787
  286APC    NC3 3276  16.270  23.824   8.048 -0.1550  0.0055 -0.0719
  286APC    PO4 3277  16.281  23.789   7.636 -0.1305 -0.0138  0.1713
  286APC    GL1 3278  16.254  23.766   7.105  0.2694 -0.1562  0.0491
  286APC    GL2 3279  16.240  23.795   6.848 -0.3551 -0.0107 -0.0087
  286APC    D1B 3280  16.207  23.433   6.644  0.1137 -0.1815 -0.1440
  286APC    D2B 3281  16.159  23.745   6.290  0.2545  0.0297  0.0392
  286APC    D3B 3282  16.171  24.205   6.323 -0.0636 -0.0890 -0.2791
  286APC    D4B 3283  16.094  24.658   6.500 -0.0757  0.0927 -0.2978
  286APC    C5B 3284  16.241  24.869   6.148  0.0965  0.0079 -0.1624
  287PEPC   NC3 3285  30.867  21.182   7.788 -0.0609  0.5109  0.2283
  287PEPC   PO4 3286  31.009  21.057   7.356 -0.0610 -0.2170 -0.3322
  287PEPC   GL1 3287  30.890  21.312   6.994  0.1649 -0.2246  0.0105
  287PEPC   GL2 3288  30.646  21.077   6.943  0.0608 -0.2014 -0.0221
  287PEPC   C1A 3289  30.881  21.526   6.614  0.1024 -0.1072  0.1307
  287PEPC   C2A 3290  30.566  21.924   6.359 -0.0243 -0.0439  0.1749
  287PEPC   D3A 3291  30.351  22.010   5.896 -0.1161  0.0886  0.1336
  287PEPC   D4A 3292  30.043  22.266   5.860  0.2530 -0.1773 -0.2435
  287PEPC   C5A 3293  29.600  22.341   6.109 -0.3001  0.0997  0.0820
  287PEPC   C1B 3294  30.859  21.004   6.515  0.0710 -0.0816  0.2321
  287PEPC   C2B 3295  31.158  21.120   6.192  0.0942 -0.4274  0.0022
  287PEPC   C3B 3296  31.464  21.305   5.917  0.3191 -0.1471  0.3979
  287PEPC   C4B 3297  31.773  21.598   5.857  0.3736 -0.0408 -0.5151
  288DTPC   NC3 3298  14.284   6.822   7.881  0.1892 -0.1232 -0.1151
  288DTPC   PO4 3299  14.003   6.597   7.848  0.0605 -0.2468 -0.1926
  288DTPC   GL1 3300  13.986   6.672   7.350  0.3850 -0.1773 -0.2909
  288DTPC   GL2 3301  13.645   6.707   7.434 -0.1078  0.2706 -0.0884
  288DTPC   C1A 3302  14.197   6.764   6.987 -0.4323  0.3752 -0.2371
  288DTPC   C2A 3303  14.234   6.492   6.562 -0.3753  0.1039  0.1890
  288DTPC   C1B 3304  13.666   6.845   6.982 -0.0430 -0.0260  0.0810
  288DTPC   C2B 3305  13.869   6.897   6.611  0.2138  0.0458 -0.1803
  289DFPC   NC3 3306  21.272  10.024   7.881 -0.2644 -0.0429  0.2357
  289DFPC   PO4 3307  21.617   9.797   7.620 -0.3614 -0.0295  0.1893
  289DFPC   GL1 3308  21.439   9.545   7.247  0.0134 -0.2796  0.0843
  289DFPC   GL2 3309  21.601   9.659   6.907 -0.1529  0.3730 -0.3272
  289DFPC   C1A 3310  21.406   9.195   7.038 -0.0837 -0.2582 -0.1108
  289DFPC   D2A 3311  21.288   8.763   7.042  0.0364  0.1701 -0.2044
  289DFPC   D3A 3312  20.996   8.818   6.837 -0.2164  0.3820  0.0006
  289DFPC   D4A 3313  20.831   8.947   7.204 -0.4518 -0.2484  0.0924
  289DFPC   C1B 3314  21.343   9.702   6.589  0.1767  0.1685  0.1315
  289DFPC   D2B 3315  21.377   9.411   6.159  0.1504  0.1079  0.1817
  289DFPC   D3B 3316  21.233   9.000   6.416  0.1868  0.0008 -0.1725
  289DFPC   D4B 3317  20.906   9.346   6.420 -0.2217 -0.1245 -0.0651
  290PVSM   NC3 3318  22.354  27.751   7.676 -0.2662 -0.0868 -0.1359
  290PVSM   PO4 3319  22.296  27.772   7.182  0.2669 -0.3212  0.1888
  290PVSM   AM1 3320  22.263  27.873   6.763 -0.1974 -0.1463 -0.0580
  290PVSM   AM2 3321  22.020  27.867   6.534  0.2370  0.2816 -0.0639
  290PVSM   T1A 3322  22.387  28.093   6.302  0.0576 -0.0658 -0.3350
  290PVSM   C2A 3323  22.447  28.286   5.976  0.0494 -0.3274  0.2499
  290PVSM   C3A 3324  22.574  28.220   5.594  0.0287 -0.1401  0.1344
  290PVSM   C1B 3325  22.094  27.627   6.120 -0.0758 -0.0521 -0.0020
  290PVSM   C2B 3326  21.872  27.409   5.815 -0.2509 -0.0993  0.1291
  290PVSM   D3B 3327  21.582  27.042   5.693 -0.0362  0.1336 -0.0116
  290PVSM   C4B 3328  21.098  26.996   5.851  0.2194 -0.2613  0.0123
  291DLPE   NH3 3329  33.864   1.354   6.683 -0.0039 -0.1326  0.1481
  291DLPE   PO4 3330  34.256   1.349   6.801  0.2609 -0.2750  0.3167
  291DLPE   GL1 3331  34.247   1.200   6.394 -0.3128 -0.1900  0.4487
  291DLPE   GL2 3332  34.557   1.107   6.233  0.1139 -0.0101  0.2588
  291DLPE   C1A 3333  34.063   1.206   6.026  0.2176  0.0725  0.1267
  291DLPE   C2A 3334  33.741   0.942   5.858  0.2020  0.0990 -0.0170
  291DLPE   C3A 3335  33.474   0.656   5.701 -0.5461 -0.0378 -0.0568
  291DLPE   C1B 3336  34.407   0.957   5.840  0.2535  0.0222  0.4405
  291DLPE   C2B 3337  34.584   0.804   5.607 -0.0898  0.0067 -0.0350
  291DLPE   C3B 3338  34.539   0.589   5.291 -0.3108  0.0229 -0.1620
  292DYPC   NC3 3339   9.344   9.229   7.903 -0.3127 -0.1105 -0.0441
  292DYPC   PO4 3340   9.657   9.523   8.142 -0.1655  0.0252  0.2619
  292DYPC   GL1 3341   9.708   9.810   7.746 -0.1565 -0.0896  0.2525
  292DYPC   GL2 3342   9.930  10.026   7.677  0.2038 -0.1126  0.0669
  292DYPC   C1A 3343   9.614   9.752   7.379 -0.4778 -0.2174 -0.0143
  292DYPC   D2A 3344   9.559   9.943   6.904 -0.1728 -0.0647  0.1945
  292DYPC   C3A 3345   9.777  10.359   6.620  0.0534  0.0756 -0.0294
  292DYPC   C1B 3346  10.051   9.965   7.218 -0.0673 -0.2582  0.0134
  292DYPC   D2B 3347  10.192   9.925   6.807  0.1857  0.0307  0.1123
  292DYPC   C3B 3348  10.637   9.871   6.744  0.4712 -0.0547  0.1138
  293DTPC   NC3 3349  30.572   3.885   6.760 -0.0518  0.1408  0.1378
  293DTPC   PO4 3350  30.076   3.702   6.927 -0.0464 -0.1115  0.2866
  293DTPC   GL1 3351  30.138   3.513   6.563  0.0187  0.0009  0.4717
  293DTPC   GL2 3352  30.348   3.693   6.332  0.0698  0.0338  0.2501
  293DTPC   C1A 3353  29.903   3.274   6.242 -0.0303  0.2358  0.0973
  293DTPC   C2A 3354  29.755   3.206   5.831 -0.2407 -0.2218 -0.0417
  293DTPC   C1B 3355  30.328   3.661   5.847  0.0855  0.0383 -0.1751
  293DTPC   C2B 3356  30.163   3.462   5.543  0.1721 -0.1135 -0.2276
  294DVPE   NH3 3357  23.204  15.579   6.487  0.2138  0.0357 -0.1899
  294DVPE   PO4 3358  23.103  15.907   6.204 -0.1569 -0.2525 -0.1650
  294DVPE   GL1 3359  23.211  15.750   5.802  0.1412 -0.0544 -0.1789
  294DVPE   GL2 3360  23.545  15.857   5.683 -0.1354  0.4582  0.1122
  294DVPE   C1A 3361  22.809  15.738   5.465 -0.2669 -0.0900  0.1585
  294DVPE   C2A 3362  22.695  15.508   5.181 -0.2054 -0.0750  0.4580
  294DVPE   D3A 3363  22.427  15.519   4.820  0.0963  0.0851  0.1575
  294DVPE   C4A 3364  22.357  15.833   4.543  0.3786 -0.0006  0.0664
  294DVPE   C1B 3365  23.305  15.964   5.359  0.1823 -0.0296 -0.2889
  294DVPE   C2B 3366  22.910  16.151   5.119  0.0515 -0.0391  0.1004
  294DVPE   D3B 3367  22.462  15.941   5.127  0.1239 -0.3023  0.0050
  294DVPE   C4B 3368  22.056  15.943   4.971  0.0201  0.0123 -0.1887
  295DIPC   NC3 3369   6.091   9.336   8.329  0.0071  0.0965  0.1458
  295DIPC   PO4 3370   6.178   9.682   8.110 -0.0493  0.1653  0.1069
  295DIPC   GL1 3371   6.094   9.669   7.618  0.1844  0.0078 -0.3413
  295DIPC   GL2 3372   5.951   9.917   7.558 -0.1613  0.3755 -0.0966
  295DIPC   C1A 3373   5.968   9.559   7.201 -0.1376 -0.0567  0.0682
  295DIPC   D2A 3374   6.189   9.284   6.931 -0.1085  0.0515 -0.1569
  295DIPC   D3A 3375   5.797   9.285   6.671 -0.0940  0.1245 -0.1874
  295DIPC   C4A 3376   5.942   9.133   6.259 -0.0298  0.1993 -0.0435
  295DIPC   C1B 3377   5.862  10.192   7.158  0.0758  0.0283 -0.0820
  295DIPC   D2B 3378   5.934  10.210   6.771 -0.0285  0.2651 -0.1033
  295DIPC   D3B 3379   5.704  10.449   6.578 -0.1502  0.5645  0.2859
  295DIPC   C4B 3380   5.589  10.323   6.248  0.1800  0.1186  0.0996
  296IPC    NC3 3381  11.410  23.444   8.738 -0.0103 -0.0034  0.4667
  296IPC    PO4 3382  11.527  23.819   8.435  0.0468  0.0895  0.1573
  296IPC    GL1 3383  11.570  23.802   7.927  0.2228 -0.2663 -0.1685
  296IPC    GL2 3384  11.504  24.035   7.639  0.1845 -0.1721  0.2426
  296IPC    C1B 3385  11.155  23.986   7.488  0.0096  0.3763 -0.4926
  296IPC    D2B 3386  10.862  24.238   7.202 -0.1416  0.0484 -0.0897
  296IPC    D3B 3387  10.409  24.338   7.298 -0.0509 -0.4100  0.2676
  296IPC    C4B 3388  10.393  24.603   6.984 -0.1728 -0.1851  0.0512
  297PNSM   NC3 3389   6.469  16.622   8.534  0.1857 -0.3579 -0.0971
  297PNSM   PO4 3390   6.130  16.321   8.430 -0.0937  0.1935 -0.0723
  297PNSM   AM1 3391   6.408  16.459   8.031 -0.2753 -0.3842  0.0841
  297PNSM   AM2 3392   6.355  16.695   8.005  0.1014 -0.0131  0.1807
  297PNSM   T1A 3393   6.629  16.262   7.818  0.2343  0.0468 -0.0456
  297PNSM   C2A 3394   6.984  16.357   7.634 -0.2869  0.1193  0.2954
  297PNSM   C3A 3395   7.089  16.625   7.342 -0.1493 -0.1699 -0.1950
  297PNSM   C1B 3396   6.254  16.547   7.578 -0.1892  0.0133 -0.0162
  297PNSM   C2B 3397   6.100  16.391   7.207 -0.2622 -0.0083 -0.0044
  297PNSM   C3B 3398   5.947  16.547   6.802 -0.1759  0.3462  0.0239
  297PNSM   D4B 3399   6.247  16.642   6.524 -0.1791  0.1956  0.1472
  297PNSM   C5B 3400   6.655  16.382   6.427 -0.0388  0.2204 -0.2386
  297PNSM   C6B 3401   7.049  16.359   6.271  0.0929  0.1521  0.1022
  298DPPC   NC3 3402  20.467  27.357   7.134  0.1346  0.0975 -0.0597
  298DPPC   PO4 3403  20.194  27.029   6.885  0.0945 -0.1201  0.2777
  298DPPC   GL1 3404  20.042  27.106   6.381  0.2094  0.0807 -0.0124
  298DPPC   GL2 3405  19.691  27.030   6.399  0.0354 -0.0735 -0.4141
  298DPPC   C1A 3406  20.119  27.141   5.989  0.0593  0.1093  0.1728
  298DPPC   C2A 3407  19.731  27.446   5.799 -0.0683  0.3261  0.0473
  298DPPC   C3A 3408  19.286  27.487   5.675 -0.1873 -0.1189 -0.0246
  298DPPC   C4A 3409  18.899  27.514   5.382  0.1648 -0.2424 -0.2842
  298DPPC   C1B 3410  19.411  27.123   6.017 -0.0096  0.1945 -0.1369
  298DPPC   C2B 3411  19.519  27.022   5.611  0.2319 -0.1184 -0.0748
  298DPPC   C3B 3412  19.592  26.658   5.435  0.3614  0.0962 -0.0844
  298DPPC   C4B 3413  20.028  26.608   5.170  0.0300  0.0016 -0.1169
  299PUPC   NC3 3414  30.505  24.690   7.562 -0.0874  0.0553 -0.1638
  299PUPC   PO4 3415  30.083  24.782   7.418 -0.0754  0.0491 -0.7806
  299PUPC   GL1 3416  29.988  24.715   6.997  0.0015 -0.0299  0.1283
  299PUPC   GL2 3417  30.164  24.484   6.851  0.1849  0.0101 -0.1149
  299PUPC   D1A 3418  29.935  24.851   6.561 -0.4566 -0.2072  0.2851
  299PUPC   D2A 3419  30.249  24.798   6.463 -0.3247  0.0273 -0.1822
  299PUPC   D3A 3420  30.685  24.674   6.626  0.1040  0.0878  0.1598
  299PUPC   D4A 3421  30.666  25.043   6.580 -0.0166 -0.0218  0.1287
  299PUPC   D5A 3422  30.631  25.425   6.903  0.1112 -0.1993  0.2012
  299PUPC   C1B 3423  30.420  24.299   6.417  0.0801  0.1778 -0.1962
  299PUPC   C2B 3424  30.783  24.406   6.219 -0.2828 -0.1622 -0.3014
  299PUPC   C3B 3425  30.921  24.417   5.757 -0.2379 -0.2432 -0.1288
  299PUPC   C4B 3426  30.875  24.742   5.363 -0.2489 -0.0820 -0.1088
  300DIPC   NC3 3427  29.874  20.766   7.650  0.3895 -0.0352 -0.0624
  300DIPC   PO4 3428  29.598  21.006   7.521 -0.0790  0.1590  0.3578
  300DIPC   GL1 3429  29.590  21.014   7.038  0.2281  0.3806 -0.2415
  300DIPC   GL2 3430  29.668  21.204   7.004 -0.0337 -0.2148  0.1021
  300DIPC   C1A 3431  29.288  21.053   6.640 -0.1032  0.0129  0.0064
  300DIPC   D2A 3432  29.525  21.057   6.285  0.2102 -0.1622 -0.2123
  300DIPC   D3A 3433  29.382  21.455   6.101 -0.0113 -0.3116 -0.2059
  300DIPC   C4A 3434  29.263  21.912   6.109  0.0772 -0.4095 -0.2256
  300DIPC   C1B 3435  29.697  21.409   6.566 -0.0265  0.2706 -0.0373
  300DIPC   D2B 3436  29.956  21.319   6.244  0.0079  0.1274 -0.0664
  300DIPC   D3B 3437  29.837  21.151   5.835 -0.3119 -0.1116  0.1485
  300DIPC   C4B 3438  29.691  20.683   5.889  0.0632 -0.0362 -0.1251
  301IPC    NC3 3439   7.386  31.655   8.501 -0.0453 -0.3903  0.3153
  301IPC    PO4 3440   6.989  31.649   8.233 -0.0686  0.0757  0.1684
  301IPC    GL1 3441   6.900  31.753   7.826  0.1787  0.0792  0.0363
  301IPC    GL2 3442   6.783  31.892   7.521 -0.1265 -0.0560 -0.0593
  301IPC    C1B 3443   6.916  31.558   7.173 -0.1854 -0.0597  0.1382
  301IPC    D2B 3444   7.134  31.499   6.751  0.1129  0.1046 -0.0093
  301IPC    D3B 3445   7.330  31.102   6.701 -0.1771 -0.0013  0.1354
  301IPC    C4B 3446   7.661  30.944   6.996  0.1705  0.1844 -0.0691
  302DGPC   NC3 3447  19.834  33.856   8.003 -0.2406  0.2683  0.1718
  302DGPC   PO4 3448  19.783  34.374   8.053  0.1608 -0.2322 -0.0519
  302DGPC   GL1 3449  19.685  34.224   7.614  0.2800 -0.1024  0.0824
  302DGPC   GL2 3450  19.520  34.501   7.521 -0.0013  0.1223  0.0034
  302DGPC   C1A 3451  19.754  34.002   7.215  0.0037  0.3336 -0.0020
  302DGPC   C2A 3452  19.549  33.794   6.863  0.0039 -0.2349  0.1115
  302DGPC   D3A 3453  19.352  33.688   6.380  0.2880 -0.1696  0.2286
  302DGPC   C4A 3454  19.130  33.941   6.003 -0.1884  0.3064 -0.1300
  302DGPC   C5A 3455  18.783  34.088   5.793  0.1302  0.4389 -0.1763
  302DGPC   C1B 3456  19.633  34.681   7.081 -0.2688  0.1512  0.0150
  302DGPC   C2B 3457  19.571  34.797   6.715  0.1124  0.0462  0.1038
  302DGPC   D3B 3458  19.865  34.654   6.328 -0.1330  0.1080  0.1021
  302DGPC   C4B 3459  20.178  34.894   6.099  0.0174  0.0929 -0.0636
  302DGPC   C5B 3460  20.700  34.964   6.148  0.0916  0.0061 -0.0219
  303DLPE   NH3 3461  23.184  29.358   7.283  0.3119 -0.1931  0.0402
  303DLPE   PO4 3462  23.571  29.407   7.283  0.0145 -0.1189 -0.2268
  303DLPE   GL1 3463  23.416  29.502   6.826  0.0105  0.1116 -0.1460
  303DLPE   GL2 3464  23.223  29.306   6.790 -0.2239 -0.0923  0.0974
  303DLPE   C1A 3465  23.182  29.800   6.471  0.0665  0.1048 -0.0222
  303DLPE   C2A 3466  22.984  30.079   6.185  0.1197  0.1183 -0.3676
  303DLPE   C3A 3467  22.851  30.441   6.188 -0.0800 -0.1088  0.1438
  303DLPE   C1B 3468  23.053  29.288   6.408  0.3420 -0.1376  0.0220
  303DLPE   C2B 3469  22.991  29.117   5.990  0.1252 -0.1113  0.0567
  303DLPE   C3B 3470  23.274  29.012   5.598  0.0150  0.0875  0.1248
  304PIPC   NC3 3471   3.320  29.482   8.165  0.0423  0.0599  0.0992
  304PIPC   PO4 3472   2.909  29.837   8.243 -0.6837  0.0197 -0.0326
  304PIPC   GL1 3473   2.894  29.721   7.809  0.2030 -0.1820 -0.4352
  304PIPC   GL2 3474   3.060  29.438   7.728  0.1725  0.0607 -0.1406
  304PIPC   C1A 3475   2.694  29.838   7.380 -0.2420  0.2878  0.0708
  304PIPC   D2A 3476   2.764  30.041   7.035 -0.3689 -0.2004  0.0460
  304PIPC   D3A 3477   3.026  30.308   7.023  0.3415  0.1428 -0.2662
  304PIPC   C4A 3478   2.948  30.687   7.241  0.1593 -0.0783  0.0740
  304PIPC   C1B 3479   3.193  29.467   7.258  0.0120  0.2124 -0.2395
  304PIPC   C2B 3480   3.209  29.494   6.811 -0.1254 -0.2571  0.0322
  304PIPC   C3B 3481   3.441  29.685   6.377  0.1481  0.0316  0.3065
  304PIPC   C4B 3482   3.772  29.967   6.380  0.2208  0.2308 -0.3104
  305DFPC   NC3 3483  18.079   9.981   7.423  0.1433  0.1140 -0.1016
  305DFPC   PO4 3484  18.325   9.721   7.823  0.0557 -0.0788 -0.1149
  305DFPC   GL1 3485  18.252   9.430   7.491  0.0252 -0.2788  0.0078
  305DFPC   GL2 3486  18.417   9.182   7.459  0.1951  0.1456  0.0649
  305DFPC   C1A 3487  18.169   9.347   7.090 -0.2479 -0.0139  0.2606
  305DFPC   D2A 3488  18.051   9.294   6.596  0.2536 -0.2538  0.1665
  305DFPC   D3A 3489  17.986   8.989   6.398  0.1388  0.2243 -0.1032
  305DFPC   D4A 3490  18.001   8.513   6.385  0.1673  0.0260  0.1060
  305DFPC   C1B 3491  18.155   8.799   7.264  0.0359 -0.3032 -0.2515
  305DFPC   D2B 3492  17.964   8.413   7.057 -0.3029 -0.1048  0.0267
  305DFPC   D3B 3493  18.306   8.658   6.766  0.4189  0.0182 -0.1422
  305DFPC   D4B 3494  18.204   8.164   6.682 -0.0327  0.0430  0.0954
  306DPPC   NC3 3495  28.313  21.224   7.080 -0.0535  0.0134  0.1611
  306DPPC   PO4 3496  28.329  21.694   7.182 -0.1540 -0.1089 -0.0403
  306DPPC   GL1 3497  28.593  21.580   6.806 -0.2319 -0.2600 -0.0701
  306DPPC   GL2 3498  28.724  21.916   6.814 -0.2728 -0.3689  0.0838
  306DPPC   C1A 3499  28.548  21.472   6.371  0.0441  0.2045 -0.0179
  306DPPC   C2A 3500  28.441  21.217   5.934 -0.0867  0.0437  0.0020
  306DPPC   C3A 3501  27.945  21.282   5.647 -0.0211  0.2058 -0.3023
  306DPPC   C4A 3502  27.654  21.227   5.339  0.0120 -0.1155  0.1783
  306DPPC   C1B 3503  28.726  21.978   6.417  0.1121  0.2240 -0.2340
  306DPPC   C2B 3504  28.484  21.974   6.158  0.0394 -0.0954 -0.2259
  306DPPC   C3B 3505  28.444  22.462   5.898  0.0291  0.2146 -0.3779
  306DPPC   C4B 3506  28.094  22.671   5.902  0.1220 -0.2384  0.0325
  307PUPC   NC3 3507  35.947  35.541   7.556 -0.0785 -0.3102  0.0684
  307PUPC   PO4 3508  36.236  35.826   7.224  0.1250 -0.0583 -0.0788
  307PUPC   GL1 3509  36.513  36.096   6.994 -0.0453 -0.0403  0.0294
  307PUPC   GL2 3510  36.269  36.266   6.792 -0.0855  0.0416 -0.1379
  307PUPC   D1A 3511  36.944  36.003   6.813 -0.0921  0.1806 -0.0734
  307PUPC   D2A 3512  37.042  35.626   6.574  0.1250  0.2700 -0.0386
  307PUPC   D3A 3513  36.850  35.462   6.179  0.1753  0.2757 -0.1027
  307PUPC   D4A 3514  37.143  35.384   5.908 -0.0360 -0.0977  0.2715
  307PUPC   D5A 3515  37.182  35.802   5.619  0.1937  0.4089  0.1807
  307PUPC   C1B 3516  36.409  36.586   6.455 -0.2113 -0.1914 -0.0382
  307PUPC   C2B 3517  36.483  36.863   6.247 -0.2801 -0.0175  0.2147
  307PUPC   C3B 3518  36.371  36.980   5.815 -0.3581  0.0454 -0.1306
  307PUPC   C4B 3519  36.258  37.362   5.630 -0.2169  0.2196  0.3739
  308DVPC   NC3 3520  36.164   5.519   6.917  0.2540  0.4053 -0.0042
  308DVPC   PO4 3521  36.622   5.564   6.808  0.2038  0.1210 -0.3089
  308DVPC   GL1 3522  36.604   5.733   6.379 -0.1177 -0.1350  0.1001
  308DVPC   GL2 3523  36.831   5.933   6.475  0.0177  0.2115 -0.1569
  308DVPC   C1A 3524  36.572   5.690   5.991  0.3343 -0.0688 -0.2480
  308DVPC   C2A 3525  36.575   5.647   5.602 -0.0485 -0.0771 -0.4112
  308DVPC   D3A 3526  36.388   5.573   5.222  0.1992  0.2332  0.2047
  308DVPC   C4A 3527  36.641   5.179   4.887  0.4366 -0.1370  0.3134
  308DVPC   C1B 3528  37.025   5.879   6.145 -0.1460  0.3321 -0.1859
  308DVPC   C2B 3529  37.023   5.887   5.711 -0.0321  0.1076  0.0859
  308DVPC   D3B 3530  37.096   6.105   5.313  0.1333 -0.0464 -0.3612
  308DVPC   C4B 3531  37.003   6.525   5.503  0.1992 -0.0201  0.1775
  309PVSM   NC3 3532   7.256  17.473   8.397  0.0807  0.0943  0.0574
  309PVSM   PO4 3533   7.024  17.578   8.027  0.0561 -0.0753  0.1351
  309PVSM   AM1 3534   6.730  17.297   7.846  0.1010  0.0473 -0.0134
  309PVSM   AM2 3535   6.474  17.228   7.843  0.1183 -0.2579  0.1176
  309PVSM   T1A 3536   6.701  17.183   7.373 -0.2508  0.1754  0.2600
  309PVSM   C2A 3537   6.795  17.082   6.998  0.0533  0.1026 -0.0532
  309PVSM   C3A 3538   6.478  17.102   6.667 -0.0030 -0.0992  0.2972
  309PVSM   C1B 3539   6.121  17.260   7.515 -0.1966 -0.1587 -0.4910
  309PVSM   C2B 3540   6.223  16.966   7.123  0.1692  0.1151 -0.0544
  309PVSM   D3B 3541   6.533  16.649   6.976  0.1125 -0.3120  0.1553
  309PVSM   C4B 3542   6.629  16.375   7.325  0.1999  0.2242  0.2757
  310PGSM   NC3 3543  28.249  28.263   8.458  0.0291  0.1009  0.0974
  310PGSM   PO4 3544  28.525  28.285   8.096  0.1490  0.4074  0.2111
  310PGSM   AM1 3545  28.840  28.166   7.609 -0.2314  0.3260 -0.0366
  310PGSM   AM2 3546  28.872  27.901   7.403 -0.2811 -0.4726  0.1668
  310PGSM   T1A 3547  29.058  28.387   7.241  0.1440 -0.0114  0.2025
  310PGSM   C2A 3548  29.211  28.465   6.782  0.2695 -0.1207 -0.0895
  310PGSM   C3A 3549  29.333  28.395   6.342  0.1675  0.0191  0.0064
  310PGSM   C1B 3550  28.828  28.006   6.958 -0.2097  0.1163 -0.0191
  310PGSM   C2B 3551  28.944  28.065   6.607 -0.1040 -0.1994  0.0285
  310PGSM   D3B 3552  28.974  27.895   6.165  0.0790  0.1377 -0.1022
  310PGSM   C4B 3553  29.223  28.171   5.919 -0.1033  0.0995 -0.1056
  310PGSM   C5B 3554  29.012  28.414   5.716 -0.0526  0.2162 -0.1435
  311DPPC   NC3 3555  33.814  12.831   7.109  0.3101  0.0157  0.2574
  311DPPC   PO4 3556  33.606  12.964   6.805 -0.0084 -0.0632 -0.0192
  311DPPC   GL1 3557  33.559  12.769   6.396 -0.0960  0.2672  0.0378
  311DPPC   GL2 3558  33.705  12.447   6.263  0.1497 -0.1139  0.0335
  311DPPC   C1A 3559  33.430  12.854   6.029  0.0965  0.2699  0.0695
  311DPPC   C2A 3560  33.031  12.799   5.722 -0.1924 -0.0306  0.0406
  311DPPC   C3A 3561  32.680  12.628   5.656 -0.1035 -0.0613 -0.2748
  311DPPC   C4A 3562  32.463  12.251   5.313 -0.1697 -0.2983  0.1019
  311DPPC   C1B 3563  33.895  12.834   6.085  0.0620  0.3170 -0.1814
  311DPPC   C2B 3564  34.334  12.814   5.894  0.0986  0.2169  0.0978
  311DPPC   C3B 3565  34.610  12.916   5.646  0.0368 -0.1117 -0.0368
  311DPPC   C4B 3566  35.042  12.955   5.477 -0.2802 -0.0112 -0.3526
  312APC    NC3 3567  22.145  18.099   6.121 -0.0518 -0.2225  0.0220
  312APC    PO4 3568  22.552  17.790   6.146  0.1256  0.1988  0.0735
  312APC    GL1 3569  22.514  18.070   5.816 -0.2500 -0.2135 -0.2210
  312APC    GL2 3570  22.721  18.188   5.605 -0.2606 -0.0775 -0.2650
  312APC    D1B 3571  23.196  18.090   5.724  0.2271 -0.0071  0.1309
  312APC    D2B 3572  23.333  18.313   5.382  0.3137  0.0748  0.0860
  312APC    D3B 3573  23.359  18.116   5.020 -0.1024 -0.1870 -0.0024
  312APC    D4B 3574  22.999  17.967   5.240  0.1393 -0.0044  0.0399
  312APC    C5B 3575  22.919  17.615   4.965 -0.0370 -0.0785  0.0679
  313APC    NC3 3576   8.719  26.838   8.629 -0.0379 -0.1600  0.0730
  313APC    PO4 3577   8.257  26.689   8.647  0.2042  0.0472 -0.0860
  313APC    GL1 3578   8.270  26.797   8.258  0.1193 -0.2237 -0.0888
  313APC    GL2 3579   8.593  26.878   8.055 -0.1817  0.0742 -0.1274
  313APC    D1B 3580   8.710  26.727   7.629  0.0077 -0.0082  0.4140
  313APC    D2B 3581   8.497  26.802   7.199  0.4205  0.0353 -0.4276
  313APC    D3B 3582   8.372  26.434   6.892 -0.2144 -0.3444 -0.2210
  313APC    D4B 3583   8.542  26.034   7.022 -0.0184  0.1411  0.4255
  313APC    C5B 3584   8.560  25.690   6.799  0.1417  0.0817  0.1083
  314PAPC   NC3 3585  28.588   3.049   7.716 -0.0521 -0.0343 -0.1492
  314PAPC   PO4 3586  28.701   3.475   7.457 -0.0769  0.1692  0.2537
  314PAPC   GL1 3587  28.686   3.484   7.036 -0.0513 -0.0822  0.1033
  314PAPC   GL2 3588  28.609   3.113   6.853 -0.0717  0.0929 -0.1160
  314PAPC   D1A 3589  28.869   3.725   6.776  0.1299 -0.0653 -0.0645
  314PAPC   D2A 3590  28.542   3.799   6.518 -0.1861 -0.3010  0.1143
  314PAPC   D3A 3591  28.184   3.737   6.827 -0.0369  0.0037 -0.1859
  314PAPC   D4A 3592  28.088   3.312   6.753  0.1502  0.1470  0.0757
  314PAPC   C5A 3593  27.768   3.211   6.457  0.2220  0.0132 -0.3761
  314PAPC   C1B 3594  28.560   3.314   6.543 -0.0561  0.0370  0.0967
  314PAPC   C2B 3595  28.788   3.424   6.196  0.0927 -0.3221  0.4231
  314PAPC   C3B 3596  28.896   3.448   5.806  0.0805  0.0903  0.2697
  314PAPC   C4B 3597  29.291   3.295   5.531  0.1172  0.1285 -0.0133
  315DPCE   AM1 3598  28.049   2.785   7.178  0.2343  0.2464  0.2773
  315DPCE   AM2 3599  28.417   2.797   7.144 -0.0405  0.0706  0.0434
  315DPCE   T1A 3600  27.782   2.878   6.862  0.0939  0.3363 -0.0684
  315DPCE   C2A 3601  27.556   2.747   6.490  0.0713  0.3259 -0.2258
  315DPCE   C3A 3602  27.416   2.928   6.189 -0.3786  0.1073 -0.1626
  315DPCE   C1B 3603  28.259   2.818   6.680 -0.1720 -0.0037 -0.0652
  315DPCE   C2B 3604  28.179   3.006   6.249 -0.0952 -0.0481  0.1113
  315DPCE   C3B 3605  28.423   3.226   5.975  0.0764 -0.0694  0.1934
  315DPCE   C4B 3606  28.298   3.575   5.816 -0.0400 -0.0009 -0.1949
  316DPPC   NC3 3607  14.063  29.572   8.167 -0.0467  0.1343  0.1180
  316DPPC   PO4 3608  14.058  29.129   8.023 -0.3595  0.0392  0.2905
  316DPPC   GL1 3609  14.063  29.324   7.650  0.0620 -0.0211 -0.0461
  316DPPC   GL2 3610  13.777  29.344   7.370  0.1568  0.1544  0.1204
  316DPPC   C1A 3611  14.181  29.604   7.304  0.0776  0.0958  0.0034
  316DPPC   C2A 3612  14.255  29.669   6.836 -0.1229  0.0533  0.0295
  316DPPC   C3A 3613  14.127  29.711   6.349  0.1581 -0.2638  0.1815
  316DPPC   C4A 3614  14.014  29.582   5.909  0.2068 -0.0334  0.2151
  316DPPC   C1B 3615  13.607  29.528   6.968 -0.1037 -0.1363  0.1158
  316DPPC   C2B 3616  13.693  29.692   6.582 -0.3054 -0.2358  0.0355
  316DPPC   C3B 3617  13.537  29.803   6.230  0.1069 -0.2345  0.0674
  316DPPC   C4B 3618  13.558  30.106   5.824  0.2026  0.1753  0.0247
  317APC    NC3 3619  31.729   7.146   7.106  0.0527 -0.0079  0.2359
  317APC    PO4 3620  31.684   6.903   6.850 -0.0534 -0.0039  0.1605
  317APC    GL1 3621  31.355   6.850   6.573  0.1797 -0.1793 -0.1466
  317APC    GL2 3622  31.348   6.635   6.336  0.0375  0.1922  0.1213
  317APC    D1B 3623  31.410   6.782   5.913  0.1946 -0.2298  0.0143
  317APC    D2B 3624  31.581   6.511   5.733  0.0106  0.0345  0.1732
  317APC    D3B 3625  31.270   6.572   5.428  0.1446  0.1000 -0.5629
  317APC    D4B 3626  31.269   6.832   5.105 -0.0892  0.0632  0.2234
  317APC    C5B 3627  31.600   6.834   4.794 -0.2458 -0.0654  0.0657
  318DPSM   NC3 3628  13.669  23.965   7.804 -0.0865  0.0355  0.1578
  318DPSM   PO4 3629  14.028  24.209   7.652  0.2615 -0.0124 -0.0760
  318DPSM   AM1 3630  14.086  24.194   7.282 -0.1132 -0.1505  0.2248
  318DPSM   AM2 3631  14.163  24.029   7.102 -0.1951  0.0469 -0.3088
  318DPSM   T1A 3632  14.068  24.341   6.708  0.0618  0.1575 -0.3852
  318DPSM   C2A 3633  14.210  24.440   6.324  0.0265  0.0569 -0.0196
  318DPSM   C3A 3634  14.282  24.441   5.818  0.1608 -0.0040  0.0549
  318DPSM   C1B 3635  14.257  23.838   6.723  0.2315  0.0175 -0.0686
  318DPSM   C2B 3636  14.277  23.900   6.251 -0.0518 -0.2795  0.2698
  318DPSM   C3B 3637  14.543  23.929   5.875  0.1065 -0.1915  0.1705
  318DPSM   C4B 3638  14.940  24.077   5.676  0.2787 -0.1773  0.0705
  319PUPC   NC3 3639   2.504  32.231   7.737  0.0508 -0.0552  0.1160
  319PUPC   PO4 3640   2.482  32.689   7.649 -0.3424 -0.1240  0.0188
  319PUPC   GL1 3641   2.550  32.407   7.272 -0.0091 -0.2898  0.2859
  319PUPC   GL2 3642   2.825  32.328   7.305  0.0784  0.1169 -0.1877
  319PUPC   D1A 3643   2.462  32.028   6.980  0.0517  0.3467 -0.0032
  319PUPC   D2A 3644   2.779  31.685   7.000 -0.1261 -0.1648 -0.1748
  319PUPC   D3A 3645   2.684  31.854   7.442  0.0953  0.2717 -0.1911
  319PUPC   D4A 3646   2.381  31.571   7.329  0.1526 -0.2140 -0.2112
  319PUPC   D5A 3647   2.197  31.998   7.431 -0.2234  0.0191 -0.4089
  319PUPC   C1B 3648   2.985  32.146   6.946  0.0844  0.1256  0.2606
  319PUPC   C2B 3649   3.067  31.830   6.634  0.2489 -0.0122  0.2152
  319PUPC   C3B 3650   3.087  31.452   6.457  0.3477 -0.0296  0.5233
  319PUPC   C4B 3651   2.938  31.356   6.034 -0.0834 -0.1037 -0.2194
  320APC    NC3 3652   9.220  13.647   8.555 -0.1144 -0.0110  0.0771
  320APC    PO4 3653   9.192  13.418   8.174 -0.0360 -0.1332  0.0001
  320APC    GL1 3654   9.394  13.365   7.781  0.2771  0.4554  0.1672
  320APC    GL2 3655   9.537  13.340   7.477 -0.2616  0.0073 -0.2522
  320APC    D1B 3656   9.604  13.623   7.291 -0.1140  0.1556 -0.1111
  320APC    D2B 3657   9.623  13.506   6.828 -0.4983  0.0995  0.2666
  320APC    D3B 3658   9.275  13.342   6.989 -0.0553 -0.1916  0.0013
  320APC    D4B 3659   8.827  13.410   7.129  0.0350  0.0500 -0.0283
  320APC    C5B 3660   8.603  13.028   7.021 -0.0099  0.0243  0.3186
  321DVPC   NC3 3661  29.263   3.574   7.526  0.1355  0.3749  0.3929
  321DVPC   PO4 3662  29.162   3.484   7.161 -0.0840 -0.1281 -0.4533
  321DVPC   GL1 3663  29.230   3.130   6.899 -0.0867 -0.2215 -0.0147
  321DVPC   GL2 3664  29.097   2.782   6.935 -0.2047 -0.0988  0.0037
  321DVPC   C1A 3665  29.057   3.063   6.517  0.2194  0.0809  0.0169
  321DVPC   C2A 3666  28.696   2.848   6.258  0.0742 -0.0860  0.1014
  321DVPC   D3A 3667  28.451   2.712   5.974  0.2076  0.1623  0.0696
  321DVPC   C4A 3668  28.624   2.396   5.557 -0.0563 -0.2690  0.3638
  321DVPC   C1B 3669  28.694   2.498   6.751 -0.0826  0.1854 -0.2730
  321DVPC   C2B 3670  28.435   2.368   6.416  0.3339 -0.2162 -0.1770
  321DVPC   D3B 3671  28.087   2.008   6.271  0.2602 -0.0801  0.1005
  321DVPC   C4B 3672  28.195   1.715   6.483  0.2875  0.3118 -0.0767
  322PIPC   NC3 3673  23.504   4.458   7.675 -0.1419 -0.2214  0.1026
  322PIPC   PO4 3674  23.969   4.501   7.613  0.0537  0.0730  0.1466
  322PIPC   GL1 3675  23.795   4.679   7.172 -0.0450  0.3139  0.2108
  322PIPC   GL2 3676  24.081   4.805   7.053 -0.3613  0.1542 -0.1689
  322PIPC   C1A 3677  23.891   4.509   6.618  0.2286 -0.0663  0.1612
  322PIPC   D2A 3678  23.697   4.494   6.199  0.0205  0.1312 -0.1733
  322PIPC   D3A 3679  24.064   4.208   6.237  0.2514  0.0265  0.0862
  322PIPC   C4A 3680  24.447   4.370   6.487  0.0772 -0.0816  0.0034
  322PIPC   C1B 3681  24.156   5.140   6.867 -0.1546 -0.0801  0.2263
  322PIPC   C2B 3682  24.255   5.108   6.407  0.2363 -0.2567  0.0080
  322PIPC   C3B 3683  24.150   4.751   6.159  0.2092  0.2146 -0.0034
  322PIPC   C4B 3684  24.019   4.620   5.811  0.0564  0.1321  0.0559
  323DPPC   NC3 3685   5.113   3.544   7.630 -0.0290  0.0433  0.1056
  323DPPC   PO4 3686   4.816   3.449   7.344  0.1353  0.4196  0.0407
  323DPPC   GL1 3687   4.721   3.408   6.886 -0.3231 -0.1047 -0.0294
  323DPPC   GL2 3688   4.429   3.254   6.752  0.1286 -0.0804  0.2343
  323DPPC   C1A 3689   4.857   3.467   6.506  0.2204  0.0558  0.1859
  323DPPC   C2A 3690   4.913   3.311   6.038 -0.1840 -0.1003 -0.1765
  323DPPC   C3A 3691   5.156   3.311   5.806 -0.1543 -0.0968 -0.1234
  323DPPC   C4A 3692   5.587   3.542   5.814  0.1680 -0.0055 -0.1509
  323DPPC   C1B 3693   4.491   3.128   6.290  0.1594  0.0607  0.2272
  323DPPC   C2B 3694   4.314   2.772   6.022 -0.0599  0.1435  0.1803
  323DPPC   C3B 3695   4.407   2.389   5.866  0.1723  0.2026 -0.1465
  323DPPC   C4B 3696   4.572   2.366   5.533  0.0236  0.0898  0.2918
  324DPPC   NC3 3697   3.051   6.524   7.884 -0.4375  0.2272  0.1427
  324DPPC   PO4 3698   2.605   6.630   7.839  0.2541  0.1533  0.1747
  324DPPC   GL1 3699   2.797   6.728   7.460 -0.2118  0.0337 -0.2380
  324DPPC   GL2 3700   3.059   6.926   7.433  0.0057 -0.0976 -0.4408
  324DPPC   C1A 3701   2.677   6.918   7.014 -0.1552 -0.2081  0.3279
  324DPPC   C2A 3702   2.434   6.914   6.695 -0.1077  0.0948  0.0427
  324DPPC   C3A 3703   2.282   6.970   6.376 -0.1458  0.1300 -0.0246
  324DPPC   C4A 3704   2.421   6.896   5.984 -0.1005  0.0048  0.1386
  324DPPC   C1B 3705   3.186   6.791   7.021  0.0217 -0.1586  0.1534
  324DPPC   C2B 3706   3.213   6.809   6.709 -0.0753 -0.1441  0.2389
  324DPPC   C3B 3707   3.386   6.674   6.285  0.3766  0.0415  0.4436
  324DPPC   C4B 3708   3.640   6.629   5.852 -0.1248 -0.6267  0.1237
  325DPPC   NC3 3709  28.490  27.792   7.757  0.4309  0.1285 -0.0830
  325DPPC   PO4 3710  28.804  27.460   7.619 -0.0910 -0.0727 -0.0062
  325DPPC   GL1 3711  28.795  27.538   7.133  0.0724  0.3740  0.0785
  325DPPC   GL2 3712  28.878  27.242   6.886  0.3815  0.3806 -0.1610
  325DPPC   C1A 3713  29.109  27.629   6.818  0.1269 -0.1501  0.0871
  325DPPC   C2A 3714  29.354  27.608   6.412  0.0325 -0.0014 -0.1422
  325DPPC   C3A 3715  29.599  27.590   6.014  0.0387 -0.1223 -0.1556
  325DPPC   C4A 3716  29.727  27.480   5.622 -0.1605  0.1061 -0.2801
  325DPPC   C1B 3717  28.897  27.418   6.412  0.2706  0.1602 -0.0315
  325DPPC   C2B 3718  29.173  27.345   6.018  0.2103  0.2712  0.0054
  325DPPC   C3B 3719  29.128  27.158   5.610 -0.3334 -0.1731  0.1978
  325DPPC   C4B 3720  29.510  27.066   5.324 -0.1333  0.2472 -0.0796
  326DPPC   NC3 3721  32.606  27.047   8.153 -0.0270  0.0930  0.0616
  326DPPC   PO4 3722  32.382  26.919   7.773  0.0024  0.0664  0.1616
  326DPPC   GL1 3723  32.394  26.722   7.414 -0.0673 -0.4399  0.1780
  326DPPC   GL2 3724  32.190  26.920   7.302  0.2913  0.0050  0.0921
  326DPPC   C1A 3725  32.602  26.633   7.124 -0.0760 -0.1446  0.0916
  326DPPC   C2A 3726  32.687  26.729   6.684  0.2250  0.0613 -0.0988
  326DPPC   C3A 3727  32.663  26.689   6.214 -0.0053  0.1456 -0.1786
  326DPPC   C4A 3728  32.763  26.737   5.833 -0.0045  0.0706  0.1304
  326DPPC   C1B 3729  32.157  26.672   6.847 -0.1431  0.1018 -0.2975
  326DPPC   C2B 3730  32.190  26.376   6.477 -0.2888  0.0249 -0.0984
  326DPPC   C3B 3731  32.386  26.216   6.114 -0.1830 -0.2977 -0.1717
  326DPPC   C4B 3732  32.921  26.063   5.950  0.1025 -0.1538 -0.0164
  327DVPC   NC3 3733  26.228   9.507   7.122  0.2430 -0.2624 -0.0123
  327DVPC   PO4 3734  26.463   9.191   6.784  0.5095  0.0615  0.0671
  327DVPC   GL1 3735  26.407   9.451   6.528 -0.1915  0.0493  0.1254
  327DVPC   GL2 3736  26.753   9.547   6.409 -0.1850  0.0001  0.0014
  327DVPC   C1A 3737  26.293   9.740   6.286 -0.1173  0.0810 -0.2939
  327DVPC   C2A 3738  26.035   9.894   5.943 -0.3145 -0.0128 -0.0453
  327DVPC   D3A 3739  25.939  10.204   5.507  0.3416  0.1188 -0.3879
  327DVPC   C4A 3740  25.558  10.067   5.244 -0.1064  0.2308 -0.0744
  327DVPC   C1B 3741  26.720   9.729   5.944 -0.0724 -0.0308  0.4121
  327DVPC   C2B 3742  26.400   9.678   5.545 -0.2286 -0.3018  0.2073
  327DVPC   D3B 3743  25.959   9.601   5.546 -0.0667  0.0899 -0.2925
  327DVPC   C4B 3744  25.577   9.718   5.802 -0.0914 -0.2861  0.0306
  328DPSM   NC3 3745  18.221  30.936   7.833 -0.0310 -0.1987 -0.0640
  328DPSM   PO4 3746  18.276  31.393   7.886 -0.0843 -0.1658  0.0915
  328DPSM   AM1 3747  18.630  31.297   7.571  0.0099  0.2130 -0.2608
  328DPSM   AM2 3748  18.814  31.643   7.527  0.1978 -0.3203 -0.2782
  328DPSM   T1A 3749  18.791  31.142   7.071 -0.1298 -0.0842 -0.0893
  328DPSM   C2A 3750  18.865  31.083   6.684  0.0846  0.0903 -0.0179
  328DPSM   C3A 3751  18.821  30.778   6.465  0.1816 -0.0420  0.1435
  328DPSM   C1B 3752  18.983  31.578   7.016 -0.1638  0.1043 -0.1702
  328DPSM   C2B 3753  19.147  31.496   6.667  0.0919  0.0234  0.0377
  328DPSM   C3B 3754  19.318  31.661   6.346  0.0757 -0.1812 -0.5464
  328DPSM   C4B 3755  19.598  31.469   6.024  0.0605 -0.2985 -0.4662
  329DPPC   NC3 3756  18.219  16.336   7.589 -0.2849  0.0891  0.1241
  329DPPC   PO4 3757  17.940  16.431   7.215 -0.1513 -0.0803 -0.2270
  329DPPC   GL1 3758  17.940  16.571   6.739 -0.2509 -0.1278 -0.0913
  329DPPC   GL2 3759  18.259  16.502   6.671 -0.2004  0.0243 -0.1956
  329DPPC   C1A 3760  17.779  16.506   6.301 -0.3280 -0.0152 -0.1469
  329DPPC   C2A 3761  17.549  16.453   5.939  0.0733  0.2641 -0.0209
  329DPPC   C3A 3762  17.223  16.132   5.809 -0.0155 -0.0141  0.0814
  329DPPC   C4A 3763  17.043  15.727   5.653 -0.3323  0.0277 -0.0305
  329DPPC   C1B 3764  18.263  16.646   6.250 -0.2460  0.2718 -0.1211
  329DPPC   C2B 3765  18.393  16.652   5.857  0.0088 -0.0379 -0.0799
  329DPPC   C3B 3766  18.724  16.758   5.577  0.1239 -0.0816  0.2567
  329DPPC   C4B 3767  18.972  16.427   5.457 -0.2292 -0.2798  0.0697
  330PEPC   NC3 3768  28.750  21.789   7.761  0.0929 -0.1014 -0.2860
  330PEPC   PO4 3769  29.155  21.674   7.522 -0.3171 -0.4559  0.1611
  330PEPC   GL1 3770  29.077  21.703   7.103 -0.0799  0.1340  0.0058
  330PEPC   GL2 3771  29.256  21.493   6.939  0.5577 -0.0767 -0.0267
  330PEPC   C1A 3772  29.166  22.119   6.843  0.2748 -0.1201  0.2953
  330PEPC   C2A 3773  29.164  22.339   6.402 -0.0148 -0.0309 -0.0468
  330PEPC   D3A 3774  29.191  22.752   6.087  0.1431 -0.0497  0.3205
  330PEPC   D4A 3775  28.953  22.764   6.503  0.1437 -0.0833  0.0847
  330PEPC   C5A 3776  28.934  23.011   6.748 -0.1165 -0.2417 -0.1607
  330PEPC   C1B 3777  29.103  21.655   6.535  0.0777 -0.1751  0.3979
  330PEPC   C2B 3778  28.862  21.635   6.039  0.2360  0.3009  0.0126
  330PEPC   C3B 3779  28.762  21.478   5.592  0.2509  0.1640 -0.2886
  330PEPC   C4B 3780  28.734  21.373   5.214  0.3234  0.1651 -0.0598
  331DAPE   NH3 3781   0.153   3.122   6.872  0.1626  0.0004 -0.1155
  331DAPE   PO4 3782  -0.215   2.833   7.172  0.0761  0.2202 -0.1133
  331DAPE   GL1 3783   0.127   2.623   6.817  0.1770 -0.0724  0.1245
  331DAPE   GL2 3784   0.443   2.659   6.711  0.0373  0.0763 -0.2457
  331DAPE   D1A 3785   0.160   2.322   6.505 -0.3309  0.1289 -0.0623
  331DAPE   D2A 3786   0.260   2.672   6.098  0.0361 -0.0271 -0.2032
  331DAPE   D3A 3787   0.376   2.363   5.976 -0.2807  0.0516 -0.1929
  331DAPE   D4A 3788   0.154   2.117   5.707 -0.3706 -0.1106  0.1420
  331DAPE   C5A 3789  -0.334   2.140   5.585 -0.1481 -0.3149 -0.0825
  331DAPE   D1B 3790   0.704   2.694   6.322 -0.0526 -0.1804 -0.1022
  331DAPE   D2B 3791   1.046   2.932   6.219  0.1059  0.0655  0.0641
  331DAPE   D3B 3792   1.418   2.625   6.140 -0.0382 -0.2251 -0.0659
  331DAPE   D4B 3793   1.467   2.356   5.783  0.0587  0.0500 -0.0692
  331DAPE   C5B 3794   1.306   1.930   5.661  0.0496  0.0205  0.0844
  332DPSM   NC3 3795   3.070   4.243   7.705 -0.5298  0.0491  0.2021
  332DPSM   PO4 3796   3.451   4.275   7.569  0.1179 -0.1132 -0.4173
  332DPSM   AM1 3797   3.477   3.828   7.169 -0.0162 -0.0363  0.0209
  332DPSM   AM2 3798   3.411   3.423   7.200  0.1135 -0.0939 -0.0786
  332DPSM   T1A 3799   3.506   3.643   6.724  0.0659  0.0632  0.1579
  332DPSM   C2A 3800   3.561   3.251   6.567  0.1923 -0.0327  0.2257
  332DPSM   C3A 3801   3.384   2.974   6.168  0.0614  0.2056 -0.4201
  332DPSM   C1B 3802   3.108   3.214   6.917 -0.1104  0.0845  0.0413
  332DPSM   C2B 3803   2.948   3.251   6.501 -0.0083 -0.3392  0.0429
  332DPSM   C3B 3804   3.088   3.456   6.315 -0.1265 -0.1563  0.2067
  332DPSM   C4B 3805   3.337   3.875   6.296  0.0462 -0.0308  0.1943
  333PVSM   NC3 3806  12.569  22.933   7.831  0.1746  0.0949 -0.0279
  333PVSM   PO4 3807  12.824  23.190   8.042 -0.1221 -0.2563  0.1124
  333PVSM   AM1 3808  12.711  23.379   7.670  0.0728  0.2663 -0.1405
  333PVSM   AM2 3809  12.670  23.645   7.895 -0.0112 -0.3274 -0.0065
  333PVSM   T1A 3810  12.628  23.114   7.352 -0.0324  0.0930 -0.0469
  333PVSM   C2A 3811  12.283  22.960   7.014 -0.0511 -0.0203 -0.0031
  333PVSM   C3A 3812  11.937  23.106   6.907 -0.2634 -0.1327 -0.0024
  333PVSM   C1B 3813  12.382  23.804   7.580  0.0544 -0.3336  0.0752
  333PVSM   C2B 3814  12.417  23.787   7.192  0.0495 -0.1181  0.1743
  333PVSM   D3B 3815  12.025  23.784   7.006 -0.1284 -0.3560 -0.3733
  333PVSM   C4B 3816  11.805  24.111   7.246 -0.1591 -0.1185 -0.1953
  334PAPC   NC3 3817  16.043   7.002   8.409 -0.0020  0.0485 -0.0782
  334PAPC   PO4 3818  16.126   6.804   8.092 -0.0721 -0.0094 -0.0229
  334PAPC   GL1 3819  16.251   6.742   7.667 -0.2150 -0.1346 -0.0680
  334PAPC   GL2 3820  15.928   6.746   7.539  0.2111 -0.2507  0.1377
  334PAPC   D1A 3821  16.245   6.745   7.162  0.1098  0.0287  0.0552
  334PAPC   D2A 3822  16.067   6.958   6.910  0.0518 -0.2898  0.0226
  334PAPC   D3A 3823  15.630   7.061   7.197  0.0735 -0.2972 -0.1178
  334PAPC   D4A 3824  15.558   7.477   7.242  0.3929 -0.2102 -0.4178
  334PAPC   C5A 3825  15.754   7.851   7.204  0.0467 -0.0332  0.1935
  334PAPC   C1B 3826  15.756   6.604   7.092 -0.0666  0.0023 -0.0929
  334PAPC   C2B 3827  15.559   6.540   6.630 -0.2292 -0.1283 -0.0530
  334PAPC   C3B 3828  15.181   6.429   6.451  0.0924 -0.2753 -0.0874
  334PAPC   C4B 3829  15.092   6.262   6.056 -0.1519 -0.1212  0.1064
  335POPC   NC3 3830   8.410  20.697   8.397  0.0294  0.0700 -0.0696
  335POPC   PO4 3831   8.893  20.755   8.570  0.2714 -0.1489 -0.0066
  335POPC   GL1 3832   8.879  20.820   8.093  0.0871 -0.0704  0.1753
  335POPC   GL2 3833   9.111  20.996   7.903 -0.1109  0.2655  0.1504
  335POPC   C1A 3834   8.634  20.718   7.712  0.0876  0.0936 -0.1317
  335POPC   D2A 3835   8.691  20.435   7.427  0.1405 -0.3677 -0.0984
  335POPC   C3A 3836   8.447  20.018   7.530  0.0936  0.0570  0.1777
  335POPC   C4A 3837   8.302  19.838   7.315  0.2260  0.0446 -0.2144
  335POPC   C1B 3838   9.115  20.784   7.491 -0.1499 -0.0646  0.0370
  335POPC   C2B 3839   9.056  20.676   7.138 -0.0705  0.4544 -0.2333
  335POPC   C3B 3840   8.870  20.805   6.777  0.2253 -0.0815 -0.2520
  335POPC   C4B 3841   9.159  21.040   6.583 -0.2778  0.2337 -0.0156
  336DVPC   NC3 3842  32.606  35.317   7.445 -0.1791  0.3208  0.4264
  336DVPC   PO4 3843  32.941  35.068   7.575  0.1941 -0.0694 -0.3379
  336DVPC   GL1 3844  32.977  34.973   7.116 -0.3580 -0.2889  0.1995
  336DVPC   GL2 3845  32.930  34.572   7.004  0.1106  0.1229 -0.4159
  336DVPC   C1A 3846  33.311  34.992   6.787 -0.0252 -0.0044 -0.1329
  336DVPC   C2A 3847  33.432  35.028   6.315  0.1214  0.0733  0.3374
  336DVPC   D3A 3848  33.587  35.028   5.974  0.1630 -0.0032 -0.1935
  336DVPC   C4A 3849  33.213  35.107   5.766 -0.0172  0.2974 -0.1542
  336DVPC   C1B 3850  32.475  34.719   6.785 -0.0285 -0.0286  0.0767
  336DVPC   C2B 3851  32.164  34.588   6.486 -0.2875  0.2578  0.3688
  336DVPC   D3B 3852  31.754  34.688   6.451 -0.1894 -0.0177  0.1894
  336DVPC   C4B 3853  31.797  34.903   5.988  0.2776 -0.0071 -0.1127
  337DTPC   NC3 3854  32.747  12.907   6.729 -0.0683 -0.1024 -0.1834
  337DTPC   PO4 3855  32.704  13.334   6.770 -0.0655 -0.2320 -0.0655
  337DTPC   GL1 3856  32.887  13.473   6.325 -0.3089  0.2478  0.0078
  337DTPC   GL2 3857  32.812  13.749   6.182 -0.4990  0.1240 -0.0823
  337DTPC   C1A 3858  33.128  13.286   5.971  0.3422  0.0723 -0.0030
  337DTPC   C2A 3859  33.489  13.089   5.599 -0.2211 -0.1143  0.0114
  337DTPC   C1B 3860  32.973  13.759   5.877 -0.0964 -0.2320 -0.2376
  337DTPC   C2B 3861  33.370  13.607   5.622  0.0758 -0.1155  0.0417
  338DVPC   NC3 3862  11.130   4.654   8.316 -0.1338  0.1056 -0.0580
  338DVPC   PO4 3863  11.092   4.262   8.058  0.1671  0.2488  0.1654
  338DVPC   GL1 3864  11.208   4.461   7.848  0.1340  0.2862 -0.1466
  338DVPC   GL2 3865  11.459   4.504   7.741 -0.0867  0.3016  0.2012
  338DVPC   C1A 3866  11.134   4.475   7.372  0.0649 -0.0589 -0.0942
  338DVPC   C2A 3867  10.920   4.783   7.081 -0.1766 -0.0099  0.0352
  338DVPC   D3A 3868  10.840   5.178   6.886 -0.0397  0.1309  0.0833
  338DVPC   C4A 3869  10.732   5.447   7.181 -0.0746  0.2438 -0.1844
  338DVPC   C1B 3870  11.582   4.369   7.229 -0.0953 -0.1110  0.0997
  338DVPC   C2B 3871  11.551   4.231   6.794 -0.3227 -0.0451 -0.1107
  338DVPC   D3B 3872  11.604   4.205   6.340  0.3148 -0.2410  0.0666
  338DVPC   C4B 3873  11.761   3.938   6.249 -0.0729  0.0632 -0.2011
  339DPPC   NC3 3874  24.523  32.029   7.964 -0.1571  0.1736 -0.0033
  339DPPC   PO4 3875  24.157  32.150   7.768 -0.2703  0.0412  0.0345
  339DPPC   GL1 3876  23.868  32.113   7.424 -0.1704 -0.0997 -0.1857
  339DPPC   GL2 3877  23.888  32.393   7.283  0.1261  0.2481 -0.1402
  339DPPC   C1A 3878  23.509  32.161   7.200 -0.0823 -0.0444  0.0617
  339DPPC   C2A 3879  23.189  32.112   6.933 -0.0298 -0.1405 -0.0058
  339DPPC   C3A 3880  23.190  32.055   6.551 -0.1458  0.3453 -0.1917
  339DPPC   C4A 3881  23.277  31.759   6.272  0.2459  0.0880  0.0440
  339DPPC   C1B 3882  23.906  32.291   6.924  0.1344  0.1148 -0.0493
  339DPPC   C2B 3883  23.814  32.232   6.467  0.0935 -0.0459  0.0949
  339DPPC   C3B 3884  23.518  32.197   6.180  0.3034  0.1008  0.2243
  339DPPC   C4B 3885  23.381  32.485   5.798 -0.0519  0.1211 -0.0044
  340PEPC   NC3 3886  20.031  19.648   6.454 -0.2086 -0.0867 -0.2466
  340PEPC   PO4 3887  19.671  19.342   6.563 -0.1737 -0.0932  0.1994
  340PEPC   GL1 3888  19.601  19.324   6.140  0.2546 -0.0415  0.0897
  340PEPC   GL2 3889  19.765  19.004   6.018 -0.1537 -0.0727  0.0209
  340PEPC   C1A 3890  19.345  19.376   5.816 -0.2089  0.0114  0.1568
  340PEPC   C2A 3891  19.387  19.781   5.712  0.0664  0.1955 -0.0418
  340PEPC   D3A 3892  19.558  20.226   5.778  0.0959  0.3841 -0.2381
  340PEPC   D4A 3893  19.655  20.091   5.357 -0.0545 -0.0397 -0.1974
  340PEPC   C5A 3894  20.157  20.071   5.205  0.1301 -0.0219  0.0244
  340PEPC   C1B 3895  19.784  18.728   5.689  0.2480 -0.4226  0.0918
  340PEPC   C2B 3896  19.770  18.526   5.294 -0.0866  0.0670  0.0822
  340PEPC   C3B 3897  19.613  18.545   4.722  0.0484 -0.2652 -0.2698
  340PEPC   C4B 3898  19.868  18.872   4.458  0.1463  0.0559  0.1207
  341PVSM   NC3 3899  12.387  12.105   7.507 -0.2076  0.2651  0.2370
  341PVSM   PO4 3900  12.001  12.387   7.504 -0.0180  0.1470 -0.0598
  341PVSM   AM1 3901  11.888  12.710   7.126 -0.0867  0.3203  0.1329
  341PVSM   AM2 3902  12.211  12.806   6.930  0.1377  0.0577 -0.0464
  341PVSM   T1A 3903  11.760  12.914   6.726  0.2959 -0.2098 -0.2699
  341PVSM   C2A 3904  11.465  12.937   6.478 -0.3102  0.0889 -0.1411
  341PVSM   C3A 3905  11.513  12.862   6.048  0.0035  0.0551  0.2122
  341PVSM   C1B 3906  12.359  12.934   6.543  0.0766  0.1791  0.0032
  341PVSM   C2B 3907  12.551  13.025   6.095 -0.0183  0.0094  0.1074
  341PVSM   D3B 3908  12.801  13.406   6.030 -0.1847 -0.1058 -0.0420
  341PVSM   C4B 3909  12.673  13.593   5.750  0.1640 -0.2649  0.1722
  342DIPC   NC3 3910  25.028  20.428   6.581  0.0808 -0.0809 -0.0561
  342DIPC   PO4 3911  25.403  20.165   6.665 -0.2981  0.0543 -0.0767
  342DIPC   GL1 3912  25.554  20.125   6.167 -0.2122  0.0803 -0.1281
  342DIPC   GL2 3913  25.277  20.243   6.042  0.0867  0.2539 -0.0885
  342DIPC   C1A 3914  25.599  19.939   5.667 -0.0697 -0.0167 -0.0240
  342DIPC   D2A 3915  25.704  19.734   5.283 -0.1439  0.0786 -0.0078
  342DIPC   D3A 3916  25.784  19.892   4.945 -0.0988  0.1994 -0.1449
  342DIPC   C4A 3917  25.529  20.224   4.731  0.1676 -0.1279 -0.1306
  342DIPC   C1B 3918  25.637  20.498   5.816 -0.2800 -0.0452 -0.1475
  342DIPC   D2B 3919  26.014  20.324   5.482 -0.0307 -0.2868  0.1167
  342DIPC   D3B 3920  26.468  20.412   5.166 -0.1494 -0.1738  0.2391
  342DIPC   C4B 3921  26.811  20.216   5.348  0.3335 -0.1233 -0.1024
  343DAPE   NH3 3922  23.594   9.299   7.688  0.0983 -0.1283  0.0508
  343DAPE   PO4 3923  23.504   9.433   7.302 -0.0840  0.1440 -0.2501
  343DAPE   GL1 3924  23.562   9.494   6.906  0.1939 -0.2399 -0.1723
  343DAPE   GL2 3925  23.537   9.796   6.839  0.0776  0.0875 -0.0226
  343DAPE   D1A 3926  23.867   9.110   6.636 -0.0217 -0.1152 -0.2210
  343DAPE   D2A 3927  23.712   9.305   6.290 -0.1828  0.2548 -0.0538
  343DAPE   D3A 3928  23.259   9.156   6.189  0.2648  0.0964 -0.0208
  343DAPE   D4A 3929  23.355   9.062   5.836 -0.2568 -0.1847 -0.0363
  343DAPE   C5A 3930  23.180   9.400   5.615  0.1449 -0.1185 -0.2052
  343DAPE   D1B 3931  23.694   9.962   6.400  0.0520 -0.0756 -0.0070
  343DAPE   D2B 3932  23.405   9.676   6.102 -0.1220  0.1074  0.0942
  343DAPE   D3B 3933  23.238  10.118   6.122  0.0904  0.0740 -0.3808
  343DAPE   D4B 3934  23.512  10.289   5.849 -0.1920 -0.1280 -0.0373
  343DAPE   C5B 3935  23.893  10.046   5.899 -0.0596  0.1223  0.0124
  344PIPC   NC3 3936  27.928  34.409   8.138  0.2060 -0.2033 -0.2034
  344PIPC   PO4 3937  27.482  34.333   8.044 -0.2691  0.0582  0.1304
  344PIPC   GL1 3938  27.480  34.500   7.672 -0.2647 -0.0919  0.1245
  344PIPC   GL2 3939  27.411  34.765   7.582  0.2316 -0.2337  0.0636
  344PIPC   C1A 3940  27.639  34.307   7.368 -0.2385  0.3994  0.2502
  344PIPC   D2A 3941  27.444  34.008   7.099  0.2794  0.0817  0.1159
  344PIPC   D3A 3942  27.400  34.194   6.713  0.0288  0.0618 -0.1562
  344PIPC   C4A 3943  27.388  33.856   6.348  0.3410 -0.2984  0.1652
  344PIPC   C1B 3944  27.702  34.910   7.343 -0.3379  0.0188  0.2378
  344PIPC   C2B 3945  27.855  35.034   6.977  0.0022 -0.1383  0.0093
  344PIPC   C3B 3946  28.098  35.140   6.653 -0.2213  0.0116  0.1527
  344PIPC   C4B 3947  28.318  34.870   6.401 -0.1152 -0.1845 -0.0521
  345DVPC   NC3 3948  16.543  14.505   7.023  0.0095  0.1642  0.2526
  345DVPC   PO4 3949  16.749  14.924   6.717  0.0862  0.3689 -0.3029
  345DVPC   GL1 3950  17.033  14.876   6.389  0.3002  0.2602  0.0836
  345DVPC   GL2 3951  17.116  14.653   6.349 -0.0903  0.0602  0.1817
  345DVPC   C1A 3952  17.270  14.980   5.997 -0.1911  0.2538 -0.1450
  345DVPC   C2A 3953  17.423  14.873   5.554 -0.2242 -0.1564  0.1058
  345DVPC   D3A 3954  17.353  14.563   5.349  0.0466  0.0487  0.3894
  345DVPC   C4A 3955  17.453  14.491   4.826  0.1343 -0.0521  0.2404
  345DVPC   C1B 3956  17.011  14.605   5.892  0.3091 -0.0731 -0.1866
  345DVPC   C2B 3957  16.797  14.498   5.462  0.0554  0.0141 -0.2532
  345DVPC   D3B 3958  16.413  14.647   5.291  0.4694 -0.0825 -0.1927
  345DVPC   C4B 3959  16.417  14.906   4.934 -0.0091  0.1236 -0.1509
  346DPPC   NC3 3960  17.024   7.889   7.728  0.4402  0.1576 -0.0115
  346DPPC   PO4 3961  16.976   8.352   7.582 -0.5314  0.3771 -0.3042
  346DPPC   GL1 3962  17.197   8.411   7.224 -0.1982 -0.4064 -0.1644
  346DPPC   GL2 3963  17.538   8.174   7.457  0.1497  0.0136  0.2887
  346DPPC   C1A 3964  17.424   8.483   6.807  0.0822 -0.0668 -0.0671
  346DPPC   C2A 3965  17.465   8.478   6.416 -0.2125 -0.1567  0.0627
  346DPPC   C3A 3966  17.081   8.313   6.168  0.4030 -0.0282  0.1004
  346DPPC   C4A 3967  16.576   8.430   6.001  0.1123 -0.1493  0.1143
  346DPPC   C1B 3968  17.405   8.005   6.982  0.1107  0.0897 -0.0098
  346DPPC   C2B 3969  17.282   7.959   6.517  0.0269 -0.1923 -0.0366
  346DPPC   C3B 3970  17.160   7.598   6.294  0.1359  0.0799  0.2922
  346DPPC   C4B 3971  17.101   7.436   5.958 -0.0604  0.2600  0.3070
  347UPC    NC3 3972  26.024  21.329   7.109 -0.0307  0.3452 -0.0825
  347UPC    PO4 3973  25.668  21.325   6.907 -0.1124 -0.0041  0.0307
  347UPC    GL1 3974  25.637  21.609   6.666  0.1196  0.1215 -0.0898
  347UPC    GL2 3975  25.687  21.654   6.488  0.0813 -0.2080  0.0811
  347UPC    D1B 3976  25.987  21.708   6.193  0.0509  0.0873 -0.0375
  347UPC    D2B 3977  25.669  21.579   5.971 -0.5190  0.0126 -0.2402
  347UPC    D3B 3978  25.682  21.747   5.629  0.1298  0.0320 -0.2651
  347UPC    D4B 3979  25.313  21.878   5.947 -0.1096 -0.0246 -0.0176
  347UPC    D5B 3980  25.187  22.212   5.893 -0.1947  0.0488  0.2006
  348DAPE   NH3 3981  20.938   2.667   7.680 -0.0282  0.4881  0.1989
  348DAPE   PO4 3982  21.424   2.687   7.813 -0.0022 -0.1647 -0.0139
  348DAPE   GL1 3983  21.272   2.304   7.470  0.0599 -0.1072 -0.0839
  348DAPE   GL2 3984  21.117   2.128   7.612 -0.1872 -0.0552  0.0228
  348DAPE   D1A 3985  21.383   2.036   7.174 -0.4982 -0.1931  0.3230
  348DAPE   D2A 3986  21.430   1.626   7.441 -0.0880 -0.1137  0.0652
  348DAPE   D3A 3987  21.639   1.426   7.052  0.0882  0.2647  0.2093
  348DAPE   D4A 3988  22.049   1.456   6.899 -0.3057 -0.0685 -0.1305
  348DAPE   C5A 3989  22.226   1.726   6.457  0.0439 -0.0881  0.0495
  348DAPE   D1B 3990  20.862   2.192   7.182 -0.0519  0.0492 -0.1628
  348DAPE   D2B 3991  20.665   1.893   6.935 -0.0383  0.1316  0.2394
  348DAPE   D3B 3992  21.115   1.918   6.728  0.1953 -0.1034  0.1757
  348DAPE   D4B 3993  21.073   1.522   6.784 -0.0735 -0.2082 -0.0074
  348DAPE   C5B 3994  21.195   1.303   7.170  0.1240  0.1902 -0.0048
  349PAPC   NC3 3995  12.689   0.718   8.332  0.1917  0.2491  0.2703
  349PAPC   PO4 3996  12.409   1.082   8.027  0.0315  0.4485  0.0483
  349PAPC   GL1 3997  12.520   1.034   7.569 -0.2011  0.1115 -0.1893
  349PAPC   GL2 3998  12.484   0.831   7.362  0.0449 -0.3786 -0.2275
  349PAPC   D1A 3999  12.947   1.047   7.326 -0.0845  0.1575 -0.3127
  349PAPC   D2A 4000  13.174   0.845   7.015 -0.2134  0.0155 -0.0629
  349PAPC   D3A 4001  13.272   0.416   6.990  0.0527  0.3368  0.0189
  349PAPC   D4A 4002  13.488   0.127   6.692 -0.1293 -0.3458 -0.1837
  349PAPC   C5A 4003  13.942   0.198   6.662 -0.0574 -0.0945 -0.0127
  349PAPC   C1B 4004  12.409   1.111   7.028  0.2001 -0.1483 -0.1535
  349PAPC   C2B 4005  12.217   0.949   6.607  0.0119 -0.2725 -0.0462
  349PAPC   C3B 4006  12.232   0.792   6.158  0.1553  0.2282  0.1785
  349PAPC   C4B 4007  12.049   0.886   5.739 -0.2177 -0.2168 -0.1899
  350PGSM   NC3 4008  17.995  30.001   7.515 -0.0108  0.1029 -0.3536
  350PGSM   PO4 4009  18.242  29.636   7.405 -0.2352  0.0291 -0.1051
  350PGSM   AM1 4010  18.208  29.864   7.035  0.1414  0.2848  0.0362
  350PGSM   AM2 4011  17.918  30.122   7.079 -0.1495  0.0618  0.2170
  350PGSM   T1A 4012  18.300  29.913   6.574 -0.3380 -0.2572 -0.0718
  350PGSM   C2A 4013  18.445  29.943   6.150 -0.1645 -0.2869  0.0988
  350PGSM   C3A 4014  18.461  29.811   5.773 -0.1331 -0.2912 -0.0493
  350PGSM   C1B 4015  17.837  30.081   6.676  0.0009  0.3490 -0.0534
  350PGSM   C2B 4016  17.969  30.237   6.354  0.1539  0.1564  0.1254
  350PGSM   D3B 4017  17.984  30.243   5.897  0.1732  0.0327 -0.3966
  350PGSM   C4B 4018  18.146  30.436   5.597 -0.4503 -0.2427  0.0289
  350PGSM   C5B 4019  18.436  30.662   5.493 -0.0731 -0.2794 -0.0024
  351DVPC   NC3 4020   2.417  17.149   7.969  0.1383  0.1471 -0.2234
  351DVPC   PO4 4021   2.647  17.507   8.225 -0.1773  0.0635  0.4296
  351DVPC   GL1 4022   2.811  17.861   7.976  0.1200  0.2838 -0.0275
  351DVPC   GL2 4023   3.203  17.907   7.946  0.0050 -0.3171  0.0698
  351DVPC   C1A 4024   2.882  18.158   7.667 -0.0003  0.2483  0.0186
  351DVPC   C2A 4025   3.013  18.203   7.136 -0.0819 -0.3295  0.2262
  351DVPC   D3A 4026   2.899  18.277   6.738  0.2931 -0.0139 -0.1041
  351DVPC   C4A 4027   2.655  18.648   6.496  0.0748 -0.0723 -0.2063
  351DVPC   C1B 4028   3.142  17.702   7.588  0.0718  0.2083  0.1752
  351DVPC   C2B 4029   3.169  17.707   7.095 -0.3183 -0.1571 -0.1607
  351DVPC   D3B 4030   3.138  17.822   6.702  0.1182  0.2409  0.2410
  351DVPC   C4B 4031   3.197  17.626   6.386  0.1164 -0.0071  0.3024
  352APC    NC3 4032  19.798   6.345   8.307 -0.1439  0.1191  0.0940
  352APC    PO4 4033  20.093   5.940   8.041  0.0266 -0.0663 -0.2080
  352APC    GL1 4034  19.955   5.902   7.615  0.2815 -0.0195  0.2373
  352APC    GL2 4035  19.823   5.962   7.421  0.0700 -0.3514  0.1861
  352APC    D1B 4036  19.815   6.025   6.921 -0.0059 -0.0238 -0.1654
  352APC    D2B 4037  19.982   6.248   6.567  0.0905 -0.0272 -0.0818
  352APC    D3B 4038  19.863   5.781   6.504 -0.1001 -0.0386  0.1583
  352APC    D4B 4039  19.936   5.980   6.169  0.0122  0.1314  0.0929
  352APC    C5B 4040  20.118   6.372   6.101 -0.0529  0.2224  0.1645
  353DPSM   NC3 4041   4.451  34.369   7.952  0.0893  0.1182 -0.1974
  353DPSM   PO4 4042   4.082  34.166   7.695  0.2122  0.1008 -0.0389
  353DPSM   AM1 4043   4.103  33.805   7.617  0.1716 -0.0714 -0.2664
  353DPSM   AM2 4044   3.894  33.761   7.381 -0.0137  0.0950  0.3069
  353DPSM   T1A 4045   4.339  33.601   7.421 -0.1051  0.0702  0.1014
  353DPSM   C2A 4046   4.514  33.342   7.098 -0.1899  0.2930  0.1242
  353DPSM   C3A 4047   4.504  33.386   6.662  0.2920 -0.1404  0.0859
  353DPSM   C1B 4048   3.829  33.865   7.069 -0.0067 -0.3815 -0.0948
  353DPSM   C2B 4049   3.861  33.902   6.586  0.1799 -0.2149 -0.1380
  353DPSM   C3B 4050   3.808  33.921   6.138  0.2781 -0.1516 -0.2325
  353DPSM   C4B 4051   3.808  34.138   5.797  0.1262 -0.1003 -0.0036
  354DAPC   NC3 4052   0.959   3.374   6.984 -0.0064  0.0050 -0.1025
  354DAPC   PO4 4053   1.363   3.564   7.102 -0.0550  0.5592  0.0695
  354DAPC   GL1 4054   1.423   3.566   6.609 -0.0089 -0.2488 -0.0488
  354DAPC   GL2 4055   1.181   3.377   6.437  0.0083  0.1882  0.1938
  354DAPC   D1A 4056   1.520   3.589   6.180 -0.1904 -0.0346  0.4260
  354DAPC   D2A 4057   1.608   3.177   6.169 -0.0155  0.4431  0.4178
  354DAPC   D3A 4058   1.286   2.898   5.789 -0.0318 -0.0670  0.2783
  354DAPC   D4A 4059   1.550   3.099   5.527 -0.0999  0.2077 -0.0989
  354DAPC   C5A 4060   1.915   3.239   5.259  0.0383 -0.1136  0.2671
  354DAPC   D1B 4061   0.828   3.333   6.028 -0.0653  0.2299 -0.0525
  354DAPC   D2B 4062   1.211   3.415   5.754 -0.0748  0.3782  0.0348
  354DAPC   D3B 4063   1.063   3.118   5.445  0.1231 -0.1084  0.3679
  354DAPC   D4B 4064   1.266   3.490   5.261  0.1208  0.1618 -0.0396
  354DAPC   C5B 4065   1.416   3.728   4.874  0.0226  0.3516 -0.2134
  355DVPC   NC3 4066   4.232  10.836   8.149 -0.0284 -0.2396  0.2262
  355DVPC   PO4 4067   4.356  11.106   7.797  0.3624  0.1472 -0.3645
  355DVPC   GL1 4068   4.519  11.122   7.371  0.0187 -0.0787 -0.0643
  355DVPC   GL2 4069   4.327  10.999   7.112  0.0915 -0.0404  0.0830
  355DVPC   C1A 4070   4.753  11.550   7.279  0.2303 -0.0374  0.0231
  355DVPC   C2A 4071   4.806  11.794   7.026 -0.3493 -0.0603  0.3410
  355DVPC   D3A 4072   4.706  12.126   6.649 -0.1498 -0.1552 -0.2841
  355DVPC   C4A 4073   4.624  12.168   6.155 -0.4275  0.2419 -0.4296
  355DVPC   C1B 4074   4.195  11.052   6.717  0.1280  0.2325  0.4052
  355DVPC   C2B 4075   4.208  11.352   6.359  0.0860 -0.0695 -0.1363
  355DVPC   D3B 4076   4.033  11.372   5.984 -0.1418 -0.4505 -0.2236
  355DVPC   C4B 4077   3.571  11.352   5.951  0.3580 -0.1727 -0.3922
  356DPSM   NC3 4078  23.980  32.601   7.836 -0.1150  0.2703  0.1956
  356DPSM   PO4 4079  24.420  32.530   8.002 -0.1157 -0.1524  0.1144
  356DPSM   AM1 4080  24.441  32.672   7.543  0.0582 -0.0079  0.1337
  356DPSM   AM2 4081  24.492  32.400   7.475  0.0822  0.3285  0.2775
  356DPSM   T1A 4082  24.624  32.741   7.113 -0.2675 -0.0429  0.1693
  356DPSM   C2A 4083  24.911  32.843   6.803  0.0640  0.0466  0.2010
  356DPSM   C3A 4084  25.227  33.161   6.553  0.0485  0.3715 -0.1695
  356DPSM   C1B 4085  24.439  32.285   7.082 -0.0793 -0.1630 -0.4764
  356DPSM   C2B 4086  24.407  32.404   6.679 -0.0780  0.2881 -0.0401
  356DPSM   C3B 4087  24.694  32.652   6.389  0.1412 -0.0017  0.1261
  356DPSM   C4B 4088  24.989  32.669   6.114  0.0328 -0.2843  0.0101
  357DVPC   NC3 4089  23.639  19.457   6.226 -0.3626 -0.0428  0.1089
  357DVPC   PO4 4090  24.035  19.702   6.260 -0.0676 -0.0626 -0.0600
  357DVPC   GL1 4091  23.853  19.921   5.878  0.0272  0.1439 -0.1928
  357DVPC   GL2 4092  24.210  19.885   5.838  0.1791 -0.0334 -0.1840
  357DVPC   C1A 4093  23.546  20.158   5.740 -0.1252 -0.1943 -0.1255
  357DVPC   C2A 4094  23.315  20.119   5.412  0.3657 -0.1491  0.2462
  357DVPC   D3A 4095  23.222  20.105   4.900  0.0519 -0.2253  0.0537
  357DVPC   C4A 4096  23.503  20.039   4.637 -0.2811 -0.0094 -0.0422
  357DVPC   C1B 4097  24.408  19.945   5.401  0.1832  0.0635 -0.0871
  357DVPC   C2B 4098  24.653  20.066   5.060  0.1612 -0.3282  0.1979
  357DVPC   D3B 4099  24.901  19.827   4.760 -0.1951  0.0259  0.3098
  357DVPC   C4B 4100  24.922  19.481   4.966  0.5554 -0.0543  0.0689
  358PIPE   NH3 4101  29.407  12.160   6.315 -0.1373  0.2666 -0.0129
  358PIPE   PO4 4102  29.243  11.717   6.474 -0.3098  0.0703  0.1369
  358PIPE   GL1 4103  29.471  11.596   6.145  0.0777 -0.2114  0.2629
  358PIPE   GL2 4104  29.687  11.859   6.028 -0.2532 -0.1233 -0.3612
  358PIPE   C1A 4105  29.663  11.473   5.719  0.0307 -0.3870  0.1328
  358PIPE   D2A 4106  30.055  11.381   5.601 -0.0306 -0.0131  0.0675
  358PIPE   D3A 4107  30.239  11.552   5.269  0.3594  0.0430  0.0523
  358PIPE   C4A 4108  30.229  12.005   5.101 -0.2737  0.0723  0.1140
  358PIPE   C1B 4109  29.414  11.911   5.689 -0.2087 -0.2675 -0.0434
  358PIPE   C2B 4110  29.361  11.944   5.298 -0.1855  0.0781  0.0974
  358PIPE   C3B 4111  29.057  12.219   5.227 -0.3044 -0.0495  0.0791
  358PIPE   C4B 4112  28.940  12.603   5.222 -0.0769 -0.3384 -0.0581
  359DTPC   NC3 4113  27.002  23.527   7.037 -0.1087 -0.0419 -0.0657
  359DTPC   PO4 4114  27.424  23.409   7.184 -0.1929  0.0051  0.1425
  359DTPC   GL1 4115  27.343  23.442   6.722 -0.4383  0.0499 -0.4539
  359DTPC   GL2 4116  27.140  23.290   6.640  0.0564 -0.0437 -0.0358
  359DTPC   C1A 4117  27.551  23.673   6.360  0.5182 -0.2840  0.0715
  359DTPC   C2A 4118  27.631  23.740   5.888  0.0646  0.1144  0.0896
  359DTPC   C1B 4119  27.398  23.218   6.229  0.3424  0.2062 -0.1615
  359DTPC   C2B 4120  27.765  23.061   6.107 -0.0110  0.0810  0.0665
  360DVPC   NC3 4121   3.626  25.782   8.569 -0.0493 -0.2504 -0.2101
  360DVPC   PO4 4122   3.302  26.003   8.227  0.0701 -0.0314  0.0721
  360DVPC   GL1 4123   3.598  25.742   7.969 -0.0698  0.3101  0.1843
  360DVPC   GL2 4124   3.400  25.345   7.946  0.0182  0.2759 -0.1254
  360DVPC   C1A 4125   3.673  25.695   7.531  0.0055 -0.2414 -0.3608
  360DVPC   C2A 4126   3.779  25.791   7.154  0.1626  0.2142  0.2912
  360DVPC   D3A 4127   3.997  26.156   6.857  0.3468 -0.1113  0.1616
  360DVPC   C4A 4128   3.967  26.231   6.412 -0.3352  0.1437  0.2462
  360DVPC   C1B 4129   3.468  25.209   7.542 -0.0588  0.1050  0.0471
  360DVPC   C2B 4130   3.456  25.326   7.154  0.1176  0.0602 -0.2404
  360DVPC   D3B 4131   3.483  25.544   6.731  0.1251 -0.1005  0.1361
  360DVPC   C4B 4132   3.554  26.005   6.610  0.1579  0.1974  0.0562
  361DIPC   NC3 4133  34.737   1.309   6.865  0.0141 -0.3622 -0.1997
  361DIPC   PO4 4134  34.465   0.950   7.074 -0.0166  0.0340 -0.1972
  361DIPC   GL1 4135  34.606   0.883   6.682 -0.0629 -0.3839 -0.0111
  361DIPC   GL2 4136  34.524   0.634   6.536  0.0077 -0.1686  0.4065
  361DIPC   C1A 4137  35.043   1.030   6.359  0.1665  0.1688 -0.3322
  361DIPC   D2A 4138  35.346   1.272   6.165 -0.1146  0.0412 -0.0857
  361DIPC   D3A 4139  35.797   1.417   6.343 -0.3656 -0.1792 -0.0543
  361DIPC   C4A 4140  35.976   1.794   6.055 -0.2415 -0.2218  0.0458
  361DIPC   C1B 4141  34.674   0.548   6.085  0.5344 -0.1121  0.2180
  361DIPC   D2B 4142  34.539   0.228   5.796  0.1586  0.1716 -0.2224
  361DIPC   D3B 4143  34.263   0.210   5.424  0.1449  0.0855 -0.1373
  361DIPC   C4B 4144  33.742   0.278   5.502  0.1935  0.0548 -0.1231
  362DVPC   NC3 4145  14.479  19.281   7.837  0.0879 -0.1818  0.0428
  362DVPC   PO4 4146  14.747  19.412   7.554  0.0558  0.0998 -0.1112
  362DVPC   GL1 4147  14.621  19.404   7.091 -0.1221 -0.1459  0.1793
  362DVPC   GL2 4148  14.294  19.347   6.952  0.0008 -0.0988 -0.0651
  362DVPC   C1A 4149  14.783  19.497   6.697  0.0052  0.1109 -0.0001
  362DVPC   C2A 4150  14.634  19.689   6.340  0.0052  0.1722 -0.1821
  362DVPC   D3A 4151  14.474  19.708   5.863  0.1851  0.2422  0.1098
  362DVPC   C4A 4152  14.477  19.356   5.636 -0.1357  0.1320  0.4776
  362DVPC   C1B 4153  14.308  19.144   6.586 -0.2249 -0.1262  0.3691
  362DVPC   C2B 4154  14.055  18.955   6.263  0.0631 -0.1850  0.1379
  362DVPC   D3B 4155  13.791  18.615   6.013  0.2463 -0.4208  0.1089
  362DVPC   C4B 4156  13.545  18.388   5.751 -0.2676 -0.2447 -0.1133
  363DPPC   NC3 4157   8.494   2.618   7.990 -0.1284 -0.2786 -0.2326
  363DPPC   PO4 4158   8.086   2.527   7.866  0.2009  0.1851  0.1811
  363DPPC   GL1 4159   8.306   2.656   7.534 -0.0418 -0.0571  0.1378
  363DPPC   GL2 4160   8.517   2.858   7.322 -0.1284  0.0707  0.1680
  363DPPC   C1A 4161   8.072   2.731   7.082  0.2153 -0.1861 -0.2529
  363DPPC   C2A 4162   7.775   2.362   6.815  0.2214 -0.0144  0.1984
  363DPPC   C3A 4163   7.441   2.239   6.520 -0.2637  0.4208 -0.4531
  363DPPC   C4A 4164   7.284   1.827   6.313  0.3320  0.2770  0.1786
  363DPPC   C1B 4165   8.778   3.102   7.043 -0.2156 -0.0224 -0.1225
  363DPPC   C2B 4166   8.717   3.450   6.899  0.1039 -0.1961 -0.0906
  363DPPC   C3B 4167   8.837   3.873   6.840 -0.0131 -0.2575 -0.0516
  363DPPC   C4B 4168   9.036   4.288   6.638 -0.1408  0.0469  0.1649
  364DPPC   NC3 4169   5.543   1.342   8.073  0.2486  0.2157  0.0245
  364DPPC   PO4 4170   5.426   0.999   7.831  0.0501 -0.0829 -0.1446
  364DPPC   GL1 4171   5.231   0.895   7.420  0.0021  0.2007  0.1325
  364DPPC   GL2 4172   5.098   0.494   7.288  0.1155  0.0295  0.3563
  364DPPC   C1A 4173   4.945   0.988   7.009 -0.1231  0.1128  0.0802
  364DPPC   C2A 4174   5.055   1.277   6.669 -0.3461  0.4087  0.0319
  364DPPC   C3A 4175   5.402   1.491   6.474  0.4616  0.2235 -0.0714
  364DPPC   C4A 4176   5.629   1.646   6.130 -0.1400  0.2261  0.0083
  364DPPC   C1B 4177   5.195   0.506   6.839  0.0659  0.3031  0.2286
  364DPPC   C2B 4178   5.338   0.706   6.475 -0.1412 -0.0671 -0.0132
  364DPPC   C3B 4179   5.663   0.632   6.050 -0.0671  0.0495 -0.2553
  364DPPC   C4B 4180   5.704   0.691   5.621 -0.0832  0.0805  0.1953
  365DAPE   NH3 4181  13.767  21.984   7.210  0.0390 -0.2772  0.1146
  365DAPE   PO4 4182  13.476  22.305   7.126 -0.0325  0.1534  0.3201
  365DAPE   GL1 4183  13.464  22.193   6.763  0.2072  0.0967 -0.0192
  365DAPE   GL2 4184  13.674  21.901   6.696  0.1641 -0.2207 -0.0186
  365DAPE   D1A 4185  13.507  22.329   6.315 -0.0069 -0.0024  0.1360
  365DAPE   D2A 4186  13.101  22.430   6.472 -0.2710 -0.2257  0.0281
  365DAPE   D3A 4187  12.961  22.353   6.075 -0.2357 -0.0929  0.0848
  365DAPE   D4A 4188  12.610  22.418   6.104 -0.2754  0.0899 -0.1333
  365DAPE   C5A 4189  12.181  22.229   6.102 -0.1011 -0.1330 -0.1014
  365DAPE   D1B 4190  13.660  21.453   6.607 -0.0729 -0.1346 -0.1080
  365DAPE   D2B 4191  13.525  21.285   6.244 -0.2412  0.0570  0.0596
  365DAPE   D3B 4192  13.559  21.514   5.810 -0.0006  0.2948  0.0707
  365DAPE   D4B 4193  13.708  21.116   5.733  0.0518  0.1092 -0.0072
  365DAPE   C5B 4194  13.452  20.884   5.904 -0.2136  0.3055  0.3306
  366DPPE   NH3 4195  11.161   9.177   7.964 -0.2369 -0.1845  0.2910
  366DPPE   PO4 4196  11.331   9.594   7.991  0.0209 -0.1767  0.1399
  366DPPE   GL1 4197  11.141   9.554   7.582 -0.2169  0.1782  0.3430
  366DPPE   GL2 4198  10.973   9.867   7.370 -0.0528  0.3028 -0.2670
  366DPPE   C1A 4199  11.422   9.608   7.179 -0.1036  0.0204 -0.3263
  366DPPE   C2A 4200  11.438   9.631   6.731  0.1051  0.2459  0.3626
  366DPPE   C3A 4201  11.738   9.391   6.396 -0.1261 -0.1042 -0.1218
  366DPPE   C4A 4202  11.745   9.065   6.153 -0.0384 -0.1476  0.0690
  366DPPE   C1B 4203  11.098  10.090   6.891 -0.0059 -0.0485  0.0698
  366DPPE   C2B 4204  10.917  10.453   6.665  0.1034  0.1891  0.3737
  366DPPE   C3B 4205  10.754  10.743   6.280 -0.3565  0.1116  0.1653
  366DPPE   C4B 4206  10.826  11.053   5.909  0.1940  0.3543 -0.3281
  367DVPC   NC3 4207   5.794  33.105   8.378  0.0861 -0.2687  0.4387
  367DVPC   PO4 4208   5.970  33.108   7.856  0.1884 -0.0198  0.1561
  367DVPC   GL1 4209   6.038  32.928   7.475 -0.0361 -0.0091 -0.0225
  367DVPC   GL2 4210   5.811  32.752   7.302  0.0372  0.1701 -0.1261
  367DVPC   C1A 4211   6.208  33.072   7.173 -0.0258 -0.0060  0.3228
  367DVPC   C2A 4212   6.394  33.003   6.741 -0.0968  0.2592  0.2832
  367DVPC   D3A 4213   6.362  33.323   6.480 -0.0541  0.1109  0.0844
  367DVPC   C4A 4214   6.133  33.402   6.167  0.1330  0.0464 -0.0210
  367DVPC   C1B 4215   5.877  32.867   6.852 -0.0875 -0.1212  0.1991
  367DVPC   C2B 4216   5.850  33.169   6.514  0.0645 -0.0672  0.0881
  367DVPC   D3B 4217   5.565  33.266   6.140  0.1197  0.1172  0.0149
  367DVPC   C4B 4218   5.761  33.633   5.877 -0.2274  0.2621 -0.0410
  368ACA    COO 4219  12.910  27.161   7.438 -0.1130  0.0815  0.1162
  368ACA     D1 4220  12.483  27.250   7.751  0.4011 -0.0409  0.0404
  368ACA     D2 4221  12.410  27.604   7.568 -0.2691 -0.1853 -0.0120
  368ACA     D3 4222  12.511  27.425   7.174 -0.2085  0.1159  0.0884
  368ACA     D4 4223  12.329  27.624   6.886 -0.2582 -0.0522 -0.4062
  368ACA     C5 4224  12.458  27.896   6.570 -0.2214 -0.1881  0.0588
  369DTPC   NC3 4225  19.119  35.748   8.553  0.1751 -0.2845  0.1754
  369DTPC   PO4 4226  18.817  35.769   8.253  0.4194  0.0510  0.1310
  369DTPC   GL1 4227  18.842  35.841   7.769  0.0190 -0.0391 -0.0340
  369DTPC   GL2 4228  18.738  35.542   7.598 -0.1399 -0.3757  0.0644
  369DTPC   C1A 4229  18.921  35.978   7.355 -0.0798  0.0134 -0.0429
  369DTPC   C2A 4230  18.863  35.990   7.021  0.0045  0.1269  0.0373
  369DTPC   C1B 4231  18.979  35.416   7.344 -0.0298 -0.1657  0.1330
  369DTPC   C2B 4232  19.156  35.572   7.012  0.0068 -0.1116  0.0301
  370PAPC   NC3 4233  22.786   0.680   8.339 -0.0398  0.0683  0.1152
  370PAPC   PO4 4234  22.437   0.702   8.091  0.0951  0.0535 -0.3588
  370PAPC   GL1 4235  22.230   0.719   7.747 -0.3154  0.0820  0.1029
  370PAPC   GL2 4236  22.055   0.704   7.574  0.1612 -0.2237 -0.1487
  370PAPC   D1A 4237  22.378   1.101   7.466 -0.2862  0.1418  0.0961
  370PAPC   D2A 4238  22.781   1.193   7.296 -0.1272 -0.0560  0.0198
  370PAPC   D3A 4239  23.249   1.199   7.208  0.1242  0.3533 -0.0643
  370PAPC   D4A 4240  23.067   1.011   6.843 -0.0414 -0.0448  0.0750
  370PAPC   C5A 4241  23.056   1.339   6.431 -0.0685 -0.2704 -0.0853
  370PAPC   C1B 4242  21.974   0.954   7.201  0.0010  0.2198  0.2005
  370PAPC   C2B 4243  22.001   0.868   6.793 -0.1764 -0.1488  0.2084
  370PAPC   C3B 4244  22.057   1.044   6.406  0.0908  0.0727 -0.0768
  370PAPC   C4B 4245  22.075   1.069   5.996  0.0206 -0.0919 -0.3295
  371DVPC   NC3 4246  26.267   7.916   7.783 -0.2760  0.3351 -0.0482
  371DVPC   PO4 4247  26.140   7.497   7.592 -0.0632 -0.1265  0.3849
  371DVPC   GL1 4248  25.963   7.528   7.186 -0.1488  0.0408 -0.1289
  371DVPC   GL2 4249  25.650   7.515   7.094  0.2537  0.0989  0.0320
  371DVPC   C1A 4250  26.168   7.423   6.768 -0.1400 -0.1467  0.1883
  371DVPC   C2A 4251  26.297   7.207   6.367 -0.0853 -0.0651  0.0934
  371DVPC   D3A 4252  26.193   6.902   6.106  0.0570 -0.0746 -0.1355
  371DVPC   C4A 4253  26.283   6.560   5.981 -0.0050 -0.1643 -0.1374
  371DVPC   C1B 4254  25.380   7.665   6.794  0.2576  0.0741  0.1208
  371DVPC   C2B 4255  25.335   7.540   6.389 -0.1117 -0.0932 -0.0367
  371DVPC   D3B 4256  25.100   7.464   6.045  0.0142 -0.1057  0.0321
  371DVPC   C4B 4257  24.648   7.668   6.194 -0.0115 -0.2646 -0.0634
  372VPC    NC3 4258  29.159  21.172   7.378 -0.0313 -0.2907  0.2469
  372VPC    PO4 4259  28.741  20.957   7.286  0.1199  0.3232  0.1112
  372VPC    GL1 4260  28.834  21.139   6.973  0.1603  0.1444 -0.1943
  372VPC    GL2 4261  28.806  21.064   6.705  0.1924  0.1092 -0.1284
  372VPC    C1B 4262  28.961  21.164   6.294 -0.0758 -0.1249  0.0858
  372VPC    C2B 4263  28.942  21.073   5.861 -0.1164  0.1209 -0.1898
  372VPC    D3B 4264  29.364  21.153   5.712 -0.3307 -0.0536 -0.0161
  372VPC    C4B 4265  29.613  21.111   5.295 -0.3950 -0.2495  0.2750
  373DPSM   NC3 4266  27.840  25.170   6.842  0.0812  0.4729 -0.1221
  373DPSM   PO4 4267  28.061  25.547   6.705 -0.0485  0.0550  0.1344
  373DPSM   AM1 4268  28.409  25.419   6.814  0.0889  0.2616 -0.2030
  373DPSM   AM2 4269  28.638  25.453   7.011  0.3807  0.0702  0.1298
  373DPSM   T1A 4270  28.700  25.064   6.609 -0.1182  0.2000 -0.0821
  373DPSM   C2A 4271  28.670  25.046   6.257 -0.1550 -0.1560 -0.2886
  373DPSM   C3A 4272  28.572  25.270   5.892 -0.3265  0.2344 -0.2723
  373DPSM   C1B 4273  29.007  25.503   6.719 -0.0231 -0.0323  0.0804
  373DPSM   C2B 4274  29.025  25.490   6.271  0.0296 -0.0878 -0.0791
  373DPSM   C3B 4275  28.981  25.525   5.812 -0.0728 -0.1803 -0.0822
  373DPSM   C4B 4276  29.283  25.664   5.470 -0.0155  0.0666 -0.0135
  374DBSM   NC3 4277  16.345  24.954   7.717 -0.1711 -0.0385  0.0708
  374DBSM   PO4 4278  16.333  25.115   7.291  0.1066  0.2753 -0.1946
  374DBSM   AM1 4279  16.394  25.309   6.998 -0.1171 -0.1479 -0.2311
  374DBSM   AM2 4280  16.164  25.499   7.024 -0.1072  0.0088 -0.1584
  374DBSM   T1A 4281  16.375  25.170   6.575  0.4333  0.1824 -0.0025
  374DBSM   C2A 4282  16.080  25.372   6.256  0.1518 -0.1478  0.0208
  374DBSM   C3A 4283  15.846  25.393   5.886  0.2762  0.1136 -0.0234
  374DBSM   C4A 4284  15.893  25.364   5.420  0.0684 -0.2724  0.2533
  374DBSM   C1B 4285  15.794  25.570   6.747  0.0561  0.0328  0.0027
  374DBSM   C2B 4286  15.491  25.607   6.456 -0.0685  0.1081 -0.3939
  374DBSM   C3B 4287  15.241  25.773   6.305  0.0643  0.0126 -0.1939
  374DBSM   C4B 4288  15.132  25.922   5.928  0.1026 -0.0331 -0.2637
  374DBSM   C5B 4289  14.880  25.972   5.643  0.3095  0.1428 -0.3725
  375DLPE   NH3 4290  11.011  20.205   8.278 -0.1582  0.3170  0.0815
  375DLPE   PO4 4291  10.998  19.870   7.999  0.0580  0.1743 -0.2193
  375DLPE   GL1 4292  10.705  19.547   7.591 -0.0106 -0.4649  0.1642
  375DLPE   GL2 4293  11.024  19.536   7.519 -0.0732 -0.3036 -0.3136
  375DLPE   C1A 4294  10.601  19.467   7.106 -0.2086  0.1294 -0.1447
  375DLPE   C2A 4295  10.640  19.458   6.705 -0.2018 -0.3064 -0.0210
  375DLPE   C3A 4296  10.767  19.216   6.391 -0.2506  0.0335 -0.0963
  375DLPE   C1B 4297  11.142  19.299   7.119  0.0982 -0.0825 -0.1818
  375DLPE   C2B 4298  11.021  19.051   6.741 -0.3658  0.3795  0.1166
  375DLPE   C3B 4299  10.936  18.769   6.392  0.2045 -0.4010  0.1256
  376IPC    NC3 4300  27.661  30.738   7.937  0.0120  0.1993  0.2128
  376IPC    PO4 4301  27.484  31.190   7.896  0.0068  0.0710  0.1873
  376IPC    GL1 4302  27.513  31.039   7.529  0.0532  0.2772 -0.1255
  376IPC    GL2 4303  27.433  31.070   7.214 -0.0801 -0.0769  0.0453
  376IPC    C1B 4304  27.109  31.277   6.899  0.1211  0.1155  0.0222
  376IPC    D2B 4305  26.838  31.440   6.436  0.1149  0.0347 -0.0322
  376IPC    D3B 4306  27.177  31.308   6.342  0.1682 -0.0137 -0.2062
  376IPC    C4B 4307  27.442  31.504   5.954  0.1554  0.0500  0.0106
  377POPC   NC3 4308  24.114  15.920   6.406 -0.1455 -0.3687  0.0089
  377POPC   PO4 4309  24.532  15.777   6.246 -0.1039 -0.1036 -0.0372
  377POPC   GL1 4310  24.485  15.463   5.837  0.0940  0.1708  0.1584
  377POPC   GL2 4311  24.711  15.505   5.823 -0.0054 -0.1353  0.2297
  377POPC   C1A 4312  24.259  15.378   5.473  0.1979 -0.0617  0.4466
  377POPC   D2A 4313  24.392  15.288   4.994 -0.0644 -0.3602  0.0447
  377POPC   C3A 4314  24.817  15.377   4.790  0.2591 -0.0310  0.2351
  377POPC   C4A 4315  25.053  15.329   4.438 -0.2739  0.3173  0.1788
  377POPC   C1B 4316  24.717  15.467   5.381 -0.0517  0.1970 -0.1090
  377POPC   C2B 4317  24.658  15.746   5.007  0.3248 -0.1499 -0.1913
  377POPC   C3B 4318  24.575  15.933   4.656 -0.0558  0.1537  0.1701
  377POPC   C4B 4319  24.168  15.942   4.439  0.1527 -0.2749  0.0184
  378PVSM   NC3 4320  29.920   0.407   7.825  0.2080  0.1900 -0.0120
  378PVSM   PO4 4321  29.611   0.508   7.495 -0.1456 -0.2949  0.0101
  378PVSM   AM1 4322  29.605   0.491   7.066  0.2146 -0.3300  0.0687
  378PVSM   AM2 4323  29.851   0.674   6.887  0.3369 -0.2547 -0.3775
  378PVSM   T1A 4324  29.310   0.291   6.857  0.5896  0.0240  0.1493
  378PVSM   C2A 4325  29.146   0.429   6.474  0.1718  0.0546 -0.1061
  378PVSM   C3A 4326  29.249   0.422   6.053 -0.0062 -0.0120  0.0683
  378PVSM   C1B 4327  30.138   0.363   6.677 -0.2753  0.1604  0.0837
  378PVSM   C2B 4328  30.404   0.495   6.266  0.2070  0.2359  0.2175
  378PVSM   D3B 4329  30.714   0.549   5.916  0.1976  0.0776 -0.2120
  378PVSM   C4B 4330  30.607   0.774   5.576 -0.1321 -0.2011 -0.0741
  379DPCE   AM1 4331   9.426  32.512   4.766  0.1473  0.1957 -0.2139
  379DPCE   AM2 4332   9.603  32.753   4.603  0.3012  0.1421 -0.0905
  379DPCE   T1A 4333   9.238  32.266   5.152 -0.1682 -0.1181  0.0153
  379DPCE   C2A 4334   9.256  32.253   5.694 -0.1367  0.1385 -0.2068
  379DPCE   C3A 4335   9.107  32.620   6.067  0.0914  0.2503  0.1470
  379DPCE   C1B 4336   9.714  32.786   5.035 -0.0139  0.2172  0.1122
  379DPCE   C2B 4337   9.924  32.949   5.450  0.2247  0.3649 -0.1871
  379DPCE   C3B 4338  10.063  33.028   5.849  0.2695 -0.0844 -0.4450
  379DPCE   C4B 4339   9.881  33.284   6.105  0.2207 -0.1775  0.0040
  380DPSM   NC3 4340  18.119   7.439   8.189 -0.2450 -0.1816  0.3238
  380DPSM   PO4 4341  18.409   7.705   7.942  0.1266 -0.0224 -0.0647
  380DPSM   AM1 4342  18.451   7.660   7.639  0.0299  0.0497 -0.2145
  380DPSM   AM2 4343  18.741   7.447   7.602 -0.2354 -0.3446 -0.4081
  380DPSM   T1A 4344  18.149   7.540   7.314 -0.0985  0.2102  0.0686
  380DPSM   C2A 4345  18.179   7.486   6.809 -0.2955  0.1776  0.2431
  380DPSM   C3A 4346  18.175   7.240   6.391  0.0946  0.3488  0.2413
  380DPSM   C1B 4347  18.687   7.364   7.126 -0.2963 -0.2265 -0.2187
  380DPSM   C2B 4348  18.628   7.240   6.694 -0.0757  0.0336  0.2339
  380DPSM   C3B 4349  18.663   7.301   6.258 -0.3107 -0.2685  0.0924
  380DPSM   C4B 4350  18.855   6.935   5.944  0.2014  0.0533  0.2500
  381DVPC   NC3 4351  22.704  26.920   7.639 -0.0313 -0.3586  0.1186
  381DVPC   PO4 4352  22.978  26.883   7.261 -0.3802 -0.0493 -0.1957
  381DVPC   GL1 4353  23.050  26.877   6.839 -0.0236 -0.0883 -0.3483
  381DVPC   GL2 4354  22.822  26.673   6.624 -0.1421  0.0271 -0.2791
  381DVPC   C1A 4355  23.225  26.950   6.292  0.0299 -0.0129  0.1823
  381DVPC   C2A 4356  23.232  26.659   5.860  0.2002 -0.2414 -0.1187
  381DVPC   D3A 4357  23.376  26.512   5.477 -0.1396 -0.1565 -0.1431
  381DVPC   C4A 4358  23.304  26.622   4.966  0.3917 -0.2344  0.0175
  381DVPC   C1B 4359  22.824  26.693   6.115  0.0003  0.0628 -0.1559
  381DVPC   C2B 4360  22.757  26.817   5.680  0.0156  0.3588 -0.0268
  381DVPC   D3B 4361  22.511  26.937   5.401  0.0143  0.1672 -0.2509
  381DVPC   C4B 4362  22.434  26.807   4.971  0.0663  0.0477 -0.1832
  382POPC   NC3 4363  29.714  33.647   8.043  0.3367 -0.2332  0.1427
  382POPC   PO4 4364  30.116  33.523   8.116  0.0357  0.1009 -0.1230
  382POPC   GL1 4365  30.302  33.630   7.694  0.0825  0.3287 -0.0769
  382POPC   GL2 4366  30.492  33.729   7.707  0.2824 -0.0538  0.1440
  382POPC   C1A 4367  30.096  33.549   7.246  0.1562  0.1116 -0.0273
  382POPC   D2A 4368  30.036  33.671   6.793 -0.1956  0.1506 -0.2675
  382POPC   C3A 4369  30.353  33.673   6.448  0.3242 -0.2912  0.1245
  382POPC   C4A 4370  30.694  33.680   6.110 -0.0981 -0.3046 -0.1679
  382POPC   C1B 4371  30.613  33.473   7.301 -0.1991 -0.0639  0.0205
  382POPC   C2B 4372  30.891  33.537   6.986  0.1412  0.2602 -0.1963
  382POPC   C3B 4373  31.305  33.399   6.858  0.0851  0.1702 -0.5278
  382POPC   C4B 4374  31.658  33.090   6.841  0.0408  0.2723 -0.1390
  383DPPC   NC3 4375   2.154  26.613   8.013  0.1399 -0.1839  0.0666
  383DPPC   PO4 4376   1.711  26.754   7.905 -0.2761 -0.0147  0.0592
  383DPPC   GL1 4377   1.951  26.760   7.593  0.2589 -0.0168 -0.0898
  383DPPC   GL2 4378   2.066  27.054   7.628  0.2025  0.2316 -0.0660
  383DPPC   C1A 4379   2.074  26.499   7.315  0.1220  0.4004  0.1469
  383DPPC   C2A 4380   2.159  26.565   6.909  0.1505 -0.2095  0.3424
  383DPPC   C3A 4381   1.909  26.694   6.584  0.0123 -0.0248  0.0192
  383DPPC   C4A 4382   1.828  26.868   6.143 -0.3239  0.1646 -0.0548
  383DPPC   C1B 4383   2.233  27.030   7.240 -0.1077  0.3258  0.2059
  383DPPC   C2B 4384   2.179  27.043   6.775 -0.1155 -0.0662  0.2631
  383DPPC   C3B 4385   2.356  26.888   6.396  0.1804  0.0010  0.3420
  383DPPC   C4B 4386   2.217  26.539   6.193 -0.1908  0.3143  0.2139
  384PIPC   NC3 4387   6.920  20.285   8.637  0.1252 -0.0436  0.0025
  384PIPC   PO4 4388   7.060  20.730   8.506 -0.1732 -0.1219 -0.2316
  384PIPC   GL1 4389   6.848  20.998   8.204 -0.1268 -0.1892 -0.2808
  384PIPC   GL2 4390   6.494  21.118   8.310  0.0580 -0.1245  0.2987
  384PIPC   C1A 4391   6.850  20.917   7.722  0.0973 -0.0581 -0.2363
  384PIPC   D2A 4392   6.912  21.106   7.307 -0.0126 -0.0210 -0.1380
  384PIPC   D3A 4393   6.560  21.082   7.174 -0.1921  0.2263  0.0332
  384PIPC   C4A 4394   6.263  21.471   7.177  0.0198 -0.1043  0.0135
  384PIPC   C1B 4395   6.391  21.101   7.830  0.0149  0.0043 -0.3380
  384PIPC   C2B 4396   6.026  21.241   7.592  0.2822  0.0045 -0.0954
  384PIPC   C3B 4397   5.802  21.213   7.159 -0.0418  0.0735  0.0263
  384PIPC   C4B 4398   5.623  21.191   6.760  0.2182 -0.2641 -0.0286
  385DPPC   NC3 4399  32.274   0.838   7.235 -0.1024 -0.1422  0.1573
  385DPPC   PO4 4400  32.017   0.550   7.051 -0.0703  0.3015  0.2122
  385DPPC   GL1 4401  31.951   0.179   6.721  0.0986  0.1011  0.0380
  385DPPC   GL2 4402  31.668   0.018   6.778 -0.0325  0.0028 -0.0189
  385DPPC   C1A 4403  31.923   0.149   6.324  0.0562 -0.0871  0.2730
  385DPPC   C2A 4404  31.902   0.011   5.962  0.0207  0.1106  0.3668
  385DPPC   C3A 4405  31.832  -0.346   5.965 -0.2758  0.0540  0.1154
  385DPPC   C4A 4406  31.972  -0.444   5.585 -0.0525 -0.3154 -0.0187
  385DPPC   C1B 4407  31.681  -0.319   6.475 -0.0225 -0.2402  0.2339
  385DPPC   C2B 4408  31.523  -0.663   6.173  0.0153 -0.0111  0.5302
  385DPPC   C3B 4409  31.634  -0.820   5.757  0.1204  0.0611 -0.0227
  385DPPC   C4B 4410  31.676  -0.895   5.319 -0.2377 -0.0391 -0.2206
  386IPC    NC3 4411   6.322  13.592   8.541  0.0056 -0.1675  0.0055
  386IPC    PO4 4412   6.134  13.859   8.289 -0.1663  0.0039  0.1830
  386IPC    GL1 4413   6.253  13.909   7.903 -0.1490 -0.3582 -0.1074
  386IPC    GL2 4414   6.498  13.856   7.692  0.1036  0.2226 -0.0099
  386IPC    C1B 4415   6.602  13.809   7.250 -0.2294  0.0676  0.3262
  386IPC    D2B 4416   6.550  13.835   6.745  0.2027 -0.0251 -0.2387
  386IPC    D3B 4417   6.536  13.562   6.622  0.1855 -0.0707 -0.1512
  386IPC    C4B 4418   6.704  13.128   6.886  0.0312 -0.0681  0.4010
  387DPPC   NC3 4419  17.237  26.253   7.277 -0.0236  0.0949  0.1193
  387DPPC   PO4 4420  17.231  26.619   7.516 -0.1626  0.2411  0.0611
  387DPPC   GL1 4421  17.005  26.682   7.181  0.2509 -0.1769  0.3619
  387DPPC   GL2 4422  17.212  26.859   6.941 -0.1716  0.0460 -0.0164
  387DPPC   C1A 4423  16.742  26.961   6.830 -0.0133 -0.0950  0.1742
  387DPPC   C2A 4424  16.742  27.118   6.424  0.0576  0.1491 -0.1739
  387DPPC   C3A 4425  16.811  27.323   6.019 -0.0712 -0.1203  0.2670
  387DPPC   C4A 4426  16.830  27.539   5.551  0.1119 -0.1527  0.0593
  387DPPC   C1B 4427  17.202  26.963   6.613  0.0097  0.1138 -0.1694
  387DPPC   C2B 4428  17.263  26.989   6.228 -0.0908  0.1641 -0.1841
  387DPPC   C3B 4429  17.574  27.145   6.005  0.0999 -0.1224  0.0081
  387DPPC   C4B 4430  17.612  27.671   5.799 -0.0005  0.0698  0.1985
  388DFPC   NC3 4431  23.836   6.848   7.842 -0.0586  0.0860 -0.0039
  388DFPC   PO4 4432  23.402   6.915   8.028 -0.1874  0.0874  0.0465
  388DFPC   GL1 4433  23.389   6.964   7.580  0.1081 -0.0235  0.3394
  388DFPC   GL2 4434  23.612   6.863   7.403 -0.1080 -0.0706 -0.2962
  388DFPC   C1A 4435  23.329   7.085   7.086 -0.2061 -0.3121 -0.1419
  388DFPC   D2A 4436  23.202   6.971   6.619  0.0896 -0.2375 -0.1597
  388DFPC   D3A 4437  22.880   7.079   6.359  0.0494  0.0590 -0.1010
  388DFPC   D4A 4438  22.893   7.486   6.466 -0.0140 -0.1564 -0.1059
  388DFPC   C1B 4439  23.570   6.653   6.903  0.1193  0.2287  0.0327
  388DFPC   D2B 4440  23.459   6.491   6.562  0.3834  0.0801 -0.0341
  388DFPC   D3B 4441  23.656   6.573   6.159  0.1837 -0.0223  0.0384
  388DFPC   D4B 4442  23.688   6.895   6.436 -0.1564  0.0262  0.1435
  389PGSM   NC3 4443   6.061  12.041   7.890  0.1559 -0.1046  0.1851
  389PGSM   PO4 4444   6.389  11.681   8.006 -0.0183  0.0625 -0.0105
  389PGSM   AM1 4445   6.459  11.812   7.606  0.0969 -0.0779 -0.2347
  389PGSM   AM2 4446   6.469  12.117   7.583 -0.1372 -0.1271 -0.2994
  389PGSM   T1A 4447   6.253  11.930   7.217 -0.0556  0.0366 -0.0460
  389PGSM   C2A 4448   6.347  12.001   6.786 -0.0967 -0.3449 -0.1852
  389PGSM   C3A 4449   6.372  12.247   6.385 -0.1066 -0.3174 -0.1922
  389PGSM   C1B 4450   6.684  12.209   7.298 -0.1519 -0.3559  0.0632
  389PGSM   C2B 4451   6.903  12.144   6.879  0.0517 -0.3501  0.3263
  389PGSM   D3B 4452   6.856  12.296   6.492  0.0566  0.0076  0.0389
  389PGSM   C4B 4453   6.866  12.723   6.484  0.4703  0.0091 -0.5647
  389PGSM   C5B 4454   7.083  12.986   6.234 -0.1635  0.1449  0.2883
  390DYPE   NH3 4455   8.551  35.841   8.516  0.2141  0.2530 -0.0447
  390DYPE   PO4 4456   8.682  35.923   8.107  0.2135 -0.2587 -0.0682
  390DYPE   GL1 4457   8.729  35.968   7.697  0.2895 -0.1612 -0.0310
  390DYPE   GL2 4458   8.467  35.765   7.615 -0.3741 -0.0962  0.0290
  390DYPE   C1A 4459   8.843  35.928   7.130  0.0723 -0.0709 -0.2097
  390DYPE   D2A 4460   8.966  36.295   6.916  0.0421 -0.1866  0.3887
  390DYPE   C3A 4461   8.534  36.362   6.932  0.0785 -0.2383 -0.0869
  390DYPE   C1B 4462   8.414  36.028   7.318  0.0774 -0.3358 -0.3113
  390DYPE   D2B 4463   8.761  36.390   7.372 -0.1714 -0.1557  0.0490
  390DYPE   C3B 4464   8.613  36.852   7.486  0.1575  0.0590 -0.0653
  391DTPC   NC3 4465   8.242  14.366   8.251  0.1549  0.0573  0.1855
  391DTPC   PO4 4466   8.192  14.779   8.266  0.0823  0.0842 -0.2843
  391DTPC   GL1 4467   8.171  14.690   7.863 -0.0527 -0.1325 -0.3144
  391DTPC   GL2 4468   8.373  14.503   7.765 -0.0871 -0.0966 -0.0007
  391DTPC   C1A 4469   8.093  14.927   7.414  0.0034  0.0955 -0.0286
  391DTPC   C2A 4470   8.261  15.140   7.081  0.2270  0.1698  0.2039
  391DTPC   C1B 4471   8.156  14.427   7.372  0.2280  0.2518 -0.1203
  391DTPC   C2B 4472   8.104  14.093   7.046  0.1560 -0.2802  0.0924
  392PVSM   NC3 4473  11.788   0.120   8.170 -0.0286 -0.0512  0.0350
  392PVSM   PO4 4474  11.519  -0.211   8.035 -0.0178 -0.0291  0.1227
  392PVSM   AM1 4475  11.459  -0.218   7.550 -0.0720  0.0833 -0.0712
  392PVSM   AM2 4476  11.177  -0.514   7.522  0.5236  0.2274 -0.0291
  392PVSM   T1A 4477  11.726  -0.318   7.222  0.2310  0.1447  0.5165
  392PVSM   C2A 4478  12.044  -0.482   6.952 -0.1508  0.4792 -0.1283
  392PVSM   C3A 4479  12.420  -0.540   6.769  0.0468  0.0175 -0.0325
  392PVSM   C1B 4480  11.285  -0.646   7.139 -0.1118 -0.0905 -0.2456
  392PVSM   C2B 4481  11.596  -0.613   6.836 -0.1070  0.3093  0.4132
  392PVSM   D3B 4482  11.638  -0.572   6.359 -0.1202  0.1756  0.1857
  392PVSM   C4B 4483  11.558  -0.164   6.258  0.0957  0.3139  0.0139
  393DIPC   NC3 4484  23.749  13.422   6.918  0.0675  0.0910 -0.0947
  393DIPC   PO4 4485  23.801  13.175   6.537 -0.0147  0.4074 -0.0976
  393DIPC   GL1 4486  23.534  13.101   6.168 -0.1579  0.0428  0.0785
  393DIPC   GL2 4487  23.197  13.136   6.095 -0.1669  0.0170  0.0968
  393DIPC   C1A 4488  23.611  12.979   5.792  0.0662 -0.2871  0.0163
  393DIPC   D2A 4489  23.570  13.162   5.321 -0.3323 -0.0819 -0.1417
  393DIPC   D3A 4490  23.547  13.485   5.540 -0.1161 -0.0924 -0.2479
  393DIPC   C4A 4491  23.515  13.870   5.297  0.2491 -0.0388  0.1896
  393DIPC   C1B 4492  23.185  13.008   5.607  0.5028 -0.1267 -0.0900
  393DIPC   D2B 4493  22.808  13.177   5.419  0.0812 -0.3264 -0.0068
  393DIPC   D3B 4494  22.721  12.938   5.836 -0.2472 -0.0401 -0.1994
  393DIPC   C4B 4495  22.682  12.735   6.172 -0.2633 -0.2483 -0.1632
  394DVPC   NC3 4496  22.042   2.188   8.417  0.3346  0.1299  0.2919
  394DVPC   PO4 4497  22.171   2.134   8.028  0.1370  0.0286  0.0995
  394DVPC   GL1 4498  22.567   1.985   7.900  0.4306  0.1829 -0.1558
  394DVPC   GL2 4499  22.459   1.597   7.872  0.2125 -0.1927 -0.0967
  394DVPC   C1A 4500  22.903   1.705   7.751  0.0879 -0.1043 -0.0362
  394DVPC   C2A 4501  23.140   1.653   7.434  0.0374 -0.0570  0.0955
  394DVPC   D3A 4502  23.494   1.704   7.149 -0.0407  0.0379 -0.4086
  394DVPC   C4A 4503  23.532   1.437   6.720  0.1158  0.1686 -0.2052
  394DVPC   C1B 4504  22.486   1.703   7.478 -0.2473  0.1068  0.1703
  394DVPC   C2B 4505  22.518   1.558   7.016 -0.1806  0.0186 -0.1118
  394DVPC   D3B 4506  22.972   1.498   6.870 -0.3723 -0.1883 -0.1482
  394DVPC   C4B 4507  23.241   1.880   6.727 -0.1493  0.3303  0.0362
  395DIPC   NC3 4508  24.301  17.980   6.333 -0.0310 -0.0610 -0.3808
  395DIPC   PO4 4509  24.587  18.242   6.323 -0.1233  0.1084 -0.1746
  395DIPC   GL1 4510  24.694  18.137   5.927 -0.4410 -0.2593  0.0541
  395DIPC   GL2 4511  24.557  17.819   5.911 -0.0986 -0.1163 -0.0875
  395DIPC   C1A 4512  24.875  18.099   5.543  0.0234 -0.2061 -0.2612
  395DIPC   D2A 4513  25.063  18.278   5.313  0.1133 -0.3348 -0.1050
  395DIPC   D3A 4514  25.172  18.520   4.941 -0.2128 -0.0617 -0.3724
  395DIPC   C4A 4515  25.546  18.537   4.837  0.0574  0.0063  0.1987
  395DIPC   C1B 4516  24.776  17.556   5.516  0.3893 -0.0749 -0.0307
  395DIPC   D2B 4517  24.703  17.180   5.273 -0.3438  0.0144  0.0503
  395DIPC   D3B 4518  24.737  17.457   4.864  0.0022 -0.0546  0.1222
  395DIPC   C4B 4519  25.178  17.361   4.609  0.1429  0.0761  0.0072
  396DVPC   NC3 4520  35.019  32.301   7.029  0.1065  0.1646 -0.0305
  396DVPC   PO4 4521  34.714  32.657   6.940  0.2169 -0.1510  0.1362
  396DVPC   GL1 4522  34.936  32.692   6.564 -0.1378 -0.0265 -0.3758
  396DVPC   GL2 4523  35.255  32.596   6.520 -0.0815  0.0652 -0.0328
  396DVPC   C1A 4524  34.913  32.470   6.154  0.0342  0.2337 -0.0099
  396DVPC   C2A 4525  35.159  32.151   5.886 -0.0265 -0.0410 -0.0422
  396DVPC   D3A 4526  35.518  32.116   5.552  0.0548 -0.1442 -0.1398
  396DVPC   C4A 4527  35.332  32.161   5.156  0.0043 -0.1163  0.4250
  396DVPC   C1B 4528  35.288  32.932   6.137 -0.0488 -0.3250  0.1775
  396DVPC   C2B 4529  35.525  32.997   5.706  0.0070 -0.2027 -0.1149
  396DVPC   D3B 4530  36.008  32.959   5.767  0.1097 -0.0689  0.1955
  396DVPC   C4B 4531  36.046  32.687   6.076 -0.0895  0.2675  0.1429
  397IPC    NC3 4532  24.865  35.324   8.571 -0.0284 -0.1828  0.0521
  397IPC    PO4 4533  24.891  35.287   8.148  0.1697  0.0410 -0.0282
  397IPC    GL1 4534  24.969  35.738   7.964 -0.0850 -0.0552  0.0592
  397IPC    GL2 4535  25.122  35.743   7.735 -0.0000 -0.4158  0.1689
  397IPC    C1B 4536  25.177  35.757   7.388 -0.1063  0.4224 -0.1007
  397IPC    D2B 4537  25.118  35.478   7.057  0.1099  0.0375 -0.0181
  397IPC    D3B 4538  24.831  35.214   6.824  0.0172  0.0356  0.0235
  397IPC    C4B 4539  24.455  35.207   6.661 -0.2982  0.0626 -0.1742
  398DPSM   NC3 4540  17.097  35.933   8.133 -0.0575  0.2900  0.0576
  398DPSM   PO4 4541  17.530  35.921   7.900 -0.1779 -0.1401 -0.0609
  398DPSM   AM1 4542  17.372  35.612   7.451 -0.1329  0.1152  0.0055
  398DPSM   AM2 4543  17.265  35.344   7.447  0.0534  0.0302 -0.1665
  398DPSM   T1A 4544  17.409  35.689   6.967  0.0806 -0.3645  0.2302
  398DPSM   C2A 4545  17.325  35.640   6.501 -0.0358  0.2814  0.1862
  398DPSM   C3A 4546  17.053  35.619   6.182 -0.0380 -0.3186  0.1917
  398DPSM   C1B 4547  17.241  35.211   7.052 -0.0604 -0.2538  0.1436
  398DPSM   C2B 4548  17.389  34.996   6.694  0.3301 -0.0247  0.1717
  398DPSM   C3B 4549  17.567  34.791   6.313 -0.1004  0.0406  0.0530
  398DPSM   C4B 4550  17.509  34.664   5.945 -0.1287 -0.3609 -0.2850
  399DPPC   NC3 4551  16.414  29.735   7.243  0.0418 -0.4614 -0.2275
  399DPPC   PO4 4552  16.803  29.916   7.173  0.1758  0.0335 -0.1016
  399DPPC   GL1 4553  16.742  30.043   6.876 -0.0725 -0.2090  0.0138
  399DPPC   GL2 4554  16.415  29.953   6.725  0.0585  0.1669 -0.1778
  399DPPC   C1A 4555  16.934  30.339   6.618  0.0791  0.0916 -0.0740
  399DPPC   C2A 4556  17.108  30.402   6.130 -0.1282 -0.2240 -0.1653
  399DPPC   C3A 4557  17.299  30.537   5.779  0.2501  0.1165 -0.0352
  399DPPC   C4A 4558  17.680  30.569   5.655  0.2591 -0.0804  0.0911
  399DPPC   C1B 4559  16.455  30.301   6.540 -0.0221 -0.0262  0.2368
  399DPPC   C2B 4560  16.701  30.638   6.295 -0.0363  0.0824 -0.0336
  399DPPC   C3B 4561  16.919  30.861   5.955  0.0236  0.0743 -0.1613
  399DPPC   C4B 4562  17.136  31.080   5.626 -0.3417  0.0028  0.0667
  400DPPC   NC3 4563   1.999   0.782   7.729  0.3478  0.0741  0.0750
  400DPPC   PO4 4564   1.873   0.661   7.478  0.0227  0.2432 -0.0210
  400DPPC   GL1 4565   2.067   0.867   7.153 -0.2759 -0.1323 -0.0972
  400DPPC   GL2 4566   2.102   0.566   7.033 -0.1699  0.4174  0.1811
  400DPPC   C1A 4567   1.993   0.999   6.735  0.2543 -0.0826  0.2775
  400DPPC   C2A 4568   2.061   0.916   6.224 -0.1227  0.0799 -0.4101
  400DPPC   C3A 4569   2.177   1.026   5.867  0.3324 -0.1734  0.2059
  400DPPC   C4A 4570   2.097   1.051   5.487 -0.3781 -0.2802 -0.3492
  400DPPC   C1B 4571   2.131   0.091   6.820  0.3601 -0.1287 -0.2644
  400DPPC   C2B 4572   1.937  -0.129   6.413  0.2147 -0.1132  0.1755
  400DPPC   C3B 4573   2.093  -0.120   6.086 -0.1293  0.1223 -0.2448
  400DPPC   C4B 4574   2.070  -0.046   5.748 -0.1243 -0.0808  0.1973
  401DPSM   NC3 4575  25.359  10.251   7.622  0.2807  0.0698  0.3237
  401DPSM   PO4 4576  25.416  10.424   7.109 -0.2234  0.1562  0.1747
  401DPSM   AM1 4577  25.125  10.147   6.901 -0.1144 -0.0937  0.2548
  401DPSM   AM2 4578  24.847  10.254   6.840 -0.0863 -0.1265  0.0253
  401DPSM   T1A 4579  25.078   9.744   6.617  0.0984 -0.0690  0.3451
  401DPSM   C2A 4580  25.103   9.487   6.221  0.1371  0.0337  0.2365
  401DPSM   C3A 4581  25.354   9.249   6.047 -0.3893  0.1048 -0.0728
  401DPSM   C1B 4582  24.808  10.211   6.358 -0.0463 -0.4858 -0.2893
  401DPSM   C2B 4583  25.006  10.617   6.060  0.0785 -0.0425 -0.1209
  401DPSM   C3B 4584  25.208  10.676   5.717 -0.1247  0.0340 -0.0016
  401DPSM   C4B 4585  25.274  10.473   5.315  0.1446 -0.1170 -0.1030
  402DPPC   NC3 4586  12.037  19.329   7.383  0.0632 -0.2568  0.0246
  402DPPC   PO4 4587  11.767  19.663   7.566  0.2607  0.0680 -0.0668
  402DPPC   GL1 4588  11.379  19.940   7.422  0.3497  0.2137 -0.2354
  402DPPC   GL2 4589  11.454  19.761   7.118 -0.1179 -0.0485  0.1745
  402DPPC   C1A 4590  10.981  19.836   7.129  0.1380  0.2637 -0.1502
  402DPPC   C2A 4591  10.987  19.826   6.689 -0.0564 -0.0025  0.0226
  402DPPC   C3A 4592  10.970  19.755   6.317 -0.2318  0.1145  0.0327
  402DPPC   C4A 4593  10.803  19.579   5.989  0.2289 -0.0487  0.1018
  402DPPC   C1B 4594  11.403  20.042   6.815 -0.0345 -0.0642 -0.0449
  402DPPC   C2B 4595  11.349  20.117   6.413  0.0067  0.1167  0.1020
  402DPPC   C3B 4596  11.296  20.281   6.036  0.2863  0.0381 -0.1780
  402DPPC   C4B 4597  11.607  20.488   5.773  0.0864 -0.1112 -0.4144
  403LCA    COO 4598  32.702   9.528   5.703  0.1208  0.0232  0.0710
  403LCA     C1 4599  32.724   9.707   5.279  0.0488 -0.2264 -0.2343
  403LCA     C2 4600  32.711   9.854   4.900 -0.3226 -0.1197  0.2516
  403LCA     C3 4601  32.722   9.957   4.462 -0.3286 -0.3546 -0.1204
  404DPPC   NC3 4602  21.516  22.841   6.450  0.4194  0.0153  0.1158
  404DPPC   PO4 4603  21.870  23.089   6.465 -0.0702  0.3581 -0.0474
  404DPPC   GL1 4604  21.886  23.017   6.019  0.0293 -0.0683  0.0621
  404DPPC   GL2 4605  21.595  23.049   5.932 -0.3329 -0.0457 -0.0159
  404DPPC   C1A 4606  22.107  22.825   5.712 -0.2902 -0.1775  0.1995
  404DPPC   C2A 4607  22.107  22.817   5.166  0.0176  0.1645  0.0936
  404DPPC   C3A 4608  22.078  22.583   4.854 -0.0736 -0.4207 -0.1141
  404DPPC   C4A 4609  22.359  22.365   4.689  0.1789  0.2632  0.0108
  404DPPC   C1B 4610  21.708  23.009   5.426 -0.3251 -0.2742 -0.2282
  404DPPC   C2B 4611  21.897  23.387   5.236 -0.0276  0.2156  0.0803
  404DPPC   C3B 4612  22.031  23.757   5.244  0.1661  0.1295  0.1042
  404DPPC   C4B 4613  21.844  23.974   5.539 -0.2327 -0.0792  0.1321
  405PUPE   NH3 4614  18.981  18.389   6.896  0.0544 -0.0074 -0.0985
  405PUPE   PO4 4615  19.279  18.744   6.882 -0.4650  0.0120  0.1559
  405PUPE   GL1 4616  19.392  18.425   6.544 -0.2492  0.0008 -0.1363
  405PUPE   GL2 4617  19.123  18.307   6.393 -0.0843 -0.1294 -0.1396
  405PUPE   D1A 4618  19.562  18.059   6.295 -0.0111 -0.1294 -0.0977
  405PUPE   D2A 4619  19.358  17.726   6.228  0.0254  0.0812 -0.0488
  405PUPE   D3A 4620  19.154  18.031   5.959 -0.0415 -0.2524  0.0247
  405PUPE   D4A 4621  19.483  17.839   5.775 -0.2003 -0.1990  0.0281
  405PUPE   D5A 4622  19.104  17.958   5.444  0.2314  0.0016 -0.2114
  405PUPE   C1B 4623  18.992  18.492   6.021  0.1083  0.0115 -0.3081
  405PUPE   C2B 4624  18.840  18.404   5.653  0.0415  0.2871 -0.0378
  405PUPE   C3B 4625  18.854  18.366   5.156  0.3529 -0.0224  0.1292
  405PUPE   C4B 4626  18.717  18.056   4.847 -0.0666  0.1169 -0.1226
  406PVSM   NC3 4627  14.093  31.506   8.700  0.2260  0.1672 -0.0380
  406PVSM   PO4 4628  14.359  31.630   8.362  0.0968 -0.1775 -0.3333
  406PVSM   AM1 4629  14.294  31.849   7.882  0.0573 -0.1297 -0.0686
  406PVSM   AM2 4630  13.945  32.046   7.809 -0.0152  0.5336 -0.2278
  406PVSM   T1A 4631  14.189  31.673   7.458 -0.0009 -0.1140 -0.0330
  406PVSM   C2A 4632  14.100  31.776   7.059  0.2398 -0.0700 -0.1750
  406PVSM   C3A 4633  13.826  31.717   6.641  0.0031 -0.0674  0.1378
  406PVSM   C1B 4634  13.893  32.170   7.354 -0.2042 -0.3039 -0.0491
  406PVSM   C2B 4635  14.043  32.266   6.964  0.4492  0.2427 -0.0585
  406PVSM   D3B 4636  14.340  32.465   6.764  0.0017 -0.0577 -0.0980
  406PVSM   C4B 4637  14.666  32.504   6.874 -0.0032  0.0245  0.1158
  407PVSM   NC3 4638  13.351   4.438   8.469  0.3172  0.1970 -0.2160
  407PVSM   PO4 4639  13.239   4.424   8.026  0.2306  0.0081 -0.1421
  407PVSM   AM1 4640  13.336   4.526   7.707  0.1146  0.1437  0.0705
  407PVSM   AM2 4641  13.150   4.743   7.511  0.2556 -0.2154 -0.1726
  407PVSM   T1A 4642  13.417   4.414   7.246  0.0384 -0.2738 -0.0105
  407PVSM   C2A 4643  13.648   4.674   6.887  0.0703 -0.0045 -0.0330
  407PVSM   C3A 4644  13.772   4.830   6.449 -0.0308  0.1483 -0.1466
  407PVSM   C1B 4645  13.224   4.953   7.146  0.1104  0.1139  0.0786
  407PVSM   C2B 4646  13.231   4.866   6.720 -0.0013  0.0346 -0.1848
  407PVSM   D3B 4647  13.119   4.936   6.311 -0.0828  0.3010  0.0058
  407PVSM   C4B 4648  12.951   5.278   6.244 -0.1159 -0.2077  0.0070
  408DPPC   NC3 4649   7.627  33.305   8.139  0.0896 -0.0422 -0.2045
  408DPPC   PO4 4650   7.332  33.413   7.813  0.1672 -0.1662  0.0158
  408DPPC   GL1 4651   7.538  33.327   7.398  0.0360 -0.0272 -0.0011
  408DPPC   GL2 4652   7.326  33.269   7.256  0.0649  0.0933  0.0723
  408DPPC   C1A 4653   7.768  33.582   7.134  0.2872 -0.1072  0.1494
  408DPPC   C2A 4654   7.788  33.681   6.687  0.1432 -0.0463 -0.2522
  408DPPC   C3A 4655   7.826  33.423   6.376 -0.0474  0.1053 -0.0782
  408DPPC   C4A 4656   7.707  33.034   6.077 -0.1000 -0.0288  0.0314
  408DPPC   C1B 4657   7.261  33.638   6.978 -0.4265  0.1784  0.4045
  408DPPC   C2B 4658   7.345  33.770   6.616 -0.1902 -0.0273  0.0123
  408DPPC   C3B 4659   7.699  33.922   6.233 -0.1079 -0.0859 -0.2598
  408DPPC   C4B 4660   7.631  33.922   5.850  0.0563 -0.0430  0.2071
  409PAPC   NC3 4661  29.114  19.808   6.969  0.0472  0.0749  0.2242
  409PAPC   PO4 4662  28.754  19.972   7.097  0.1238 -0.1543 -0.0378
  409PAPC   GL1 4663  28.541  19.799   6.747 -0.1292 -0.0139 -0.4132
  409PAPC   GL2 4664  28.691  19.487   6.808  0.2410 -0.1172  0.0624
  409PAPC   D1A 4665  28.276  20.021   6.462  0.0205  0.2069 -0.0628
  409PAPC   D2A 4666  28.361  20.378   6.318 -0.1000 -0.2234  0.0373
  409PAPC   D3A 4667  28.113  20.374   5.949 -0.2955  0.0266 -0.1750
  409PAPC   D4A 4668  27.700  20.612   5.994  0.1649 -0.0958 -0.0986
  409PAPC   C5A 4669  27.492  20.838   5.639 -0.2100 -0.0991 -0.0522
  409PAPC   C1B 4670  28.841  19.321   6.374 -0.2845  0.2697  0.1136
  409PAPC   C2B 4671  28.716  19.356   5.917 -0.1473 -0.2424  0.1241
  409PAPC   C3B 4672  28.604  19.359   5.490  0.1367 -0.0276  0.1524
  409PAPC   C4B 4673  28.271  19.486   5.341  0.1331  0.0663  0.2706
  410PEPC   NC3 4674  14.117  14.087   7.850 -0.2797 -0.2892  0.0484
  410PEPC   PO4 4675  13.883  14.143   7.475  0.0141  0.0916  0.1809
  410PEPC   GL1 4676  13.839  14.145   7.119  0.2185 -0.1631 -0.2677
  410PEPC   GL2 4677  14.024  14.020   6.871 -0.3147 -0.2928  0.1887
  410PEPC   C1A 4678  13.582  14.184   6.748  0.1598 -0.2580 -0.0122
  410PEPC   C2A 4679  13.501  14.226   6.281  0.4927 -0.1976  0.4605
  410PEPC   D3A 4680  13.342  14.113   5.843  0.1814  0.3228  0.0923
  410PEPC   D4A 4681  13.476  13.744   5.995  0.0882 -0.1689  0.1051
  410PEPC   C5A 4682  13.317  13.368   5.700  0.1253  0.1658  0.1017
  410PEPC   C1B 4683  14.000  14.256   6.455  0.3615  0.1842  0.1316
  410PEPC   C2B 4684  14.301  14.540   6.296  0.1127  0.1347 -0.0722
  410PEPC   C3B 4685  14.634  14.890   6.302  0.2786  0.3883  0.0626
  410PEPC   C4B 4686  14.604  14.999   5.873  0.0738  0.2041  0.1755
  411DVPC   NC3 4687   8.157   0.376   8.616  0.0975 -0.0351 -0.1540
  411DVPC   PO4 4688   7.804   0.698   8.430  0.2890  0.2113 -0.0510
  411DVPC   GL1 4689   7.654   0.739   7.999  0.1135 -0.1507  0.2280
  411DVPC   GL2 4690   7.448   0.909   7.986 -0.0539 -0.0633 -0.0791
  411DVPC   C1A 4691   7.697   0.383   7.600 -0.1027 -0.1082 -0.1776
  411DVPC   C2A 4692   7.515   0.304   7.215 -0.1820  0.1195 -0.1749
  411DVPC   D3A 4693   7.463   0.400   6.907  0.1581 -0.0059 -0.1378
  411DVPC   C4A 4694   7.524   0.163   6.608 -0.0244  0.0153  0.0351
  411DVPC   C1B 4695   7.366   0.916   7.505  0.2513 -0.2158 -0.3245
  411DVPC   C2B 4696   7.343   0.925   7.082  0.1795 -0.1275 -0.1932
  411DVPC   D3B 4697   7.177   1.106   6.694  0.1680 -0.2152  0.0322
  411DVPC   C4B 4698   6.816   0.920   6.481  0.0926 -0.2335  0.0046
  412DUPE   NH3 4699  30.065   7.818   6.520 -0.2020  0.0294  0.0815
  412DUPE   PO4 4700  30.124   8.147   6.715  0.2004 -0.0507 -0.1992
  412DUPE   GL1 4701  29.949   8.350   6.405  0.2339 -0.1927 -0.3515
  412DUPE   GL2 4702  29.733   8.235   6.326  0.0060  0.6206  0.2284
  412DUPE   D1A 4703  30.020   8.180   5.890  0.0783 -0.3044  0.0107
  412DUPE   D2A 4704  30.224   8.111   5.473 -0.1662  0.2162 -0.2852
  412DUPE   D3A 4705  29.930   8.318   5.193  0.0333  0.0552 -0.1227
  412DUPE   D4A 4706  30.402   8.303   4.983  0.0073  0.3324  0.1578
  412DUPE   D5A 4707  30.225   7.965   4.928 -0.1184  0.0590  0.0616
  412DUPE   D1B 4708  29.498   8.408   6.046 -0.0882  0.1137 -0.2880
  412DUPE   D2B 4709  29.342   8.028   5.890 -0.0222 -0.0177 -0.0659
  412DUPE   D3B 4710  29.562   8.052   5.477 -0.0019  0.0523  0.0596
  412DUPE   D4B 4711  29.389   8.219   5.179 -0.2044 -0.0322  0.0205
  412DUPE   D5B 4712  29.119   8.479   5.106  0.0513  0.0301  0.0549
  413DYPC   NC3 4713  15.401  21.816   7.274 -0.0126 -0.0642  0.0685
  413DYPC   PO4 4714  15.105  22.117   7.315 -0.3769 -0.0820 -0.1898
  413DYPC   GL1 4715  14.980  22.033   6.962 -0.0260  0.0323 -0.2073
  413DYPC   GL2 4716  15.271  22.003   6.665 -0.0023  0.1571 -0.1169
  413DYPC   C1A 4717  14.804  21.850   6.588  0.0870 -0.2214  0.1087
  413DYPC   D2A 4718  14.599  21.971   6.186 -0.0559 -0.1214 -0.1420
  413DYPC   C3A 4719  14.660  22.311   6.108  0.1832  0.0320  0.2022
  413DYPC   C1B 4720  15.226  21.650   6.313 -0.1851  0.2760  0.0117
  413DYPC   D2B 4721  14.955  21.566   6.080 -0.0081 -0.2400 -0.1103
  413DYPC   C3B 4722  14.783  21.194   5.776  0.1220  0.1545  0.0754
  414PIPC   NC3 4723  14.346  31.283   7.943  0.0054 -0.7880  0.0472
  414PIPC   PO4 4724  14.733  31.208   8.036 -0.1723 -0.1417  0.0707
  414PIPC   GL1 4725  14.862  31.407   7.550  0.0235  0.2530 -0.0622
  414PIPC   GL2 4726  15.167  31.596   7.672  0.1254  0.0280  0.0440
  414PIPC   C1A 4727  14.675  31.645   7.379 -0.1856  0.0991 -0.0822
  414PIPC   D2A 4728  14.810  31.563   7.024  0.1645 -0.1620 -0.1264
  414PIPC   D3A 4729  14.857  31.321   6.690  0.0387  0.0584  0.3266
  414PIPC   C4A 4730  15.079  31.462   6.397  0.0029  0.0138  0.0446
  414PIPC   C1B 4731  15.192  31.640   7.299 -0.1878  0.3708 -0.1294
  414PIPC   C2B 4732  15.239  31.573   6.872  0.0947  0.2903 -0.2128
  414PIPC   C3B 4733  15.574  31.529   6.495  0.0470  0.1101 -0.0613
  414PIPC   C4B 4734  15.829  31.923   6.345  0.0295  0.2420 -0.0306
  415PIPC   NC3 4735  10.368  35.574   8.314 -0.2616 -0.0618  0.1165
  415PIPC   PO4 4736   9.959  35.575   8.257  0.2752  0.1130  0.0585
  415PIPC   GL1 4737   9.735  35.855   7.926  0.3990 -0.1094 -0.0047
  415PIPC   GL2 4738   9.683  35.722   7.655  0.0368  0.3655 -0.2377
  415PIPC   C1A 4739   9.450  36.108   7.557  0.2457  0.1509 -0.3138
  415PIPC   D2A 4740   9.242  36.412   7.444  0.2914 -0.1946  0.3006
  415PIPC   D3A 4741   9.444  36.234   7.080 -0.2979 -0.0848  0.3365
  415PIPC   C4A 4742   9.858  36.270   7.238 -0.2269 -0.3210 -0.2663
  415PIPC   C1B 4743   9.948  35.765   7.338  0.0700 -0.3398 -0.2325
  415PIPC   C2B 4744   9.877  35.887   6.917 -0.3843 -0.2117 -0.1491
  415PIPC   C3B 4745  10.096  36.106   6.543 -0.0343  0.1793 -0.3102
  415PIPC   C4B 4746  10.281  35.910   6.255 -0.3322 -0.1919 -0.1611
  416PGSM   NC3 4747  22.019  29.118   7.293 -0.0450  0.2092 -0.1240
  416PGSM   PO4 4748  22.275  29.384   7.459  0.1038  0.0362 -0.1495
  416PGSM   AM1 4749  22.437  29.370   7.050  0.0287 -0.2034  0.3149
  416PGSM   AM2 4750  22.751  29.280   6.923 -0.0526 -0.0165 -0.0257
  416PGSM   T1A 4751  22.437  29.193   6.621  0.1624  0.1603  0.0780
  416PGSM   C2A 4752  22.561  29.055   6.338 -0.0479 -0.0196 -0.3182
  416PGSM   C3A 4753  22.437  29.091   5.951  0.0769  0.2571  0.1644
  416PGSM   C1B 4754  22.720  29.614   6.600  0.2110  0.0779 -0.3163
  416PGSM   C2B 4755  22.723  29.556   6.121 -0.1857  0.0718  0.0261
  416PGSM   D3B 4756  22.567  29.644   5.790  0.1950  0.1509  0.0593
  416PGSM   C4B 4757  22.578  29.267   5.468 -0.3092  0.2602 -0.0529
  416PGSM   C5B 4758  22.925  29.058   5.271  0.1244  0.3882  0.2718
  417DPPC   NC3 4759  34.525  29.564   7.282 -0.1123 -0.4369  0.2003
  417DPPC   PO4 4760  34.909  29.638   7.080 -0.1758 -0.1543 -0.2928
  417DPPC   GL1 4761  34.717  29.651   6.732 -0.2227  0.0730  0.0654
  417DPPC   GL2 4762  34.630  29.310   6.717 -0.0649 -0.1818  0.0709
  417DPPC   C1A 4763  34.448  29.567   6.374 -0.1258  0.1449 -0.1302
  417DPPC   C2A 4764  34.123  29.635   6.015  0.3327 -0.0963 -0.1967
  417DPPC   C3A 4765  33.758  29.712   5.811 -0.0545  0.0336 -0.4332
  417DPPC   C4A 4766  33.367  29.911   5.721 -0.2266  0.0904 -0.1325
  417DPPC   C1B 4767  34.824  29.116   6.426  0.3364  0.2813 -0.3352
  417DPPC   C2B 4768  34.951  28.834   6.157 -0.0952  0.3597 -0.0193
  417DPPC   C3B 4769  34.911  28.663   5.862  0.0815  0.3436 -0.0867
  417DPPC   C4B 4770  34.725  28.287   5.841 -0.0894 -0.0818  0.2579
  418DTPC   NC3 4771   5.777  25.405   8.140  0.2243  0.1522  0.1588
  418DTPC   PO4 4772   6.016  25.757   8.201 -0.0074 -0.0911  0.1554
  418DTPC   GL1 4773   6.319  25.548   7.952  0.0321 -0.0244  0.1453
  418DTPC   GL2 4774   6.437  25.685   7.651 -0.1348  0.1419 -0.1805
  418DTPC   C1A 4775   6.409  25.156   7.778  0.2760  0.0121  0.2926
  418DTPC   C2A 4776   6.473  24.846   7.469  0.2011  0.0844  0.1801
  418DTPC   C1B 4777   6.234  25.345   7.370 -0.0924  0.1861  0.3942
  418DTPC   C2B 4778   5.952  24.998   7.524 -0.1385  0.0737 -0.1068
  419DBSM   NC3 4779  32.858  10.124   6.626 -0.2290  0.2572  0.2384
  419DBSM   PO4 4780  32.512  10.362   6.492  0.1516 -0.0318  0.1727
  419DBSM   AM1 4781  32.447  10.204   6.129 -0.0271  0.0507  0.2318
  419DBSM   AM2 4782  32.438   9.967   6.027  0.1832  0.0869  0.3121
  419DBSM   T1A 4783  32.608  10.389   5.755  0.1808  0.1897  0.1823
  419DBSM   C2A 4784  32.801  10.228   5.377 -0.1102  0.1914 -0.5325
  419DBSM   C3A 4785  32.969  10.268   5.051  0.1336 -0.0985  0.0474
  419DBSM   C4A 4786  32.946  10.685   4.716  0.0079  0.0198 -0.2515
  419DBSM   C1B 4787  32.329  10.000   5.572  0.1676 -0.2206 -0.2940
  419DBSM   C2B 4788  32.239   9.837   5.139 -0.2031  0.0739  0.2040
  419DBSM   C3B 4789  32.308   9.573   4.821 -0.2429  0.0235  0.2163
  419DBSM   C4B 4790  32.346   9.097   4.729 -0.1416  0.0622 -0.1418
  419DBSM   C5B 4791  32.195   8.766   4.491 -0.1259  0.3700 -0.1248
  420DXSM   NC3 4792  16.652   6.678   7.958 -0.0383 -0.3302 -0.1155
  420DXSM   PO4 4793  16.890   6.430   8.053 -0.2063 -0.0444  0.6104
  420DXSM   AM1 4794  17.045   6.602   7.624 -0.0889  0.0295  0.1614
  420DXSM   AM2 4795  17.387   6.660   7.580  0.1252  0.1784  0.1978
  420DXSM   T1A 4796  16.896   6.622   7.129 -0.0958 -0.0821  0.3315
  420DXSM   C2A 4797  16.585   6.635   6.741  0.1625 -0.0357  0.4697
  420DXSM   C3A 4798  16.590   6.856   6.402 -0.2183  0.0306  0.0979
  420DXSM   C4A 4799  16.619   7.321   6.160 -0.0894 -0.0254  0.0290
  420DXSM   C5A 4800  16.251   7.515   6.032  0.1344  0.0691  0.0855
  420DXSM   C1B 4801  17.430   6.662   7.107  0.1903 -0.2434 -0.2176
  420DXSM   C2B 4802  17.665   6.651   6.804 -0.0847  0.1057  0.0760
  420DXSM   C3B 4803  18.066   6.430   6.534 -0.1967  0.1570 -0.1403
  420DXSM   C4B 4804  18.371   6.379   6.142  0.0819 -0.0476 -0.0779
  420DXSM   C5B 4805  18.767   6.448   5.992  0.0481 -0.1543  0.0092
  420DXSM   C6B 4806  19.080   6.465   5.763  0.1724  0.0415  0.0173
  421PVSM   NC3 4807  26.575   5.129   7.595  0.3522  0.0616 -0.1258
  421PVSM   PO4 4808  26.413   4.680   7.690  0.0866  0.0600 -0.2622
  421PVSM   AM1 4809  26.018   4.831   7.406 -0.2743 -0.2662  0.3721
  421PVSM   AM2 4810  25.715   5.022   7.436  0.0545  0.1103 -0.1127
  421PVSM   T1A 4811  25.911   4.926   6.953 -0.3342 -0.1235  0.1045
  421PVSM   C2A 4812  26.242   5.003   6.567  0.2918  0.1446  0.1868
  421PVSM   C3A 4813  26.607   4.919   6.233  0.0975 -0.3026  0.4311
  421PVSM   C1B 4814  25.624   5.332   7.029  0.0139 -0.1130  0.2169
  421PVSM   C2B 4815  25.751   5.374   6.656  0.0018 -0.0750  0.2320
  421PVSM   D3B 4816  25.802   5.058   6.324 -0.1607 -0.0615 -0.0164
  421PVSM   C4B 4817  26.112   5.091   6.110 -0.0486 -0.2173 -0.1179
  422IPC    NC3 4818  13.626  28.301   8.382  0.0038  0.0387  0.0132
  422IPC    PO4 4819  13.809  28.123   8.018 -0.0616 -0.1481 -0.2194
  422IPC    GL1 4820  13.648  28.260   7.711 -0.1407 -0.0011 -0.0156
  422IPC    GL2 4821  13.375  28.283   7.584  0.0888 -0.1177 -0.0193
  422IPC    C1B 4822  13.103  28.394   7.276  0.1757  0.1008 -0.0857
  422IPC    D2B 4823  13.117  28.480   6.877  0.1116 -0.0025 -0.1521
  422IPC    D3B 4824  12.939  28.263   6.560  0.2104  0.1740 -0.1265
  422IPC    C4B 4825  12.706  28.233   6.261 -0.0850  0.0245  0.0070
  423DVPE   NH3 4826  19.233  27.619   7.426  0.0792 -0.1893  0.0062
  423DVPE   PO4 4827  19.509  27.774   7.129  0.1447  0.2202 -0.0629
  423DVPE   GL1 4828  19.723  27.912   6.752  0.1827 -0.1495 -0.0042
  423DVPE   GL2 4829  19.701  28.260   6.661  0.0370 -0.3432 -0.3293
  423DVPE   C1A 4830  19.800  28.015   6.200  0.2391  0.0569  0.1952
  423DVPE   C2A 4831  19.840  27.910   5.839  0.0389 -0.0030  0.0075
  423DVPE   D3A 4832  19.845  28.270   5.458 -0.2934 -0.4577  0.1746
  423DVPE   C4A 4833  19.464  28.379   5.343  0.0401  0.4060 -0.1926
  423DVPE   C1B 4834  19.638  28.468   6.212 -0.3242 -0.0270  0.0066
  423DVPE   C2B 4835  19.778  28.636   5.828 -0.1217 -0.1777  0.0009
  423DVPE   D3B 4836  20.127  28.732   5.581 -0.0759 -0.0175  0.1714
  423DVPE   C4B 4837  20.572  28.616   5.690  0.1743 -0.0577  0.0878
  424DTPC   NC3 4838  15.870  15.069   7.591 -0.0274  0.1162 -0.0311
  424DTPC   PO4 4839  15.643  14.807   7.333  0.0787 -0.0247  0.2021
  424DTPC   GL1 4840  15.679  14.881   6.919  0.1869  0.2859 -0.1621
  424DTPC   GL2 4841  15.451  15.055   6.832  0.2097 -0.1428 -0.1181
  424DTPC   C1A 4842  15.618  14.998   6.408  0.0440  0.0398 -0.0419
  424DTPC   C2A 4843  15.575  14.861   6.018  0.0250  0.0762 -0.2383
  424DTPC   C1B 4844  15.215  14.707   6.700 -0.1414  0.0128  0.1323
  424DTPC   C2B 4845  15.315  14.497   6.282  0.1009  0.0080 -0.0228
  425DTPC   NC3 4846   6.675  35.639   8.028 -0.2314 -0.2095  0.0050
  425DTPC   PO4 4847   6.490  35.994   7.891 -0.0163  0.0633  0.2905
  425DTPC   GL1 4848   6.450  36.317   7.455 -0.1060 -0.0670  0.0713
  425DTPC   GL2 4849   6.749  36.479   7.420  0.0822  0.0891 -0.0667
  425DTPC   C1A 4850   6.508  36.486   6.946  0.0625  0.0203  0.0917
  425DTPC   C2A 4851   6.450  36.639   6.552  0.1736  0.1008  0.0766
  425DTPC   C1B 4852   7.049  36.689   7.205  0.1874  0.0125  0.0201
  425DTPC   C2B 4853   7.058  36.802   6.764 -0.2098  0.6786 -0.0771
  426DPSM   NC3 4854   4.980  35.203   8.188 -0.0326  0.0261 -0.1253
  426DPSM   PO4 4855   4.985  35.125   7.869  0.0484  0.1543  0.3132
  426DPSM   AM1 4856   4.754  35.211   7.554  0.1822 -0.0335  0.0089
  426DPSM   AM2 4857   4.676  35.494   7.476 -0.1555  0.0569 -0.0205
  426DPSM   T1A 4858   4.642  35.034   7.291 -0.0240  0.1982  0.0853
  426DPSM   C2A 4859   4.817  35.037   6.932  0.2321  0.3432  0.0105
  426DPSM   C3A 4860   4.698  34.838   6.569 -0.0237  0.1998  0.1942
  426DPSM   C1B 4861   4.705  35.583   7.068  0.1073  0.1840  0.1327
  426DPSM   C2B 4862   4.948  35.531   6.825  0.0436  0.1275  0.2456
  426DPSM   C3B 4863   4.989  35.254   6.424 -0.0932  0.1582 -0.3021
  426DPSM   C4B 4864   5.128  35.020   6.055 -0.4079 -0.1433  0.0579
  427DPPC   NC3 4865  18.327  10.793   7.522 -0.1759 -0.1892  0.2085
  427DPPC   PO4 4866  18.270  10.457   7.244 -0.1107  0.1067 -0.0565
  427DPPC   GL1 4867  18.052  10.783   7.092 -0.1594 -0.1498  0.2896
  427DPPC   GL2 4868  18.186  11.073   7.118 -0.0190  0.0148 -0.0866
  427DPPC   C1A 4869  17.921  10.836   6.675 -0.0741  0.0409 -0.2908
  427DPPC   C2A 4870  17.940  11.047   6.244  0.0742 -0.5269 -0.1975
  427DPPC   C3A 4871  17.554  11.319   6.148  0.3190 -0.2385  0.0637
  427DPPC   C4A 4872  17.403  11.781   6.059  0.1172  0.2047  0.0073
  427DPPC   C1B 4873  18.316  11.121   6.688 -0.1546 -0.0234 -0.2727
  427DPPC   C2B 4874  18.487  11.292   6.320  0.0213  0.0469 -0.0739
  427DPPC   C3B 4875  18.690  11.051   5.910 -0.2732  0.0520  0.0838
  427DPPC   C4B 4876  18.502  11.231   5.523  0.0890 -0.1021  0.1870
  428PEPC   NC3 4877  28.539  36.103   7.769  0.1321  0.1924 -0.1928
  428PEPC   PO4 4878  28.889  35.872   7.863  0.0118  0.0726  0.0982
  428PEPC   GL1 4879  28.990  35.692   7.496  0.0401 -0.1583 -0.1269
  428PEPC   GL2 4880  28.722  35.713   7.307 -0.0190  0.2086  0.4334
  428PEPC   C1A 4881  29.213  35.481   7.138  0.0425  0.1553 -0.1000
  428PEPC   C2A 4882  29.487  35.338   6.951 -0.1461 -0.0115  0.0384
  428PEPC   D3A 4883  29.840  35.269   7.145 -0.0500 -0.2598 -0.0586
  428PEPC   D4A 4884  30.099  35.639   7.261 -0.0348  0.0005 -0.0226
  428PEPC   C5A 4885  30.197  36.054   6.999  0.2342  0.0888 -0.2446
  428PEPC   C1B 4886  28.737  35.585   6.956 -0.2514 -0.3911  0.2562
  428PEPC   C2B 4887  28.986  35.428   6.538  0.3058  0.0889  0.1854
  428PEPC   C3B 4888  29.200  35.447   6.111  0.1668  0.1662 -0.0537
  428PEPC   C4B 4889  29.356  35.682   5.774 -0.0715  0.0525  0.0053
  429PAPC   NC3 4890  16.288  34.328   7.959 -0.1602  0.0081  0.0036
  429PAPC   PO4 4891  16.713  34.091   7.981 -0.2034 -0.2453  0.1110
  429PAPC   GL1 4892  16.904  34.207   7.620 -0.0540  0.1388  0.0258
  429PAPC   GL2 4893  16.868  34.570   7.478 -0.0954 -0.4310  0.3257
  429PAPC   D1A 4894  17.230  34.117   7.330  0.1134  0.1587 -0.0964
  429PAPC   D2A 4895  16.973  34.387   6.933  0.3183  0.5154 -0.0227
  429PAPC   D3A 4896  16.961  33.982   6.901  0.0836  0.2050  0.1949
  429PAPC   D4A 4897  16.661  33.818   6.631 -0.1045  0.2091  0.0203
  429PAPC   C5A 4898  16.725  33.624   6.233 -0.0230  0.2489 -0.3996
  429PAPC   C1B 4899  17.291  34.703   7.192  0.2818  0.3068  0.0694
  429PAPC   C2B 4900  17.721  34.941   7.043  0.2042 -0.3149 -0.1352
  429PAPC   C3B 4901  17.991  34.787   6.659  0.2952  0.0501 -0.1697
  429PAPC   C4B 4902  18.098  34.842   6.230  0.2890  0.1013 -0.2043
  430PVSM   NC3 4903  19.213  23.774   6.541 -0.3449  0.2282 -0.0952
  430PVSM   PO4 4904  19.084  23.345   6.581  0.1273 -0.1668  0.1976
  430PVSM   AM1 4905  18.983  23.258   6.247 -0.1384  0.0742  0.3358
  430PVSM   AM2 4906  19.125  23.038   6.193 -0.3512 -0.0926 -0.2057
  430PVSM   T1A 4907  18.914  23.330   5.774 -0.2976  0.4774  0.1331
  430PVSM   C2A 4908  18.880  23.380   5.338  0.1779  0.4366  0.2674
  430PVSM   C3A 4909  18.711  23.253   5.041 -0.3937 -0.0962 -0.0396
  430PVSM   C1B 4910  18.833  22.876   5.924  0.1481 -0.3280 -0.3529
  430PVSM   C2B 4911  18.387  22.937   5.957  0.1104  0.0763 -0.0233
  430PVSM   D3B 4912  18.068  22.791   5.630  0.1317 -0.1154 -0.0001
  430PVSM   C4B 4913  17.979  23.005   5.197  0.1982 -0.4270 -0.0909
  431PVSM   NC3 4914  18.149  16.095   6.920  0.0822  0.0660 -0.0170
  431PVSM   PO4 4915  18.273  15.712   6.861  0.1017 -0.4045 -0.1393
  431PVSM   AM1 4916  18.094  15.660   6.448  0.0429 -0.3639  0.0570
  431PVSM   AM2 4917  17.773  15.777   6.410  0.2401 -0.1028 -0.2413
  431PVSM   T1A 4918  18.220  15.730   6.047 -0.0543  0.2960  0.1409
  431PVSM   C2A 4919  18.141  15.800   5.638  0.0128  0.3302 -0.0352
  431PVSM   C3A 4920  18.060  16.095   5.310  0.1146  0.0903 -0.2641
  431PVSM   C1B 4921  17.768  15.975   6.061 -0.3280 -0.0011  0.0014
  431PVSM   C2B 4922  17.660  15.926   5.655 -0.1583  0.1861 -0.2916
  431PVSM   D3B 4923  17.687  15.788   5.275  0.3861 -0.0828 -0.2030
  431PVSM   C4B 4924  18.049  15.376   5.133 -0.0658 -0.0486  0.1518
  432DVPC   NC3 4925  11.857  30.919   8.224 -0.2018 -0.3485  0.0407
  432DVPC   PO4 4926  12.133  31.205   8.334  0.2527  0.1105 -0.0477
  432DVPC   GL1 4927  12.065  31.235   7.914 -0.2141 -0.0437  0.2724
  432DVPC   GL2 4928  11.759  31.370   7.805 -0.0727 -0.1352  0.1552
  432DVPC   C1A 4929  12.329  31.435   7.619  0.0289 -0.1440  0.2269
  432DVPC   C2A 4930  12.416  31.858   7.404  0.0144  0.0462 -0.1600
  432DVPC   D3A 4931  12.070  32.033   7.169 -0.0155 -0.0483 -0.0216
  432DVPC   C4A 4932  11.610  31.726   7.011  0.3560  0.1740  0.2042
  432DVPC   C1B 4933  11.836  31.429   7.382 -0.2218  0.0863  0.1013
  432DVPC   C2B 4934  12.082  31.537   7.081 -0.0066  0.0105 -0.1039
  432DVPC   D3B 4935  12.087  31.755   6.683  0.5214  0.0562 -0.1419
  432DVPC   C4B 4936  11.812  32.123   6.501 -0.1076 -0.0230 -0.1141
  433DPPE   NH3 4937   0.410  21.999   8.668 -0.2344 -0.0775 -0.1476
  433DPPE   PO4 4938   0.669  22.134   8.314  0.1264  0.3235 -0.3395
  433DPPE   GL1 4939   0.401  21.985   7.933  0.0402  0.0860 -0.3000
  433DPPE   GL2 4940   0.546  21.652   7.709 -0.1702  0.0095 -0.1463
  433DPPE   C1A 4941   0.495  22.075   7.480  0.1387  0.3544  0.1846
  433DPPE   C2A 4942   0.346  22.340   7.032  0.1035 -0.1831  0.0972
  433DPPE   C3A 4943   0.103  22.219   6.732  0.2778 -0.0336 -0.0708
  433DPPE   C4A 4944  -0.165  22.140   6.330  0.2663 -0.3094  0.0207
  433DPPE   C1B 4945   0.684  21.641   7.213  0.1638  0.2269 -0.1808
  433DPPE   C2B 4946   0.984  21.359   7.022 -0.0993  0.0891  0.0886
  433DPPE   C3B 4947   0.970  21.221   6.517 -0.0535  0.1021  0.0685
  433DPPE   C4B 4948   0.958  21.123   6.087  0.0564 -0.2933 -0.2547
  434DVPC   NC3 4949   4.984  11.280   8.271  0.2681  0.1016 -0.1319
  434DVPC   PO4 4950   5.228  11.009   7.956  0.0400 -0.0514 -0.2183
  434DVPC   GL1 4951   5.375  11.007   7.518  0.2956 -0.0676 -0.2502
  434DVPC   GL2 4952   5.413  10.708   7.363 -0.0691  0.0373 -0.0423
  434DVPC   C1A 4953   5.147  11.134   7.219  0.0633  0.2281  0.3424
  434DVPC   C2A 4954   4.778  11.145   6.913  0.2235 -0.2085  0.0062
  434DVPC   D3A 4955   4.575  10.984   6.477  0.0456 -0.1591 -0.3690
  434DVPC   C4A 4956   4.706  10.642   6.178  0.1108  0.0737 -0.1415
  434DVPC   C1B 4957   5.170  10.556   6.961  0.0187 -0.0233 -0.0071
  434DVPC   C2B 4958   5.154  10.603   6.493  0.1020  0.0352 -0.0515
  434DVPC   D3B 4959   5.255  10.901   6.122  0.1696  0.0178  0.3503
  434DVPC   C4B 4960   5.644  10.935   6.342  0.1409 -0.1204 -0.1680
  435PEPC   NC3 4961  15.111  25.885   8.069 -0.1282  0.1369 -0.2452
  435PEPC   PO4 4962  14.604  25.655   7.917  0.0777 -0.0924  0.2150
  435PEPC   GL1 4963  14.529  25.815   7.436 -0.2607  0.0337 -0.1126
  435PEPC   GL2 4964  14.232  25.838   7.441  0.1611 -0.0829 -0.0397
  435PEPC   C1A 4965  14.830  25.872   7.190  0.1035 -0.2769  0.1155
  435PEPC   C2A 4966  14.872  26.294   6.922 -0.3392  0.2126 -0.0418
  435PEPC   D3A 4967  14.590  26.404   6.588 -0.2069  0.1475  0.3158
  435PEPC   D4A 4968  14.666  26.785   6.727  0.2544  0.4273  0.0155
  435PEPC   C5A 4969  14.572  26.957   7.146 -0.0411  0.0908  0.1349
  435PEPC   C1B 4970  14.383  26.116   7.057  0.0473  0.0129 -0.2405
  435PEPC   C2B 4971  14.283  26.030   6.620  0.1522 -0.2028 -0.2247
  435PEPC   C3B 4972  14.535  25.914   6.143 -0.0766  0.3323  0.0082
  435PEPC   C4B 4973  14.442  26.125   5.744  0.0742  0.2769 -0.0865
  436PEPC   NC3 4974  35.717  31.791   7.699  0.2449 -0.0324 -0.0117
  436PEPC   PO4 4975  35.597  31.608   7.352  0.1224 -0.0655  0.1748
  436PEPC   GL1 4976  35.718  31.529   6.963 -0.0016  0.1230 -0.0498
  436PEPC   GL2 4977  35.416  31.260   6.804 -0.1261 -0.0416  0.0864
  436PEPC   C1A 4978  35.699  31.643   6.546  0.2275 -0.1542  0.1657
  436PEPC   C2A 4979  35.934  31.600   6.105 -0.0970 -0.1708  0.1069
  436PEPC   D3A 4980  36.112  31.545   5.654  0.0474  0.0697  0.0806
  436PEPC   D4A 4981  35.725  31.632   5.542 -0.0562 -0.0078 -0.0267
  436PEPC   C5A 4982  35.505  31.761   5.922 -0.1616 -0.1390  0.2340
  436PEPC   C1B 4983  35.152  30.988   6.526 -0.1395 -0.3629  0.0183
  436PEPC   C2B 4984  34.892  31.068   6.141 -0.0336 -0.1536  0.3098
  436PEPC   C3B 4985  34.932  31.395   5.844 -0.0823 -0.1470  0.2026
  436PEPC   C4B 4986  35.186  31.715   5.555  0.1929 -0.0686 -0.0423
  437PEPC   NC3 4987  25.964   2.308   7.685 -0.0698 -0.1330  0.0741
  437PEPC   PO4 4988  26.416   2.358   7.769  0.0162 -0.1343  0.0967
  437PEPC   GL1 4989  26.644   2.590   7.427  0.0496  0.1535 -0.1360
  437PEPC   GL2 4990  26.905   2.355   7.331 -0.1791 -0.2940  0.2475
  437PEPC   C1A 4991  26.522   2.556   7.018 -0.1307 -0.0205 -0.0208
  437PEPC   C2A 4992  26.486   2.495   6.593  0.0968 -0.4052 -0.2116
  437PEPC   D3A 4993  26.590   2.508   6.135 -0.0683 -0.2492  0.0130
  437PEPC   D4A 4994  27.142   2.474   6.286 -0.0611  0.0485  0.0127
  437PEPC   C5A 4995  27.466   2.521   5.932  0.2273  0.4397  0.2696
  437PEPC   C1B 4996  26.903   2.114   6.911 -0.3099  0.4386 -0.0868
  437PEPC   C2B 4997  26.822   2.115   6.385  0.0838 -0.1237 -0.1405
  437PEPC   C3B 4998  26.788   1.830   6.051  0.0450  0.1014 -0.2153
  437PEPC   C4B 4999  26.685   1.548   5.683 -0.0456 -0.3811 -0.0136
  438DPSM   NC3 5000  11.137  29.477   8.705 -0.1052 -0.2154  0.0642
  438DPSM   PO4 5001  11.021  29.817   8.510  0.0675 -0.2606 -0.0312
  438DPSM   AM1 5002  11.251  29.692   8.124  0.0817 -0.0132 -0.0337
  438DPSM   AM2 5003  11.330  29.367   7.883  0.1376 -0.3152  0.4288
  438DPSM   T1A 5004  11.341  29.871   7.678  0.1603  0.1534 -0.2098
  438DPSM   C2A 5005  11.516  30.203   7.445 -0.0329  0.1530 -0.0054
  438DPSM   C3A 5006  11.669  30.265   7.096 -0.2420  0.1449  0.0357
  438DPSM   C1B 5007  11.568  29.430   7.494 -0.2756  0.1526  0.0768
  438DPSM   C2B 5008  11.650  29.752   7.290  0.1270  0.2978  0.1569
  438DPSM   C3B 5009  12.008  29.899   7.168 -0.0758 -0.0194 -0.2773
  438DPSM   C4B 5010  12.514  30.152   7.222  0.1062  0.0699 -0.1507
  439PIPC   NC3 5011  33.729  23.736   8.170 -0.0974  0.1148 -0.2141
  439PIPC   PO4 5012  33.906  23.993   7.835  0.0349  0.2784 -0.3279
  439PIPC   GL1 5013  34.140  24.268   7.543  0.1141  0.2293 -0.2677
  439PIPC   GL2 5014  33.860  24.411   7.256 -0.0587 -0.0441 -0.1064
  439PIPC   C1A 5015  34.414  24.482   7.150 -0.0284 -0.0338  0.5782
  439PIPC   D2A 5016  34.247  24.469   6.697 -0.1071  0.1710  0.0687
  439PIPC   D3A 5017  34.445  24.222   6.618  0.3059  0.1634 -0.1196
  439PIPC   C4A 5018  34.383  23.890   6.298  0.0237  0.0981  0.3405
  439PIPC   C1B 5019  33.712  24.288   6.822 -0.0268 -0.0240 -0.0626
  439PIPC   C2B 5020  33.909  24.204   6.373  0.1297 -0.1929 -0.1242
  439PIPC   C3B 5021  34.029  24.471   6.135 -0.1221  0.2020  0.0545
  439PIPC   C4B 5022  33.733  24.514   5.806  0.0305  0.2016 -0.0923
  440DAPC   NC3 5023  30.292  15.778   6.987  0.4087 -0.0833 -0.1988
  440DAPC   PO4 5024  30.581  15.591   6.801 -0.2368  0.2107  0.3481
  440DAPC   GL1 5025  30.771  15.501   6.381 -0.3237 -0.1423 -0.0333
  440DAPC   GL2 5026  30.537  15.428   6.264 -0.0025  0.0123  0.2887
  440DAPC   D1A 5027  31.183  15.463   6.128 -0.0103  0.0780  0.2520
  440DAPC   D2A 5028  31.504  15.776   5.890 -0.0980  0.2876  0.0316
  440DAPC   D3A 5029  31.809  15.515   6.193 -0.0496 -0.3966  0.2525
  440DAPC   D4A 5030  31.857  15.791   6.562  0.1489  0.1905  0.1285
  440DAPC   C5A 5031  32.221  15.964   6.632 -0.1111 -0.2602 -0.0903
  440DAPC   D1B 5032  30.170  15.345   5.957  0.3283 -0.0171  0.1413
  440DAPC   D2B 5033  30.174  15.750   5.832  0.2544 -0.1249  0.0286
  440DAPC   D3B 5034  29.722  15.673   5.830 -0.2461 -0.1221  0.1383
  440DAPC   D4B 5035  29.873  15.558   5.412  0.1411  0.2489  0.2064
  440DAPC   C5B 5036  29.561  15.685   5.096  0.2544 -0.1282  0.0618
  441DPSM   NC3 5037  11.273  35.516   8.339  0.1382  0.0478  0.0482
  441DPSM   PO4 5038  11.715  35.447   8.115  0.0841 -0.0594 -0.0692
  441DPSM   AM1 5039  11.474  35.297   7.743  0.3112 -0.3253 -0.4349
  441DPSM   AM2 5040  11.159  35.174   7.606 -0.2288 -0.0071  0.0042
  441DPSM   T1A 5041  11.683  35.080   7.360 -0.2873  0.1641  0.0999
  441DPSM   C2A 5042  11.665  35.029   6.976 -0.1862 -0.1973  0.0960
  441DPSM   C3A 5043  11.683  35.116   6.521 -0.1546  0.0797 -0.1276
  441DPSM   C1B 5044  11.056  34.965   7.234  0.2759 -0.0948 -0.0336
  441DPSM   C2B 5045  10.807  34.688   6.833 -0.1728  0.1065 -0.0180
  441DPSM   C3B 5046  10.587  34.489   6.601  0.0839 -0.1268 -0.0152
  441DPSM   C4B 5047  10.569  34.023   6.510 -0.0408  0.2900 -0.2083
  442PAPE   NH3 5048   9.304   0.978   8.228  0.2280 -0.0995 -0.0699
  442PAPE   PO4 5049   9.575   0.714   8.324 -0.1683 -0.0294  0.1282
  442PAPE   GL1 5050   9.689   0.736   7.903 -0.0582 -0.2513 -0.1644
  442PAPE   GL2 5051   9.616   1.014   7.801 -0.2113 -0.0495  0.2289
  442PAPE   D1A 5052   9.805   0.436   7.603 -0.1173  0.0934  0.0234
  442PAPE   D2A 5053   9.675   0.547   7.224 -0.0488  0.0384 -0.1739
  442PAPE   D3A 5054   9.910   0.369   6.773 -0.1809  0.1902  0.0499
  442PAPE   D4A 5055  10.169   0.461   7.165 -0.0228 -0.2434  0.2071
  442PAPE   C5A 5056  10.116   0.846   7.453  0.0457  0.0545  0.0087
  442PAPE   C1B 5057   9.683   1.016   7.405 -0.1588 -0.0027 -0.0197
  442PAPE   C2B 5058   9.849   0.911   6.922  0.2027  0.5383 -0.2363
  442PAPE   C3B 5059  10.030   0.799   6.585  0.2401 -0.3312 -0.1670
  442PAPE   C4B 5060  10.293   0.765   6.134  0.1496  0.3263 -0.0115
  443PVSM   NC3 5061  31.138  18.886   7.385 -0.1089  0.0354  0.0148
  443PVSM   PO4 5062  30.966  18.457   7.458  0.1094  0.0867  0.1113
  443PVSM   AM1 5063  31.084  18.501   6.987  0.1295  0.3502 -0.1392
  443PVSM   AM2 5064  31.281  18.660   6.943  0.0087 -0.0577  0.2279
  443PVSM   T1A 5065  30.852  18.511   6.569 -0.1514  0.1966 -0.0152
  443PVSM   C2A 5066  30.652  18.748   6.211 -0.3737  0.1624  0.1807
  443PVSM   C3A 5067  30.363  18.705   5.862 -0.0272  0.1730  0.2468
  443PVSM   C1B 5068  31.360  18.364   6.594 -0.1464  0.1663  0.3231
  443PVSM   C2B 5069  31.406  18.216   6.156 -0.0124 -0.0180 -0.1654
  443PVSM   D3B 5070  31.754  18.220   5.926  0.1379  0.3284 -0.1326
  443PVSM   C4B 5071  32.152  18.044   5.735 -0.2728 -0.0039  0.0201
  444DTPC   NC3 5072   9.926  10.221   8.621 -0.2595 -0.2404  0.0407
  444DTPC   PO4 5073   9.618  10.514   8.503  0.0026  0.0872 -0.1269
  444DTPC   GL1 5074   9.444  10.485   8.114  0.0927 -0.2405  0.1153
  444DTPC   GL2 5075   9.558  10.348   7.746  0.2610  0.2173 -0.0024
  444DTPC   C1A 5076   9.096  10.648   7.831  0.1828  0.2064 -0.1673
  444DTPC   C2A 5077   8.744  10.369   7.549 -0.1221  0.3502 -0.0521
  444DTPC   C1B 5078   9.887  10.535   7.500 -0.2327 -0.1109 -0.2931
  444DTPC   C2B 5079   9.870  10.413   7.128  0.1420  0.0927  0.0501
  445DIPC   NC3 5080  15.178   0.180   7.948  0.1637  0.1492  0.1100
  445DIPC   PO4 5081  15.483  -0.169   7.940  0.1208  0.3815 -0.0857
  445DIPC   GL1 5082  15.460  -0.176   7.499 -0.0886  0.0455  0.2528
  445DIPC   GL2 5083  15.221  -0.210   7.341  0.2053  0.0259 -0.0121
  445DIPC   C1A 5084  15.643   0.100   7.245  0.1100 -0.1872  0.2845
  445DIPC   D2A 5085  15.850   0.093   6.896 -0.1537 -0.0388  0.0173
  445DIPC   D3A 5086  16.094   0.430   6.920 -0.0566  0.0798  0.1594
  445DIPC   C4A 5087  16.020   0.453   7.369  0.2816 -0.2498  0.0121
  445DIPC   C1B 5088  15.450  -0.482   7.104 -0.1805  0.0684 -0.3808
  445DIPC   D2B 5089  15.598  -0.690   6.821 -0.1398  0.0708 -0.0709
  445DIPC   D3B 5090  15.387  -0.516   6.495  0.4852 -0.2131  0.1617
  445DIPC   C4B 5091  15.471  -0.063   6.636  0.0462  0.4509 -0.3566
  446IPC    NC3 5092   0.077   1.446   7.724 -0.0690  0.0259  0.1742
  446IPC    PO4 5093   0.465   1.415   7.552  0.0017  0.1987  0.0558
  446IPC    GL1 5094   0.358   1.699   7.361 -0.0291 -0.0895  0.1215
  446IPC    GL2 5095   0.172   1.729   7.194 -0.0095  0.2096 -0.2148
  446IPC    C1B 5096   0.173   1.624   6.845  0.0404 -0.2098 -0.2000
  446IPC    D2B 5097   0.122   1.312   6.453 -0.2991  0.0978  0.0753
  446IPC    D3B 5098  -0.098   0.966   6.241 -0.0008 -0.1575  0.0979
  446IPC    C4B 5099  -0.457   1.038   5.956  0.1283  0.1107 -0.2573
  447DVPC   NC3 5100  22.384  11.240   6.699 -0.0657 -0.2937 -0.3445
  447DVPC   PO4 5101  22.789  11.138   6.622 -0.0703  0.2047  0.4345
  447DVPC   GL1 5102  22.732  11.375   6.260 -0.0654  0.2221 -0.1677
  447DVPC   GL2 5103  22.444  11.520   6.278 -0.1306  0.0544  0.2239
  447DVPC   C1A 5104  22.583  11.429   5.736 -0.3217  0.2277 -0.1309
  447DVPC   C2A 5105  22.772  11.160   5.373 -0.3454 -0.2935  0.1067
  447DVPC   D3A 5106  23.108  11.149   5.087  0.0782  0.2356  0.3139
  447DVPC   C4A 5107  23.262  10.947   4.646  0.0918  0.0009 -0.0538
  447DVPC   C1B 5108  22.135  11.687   6.052  0.1451  0.0261  0.0494
  447DVPC   C2B 5109  21.854  11.465   5.857  0.2529  0.0827 -0.0240
  447DVPC   D3B 5110  21.730  11.088   5.616  0.1570 -0.0147  0.2364
  447DVPC   C4B 5111  21.930  10.742   5.754 -0.3579  0.1488  0.0663
  448POPE   NH3 5112  27.589  31.686   7.870  0.2332  0.0502 -0.0130
  448POPE   PO4 5113  27.994  31.579   7.918 -0.0712  0.1274  0.0411
  448POPE   GL1 5114  27.908  31.394   7.521  0.0184 -0.1480  0.1201
  448POPE   GL2 5115  28.144  31.565   7.230 -0.2407  0.1530  0.0363
  448POPE   C1A 5116  27.967  31.059   7.256 -0.0014 -0.3740 -0.0004
  448POPE   D2A 5117  27.959  30.965   6.833  0.0985 -0.0287 -0.0392
  448POPE   C3A 5118  27.644  31.259   6.689 -0.4823  0.0315  0.2644
  448POPE   C4A 5119  27.592  31.686   6.520  0.0256 -0.0198  0.1251
  448POPE   C1B 5120  28.152  31.453   6.804 -0.2064  0.2774  0.0365
  448POPE   C2B 5121  28.085  31.383   6.389 -0.0047  0.2401 -0.3980
  448POPE   C3B 5122  28.204  31.496   6.088  0.1813 -0.3022 -0.4616
  448POPE   C4B 5123  28.278  31.943   5.869  0.3188 -0.0334  0.0219
  449UPC    NC3 5124  35.934  34.639   7.704 -0.0800  0.0389  0.0664
  449UPC    PO4 5125  36.219  35.033   7.610  0.2222  0.0927  0.1438
  449UPC    GL1 5126  36.465  34.968   7.242  0.1869 -0.0297 -0.1100
  449UPC    GL2 5127  36.713  35.021   7.061  0.0059  0.0222 -0.1486
  449UPC    D1B 5128  37.095  35.182   6.875  0.4192 -0.1873 -0.1028
  449UPC    D2B 5129  36.842  35.036   6.531 -0.1555 -0.1960  0.0770
  449UPC    D3B 5130  37.291  35.149   6.407  0.1716  0.2278 -0.0193
  449UPC    D4B 5131  37.025  34.928   6.033  0.2878 -0.1321 -0.0396
  449UPC    D5B 5132  36.761  35.054   5.719 -0.3859  0.3122  0.0069
  450DVPC   NC3 5133  14.207  15.915   7.361  0.0522 -0.2563 -0.1085
  450DVPC   PO4 5134  14.165  15.492   7.494  0.0066 -0.2526  0.2188
  450DVPC   GL1 5135  13.977  15.487   6.992  0.2333  0.0372  0.3852
  450DVPC   GL2 5136  13.803  15.785   7.054  0.2018  0.0467  0.3094
  450DVPC   C1A 5137  13.810  15.490   6.653 -0.1521 -0.0203  0.1331
  450DVPC   C2A 5138  13.620  15.733   6.356  0.6273  0.3279  0.0635
  450DVPC   D3A 5139  13.572  15.627   5.912 -0.1326  0.0498 -0.0077
  450DVPC   C4A 5140  13.781  15.391   5.676  0.0964  0.0778 -0.0567
  450DVPC   C1B 5141  13.353  15.709   6.790  0.0423  0.1365  0.2167
  450DVPC   C2B 5142  13.182  15.914   6.428 -0.3449 -0.2251  0.0535
  450DVPC   D3B 5143  12.768  16.124   6.246 -0.0013  0.1132  0.0825
  450DVPC   C4B 5144  12.719  16.531   6.417  0.0015  0.2196  0.0156
  451DIPC   NC3 5145  27.871   6.161   7.432 -0.0848  0.0923  0.0726
  451DIPC   PO4 5146  28.258   6.130   7.472 -0.0509 -0.1067  0.0841
  451DIPC   GL1 5147  28.189   5.868   7.132  0.0107 -0.0578  0.1055
  451DIPC   GL2 5148  28.226   6.242   6.969  0.0253  0.1521 -0.2855
  451DIPC   C1A 5149  28.230   5.727   6.687  0.0021 -0.0081  0.2818
  451DIPC   D2A 5150  28.478   5.611   6.293 -0.2899 -0.1153 -0.2672
  451DIPC   D3A 5151  28.284   5.730   5.934  0.0039 -0.1197  0.0452
  451DIPC   C4A 5152  28.211   6.195   5.810  0.0457  0.0007 -0.2087
  451DIPC   C1B 5153  28.190   6.172   6.531 -0.0751 -0.2059 -0.2040
  451DIPC   D2B 5154  27.916   6.234   6.215 -0.0745 -0.1658 -0.3024
  451DIPC   D3B 5155  28.202   6.575   6.091  0.1101 -0.1859  0.0230
  451DIPC   C4B 5156  28.169   6.624   5.627  0.0965 -0.0621  0.0724
  452PNCE   AM1 5157   5.271  33.297   7.247  0.2589  0.1058  0.0600
  452PNCE   AM2 5158   5.011  33.423   7.250  0.0926  0.0481  0.0975
  452PNCE   T1A 5159   5.458  33.028   7.030  0.1405 -0.0029  0.1364
  452PNCE   C2A 5160   5.462  32.842   6.615  0.0156 -0.0985  0.4115
  452PNCE   C3A 5161   5.811  32.725   6.345  0.0707 -0.1582  0.3239
  452PNCE   C1B 5162   4.911  33.153   6.933 -0.1748  0.0109  0.0084
  452PNCE   C2B 5163   4.940  32.928   6.558  0.1184 -0.2549 -0.2328
  452PNCE   C3B 5164   4.871  32.710   6.170 -0.0377 -0.0858  0.0976
  452PNCE   D4B 5165   4.592  32.377   6.100  0.5564 -0.0410  0.1133
  452PNCE   C5B 5166   4.743  31.936   6.073  0.0066  0.0695 -0.1027
  452PNCE   C6B 5167   4.933  31.591   6.203  0.0679  0.1226 -0.2531
  453DTPC   NC3 5168   6.647   4.260   8.278  0.1073 -0.0749 -0.0369
  453DTPC   PO4 5169   6.832   4.033   7.991 -0.1374  0.1132  0.1730
  453DTPC   GL1 5170   6.614   3.838   7.455 -0.1277 -0.2859  0.1072
  453DTPC   GL2 5171   6.835   3.792   7.212  0.2284  0.0614  0.0806
  453DTPC   C1A 5172   6.285   3.640   7.224  0.1156 -0.1049 -0.1125
  453DTPC   C2A 5173   6.098   3.300   7.043  0.3974  0.4240  0.1195
  453DTPC   C1B 5174   6.983   3.673   6.796 -0.0980  0.0481  0.0554
  453DTPC   C2B 5175   6.805   3.653   6.358 -0.0001  0.2057 -0.0650
  454DPPC   NC3 5176  25.129  19.573   6.679  0.0222 -0.0284 -0.1180
  454DPPC   PO4 5177  24.797  19.491   6.519  0.2801 -0.3107  0.1800
  454DPPC   GL1 5178  24.958  19.386   6.114  0.0482 -0.1505 -0.1232
  454DPPC   GL2 5179  24.676  19.187   6.080  0.1195 -0.0444 -0.0296
  454DPPC   C1A 5180  25.035  19.212   5.693 -0.4125 -0.2659 -0.1882
  454DPPC   C2A 5181  25.271  19.347   5.284 -0.3112  0.0045 -0.0898
  454DPPC   C3A 5182  25.500  19.391   4.907 -0.1080 -0.0066 -0.2557
  454DPPC   C4A 5183  25.513  19.769   4.501 -0.0212 -0.0080 -0.1707
  454DPPC   C1B 5184  24.531  19.029   5.645  0.0298 -0.2534  0.1563
  454DPPC   C2B 5185  24.408  19.204   5.383  0.3714 -0.1630  0.3331
  454DPPC   C3B 5186  24.273  19.160   5.069  0.0023 -0.1300  0.2137
  454DPPC   C4B 5187  24.084  19.120   4.634 -0.1205  0.0791 -0.2114
  455DPSM   NC3 5188  33.732  34.342   7.935  0.1656 -0.0192 -0.1941
  455DPSM   PO4 5189  33.730  34.725   7.633  0.1918 -0.0340 -0.2449
  455DPSM   AM1 5190  33.729  34.690   7.146  0.3634  0.0417 -0.0761
  455DPSM   AM2 5191  33.994  34.690   6.993 -0.2002 -0.0243  0.2497
  455DPSM   T1A 5192  33.402  34.507   6.925 -0.2373  0.1262 -0.1822
  455DPSM   C2A 5193  33.181  34.200   6.694  0.2389  0.2313  0.1050
  455DPSM   C3A 5194  32.953  34.185   6.228 -0.2435  0.0150  0.0794
  455DPSM   C1B 5195  33.755  34.296   6.681  0.3599 -0.0776  0.2893
  455DPSM   C2B 5196  33.759  34.204   6.167 -0.0682  0.0624  0.2160
  455DPSM   C3B 5197  33.630  34.337   5.756  0.1083 -0.0570 -0.1659
  455DPSM   C4B 5198  33.572  34.391   5.341  0.2402  0.3245 -0.1859
  456DPPC   NC3 5199  21.474  13.201   7.250  0.0705  0.1690  0.0203
  456DPPC   PO4 5200  21.395  13.304   6.764 -0.1717  0.0922  0.0379
  456DPPC   GL1 5201  21.292  12.982   6.476 -0.0534  0.1123 -0.1684
  456DPPC   GL2 5202  21.015  12.786   6.479  0.1502  0.1465 -0.0754
  456DPPC   C1A 5203  21.229  13.013   6.050 -0.3125  0.1446  0.2809
  456DPPC   C2A 5204  21.214  13.238   5.634 -0.0420  0.0658 -0.1795
  456DPPC   C3A 5205  21.136  13.076   5.323 -0.3621  0.0945  0.2617
  456DPPC   C4A 5206  20.764  13.151   4.991 -0.0427  0.0871  0.0727
  456DPPC   C1B 5207  20.776  12.880   6.000  0.0137 -0.0876  0.0869
  456DPPC   C2B 5208  20.831  12.919   5.615 -0.1625 -0.1541  0.0671
  456DPPC   C3B 5209  20.626  12.748   5.227  0.4774 -0.0190  0.1492
  456DPPC   C4B 5210  20.691  12.322   5.015  0.0285  0.1556 -0.1236
  457DIPC   NC3 5211  17.304  29.286   7.529 -0.2613 -0.3886 -0.2007
  457DIPC   PO4 5212  16.805  29.447   7.365  0.2279  0.1074 -0.0084
  457DIPC   GL1 5213  16.769  29.540   6.841  0.0009  0.1804 -0.2889
  457DIPC   GL2 5214  17.059  29.675   6.629 -0.1579 -0.1797 -0.1336
  457DIPC   C1A 5215  16.619  29.465   6.502  0.2099  0.0980 -0.1271
  457DIPC   D2A 5216  16.519  29.317   6.197  0.0306 -0.1478  0.1051
  457DIPC   D3A 5217  16.790  29.208   5.775 -0.0904 -0.0611 -0.5568
  457DIPC   C4A 5218  16.635  29.065   5.433 -0.1217  0.0000  0.1319
  457DIPC   C1B 5219  16.792  29.869   6.315 -0.0262  0.0990  0.0841
  457DIPC   D2B 5220  16.707  29.739   5.930  0.2163 -0.0385 -0.2282
  457DIPC   D3B 5221  17.095  29.584   5.699 -0.1302 -0.0493 -0.0774
  457DIPC   C4B 5222  17.476  29.630   5.630 -0.1796  0.1419 -0.0155
  458DIPC   NC3 5223  22.596  31.488   8.273  0.2343  0.0691 -0.0505
  458DIPC   PO4 5224  22.317  31.436   7.960  0.0094 -0.0016  0.1413
  458DIPC   GL1 5225  22.228  31.412   7.595  0.1551 -0.2230 -0.1853
  458DIPC   GL2 5226  21.999  31.653   7.432  0.0503  0.2514 -0.1376
  458DIPC   C1A 5227  22.416  31.439   7.248  0.4183 -0.0235 -0.0822
  458DIPC   D2A 5228  22.745  31.379   7.011  0.0513 -0.1319 -0.2311
  458DIPC   D3A 5229  22.766  31.791   6.814  0.3023 -0.4528 -0.0121
  458DIPC   C4A 5230  22.808  31.721   6.410  0.0990 -0.0955 -0.0265
  458DIPC   C1B 5231  21.762  31.864   7.208 -0.0654 -0.0347  0.2411
  458DIPC   D2B 5232  21.575  31.758   6.702 -0.1879 -0.0773  0.1093
  458DIPC   D3B 5233  21.913  31.965   6.428  0.0798 -0.1660 -0.0470
  458DIPC   C4B 5234  22.299  31.899   6.363  0.1340 -0.1552  0.1081
  459PVSM   NC3 5235  13.326  30.648   8.065  0.2155 -0.0689 -0.1959
  459PVSM   PO4 5236  13.633  30.883   8.092  0.1063 -0.0080 -0.0619
  459PVSM   AM1 5237  13.309  31.043   7.805 -0.1870  0.1870  0.0017
  459PVSM   AM2 5238  13.017  31.133   7.890 -0.1611  0.1063  0.0962
  459PVSM   T1A 5239  13.205  31.293   7.369  0.1533  0.1357  0.0912
  459PVSM   C2A 5240  13.032  31.336   6.924 -0.2265 -0.0460 -0.0192
  459PVSM   C3A 5241  13.322  31.458   6.562  0.4315 -0.2712  0.0878
  459PVSM   C1B 5242  12.630  31.078   7.597  0.2370  0.0341 -0.3144
  459PVSM   C2B 5243  12.556  31.254   7.149 -0.3078 -0.0978  0.0798
  459PVSM   D3B 5244  12.526  31.484   6.747 -0.2152 -0.3093 -0.0492
  459PVSM   C4B 5245  12.811  31.239   6.485 -0.1008  0.0178  0.0926
  460PAPC   NC3 5246  20.926  23.013   6.493  0.0056 -0.1395 -0.1018
  460PAPC   PO4 5247  20.496  23.259   6.597 -0.2625 -0.0741 -0.1415
  460PAPC   GL1 5248  20.418  23.409   6.178  0.1262  0.0925  0.0897
  460PAPC   GL2 5249  20.578  23.242   6.084  0.0063 -0.0767 -0.0267
  460PAPC   D1A 5250  20.509  23.818   6.062  0.0083 -0.0882  0.2217
  460PAPC   D2A 5251  20.632  23.813   5.674 -0.1622  0.0864  0.1548
  460PAPC   D3A 5252  20.958  23.571   5.841 -0.0202 -0.2399 -0.2721
  460PAPC   D4A 5253  21.222  23.444   5.486 -0.2266 -0.0373  0.3956
  460PAPC   C5A 5254  21.491  23.804   5.197  0.3192  0.0781  0.0454
  460PAPC   C1B 5255  20.657  23.064   5.723 -0.3874  0.0073 -0.0638
  460PAPC   C2B 5256  21.037  23.072   5.342  0.2717  0.2916  0.0523
  460PAPC   C3B 5257  21.378  23.013   5.098  0.3011  0.1314 -0.0383
  460PAPC   C4B 5258  21.749  23.044   4.883 -0.4690  0.1272 -0.2502
  461DTPC   NC3 5259  12.904   7.958   7.788 -0.1514 -0.1379 -0.0071
  461DTPC   PO4 5260  12.547   7.685   7.661 -0.0681  0.0165 -0.0893
  461DTPC   GL1 5261  12.836   7.711   7.336  0.1961 -0.0186  0.3206
  461DTPC   GL2 5262  12.693   7.589   7.059 -0.0528 -0.1846  0.0589
  461DTPC   C1A 5263  13.167   7.721   7.254 -0.1208  0.1283 -0.0448
  461DTPC   C2A 5264  13.459   7.824   6.896  0.0623 -0.0467 -0.2028
  461DTPC   C1B 5265  12.985   7.542   6.762  0.1148  0.0943  0.0450
  461DTPC   C2B 5266  13.204   7.451   6.418 -0.2299  0.1248 -0.2306
  462UPC    NC3 5267  35.487  33.687   7.873 -0.0013  0.0289  0.0217
  462UPC    PO4 5268  35.207  33.538   7.568 -0.3324 -0.0091 -0.3751
  462UPC    GL1 5269  35.145  33.483   7.228  0.0618 -0.0253  0.3034
  462UPC    GL2 5270  35.281  33.735   6.969  0.4192  0.1121 -0.0117
  462UPC    D1B 5271  35.276  33.713   6.496  0.1203 -0.2426 -0.1082
  462UPC    D2B 5272  35.686  33.966   6.591 -0.2351 -0.0303 -0.1442
  462UPC    D3B 5273  35.922  34.115   6.282  0.1022  0.0404  0.0888
  462UPC    D4B 5274  36.281  34.050   6.096 -0.0323 -0.2579  0.0236
  462UPC    D5B 5275  36.559  34.382   6.319 -0.1466 -0.2030  0.3010
  463PEPC   NC3 5276  17.833   0.753   7.603  0.2705  0.0218  0.1400
  463PEPC   PO4 5277  17.424   0.983   7.588  0.2282  0.0757  0.2556
  463PEPC   GL1 5278  17.541   0.790   7.185  0.0090  0.0573  0.0053
  463PEPC   GL2 5279  17.673   0.480   7.227 -0.1674  0.0061  0.0808
  463PEPC   C1A 5280  17.208   0.499   6.984 -0.0930 -0.0606  0.0065
  463PEPC   C2A 5281  16.870   0.476   6.792  0.2085 -0.1489 -0.1008
  463PEPC   D3A 5282  16.440   0.649   6.642 -0.1598 -0.0892  0.0319
  463PEPC   D4A 5283  16.492   1.103   6.933  0.3209 -0.4238 -0.2010
  463PEPC   C5A 5284  16.434   1.420   6.912 -0.0430 -0.4852  0.2739
  463PEPC   C1B 5285  18.027   0.277   6.859  0.2358 -0.0303  0.1610
  463PEPC   C2B 5286  18.145  -0.040   6.595  0.0029  0.1232  0.0753
  463PEPC   C3B 5287  17.962  -0.339   6.300  0.1254  0.2432 -0.0493
  463PEPC   C4B 5288  17.975  -0.594   5.898  0.2397  0.0513 -0.0663
  464DPPE   NH3 5289  22.051  16.153   6.826  0.0964 -0.0408  0.1476
  464DPPE   PO4 5290  21.726  15.842   6.918  0.2708 -0.1613  0.1110
  464DPPE   GL1 5291  21.406  15.499   6.654 -0.1252  0.2331  0.3096
  464DPPE   GL2 5292  21.090  15.648   6.487 -0.1456  0.1923 -0.4600
  464DPPE   C1A 5293  21.330  15.226   6.229  0.1446 -0.3831  0.2847
  464DPPE   C2A 5294  21.385  15.348   5.879 -0.1400 -0.0060  0.1034
  464DPPE   C3A 5295  21.575  14.962   5.580 -0.1205 -0.0750  0.1030
  464DPPE   C4A 5296  21.425  14.567   5.451 -0.1934 -0.1087 -0.1003
  464DPPE   C1B 5297  20.952  15.583   6.183 -0.2489 -0.1032 -0.0270
  464DPPE   C2B 5298  20.874  15.344   5.862 -0.1533 -0.0316  0.1938
  464DPPE   C3B 5299  21.073  14.968   5.675  0.2294  0.0714  0.2656
  464DPPE   C4B 5300  20.934  14.523   5.766 -0.2199 -0.1090 -0.1733
  465POPE   NH3 5301  17.975  29.338   6.969  0.0764  0.0122 -0.2650
  465POPE   PO4 5302  17.532  29.151   7.052 -0.0762 -0.1811  0.1149
  465POPE   GL1 5303  17.555  28.976   6.674  0.2051 -0.1973  0.2021
  465POPE   GL2 5304  17.950  28.944   6.609  0.1424 -0.0956  0.0366
  465POPE   C1A 5305  17.600  29.054   6.208  0.0148  0.1878  0.1139
  465POPE   D2A 5306  17.465  29.194   5.871  0.1776 -0.3888  0.0986
  465POPE   C3A 5307  17.198  29.130   5.442 -0.0625  0.1269 -0.1954
  465POPE   C4A 5308  16.977  28.736   5.357  0.1284 -0.1623  0.2381
  465POPE   C1B 5309  18.125  28.934   6.332 -0.1016  0.2359  0.1108
  465POPE   C2B 5310  17.925  28.956   5.848  0.0346  0.1298  0.0225
  465POPE   C3B 5311  17.864  29.195   5.528 -0.0084  0.0101 -0.2454
  465POPE   C4B 5312  17.707  29.590   5.197  0.0154 -0.0341 -0.2757
  466DUPE   NH3 5313   0.681   8.820   6.952 -0.1922 -0.0927  0.0354
  466DUPE   PO4 5314   0.994   8.771   7.312  0.0397 -0.1761  0.0420
  466DUPE   GL1 5315   1.169   8.607   6.923 -0.0301 -0.0693 -0.3349
  466DUPE   GL2 5316   1.060   8.740   6.600 -0.0178  0.0160  0.2259
  466DUPE   D1A 5317   1.699   8.502   6.829  0.1280 -0.2295 -0.3854
  466DUPE   D2A 5318   1.943   8.383   6.534 -0.1909 -0.2504 -0.1431
  466DUPE   D3A 5319   2.310   8.211   6.367  0.0194 -0.2203 -0.1413
  466DUPE   D4A 5320   1.754   8.165   6.142  0.0122  0.1801  0.2268
  466DUPE   D5A 5321   1.432   8.104   5.912  0.1976  0.2473  0.0550
  466DUPE   D1B 5322   0.961   9.238   6.687 -0.0099 -0.0613 -0.1491
  466DUPE   D2B 5323   1.243   9.124   6.441 -0.1479  0.2991 -0.2457
  466DUPE   D3B 5324   1.279   9.517   6.361  0.3920 -0.0576  0.2809
  466DUPE   D4B 5325   1.560   9.439   6.044 -0.3892 -0.1499 -0.1662
  466DUPE   D5B 5326   1.952   9.203   6.199  0.4870 -0.3015 -0.0258
  467DIPC   NC3 5327  18.306  17.609   6.838  0.1801  0.0156  0.1856
  467DIPC   PO4 5328  18.074  17.300   7.009  0.3035 -0.1513  0.1915
  467DIPC   GL1 5329  18.018  17.063   6.683  0.3729  0.0677  0.2150
  467DIPC   GL2 5330  18.335  16.986   6.677 -0.0160 -0.3026 -0.2281
  467DIPC   C1A 5331  17.849  16.996   6.329 -0.1950  0.1679  0.4184
  467DIPC   D2A 5332  17.948  16.817   5.916  0.1752  0.1695 -0.2098
  467DIPC   D3A 5333  18.049  17.217   5.849 -0.1090  0.1008 -0.1097
  467DIPC   C4A 5334  18.338  17.138   5.584  0.1760 -0.1013 -0.0313
  467DIPC   C1B 5335  18.607  16.974   6.338  0.0157 -0.3752  0.1580
  467DIPC   D2B 5336  18.955  17.060   5.970  0.0964 -0.1830  0.1506
  467DIPC   D3B 5337  19.184  16.726   5.898 -0.0791 -0.0797  0.1868
  467DIPC   C4B 5338  19.575  16.580   5.630  0.1109  0.0170 -0.0571
  468DVPC   NC3 5339  16.971  33.639   7.791  0.2185 -0.1504  0.1166
  468DVPC   PO4 5340  17.141  33.172   7.836 -0.1185 -0.3223 -0.3097
  468DVPC   GL1 5341  17.034  33.300   7.412  0.2100 -0.2244  0.0246
  468DVPC   GL2 5342  16.925  33.667   7.289  0.2572 -0.3651  0.0347
  468DVPC   C1A 5343  16.791  33.345   6.960  0.1085 -0.0019  0.3412
  468DVPC   C2A 5344  16.616  33.195   6.528 -0.1658 -0.1155 -0.0145
  468DVPC   D3A 5345  16.157  33.080   6.425 -0.1432 -0.0458  0.3559
  468DVPC   C4A 5346  15.812  33.335   6.473  0.0766 -0.0177 -0.1134
  468DVPC   C1B 5347  16.439  33.657   7.126  0.0161 -0.3006 -0.1597
  468DVPC   C2B 5348  16.219  33.953   6.867 -0.0203 -0.0353  0.0167
  468DVPC   D3B 5349  15.942  34.267   6.770  0.2169 -0.1540 -0.0358
  468DVPC   C4B 5350  16.011  34.599   6.545  0.3447  0.0260 -0.2057
  469PGSM   NC3 5351  16.226  13.032   7.653 -0.1267 -0.0481 -0.3543
  469PGSM   PO4 5352  16.534  13.303   7.409  0.1621  0.0942  0.2150
  469PGSM   AM1 5353  16.563  13.224   7.036 -0.1800 -0.2219 -0.3525
  469PGSM   AM2 5354  16.875  13.050   7.085  0.0026  0.0144  0.1301
  469PGSM   T1A 5355  16.520  12.844   6.712  0.4440 -0.3214 -0.1252
  469PGSM   C2A 5356  16.394  12.689   6.189  0.3217 -0.0527  0.2546
  469PGSM   C3A 5357  16.272  12.834   5.705 -0.0467  0.1727  0.1741
  469PGSM   C1B 5358  17.004  13.025   6.630 -0.0117  0.2427 -0.0696
  469PGSM   C2B 5359  17.046  13.052   6.224 -0.3543  0.1334  0.1874
  469PGSM   D3B 5360  17.371  13.152   5.924  0.1094 -0.0520 -0.0889
  469PGSM   C4B 5361  17.784  13.345   5.863  0.2678 -0.2163 -0.0116
  469PGSM   C5B 5362  18.070  13.613   5.668  0.0548  0.1649  0.1572
  470DPPC   NC3 5363  21.138  19.609   6.586  0.1128 -0.0618  0.1011
  470DPPC   PO4 5364  21.317  19.153   6.525 -0.2197 -0.1214  0.0090
  470DPPC   GL1 5365  21.131  19.267   6.175 -0.3700  0.1152  0.1850
  470DPPC   GL2 5366  21.013  19.517   6.125 -0.0254  0.0669 -0.1109
  470DPPC   C1A 5367  21.066  19.259   5.648  0.2780  0.2099 -0.3230
  470DPPC   C2A 5368  20.843  19.405   5.230  0.0106 -0.0475  0.2604
  470DPPC   C3A 5369  20.922  19.545   4.887 -0.1039  0.0801 -0.1707
  470DPPC   C4A 5370  21.143  19.314   4.534  0.1928 -0.0871 -0.3030
  470DPPC   C1B 5371  21.067  19.819   5.800 -0.2311  0.1047  0.0179
  470DPPC   C2B 5372  21.082  19.825   5.363 -0.1012  0.2384 -0.0664
  470DPPC   C3B 5373  21.295  19.851   5.020 -0.1506  0.3048  0.0551
  470DPPC   C4B 5374  21.460  19.640   4.680  0.2125  0.0631  0.0786
  471DIPE   NH3 5375   2.560  30.149   8.095 -0.3465  0.0437 -0.4214
  471DIPE   PO4 5376   2.418  29.686   8.147 -0.1313 -0.0388  0.1073
  471DIPE   GL1 5377   2.470  29.499   7.772 -0.2403 -0.0417 -0.0406
  471DIPE   GL2 5378   2.097  29.428   7.652 -0.1673 -0.1455  0.1817
  471DIPE   C1A 5379   2.666  29.244   7.351  0.1303  0.0524  0.3201
  471DIPE   D2A 5380   2.987  29.044   6.998  0.0600 -0.0828 -0.0475
  471DIPE   D3A 5381   3.386  29.017   6.979  0.1510 -0.0570  0.0426
  471DIPE   C4A 5382   3.570  29.229   6.546 -0.2250  0.1895 -0.0529
  471DIPE   C1B 5383   2.254  29.613   7.255 -0.3280  0.3124  0.0823
  471DIPE   D2B 5384   2.651  29.552   6.954 -0.0287  0.1131 -0.4291
  471DIPE   D3B 5385   2.698  29.249   6.675 -0.1933 -0.1934  0.0631
  471DIPE   C4B 5386   2.394  29.110   6.515  0.2786 -0.0912  0.0228
  472PAPC   NC3 5387  28.833  14.032   6.626  0.1539 -0.1756  0.0627
  472PAPC   PO4 5388  29.012  14.328   6.351 -0.1138 -0.0101 -0.0438
  472PAPC   GL1 5389  28.833  14.331   5.940 -0.2313 -0.2816  0.1019
  472PAPC   GL2 5390  29.179  14.317   5.772  0.0853 -0.0360  0.0168
  472PAPC   D1A 5391  28.725  14.327   5.514  0.4514 -0.0186 -0.0413
  472PAPC   D2A 5392  28.691  14.758   5.477  0.1532 -0.0963  0.0163
  472PAPC   D3A 5393  29.122  15.095   5.525 -0.2834  0.2415 -0.0018
  472PAPC   D4A 5394  29.313  14.743   5.317  0.0273 -0.4087  0.0646
  472PAPC   C5A 5395  28.968  14.496   5.053 -0.0900 -0.1170 -0.0702
  472PAPC   C1B 5396  29.355  14.261   5.235  0.0131  0.0061  0.0566
  472PAPC   C2B 5397  29.468  14.170   4.815  0.1114  0.1260  0.1343
  472PAPC   C3B 5398  29.253  14.383   4.512  0.2511  0.1146  0.2941
  472PAPC   C4B 5399  28.963  14.718   4.443 -0.2902 -0.0624 -0.5036
  473PIPC   NC3 5400   2.970   5.252   7.726  0.1806  0.1122 -0.1415
  473PIPC   PO4 5401   2.783   4.940   7.458 -0.0910  0.1489 -0.2365
  473PIPC   GL1 5402   2.799   5.099   6.982 -0.0144 -0.0240 -0.1574
  473PIPC   GL2 5403   3.093   4.861   6.837  0.0204  0.3148 -0.3190
  473PIPC   C1A 5404   2.387   5.180   6.681  0.2066 -0.2146 -0.2222
  473PIPC   D2A 5405   2.127   5.254   6.260  0.1008  0.0434 -0.0810
  473PIPC   D3A 5406   2.150   5.417   5.905 -0.1346  0.1157 -0.2436
  473PIPC   C4A 5407   2.386   5.398   5.499  0.0681  0.0100 -0.0912
  473PIPC   C1B 5408   2.822   4.688   6.490  0.3774 -0.0082  0.2924
  473PIPC   C2B 5409   2.920   4.543   6.072 -0.0989  0.0624  0.0138
  473PIPC   C3B 5410   3.186   4.256   5.928 -0.0771  0.2857 -0.1242
  473PIPC   C4B 5411   3.547   3.975   5.813 -0.0448  0.2001 -0.0254
  474POPC   NC3 5412   0.568  13.714   7.806 -0.0204  0.1664  0.2809
  474POPC   PO4 5413   0.456  14.185   7.958  0.2912  0.2440 -0.0735
  474POPC   GL1 5414   0.532  14.426   7.830 -0.2054 -0.1481 -0.1166
  474POPC   GL2 5415   0.772  14.552   7.656  0.1967 -0.0933 -0.0069
  474POPC   C1A 5416   0.362  14.828   7.474 -0.1852  0.0924 -0.3234
  474POPC   D2A 5417   0.429  15.152   7.161 -0.1909 -0.1431  0.1277
  474POPC   C3A 5418   0.277  15.624   7.286  0.0829  0.1231  0.0941
  474POPC   C4A 5419   0.152  15.987   7.475 -0.0375  0.0549  0.2197
  474POPC   C1B 5420   0.907  14.547   7.222  0.1985  0.1616  0.0832
  474POPC   C2B 5421   0.979  14.716   6.745  0.1157 -0.3682  0.0295
  474POPC   C3B 5422   1.220  15.128   6.513  0.0210  0.0118  0.1615
  474POPC   C4B 5423   1.472  15.433   6.164 -0.1989 -0.0556 -0.2390
  475APC    NC3 5424   4.328  25.558   8.337 -0.2129  0.2260  0.1670
  475APC    PO4 5425   3.968  25.855   8.231 -0.2855  0.2384 -0.0687
  475APC    GL1 5426   4.415  25.830   7.964  0.1396 -0.0629 -0.0195
  475APC    GL2 5427   4.555  26.029   7.773  0.0303 -0.2274  0.0033
  475APC    D1B 5428   4.592  26.331   7.375 -0.0489  0.0572 -0.0130
  475APC    D2B 5429   4.496  26.376   6.965  0.4673  0.0886 -0.0680
  475APC    D3B 5430   4.586  25.938   6.779  0.0353 -0.1199  0.0476
  475APC    D4B 5431   4.895  25.701   7.053  0.0873 -0.5793  0.0925
  475APC    C5B 5432   5.381  25.539   6.976 -0.1646  0.1158  0.2003
  476DVPC   NC3 5433  14.322  25.361   7.698  0.1404 -0.1314  0.0340
  476DVPC   PO4 5434  13.884  25.527   7.624 -0.0866 -0.1348  0.1646
  476DVPC   GL1 5435  13.575  25.621   7.275  0.1706  0.1132  0.0162
  476DVPC   GL2 5436  13.183  25.604   7.363 -0.0196  0.0711 -0.1270
  476DVPC   C1A 5437  13.577  25.791   6.810  0.2198 -0.2764  0.2331
  476DVPC   C2A 5438  13.926  25.670   6.478  0.3890 -0.0799 -0.0966
  476DVPC   D3A 5439  14.051  25.950   6.172 -0.1438  0.1888  0.0667
  476DVPC   C4A 5440  13.836  26.127   5.810  0.0534  0.2126  0.0527
  476DVPC   C1B 5441  13.022  25.501   7.058  0.0068 -0.3349 -0.0628
  476DVPC   C2B 5442  13.020  25.303   6.606  0.0602  0.2802 -0.1791
  476DVPC   D3B 5443  12.936  25.056   6.286  0.0894  0.0622  0.1400
  476DVPC   C4B 5444  12.741  25.321   5.938 -0.2802  0.4111 -0.3148
  477DVPE   NH3 5445  27.141  13.054   5.808  0.2964 -0.0062 -0.0839
  477DVPE   PO4 5446  27.489  13.040   5.897  0.0759 -0.3418  0.2519
  477DVPE   GL1 5447  27.717  13.043   5.584  0.0135 -0.1273  0.0292
  477DVPE   GL2 5448  27.995  12.922   5.681  0.2071  0.1874  0.0029
  477DVPE   C1A 5449  27.849  13.051   5.157  0.1629  0.1587 -0.1648
  477DVPE   C2A 5450  27.623  12.997   4.712 -0.0504  0.0938 -0.0685
  477DVPE   D3A 5451  27.455  13.127   4.279 -0.1764  0.2582 -0.1056
  477DVPE   C4A 5452  27.862  13.214   4.068  0.1545  0.0968  0.3077
  477DVPE   C1B 5453  28.142  12.557   5.456  0.0751  0.1476 -0.3108
  477DVPE   C2B 5454  28.400  12.704   5.026 -0.0934  0.2209  0.1198
  477DVPE   D3B 5455  28.207  13.001   4.739  0.1745  0.0588  0.1606
  477DVPE   C4B 5456  28.187  13.220   4.417 -0.0831 -0.1858 -0.2118
  478PNSM   NC3 5457  10.186  35.328   8.706 -0.0640 -0.0875  0.3067
  478PNSM   PO4 5458  10.082  35.076   8.304 -0.1802  0.0379  0.2719
  478PNSM   AM1 5459   9.948  35.212   7.901 -0.1544 -0.0880 -0.1531
  478PNSM   AM2 5460   9.718  35.288   7.924 -0.0745  0.1511 -0.2759
  478PNSM   T1A 5461  10.161  35.288   7.530  0.1861 -0.0915 -0.2363
  478PNSM   C2A 5462  10.090  35.333   7.108  0.0100 -0.0329 -0.2616
  478PNSM   C3A 5463   9.790  35.415   6.715 -0.2010 -0.0974 -0.1893
  478PNSM   C1B 5464   9.676  35.314   7.442  0.0102  0.1658  0.0658
  478PNSM   C2B 5465   9.479  35.234   7.111 -0.1946 -0.1282 -0.0058
  478PNSM   C3B 5466   9.273  34.858   6.947 -0.2065  0.1471  0.2038
  478PNSM   D4B 5467   8.861  34.624   6.911  0.2109  0.2464 -0.0597
  478PNSM   C5B 5468   8.714  34.429   6.601  0.1058 -0.0565  0.0549
  478PNSM   C6B 5469   8.851  34.430   6.202 -0.2244  0.1131  0.2971
  479PVSM   NC3 5470  18.073  32.902   8.134  0.2350  0.0718  0.1683
  479PVSM   PO4 5471  18.108  32.751   7.854 -0.0517  0.1629  0.0939
  479PVSM   AM1 5472  18.341  32.789   7.537 -0.0278  0.3605  0.0281
  479PVSM   AM2 5473  18.608  32.543   7.498 -0.0889 -0.1243 -0.1807
  479PVSM   T1A 5474  18.520  32.911   7.198 -0.3138  0.1514 -0.2406
  479PVSM   C2A 5475  18.658  33.027   6.778  0.0791 -0.4583  0.0325
  479PVSM   C3A 5476  18.609  33.104   6.366  0.1988  0.0254  0.3208
  479PVSM   C1B 5477  18.689  32.487   6.952  0.0175  0.0642 -0.1526
  479PVSM   C2B 5478  18.625  32.512   6.532  0.0856  0.3165 -0.2386
  479PVSM   D3B 5479  18.704  32.611   6.056  0.3466  0.0503  0.1106
  479PVSM   C4B 5480  19.143  32.706   5.887 -0.0977  0.2030  0.0939
  480DTPC   NC3 5481  19.839  16.372   7.390  0.1509  0.1207  0.2099
  480DTPC   PO4 5482  20.175  15.898   7.278 -0.0070 -0.0141 -0.3505
  480DTPC   GL1 5483  20.008  15.581   6.968 -0.0999 -0.3134  0.0871
  480DTPC   GL2 5484  20.056  15.383   6.924  0.0430  0.2905  0.2510
  480DTPC   C1A 5485  20.096  15.821   6.590  0.0181  0.0484  0.0963
  480DTPC   C2A 5486  20.268  16.022   6.107 -0.0168  0.0080 -0.1116
  480DTPC   C1B 5487  19.702  15.496   6.598  0.0813  0.2560 -0.3722
  480DTPC   C2B 5488  19.653  15.229   6.269  0.2154 -0.2275 -0.1275
  481DAPE   NH3 5489  35.699   9.796   7.599  0.1343 -0.1854  0.1141
  481DAPE   PO4 5490  35.826   9.922   7.211  0.1548  0.3471  0.1778
  481DAPE   GL1 5491  35.842   9.722   6.869  0.1073 -0.1316 -0.1150
  481DAPE   GL2 5492  35.924   9.399   6.809 -0.0598  0.0520  0.2953
  481DAPE   D1A 5493  35.904   9.770   6.357  0.0671 -0.0405  0.1037
  481DAPE   D2A 5494  35.937  10.188   6.025 -0.0279  0.2009 -0.1299
  481DAPE   D3A 5495  36.313  10.465   6.126 -0.2268 -0.0963  0.0601
  481DAPE   D4A 5496  36.617  10.567   5.813  0.1986  0.0620  0.0634
  481DAPE   C5A 5497  36.893  10.378   5.487  0.1473 -0.6345 -0.0754
  481DAPE   D1B 5498  36.025   9.269   6.452 -0.2816 -0.3638  0.1616
  481DAPE   D2B 5499  36.360   9.463   6.293 -0.0387 -0.3212  0.0893
  481DAPE   D3B 5500  36.509   9.083   6.065 -0.1637  0.1421  0.1837
  481DAPE   D4B 5501  36.331   9.125   5.644 -0.1201 -0.1595  0.0923
  481DAPE   C5B 5502  36.163   9.038   5.287 -0.0313 -0.2470 -0.0586
  482DTPC   NC3 5503   4.314   8.554   8.314  0.2564 -0.1658  0.1538
  482DTPC   PO4 5504   4.261   8.257   7.918  0.2298  0.1402  0.0335
  482DTPC   GL1 5505   4.600   8.474   7.661 -0.0274 -0.1983 -0.2515
  482DTPC   GL2 5506   4.838   8.396   7.648  0.0833 -0.1322  0.4216
  482DTPC   C1A 5507   4.804   8.825   7.364  0.0105 -0.0876 -0.2685
  482DTPC   C2A 5508   5.290   8.934   7.404 -0.0122  0.0594  0.1627
  482DTPC   C1B 5509   5.129   8.458   7.421 -0.1935 -0.1959  0.2808
  482DTPC   C2B 5510   5.512   8.162   7.296  0.0261  0.2067 -0.1389
  483APC    NC3 5511  20.146  31.066   8.290  0.2990 -0.1064 -0.1535
  483APC    PO4 5512  20.015  30.897   7.948  0.0291  0.2105 -0.0889
  483APC    GL1 5513  19.882  30.602   7.575  0.1538  0.2264 -0.3396
  483APC    GL2 5514  19.934  30.643   7.405  0.3587  0.5996 -0.0946
  483APC    D1B 5515  20.165  30.433   7.046  0.0274 -0.2426 -0.0341
  483APC    D2B 5516  19.696  30.367   7.023  0.4636  0.1741  0.0480
  483APC    D3B 5517  19.553  30.104   6.620  0.0196  0.0090 -0.0375
  483APC    D4B 5518  19.230  30.161   6.259 -0.3237 -0.3261 -0.1344
  483APC    C5B 5519  18.815  30.246   6.267  0.0443  0.2189 -0.4627
  484DAPE   NH3 5520   2.222  15.057   8.342 -0.1023  0.0172  0.1004
  484DAPE   PO4 5521   2.197  15.628   8.492  0.0471 -0.0249 -0.0459
  484DAPE   GL1 5522   2.326  15.885   8.100  0.0803  0.1449 -0.0116
  484DAPE   GL2 5523   2.180  16.019   7.795 -0.0948 -0.0557  0.1161
  484DAPE   D1A 5524   2.791  15.808   7.789 -0.0921 -0.0090  0.1247
  484DAPE   D2A 5525   2.546  15.846   7.418 -0.1597 -0.1700  0.1598
  484DAPE   D3A 5526   2.356  15.554   7.638  0.0916  0.1534  0.0044
  484DAPE   D4A 5527   1.969  15.299   7.552 -0.2034  0.2968  0.1497
  484DAPE   C5A 5528   1.848  14.846   7.508  0.3387  0.1507  0.0749
  484DAPE   D1B 5529   2.019  16.031   7.355  0.0166  0.0224  0.2868
  484DAPE   D2B 5530   2.021  16.490   7.281  0.1618 -0.2832  0.1034
  484DAPE   D3B 5531   2.244  16.797   7.418 -0.1821 -0.1107  0.0776
  484DAPE   D4B 5532   2.669  16.765   7.236  0.2046  0.1256  0.0168
  484DAPE   C5B 5533   2.847  16.917   6.854  0.0835  0.1633  0.1909
  485DPPC   NC3 5534  10.088  31.297   8.772  0.2413 -0.1191 -0.1384
  485DPPC   PO4 5535   9.868  31.225   8.429  0.1361  0.0845  0.0008
  485DPPC   GL1 5536  10.108  31.320   8.120  0.1725  0.0041 -0.2063
  485DPPC   GL2 5537  10.078  31.529   7.874  0.3004  0.0200  0.0020
  485DPPC   C1A 5538  10.512  31.144   7.778  0.1352  0.0014 -0.0252
  485DPPC   C2A 5539  10.472  31.053   7.407  0.0090  0.0294  0.3200
  485DPPC   C3A 5540  10.384  30.844   6.946  0.0271 -0.2260 -0.0859
  485DPPC   C4A 5541  10.136  30.594   6.774  0.2889 -0.1751 -0.1116
  485DPPC   C1B 5542  10.273  31.546   7.456  0.1360  0.0072  0.1192
  485DPPC   C2B 5543  10.267  31.450   6.955 -0.3111  0.5029  0.0836
  485DPPC   C3B 5544  10.325  31.405   6.512  0.1418  0.1999 -0.1229
  485DPPC   C4B 5545  10.239  31.225   6.133 -0.0369  0.1791  0.0486
  486DBPE   NH3 5546  34.766  27.110   7.657  0.0946 -0.1507 -0.0120
  486DBPE   PO4 5547  35.190  27.199   7.711  0.0664  0.1937 -0.2158
  486DBPE   GL1 5548  35.097  26.971   7.276  0.1321  0.0811 -0.2407
  486DBPE   GL2 5549  35.143  26.598   7.326  0.0636  0.0171 -0.2136
  486DBPE   C1A 5550  34.979  26.845   6.815 -0.5263 -0.1018 -0.1604
  486DBPE   C2A 5551  34.985  26.881   6.441  0.1413 -0.1742 -0.1522
  486DBPE   C3A 5552  34.778  26.726   6.239  0.1669  0.1355  0.0388
  486DBPE   C4A 5553  34.444  26.832   5.912  0.1173  0.0838 -0.2338
  486DBPE   C5A 5554  34.061  26.968   5.855 -0.1009 -0.3294  0.0164
  486DBPE   C1B 5555  34.958  26.365   6.953 -0.1315  0.1197 -0.0049
  486DBPE   C2B 5556  34.690  26.381   6.702 -0.1412  0.1847 -0.2217
  486DBPE   C3B 5557  34.416  26.191   6.432 -0.1751 -0.1039  0.0116
  486DBPE   C4B 5558  34.413  25.801   6.187 -0.0807 -0.2614  0.0428
  486DBPE   C5B 5559  34.703  25.560   6.104  0.1805 -0.3052  0.1009
  487PIPC   NC3 5560  33.355  15.152   7.005  0.2358 -0.1589 -0.0014
  487PIPC   PO4 5561  33.022  14.838   7.000 -0.2850 -0.1499  0.1898
  487PIPC   GL1 5562  33.147  15.109   6.563  0.1044  0.1937 -0.2785
  487PIPC   GL2 5563  33.006  15.335   6.589 -0.2441  0.1806  0.0404
  487PIPC   C1A 5564  33.097  15.135   6.159  0.1611 -0.2287 -0.2330
  487PIPC   D2A 5565  33.045  15.455   5.855 -0.0222  0.2683 -0.2127
  487PIPC   D3A 5566  33.141  15.430   5.407  0.0082 -0.1959 -0.3861
  487PIPC   C4A 5567  32.869  15.685   5.206  0.0058  0.1295  0.0478
  487PIPC   C1B 5568  32.996  15.667   6.290  0.2470  0.0211 -0.1203
  487PIPC   C2B 5569  33.129  15.937   6.017 -0.1300  0.1450  0.1892
  487PIPC   C3B 5570  33.031  15.971   5.594  0.1969 -0.2982  0.2436
  487PIPC   C4B 5571  33.098  16.238   5.329 -0.0703  0.3507  0.0503
  488PEPC   NC3 5572  11.890  36.165   7.684  0.3678  0.0946  0.0241
  488PEPC   PO4 5573  11.954  36.513   7.727 -0.4475  0.0379 -0.0572
  488PEPC   GL1 5574  12.070  36.707   7.439 -0.4393 -0.1096 -0.2965
  488PEPC   GL2 5575  11.915  36.979   7.289  0.0163  0.3451  0.0517
  488PEPC   C1A 5576  12.210  36.719   6.965  0.2758 -0.1260  0.0571
  488PEPC   C2A 5577  12.220  36.621   6.551  0.1428  0.2196 -0.1474
  488PEPC   D3A 5578  12.163  36.376   6.225 -0.1449 -0.1446 -0.1703
  488PEPC   D4A 5579  12.600  36.253   6.116  0.1259 -0.0136  0.3837
  488PEPC   C5A 5580  13.024  36.305   5.857  0.1055  0.0387 -0.0171
  488PEPC   C1B 5581  11.870  37.333   6.978 -0.0308 -0.0574  0.0635
  488PEPC   C2B 5582  11.772  37.372   6.644 -0.0557  0.0264 -0.2908
  488PEPC   C3B 5583  12.014  37.401   6.208  0.0734 -0.2302  0.0264
  488PEPC   C4B 5584  11.930  37.524   5.890  0.0256  0.1545  0.4116
  489DFPE   NH3 5585   0.229  27.714   7.566  0.0541  0.1641  0.3127
  489DFPE   PO4 5586   0.552  27.508   7.774  0.0296 -0.2417  0.0702
  489DFPE   GL1 5587   0.773  27.676   7.374 -0.0653  0.0750 -0.3020
  489DFPE   GL2 5588   0.494  27.515   7.150 -0.1893 -0.0140 -0.0675
  489DFPE   C1A 5589   0.908  27.627   6.873  0.0730  0.0516  0.2058
  489DFPE   D2A 5590   1.075  27.403   6.490  0.0934  0.2826 -0.1241
  489DFPE   D3A 5591   0.836  26.984   6.510  0.1009 -0.1725 -0.3274
  489DFPE   D4A 5592   0.860  27.130   6.047 -0.1304 -0.1854 -0.0224
  489DFPE   C1B 5593   0.663  27.085   6.967 -0.1371  0.0573  0.1373
  489DFPE   D2B 5594   0.767  26.681   7.091 -0.0372 -0.1316 -0.1743
  489DFPE   D3B 5595   0.486  26.555   6.877  0.0426 -0.1804 -0.2402
  489DFPE   D4B 5596   0.242  26.833   7.084  0.4823  0.2138 -0.1178
  490PIPC   NC3 5597   2.538   5.519   7.778 -0.2275 -0.1772 -0.3696
  490PIPC   PO4 5598   2.917   5.765   7.632  0.5992 -0.1936  0.0639
  490PIPC   GL1 5599   3.079   5.735   7.179 -0.1296 -0.1429  0.0724
  490PIPC   GL2 5600   3.291   5.923   7.205 -0.0927 -0.4144 -0.1273
  490PIPC   C1A 5601   3.092   5.484   6.808 -0.0442 -0.0600 -0.1070
  490PIPC   D2A 5602   2.803   5.207   6.435 -0.0247  0.1325 -0.4531
  490PIPC   D3A 5603   2.981   5.045   6.121 -0.0139 -0.2190 -0.0703
  490PIPC   C4A 5604   3.317   4.794   6.061  0.2449 -0.2095 -0.0866
  490PIPC   C1B 5605   2.979   6.200   7.093 -0.0124 -0.1341  0.0257
  490PIPC   C2B 5606   2.836   6.458   7.066  0.0905 -0.1200 -0.0314
  490PIPC   C3B 5607   2.787   6.512   6.663  0.2285 -0.2267  0.1617
  490PIPC   C4B 5608   2.735   6.598   6.299  0.3652 -0.2465  0.3399
  491DVPC   NC3 5609  28.965  13.827   6.170 -0.1865 -0.0369  0.0711
  491DVPC   PO4 5610  29.177  13.400   6.266  0.0528 -0.0092 -0.2015
  491DVPC   GL1 5611  29.171  13.497   5.851  0.0643  0.0939 -0.2021
  491DVPC   GL2 5612  29.410  13.397   5.688 -0.1004  0.0910  0.0622
  491DVPC   C1A 5613  29.354  13.849   5.477 -0.0612  0.1588 -0.1625
  491DVPC   C2A 5614  29.197  13.819   5.045 -0.3059 -0.2599 -0.1527
  491DVPC   D3A 5615  29.013  13.974   4.718  0.1343 -0.1268 -0.0338
  491DVPC   C4A 5616  28.645  14.236   4.735 -0.0682 -0.0837  0.2098
  491DVPC   C1B 5617  29.559  13.091   5.470 -0.1349  0.0692  0.1542
  491DVPC   C2B 5618  29.499  12.802   5.151 -0.0416 -0.1134  0.0107
  491DVPC   D3B 5619  29.808  12.879   4.850 -0.1698 -0.3230 -0.1163
  491DVPC   C4B 5620  29.629  12.873   4.437 -0.0424 -0.2677 -0.0196
  492DVPC   NC3 5621  26.924  17.579   6.307 -0.3245 -0.1514 -0.2529
  492DVPC   PO4 5622  27.398  17.815   6.296  0.0039 -0.0259 -0.2225
  492DVPC   GL1 5623  27.279  17.732   5.926 -0.1042 -0.1557 -0.2273
  492DVPC   GL2 5624  27.180  18.075   5.896 -0.1656 -0.1253 -0.1813
  492DVPC   C1A 5625  27.606  17.726   5.673  0.2662 -0.0792 -0.1545
  492DVPC   C2A 5626  27.852  17.748   5.398 -0.1888 -0.0486  0.3203
  492DVPC   D3A 5627  27.962  17.887   5.091 -0.0732  0.0308 -0.2569
  492DVPC   C4A 5628  28.437  17.852   4.905  0.2132  0.2363 -0.0277
  492DVPC   C1B 5629  27.286  18.163   5.443  0.0344  0.2290  0.0945
  492DVPC   C2B 5630  27.505  17.948   5.147  0.3273  0.0411  0.0253
  492DVPC   D3B 5631  27.600  17.941   4.761 -0.0238 -0.0723 -0.3057
  492DVPC   C4B 5632  27.436  18.321   4.618 -0.0274 -0.2340 -0.0617
  493DPCE   AM1 5633  32.753  11.420   5.853  0.2589 -0.1012  0.1984
  493DPCE   AM2 5634  33.066  11.401   5.993  0.0907 -0.2879  0.2247
  493DPCE   T1A 5635  32.786  11.214   5.360  0.0381  0.0557 -0.1657
  493DPCE   C2A 5636  32.934  11.204   4.901 -0.0071 -0.1979 -0.0574
  493DPCE   C3A 5637  32.887  11.231   4.484  0.0508 -0.0519  0.1360
  493DPCE   C1B 5638  33.357  11.473   5.566  0.1942 -0.0298 -0.1192
  493DPCE   C2B 5639  33.434  11.792   5.217 -0.3246  0.0154 -0.2570
  493DPCE   C3B 5640  33.736  12.028   5.091 -0.1632  0.2046 -0.1351
  493DPCE   C4B 5641  33.762  12.538   5.066  0.0749 -0.1239  0.1415
  494UPC    NC3 5642  34.815  12.853   7.519  0.0670  0.1468 -0.1554
  494UPC    PO4 5643  34.410  12.826   7.339 -0.2682 -0.1150 -0.0681
  494UPC    GL1 5644  34.344  12.715   6.959  0.0455 -0.0633 -0.4829
  494UPC    GL2 5645  34.402  12.531   6.816 -0.7187  0.1298 -0.0511
  494UPC    D1B 5646  34.709  12.342   6.666 -0.0908 -0.0569 -0.0905
  494UPC    D2B 5647  34.974  12.722   6.594 -0.2219  0.0687  0.1212
  494UPC    D3B 5648  34.911  12.761   6.032  0.0279  0.1785 -0.3394
  494UPC    D4B 5649  34.811  12.363   6.053  0.0172 -0.2170 -0.4197
  494UPC    D5B 5650  35.056  12.456   5.645 -0.1553  0.0017 -0.1278
  495LPPC   NC3 5651  35.724   8.145   6.612 -0.3742 -0.0027 -0.0260
  495LPPC   PO4 5652  35.316   8.074   6.450 -0.1916  0.1418 -0.2543
  495LPPC   GL1 5653  35.464   7.911   6.037 -0.0517 -0.0307 -0.0286
  495LPPC   GL2 5654  35.742   7.987   6.087 -0.0316  0.3054  0.0579
  495LPPC   C1A 5655  35.640   7.839   5.613 -0.1026 -0.3058 -0.0407
  495LPPC   C2A 5656  35.746   7.690   5.303 -0.2285  0.0992 -0.2916
  495LPPC   C3A 5657  35.830   7.777   4.849 -0.2527  0.1686 -0.0587
  495LPPC   C4A 5658  35.853   8.195   4.606 -0.1698 -0.1226  0.1475
  495LPPC   C1B 5659  36.125   7.938   5.888 -0.0758  0.0849  0.1474
  495LPPC   C2B 5660  36.451   8.151   5.720 -0.1691  0.1528 -0.0058
  495LPPC   C3B 5661  36.687   8.256   5.297 -0.3403 -0.0613  0.1838
  496DIPC   NC3 5662  26.066   1.327   8.068  0.1690 -0.1495 -0.2052
  496DIPC   PO4 5663  26.069   0.947   7.849  0.0550  0.0189 -0.3208
  496DIPC   GL1 5664  25.860   0.943   7.488 -0.0599  0.0013 -0.0346
  496DIPC   GL2 5665  25.572   0.965   7.509  0.0465  0.0654  0.2363
  496DIPC   C1A 5666  25.798   1.125   7.071 -0.0741  0.0962  0.2094
  496DIPC   D2A 5667  25.961   1.212   6.667 -0.0362 -0.2296  0.1862
  496DIPC   D3A 5668  26.181   1.138   6.352 -0.0137 -0.0323 -0.0721
  496DIPC   C4A 5669  26.010   0.891   6.006  0.2148  0.0596  0.1089
  496DIPC   C1B 5670  25.603   0.678   7.184  0.0606 -0.1145  0.0316
  496DIPC   D2B 5671  25.686   0.517   6.805 -0.2617  0.0037  0.2051
  496DIPC   D3B 5672  25.790   0.765   6.488  0.1236 -0.1665 -0.1993
  496DIPC   C4B 5673  25.406   0.886   6.208 -0.0074 -0.0138  0.1580
  497PGSM   NC3 5674  17.758  31.371   8.258  0.1225  0.1095 -0.0318
  497PGSM   PO4 5675  17.699  31.059   8.000  0.4414  0.1920 -0.2301
  497PGSM   AM1 5676  17.764  31.221   7.667  0.2408  0.0748  0.0435
  497PGSM   AM2 5677  17.958  31.363   7.493 -0.0468 -0.0390 -0.0392
  497PGSM   T1A 5678  17.657  31.513   7.154 -0.1465  0.1057  0.0362
  497PGSM   C2A 5679  17.521  31.556   6.662 -0.0091  0.2138 -0.1165
  497PGSM   C3A 5680  17.508  31.422   6.280 -0.2822 -0.3973  0.3651
  497PGSM   C1B 5681  18.180  31.378   7.117  0.2305  0.1373 -0.3407
  497PGSM   C2B 5682  18.476  31.366   6.671  0.1471  0.0255  0.0526
  497PGSM   D3B 5683  18.588  31.723   6.565 -0.0576  0.0214 -0.2086
  497PGSM   C4B 5684  18.373  32.118   6.705 -0.1272  0.4153  0.1022
  497PGSM   C5B 5685  18.197  32.484   7.022  0.1504 -0.4111  0.4298
  498DPPC   NC3 5686  22.304  29.909   7.583  0.2256  0.1070 -0.0262
  498DPPC   PO4 5687  22.071  30.215   7.361  0.3452 -0.0775 -0.0226
  498DPPC   GL1 5688  22.006  30.240   6.859  0.0172  0.4118 -0.0554
  498DPPC   GL2 5689  21.791  30.059   6.935  0.1096  0.2560 -0.1025
  498DPPC   C1A 5690  21.966  30.386   6.472 -0.1763 -0.0870  0.0337
  498DPPC   C2A 5691  22.075  30.508   6.064  0.0972  0.0269  0.0046
  498DPPC   C3A 5692  22.449  30.615   5.819 -0.1043  0.4985  0.3955
  498DPPC   C4A 5693  22.647  30.430   5.575  0.0922  0.0093 -0.0295
  498DPPC   C1B 5694  21.537  29.856   6.584  0.1786 -0.0739 -0.1965
  498DPPC   C2B 5695  21.337  29.791   6.208 -0.1241 -0.0013  0.0807
  498DPPC   C3B 5696  21.014  29.925   6.030 -0.0970  0.2375  0.1553
  498DPPC   C4B 5697  20.662  29.960   5.689 -0.1878 -0.2544 -0.2568
  499DIPC   NC3 5698   9.597  19.830   8.225  0.1567 -0.1786 -0.3413
  499DIPC   PO4 5699   9.448  20.233   8.440  0.0812  0.3450 -0.0267
  499DIPC   GL1 5700   9.273  20.173   8.041 -0.0768 -0.0459 -0.2828
  499DIPC   GL2 5701   9.228  20.489   7.896 -0.2638 -0.0454 -0.1533
  499DIPC   C1A 5702   9.222  20.248   7.537 -0.0966  0.0327 -0.4040
  499DIPC   D2A 5703   9.507  20.505   7.316  0.0478  0.4812 -0.0246
  499DIPC   D3A 5704   9.564  20.418   6.920 -0.0905 -0.1786 -0.0542
  499DIPC   C4A 5705   9.730  20.000   6.780 -0.0885  0.0741  0.0942
  499DIPC   C1B 5706   8.816  20.174   7.841  0.0273 -0.0339 -0.3129
  499DIPC   D2B 5707   8.459  20.146   8.028 -0.1394 -0.2078  0.0448
  499DIPC   D3B 5708   8.268  20.473   7.800  0.1599 -0.0678  0.0734
  499DIPC   C4B 5709   8.136  20.389   7.435  0.2240  0.1165 -0.1345
  500DVPC   NC3 5710  13.894  32.511   8.002 -0.0494  0.1462 -0.0434
  500DVPC   PO4 5711  13.467  32.681   8.112 -0.0385 -0.1477  0.2767
  500DVPC   GL1 5712  13.315  32.622   7.701 -0.0614  0.0121  0.2345
  500DVPC   GL2 5713  12.967  32.689   7.612 -0.0787 -0.0646 -0.0104
  500DVPC   C1A 5714  13.465  32.545   7.341 -0.0388  0.2086  0.3343
  500DVPC   C2A 5715  13.347  32.692   6.940  0.0150  0.1668  0.2528
  500DVPC   D3A 5716  13.474  33.076   6.708  0.1180 -0.4097 -0.2019
  500DVPC   C4A 5717  13.879  33.176   6.817 -0.0306 -0.0717  0.0198
  500DVPC   C1B 5718  12.882  32.625   7.208 -0.2081  0.1623  0.2800
  500DVPC   C2B 5719  12.714  32.423   6.758  0.2798  0.1091  0.1033
  500DVPC   D3B 5720  12.798  32.538   6.388  0.3984  0.0788  0.0014
  500DVPC   C4B 5721  13.041  32.939   6.298  0.1466  0.0683 -0.1158
  501PIPC   NC3 5722   1.523  16.252   8.439 -0.0363  0.0974  0.0201
  501PIPC   PO4 5723   1.352  16.281   8.034  0.1283 -0.2782 -0.0546
  501PIPC   GL1 5724   1.416  16.084   7.622 -0.4016 -0.2157 -0.0158
  501PIPC   GL2 5725   1.599  15.715   7.623  0.1161  0.1004  0.0210
  501PIPC   C1A 5726   1.558  16.045   7.210 -0.0151  0.0272  0.1688
  501PIPC   D2A 5727   1.852  15.950   6.809 -0.0427 -0.2212 -0.2720
  501PIPC   D3A 5728   1.929  16.448   6.748  0.1388  0.2023 -0.3295
  501PIPC   C4A 5729   2.263  16.661   6.861  0.1767 -0.2336 -0.2427
  501PIPC   C1B 5730   1.277  15.700   7.357 -0.1388 -0.1408  0.1754
  501PIPC   C2B 5731   1.167  15.652   6.962  0.0210 -0.0074  0.0781
  501PIPC   C3B 5732   1.064  15.622   6.616  0.0853  0.2696 -0.3660
  501PIPC   C4B 5733   0.841  15.458   6.308 -0.0326  0.1384  0.1207
  502LPPC   NC3 5734  32.515   9.030   6.418 -0.0866 -0.1396 -0.3226
  502LPPC   PO4 5735  32.673   9.285   6.168  0.0286 -0.0193  0.1860
  502LPPC   GL1 5736  32.560   9.060   5.828  0.1092  0.1103  0.3159
  502LPPC   GL2 5737  32.496   8.731   6.000  0.1849 -0.3197 -0.0403
  502LPPC   C1A 5738  32.682   9.042   5.470  0.3161  0.1406 -0.1410
  502LPPC   C2A 5739  32.769   9.282   5.051  0.6484 -0.1717  0.1443
  502LPPC   C3A 5740  32.728   9.395   4.635 -0.0007  0.2027 -0.3976
  502LPPC   C4A 5741  32.453   9.491   4.359 -0.2806 -0.1571  0.0958
  502LPPC   C1B 5742  32.375   8.567   5.611  0.2074 -0.0864 -0.0976
  502LPPC   C2B 5743  32.513   8.718   5.122  0.0997  0.0592 -0.0504
  502LPPC   C3B 5744  32.472   8.425   4.733 -0.3639 -0.1357 -0.2582
  503DPCE   AM1 5745   9.487   5.996   7.365  0.1393  0.1449  0.2465
  503DPCE   AM2 5746   9.561   6.330   7.474 -0.0410  0.1171 -0.1635
  503DPCE   T1A 5747   9.845   6.004   7.116  0.0742 -0.1472 -0.0782
  503DPCE   C2A 5748  10.079   6.305   6.905 -0.0798 -0.1769  0.0248
  503DPCE   C3A 5749  10.152   6.681   6.578 -0.1625 -0.2744  0.0122
  503DPCE   C1B 5750   9.359   6.354   7.000 -0.0064 -0.2138 -0.0775
  503DPCE   C2B 5751   9.369   6.465   6.573 -0.1388 -0.1773  0.2001
  503DPCE   C3B 5752   9.537   6.275   6.097 -0.1697 -0.0695 -0.0059
  503DPCE   C4B 5753   9.784   6.000   5.751  0.0150  0.2378  0.0175
  504DPPC   NC3 5754  12.699  25.621   8.119 -0.2539  0.0815 -0.0951
  504DPPC   PO4 5755  12.525  25.986   8.023 -0.0690  0.3293  0.0805
  504DPPC   GL1 5756  12.450  26.090   7.535  0.1477 -0.1901 -0.1294
  504DPPC   GL2 5757  12.148  26.029   7.601  0.1892  0.0230 -0.1752
  504DPPC   C1A 5758  12.385  26.291   7.165  0.1297 -0.2331  0.2529
  504DPPC   C2A 5759  12.112  26.609   6.810  0.1421  0.1888  0.1204
  504DPPC   C3A 5760  11.877  26.874   6.394  0.1707  0.0109  0.2167
  504DPPC   C4A 5761  11.436  26.913   6.067  0.0225  0.0040 -0.0553
  504DPPC   C1B 5762  12.126  25.872   7.240  0.0725 -0.1712 -0.1260
  504DPPC   C2B 5763  12.098  25.649   6.846  0.0238 -0.2387  0.4172
  504DPPC   C3B 5764  12.104  25.539   6.504  0.3423  0.5294  0.0747
  504DPPC   C4B 5765  12.022  25.528   6.136 -0.3607 -0.1417  0.0547
  505DPSM   NC3 5766  26.424  13.549   6.468  0.1187 -0.1320  0.2282
  505DPSM   PO4 5767  25.982  13.618   6.259 -0.0447  0.0822 -0.1627
  505DPSM   AM1 5768  25.948  14.005   6.025 -0.2722 -0.1094 -0.3016
  505DPSM   AM2 5769  26.191  14.057   5.971 -0.0995  0.0196  0.0387
  505DPSM   T1A 5770  25.653  14.141   5.795 -0.0705  0.0232  0.1034
  505DPSM   C2A 5771  25.273  14.215   5.578  0.0088  0.1254 -0.0539
  505DPSM   C3A 5772  25.223  14.083   5.187 -0.1277  0.0765  0.1159
  505DPSM   C1B 5773  26.233  14.186   5.523 -0.1341 -0.0334 -0.0638
  505DPSM   C2B 5774  26.355  14.197   5.186  0.0129  0.1570  0.1446
  505DPSM   C3B 5775  26.181  14.239   4.838  0.2549 -0.3074  0.0462
  505DPSM   C4B 5776  25.946  13.864   4.618  0.1514  0.1137  0.0460
  506PEPC   NC3 5777  10.170  20.551   8.354  0.1747  0.0865 -0.0021
  506PEPC   PO4 5778  10.459  20.163   8.329 -0.1984 -0.0131 -0.2062
  506PEPC   GL1 5779  10.545  20.291   7.914  0.0989 -0.1373 -0.2310
  506PEPC   GL2 5780  10.760  20.204   7.720 -0.3498  0.1034  0.0614
  506PEPC   C1A 5781  10.615  20.643   7.509 -0.0320  0.0768  0.0669
  506PEPC   C2A 5782  10.721  20.726   7.054 -0.1363  0.3933  0.0176
  506PEPC   D3A 5783  10.555  20.647   6.678 -0.3944 -0.1539 -0.1221
  506PEPC   D4A 5784  10.137  20.926   6.805  0.1286 -0.1950  0.0199
  506PEPC   C5A 5785  10.269  20.856   7.178 -0.0860  0.2167  0.2361
  506PEPC   C1B 5786  10.954  20.331   7.278 -0.1738  0.2768 -0.0352
  506PEPC   C2B 5787  11.039  20.362   6.902  0.1725 -0.0171  0.2571
  506PEPC   C3B 5788  10.948  20.345   6.443  0.3541 -0.0901 -0.1608
  506PEPC   C4B 5789  10.862  20.619   6.121 -0.0173  0.0501 -0.0165
  507PIPC   NC3 5790  28.402  16.442   6.344  0.0629 -0.2123  0.3540
  507PIPC   PO4 5791  28.252  16.058   6.181 -0.2271 -0.1397 -0.3238
  507PIPC   GL1 5792  28.084  16.018   5.795  0.1855 -0.0508 -0.0808
  507PIPC   GL2 5793  27.787  16.221   5.954  0.3705 -0.2928 -0.1130
  507PIPC   C1A 5794  27.918  16.109   5.366 -0.1654 -0.1837  0.1077
  507PIPC   D2A 5795  27.932  16.081   4.896  0.0317  0.0406  0.0243
  507PIPC   D3A 5796  28.334  16.093   4.624  0.4191 -0.0343  0.4348
[truncated: 7,053,902 more chars]
