# Supplementary material for: The bending rigidity of the red blood cell cytoplasmic membrane
Source: PLoS One. 2022 Aug 1;17(8):e0269619. doi: 10.1371/journal.pone.0269619 (PMC9342732; doi:10.1371/journal.pone.0269619)
Supplement: S2 File — (ZIP) [file pone.0269619.s002.zip › MD_SupplementaryMaterial/RBC_NoPUFA.gro]

Martini system
92898
    1CHOL   ROH    1  15.226  26.076   7.282 -0.1696  0.2062 -0.1976
    1CHOL    R1    2  15.151  26.060   7.010 -0.1240  0.1576 -0.2074
    1CHOL    R2    3  15.332  26.092   6.804 -0.0845  0.0963 -0.1830
    1CHOL    R3    4  15.236  25.850   6.725 -0.0957  0.0897 -0.1493
    1CHOL    R4    5  15.298  25.990   6.475  0.1310 -0.0371 -0.1660
    1CHOL    R5    6  15.108  25.898   6.528  0.0639  0.0418 -0.2668
    1CHOL    C1    7  15.188  25.704   6.210  0.2461 -0.1210 -0.1245
    1CHOL    C2    8  15.441  25.910   5.927  0.0780 -0.0410 -0.1559
    2CHOL   ROH    9  11.601  22.090   7.043  0.2482 -0.0847 -0.0831
    2CHOL    R1   10  11.609  22.187   6.777  0.0624 -0.0844 -0.0873
    2CHOL    R2   11  11.783  22.087   6.587  0.0654  0.0572 -0.1470
    2CHOL    R3   12  11.555  22.050   6.444  0.0419 -0.1318 -0.0670
    2CHOL    R4   13  11.767  22.067   6.242 -0.0339  0.0927 -0.1467
    2CHOL    R5   14  11.584  22.186   6.249 -0.1478 -0.0698 -0.0617
    2CHOL    C1   15  11.544  22.020   5.907 -0.1139 -0.0639 -0.0715
    2CHOL    C2   16  11.401  22.270   5.705 -0.0080  0.2344  0.0056
    3CHOL   ROH   17  16.409  16.657   5.345 -0.3425 -0.0764 -0.1273
    3CHOL    R1   18  16.266  16.727   5.579 -0.2338  0.2388 -0.1523
    3CHOL    R2   19  16.330  16.627   5.829 -0.5277  0.0466 -0.1594
    3CHOL    R3   20  16.341  16.890   5.896  0.0851  0.0263 -0.1101
    3CHOL    R4   21  16.350  16.748   6.152 -0.5866 -0.0809 -0.1060
    3CHOL    R5   22  16.211  16.906   6.096 -0.1268  0.3147 -0.2530
    3CHOL    C1   23  16.371  17.066   6.402 -0.0457 -0.1743 -0.0285
    3CHOL    C2   24  16.524  17.225   6.647 -0.1245  0.3020  0.0911
    4CHOL   ROH   25  20.748  17.206   4.549  0.0738 -0.0080 -0.0491
    4CHOL    R1   26  20.740  17.168   4.830 -0.0555 -0.0880 -0.0611
    4CHOL    R2   27  20.912  17.300   5.002 -0.0657 -0.2097  0.0514
    4CHOL    R3   28  20.680  17.375   5.123 -0.0843 -0.1461 -0.0268
    4CHOL    R4   29  20.880  17.386   5.336 -0.2080 -0.4687  0.1060
    4CHOL    R5   30  20.691  17.278   5.341 -0.2879 -0.3380 -0.1009
    4CHOL    C1   31  20.644  17.507   5.642 -0.3085 -0.5599  0.0642
    4CHOL    C2   32  20.760  17.642   5.881  0.0812  0.1951 -0.0122
    5CHOL   ROH   33  15.203   2.880   6.096 -0.0181  0.2331 -0.0584
    5CHOL    R1   34  15.344   2.971   5.868 -0.0179  0.1259 -0.1015
    5CHOL    R2   35  15.405   2.806   5.654 -0.0111  0.0230 -0.0205
    5CHOL    R3   36  15.279   2.999   5.511 -0.0146 -0.0497 -0.1166
    5CHOL    R4   37  15.447   2.859   5.315 -0.2123 -0.3104 -0.1019
    5CHOL    R5   38  15.444   3.073   5.353 -0.0837 -0.2721 -0.2985
    5CHOL    C1   39  15.353   3.071   4.983 -0.3329 -0.5729 -0.2395
    5CHOL    C2   40  15.162   3.283   4.659  0.1011  0.1009  0.1946
    6CHOL   ROH   41   0.279  12.477   5.217  0.3737  0.0633 -0.0501
    6CHOL    R1   42   0.325  12.519   5.494  0.1117  0.2869 -0.0357
    6CHOL    R2   43   0.234  12.743   5.628 -0.2374  0.2761 -0.2441
    6CHOL    R3   44   0.122  12.558   5.793 -0.1696  0.2574 -0.2190
    6CHOL    R4   45   0.248  12.752   5.973  0.1373  0.0954 -0.2491
    6CHOL    R5   46   0.278  12.537   5.973  0.0132  0.0753 -0.3935
    6CHOL    C1   47   0.150  12.585   6.329  0.4191 -0.0272 -0.2284
    6CHOL    C2   48   0.339  12.598   6.634 -0.0744  0.2664 -0.1896
    7POPC   NC3   49  22.468  28.483   7.545 -0.0472 -0.0980  0.3256
    7POPC   PO4   50  22.122  28.582   7.367  0.0272 -0.3334  0.2189
    7POPC   GL1   51  21.979  28.257   7.184 -0.1722 -0.3907 -0.0104
    7POPC   GL2   52  21.832  27.963   7.235 -0.2991 -0.1311 -0.0474
    7POPC   C1A   53  21.984  28.226   6.822 -0.1006  0.2064 -0.1451
    7POPC   D2A   54  21.898  28.017   6.462  0.2258  0.0011  0.2936
    7POPC   C3A   55  21.938  28.059   6.027  0.2060 -0.0140  0.2378
    7POPC   C4A   56  22.041  28.079   5.634 -0.3486 -0.1530  0.2800
    7POPC   C1B   57  21.569  27.868   6.866 -0.1439  0.1791 -0.0294
    7POPC   C2B   58  21.382  28.029   6.393 -0.2260 -0.0040 -0.0595
    7POPC   C3B   59  21.424  27.933   6.029 -0.2777  0.0845  0.4187
    7POPC   C4B   60  21.566  27.897   5.646  0.0036 -0.1017  0.0108
    8CHOL   ROH   61  22.607  16.088   4.698 -0.0856 -0.0169  0.1014
    8CHOL    R1   62  22.631  15.983   4.960  0.0301 -0.0041  0.0973
    8CHOL    R2   63  22.694  16.140   5.178  0.1256  0.0084  0.0648
    8CHOL    R3   64  22.466  16.034   5.281  0.1698  0.0121  0.1661
    8CHOL    R4   65  22.606  16.149   5.512  0.1993  0.1375  0.0812
    8CHOL    R5   66  22.533  15.944   5.493  0.2328  0.1180  0.1893
    8CHOL    C1   67  22.340  16.054   5.803  0.2838  0.2161  0.1859
    8CHOL    C2   68  22.473  16.358   5.971 -0.1849  0.1877 -0.1279
    9DPPC   NC3   69  15.394  24.528   8.245 -0.2355 -0.0019 -0.1856
    9DPPC   PO4   70  15.551  24.300   7.941  0.0002 -0.0926 -0.1671
    9DPPC   GL1   71  15.638  23.864   7.692 -0.3788 -0.1315  0.0695
    9DPPC   GL2   72  15.337  23.791   7.652 -0.2935 -0.2291  0.1756
    9DPPC   C1A   73  15.633  23.691   7.259 -0.0611  0.1673  0.0420
    9DPPC   C2A   74  15.462  23.636   6.838  0.1747 -0.2262 -0.4490
    9DPPC   C3A   75  15.172  23.532   6.540 -0.4757  0.0784 -0.0722
    9DPPC   C4A   76  14.792  23.486   6.226  0.1577  0.0943  0.1750
    9DPPC   C1B   77  15.295  24.096   7.254 -0.0018  0.0615 -0.0962
    9DPPC   C2B   78  15.255  24.215   6.849  0.0094 -0.1095 -0.0497
    9DPPC   C3B   79  15.392  24.415   6.409 -0.4991  0.0019  0.1418
    9DPPC   C4B   80  15.617  24.480   6.081 -0.3537 -0.0981 -0.1393
   10CHOL   ROH   81  21.141  24.451   7.066  0.1489 -0.0301  0.0953
   10CHOL    R1   82  21.210  24.453   6.792  0.2074  0.0411  0.1100
   10CHOL    R2   83  21.045  24.560   6.598  0.1506 -0.1011  0.0774
   10CHOL    R3   84  21.267  24.704   6.535  0.0350  0.1030  0.1314
   10CHOL    R4   85  21.140  24.646   6.277  0.2345 -0.1535  0.0881
   10CHOL    R5   86  21.347  24.605   6.333  0.2501  0.0896  0.2211
   10CHOL    C1   87  21.404  24.832   6.031  0.1748  0.0076  0.1450
   10CHOL    C2   88  21.509  24.620   5.776 -0.0401 -0.1365 -0.3075
   11VPC    NC3   89  13.852  16.045   8.776 -0.3099 -0.3866 -0.1515
   11VPC    PO4   90  13.858  16.318   8.511 -0.0571  0.2583  0.3043
   11VPC    GL1   91  13.640  16.318   8.296  0.3267 -0.0814  0.2387
   11VPC    GL2   92  13.512  16.544   8.107 -0.3243  0.1976 -0.1827
   11VPC    C1B   93  13.681  16.705   7.796 -0.2223 -0.1297 -0.0884
   11VPC    C2B   94  13.799  16.820   7.380 -0.0114 -0.3586 -0.1673
   11VPC    D3B   95  14.143  16.714   7.124  0.0003  0.1685  0.1266
   11VPC    C4B   96  14.235  16.766   6.653  0.2888  0.0764 -0.4049
   12CHOL   ROH   97  17.155  18.499   8.028 -0.0226 -0.1190  0.0453
   12CHOL    R1   98  17.265  18.508   7.768 -0.1392 -0.0018 -0.0010
   12CHOL    R2   99  17.346  18.280   7.633 -0.0548  0.0737 -0.0768
   12CHOL    R3  100  17.178  18.374   7.440 -0.1966  0.0052  0.0109
   12CHOL    R4  101  17.360  18.194   7.298  0.0836  0.4054 -0.1607
   12CHOL    R5  102  17.318  18.401   7.248 -0.2290  0.3968  0.0337
   12CHOL    C1  103  17.211  18.232   6.923  0.0313  0.5343 -0.1272
   12CHOL    C2  104  17.044  18.189   6.535 -0.3479 -0.0637 -0.0119
   13CHOL   ROH  105  22.160  21.337   7.236 -0.0460  0.2325 -0.1267
   13CHOL    R1  106  22.248  21.394   6.973 -0.0144  0.0486 -0.1586
   13CHOL    R2  107  22.245  21.206   6.771 -0.1997 -0.0354 -0.0868
   13CHOL    R3  108  22.101  21.395   6.640 -0.0435  0.0440 -0.1442
   13CHOL    R4  109  22.144  21.183   6.441 -0.4227 -0.1544 -0.0118
   13CHOL    R5  110  22.191  21.395   6.418 -0.1757 -0.2310 -0.1977
   13CHOL    C1  111  21.950  21.348   6.126 -0.4062 -0.1491 -0.0220
   13CHOL    C2  112  22.187  21.466   5.823 -0.2242  0.1423 -0.0969
   14CHOL   ROH  113  24.442   9.766   5.781 -0.0245  0.1215  0.0226
   14CHOL    R1  114  24.516   9.726   6.051 -0.1115 -0.0638  0.0198
   14CHOL    R2  115  24.454   9.906   6.251  0.0871 -0.0512  0.0684
   14CHOL    R3  116  24.345   9.687   6.369 -0.2056  0.0433 -0.0161
   14CHOL    R4  117  24.384   9.878   6.588  0.2409 -0.1525  0.0937
   14CHOL    R5  118  24.455   9.672   6.581 -0.0971 -0.2760 -0.0862
   14CHOL    C1  119  24.240   9.656   6.896  0.0559 -0.1228  0.0290
   14CHOL    C2  120  24.152   9.383   7.182 -0.0053 -0.1757  0.2349
   15DPPC   NC3  121   3.901  15.014   8.314  0.0581  0.0565  0.0066
   15DPPC   PO4  122   3.592  15.402   8.179  0.2221  0.4098 -0.1076
   15DPPC   GL1  123   3.499  15.341   7.801 -0.1270  0.1961  0.2290
   15DPPC   GL2  124   3.613  15.000   7.840  0.0548  0.2546  0.2042
   15DPPC   C1A  125   3.632  15.348   7.400  0.0863  0.0440  0.0262
   15DPPC   C2A  126   3.847  15.553   7.116  0.1706  0.3185 -0.3699
   15DPPC   C3A  127   4.015  15.846   6.797  0.1973  0.0481 -0.1299
   15DPPC   C4A  128   3.926  15.842   6.381 -0.1289  0.1769 -0.1056
   15DPPC   C1B  129   3.433  14.848   7.433  0.0934  0.0625 -0.0338
   15DPPC   C2B  130   3.639  14.665   7.014  0.2140 -0.2311  0.1458
   15DPPC   C3B  131   3.539  14.485   6.674 -0.1600 -0.0771  0.1547
   15DPPC   C4B  132   3.163  14.452   6.361  0.1854 -0.3053 -0.1683
   16DPPE   NH3  133  24.150  18.595   8.639  0.0289 -0.1738  0.1527
   16DPPE   PO4  134  23.732  18.671   8.357  0.2952 -0.1689 -0.3770
   16DPPE   GL1  135  23.588  18.574   7.956  0.2836  0.1589  0.0125
   16DPPE   GL2  136  23.732  18.743   7.795 -0.1464 -0.1024  0.2507
   16DPPE   C1A  137  23.413  18.283   7.629  0.1779  0.1967  0.1199
   16DPPE   C2A  138  23.436  18.283   7.269  0.1281 -0.3365  0.1426
   16DPPE   C3A  139  23.428  18.087   7.022  0.0079  0.0697  0.2614
   16DPPE   C4A  140  23.229  17.803   6.675  0.0348  0.0428  0.4680
   16DPPE   C1B  141  23.651  18.768   7.342  0.1199  0.0062 -0.1777
   16DPPE   C2B  142  23.609  18.573   6.874  0.2183  0.0360  0.0599
   16DPPE   C3B  143  23.766  18.639   6.541  0.1653  0.1841 -0.3015
   16DPPE   C4B  144  24.144  18.806   6.456  0.4854  0.0567  0.5356
   17DPSM   NC3  145  12.543  21.025   7.995 -0.0912 -0.3066  0.0771
   17DPSM   PO4  146  12.619  21.343   7.717  0.1613 -0.1409 -0.0378
   17DPSM   AM1  147  12.926  21.340   7.489  0.2561 -0.0057  0.0622
   17DPSM   AM2  148  13.142  21.543   7.602  0.1223  0.1272 -0.2068
   17DPSM   T1A  149  13.056  21.280   7.067 -0.0413 -0.1714  0.0256
   17DPSM   C2A  150  13.016  21.249   6.613  0.0323 -0.3170  0.0704
   17DPSM   C3A  151  13.180  21.220   6.200 -0.0539 -0.0510  0.0984
   17DPSM   C1B  152  13.283  21.727   7.172 -0.0047 -0.3415  0.0282
   17DPSM   C2B  153  13.501  21.712   6.851  0.3526  0.0842  0.1317
   17DPSM   C3B  154  13.670  21.600   6.450  0.0057 -0.1342 -0.2819
   17DPSM   C4B  155  13.644  21.395   6.028 -0.0371 -0.1118 -0.2110
   18CHOL   ROH  156   6.031   7.689   5.208  0.2007 -0.4453  0.1448
   18CHOL    R1  157   6.023   7.534   4.971  0.0246 -0.3211  0.0669
   18CHOL    R2  158   5.986   7.647   4.721 -0.0007 -0.1694  0.1310
   18CHOL    R3  159   6.215   7.513   4.662 -0.0969 -0.2731 -0.0103
   18CHOL    R4  160   6.066   7.521   4.410 -0.0647  0.1243 -0.0073
   18CHOL    R5  161   6.146   7.343   4.508 -0.2038 -0.0451 -0.2101
   18CHOL    C1  162   6.328   7.322   4.173 -0.1922  0.1980 -0.2205
   18CHOL    C2  163   6.224   7.253   3.766  0.0190  0.2070  0.1059
   19CHOL   ROH  164   0.913   4.304   4.418  0.1255 -0.1441  0.0137
   19CHOL    R1  165   0.952   4.149   4.652  0.1085  0.0010  0.1154
   19CHOL    R2  166   0.862   4.230   4.900 -0.0503  0.0844  0.0390
   19CHOL    R3  167   0.741   3.986   4.899  0.0862  0.0170  0.1043
   19CHOL    R4  168   0.751   4.063   5.182 -0.1882  0.2055  0.0566
   19CHOL    R5  169   0.826   3.877   5.096 -0.0159  0.1918  0.2423
   19CHOL    C1  170   0.574   3.738   5.346 -0.1404  0.2127  0.1281
   19CHOL    C2  171   0.483   3.817   5.636  0.2296  0.2636 -0.2922
   20CHOL   ROH  172   8.273  22.501   7.115  0.0188  0.2864  0.0084
   20CHOL    R1  173   8.095  22.464   6.899 -0.0144  0.2097  0.0487
   20CHOL    R2  174   7.952  22.672   6.787 -0.0310  0.1691 -0.0013
   20CHOL    R3  175   8.066  22.585   6.557 -0.0683  0.0891  0.0095
   20CHOL    R4  176   7.857  22.771   6.470  0.0854  0.2607 -0.0085
   20CHOL    R5  177   7.884  22.565   6.403 -0.0672  0.2398 -0.0149
   20CHOL    C1  178   7.910  22.747   6.068  0.1180  0.2390 -0.0024
   20CHOL    C2  179   7.692  22.815   5.739  0.3809  0.2097  0.0073
   21DPPC   NC3  180   7.485  23.590   8.569 -0.0732 -0.0699 -0.1515
   21DPPC   PO4  181   7.483  23.496   8.126 -0.0613  0.0121 -0.1165
   21DPPC   GL1  182   7.526  23.546   7.611 -0.2314 -0.0697 -0.2368
   21DPPC   GL2  183   7.634  23.250   7.349 -0.0621  0.0899 -0.4593
   21DPPC   C1A  184   7.458  23.833   7.305 -0.0968  0.1344  0.0386
   21DPPC   C2A  185   7.329  23.811   6.949 -0.3302 -0.0175 -0.1322
   21DPPC   C3A  186   7.288  23.892   6.522  0.0707  0.2208 -0.0899
   21DPPC   C4A  187   7.368  24.277   6.168 -0.1019  0.1347 -0.0927
   21DPPC   C1B  188   7.402  23.321   7.091  0.1970 -0.2868  0.1797
   21DPPC   C2B  189   7.337  23.335   6.603  0.1851  0.1643  0.1811
   21DPPC   C3B  190   7.182  23.488   6.273 -0.2296 -0.1497  0.1404
   21DPPC   C4B  191   7.049  23.820   5.945 -0.3616 -0.1153  0.1409
   22CHOL   ROH  192  12.931  16.427   4.653  0.0829 -0.1621 -0.0089
   22CHOL    R1  193  12.993  16.486   4.923 -0.1634 -0.0775  0.0309
   22CHOL    R2  194  12.827  16.417   5.133 -0.1897 -0.3289 -0.0749
   22CHOL    R3  195  13.051  16.296   5.228 -0.0646 -0.0044  0.0596
   22CHOL    R4  196  12.863  16.288   5.452 -0.2595 -0.4168 -0.1009
   22CHOL    R5  197  13.065  16.367   5.456 -0.3829 -0.0786  0.1107
   22CHOL    C1  198  13.094  16.101   5.727 -0.1829 -0.1631  0.0103
   22CHOL    C2  199  13.205  16.155   6.003 -0.3467 -0.2451 -0.0936
   23DTPC   NC3  200   6.330  18.171   7.782 -0.4693  0.1292  0.1139
   23DTPC   PO4  201   6.698  18.273   7.985 -0.0856 -0.1286  0.0194
   23DTPC   GL1  202   6.819  18.351   7.541  0.1440 -0.0291 -0.5184
   23DTPC   GL2  203   6.849  18.699   7.528  0.1049 -0.1430  0.0284
   23DTPC   C1A  204   6.806  18.168   7.126  0.0906 -0.0818  0.3961
   23DTPC   C2A  205   6.893  18.131   6.643 -0.2114 -0.2333 -0.3717
   23DTPC   C1B  206   6.973  18.667   7.087  0.0050 -0.1003  0.0098
   23DTPC   C2B  207   7.005  18.624   6.679  0.1932  0.0456 -0.0243
   24CHOL   ROH  208  15.291  19.091   8.032  0.0869 -0.0540 -0.0732
   24CHOL    R1  209  15.333  19.176   7.765  0.2591 -0.0672 -0.0502
   24CHOL    R2  210  15.585  19.203   7.655  0.3182 -0.5202 -0.0304
   24CHOL    R3  211  15.484  19.038   7.464  0.0118 -0.2857 -0.0807
   24CHOL    R4  212  15.680  19.204   7.323  0.2405 -0.5099 -0.0538
   24CHOL    R5  213  15.472  19.175   7.268  0.1704 -0.1670 -0.0161
   24CHOL    C1  214  15.641  19.050   6.950 -0.0924 -0.2837 -0.1146
   24CHOL    C2  215  15.564  19.165   6.517 -0.1110 -0.1631  0.0322
   25DPSM   NC3  216  18.217  29.697   8.548 -0.0840  0.0859  0.3104
   25DPSM   PO4  217  18.313  29.564   8.131  0.1691 -0.2438  0.3460
   25DPSM   AM1  218  18.236  29.520   7.728 -0.0706  0.1165 -0.1289
   25DPSM   AM2  219  18.110  29.874   7.627  0.3511  0.0810  0.2255
   25DPSM   T1A  220  17.984  29.455   7.335  0.0279 -0.0213 -0.0951
   25DPSM   C2A  221  17.942  29.697   7.002 -0.0625  0.2677 -0.1353
   25DPSM   C3A  222  18.024  30.068   6.965 -0.2307  0.5173 -0.0872
   25DPSM   C1B  223  18.398  30.002   7.316  0.1026 -0.3280  0.0437
   25DPSM   C2B  224  18.838  30.046   7.159  0.2771 -0.0163 -0.0770
   25DPSM   C3B  225  18.983  30.243   6.853  0.2789  0.1892  0.2230
   25DPSM   C4B  226  18.871  30.190   6.454  0.1556  0.0862  0.1250
   26CHOL   ROH  227   7.993  11.287   3.570 -0.0947  0.1386  0.1070
   26CHOL    R1  228   7.988  11.326   3.851  0.0888  0.0859  0.1175
   26CHOL    R2  229   7.939  11.120   4.029  0.1923  0.0605  0.1062
   26CHOL    R3  230   8.174  11.201   4.138  0.2662  0.0230 -0.0194
   26CHOL    R4  231   8.043  11.046   4.350  0.1820  0.3188  0.1722
   26CHOL    R5  232   8.119  11.250   4.367  0.3227  0.2979 -0.0533
   26CHOL    C1  233   8.324  11.079   4.640  0.2454  0.4341  0.0928
   26CHOL    C2  234   8.428  11.205   4.980 -0.2392 -0.2344 -0.1304
   27DYPC   NC3  235  13.846  29.045   7.380  0.3659 -0.0219  0.0991
   27DYPC   PO4  236  14.057  29.263   7.082 -0.1155 -0.0088  0.1898
   27DYPC   GL1  237  13.768  29.088   6.844  0.0727  0.0255 -0.0584
   27DYPC   GL2  238  13.866  28.800   6.952  0.1347  0.2140 -0.0117
   27DYPC   C1A  239  13.799  29.185   6.419 -0.2346  0.1410  0.0077
   27DYPC   D2A  240  13.745  28.987   6.074  0.3276 -0.0782  0.2028
   27DYPC   C3A  241  13.819  28.974   5.584 -0.2974 -0.0063 -0.0209
   27DYPC   C1B  242  13.554  28.727   6.528 -0.1052  0.1129 -0.0667
   27DYPC   D2B  243  13.420  28.486   6.138 -0.3112  0.3646 -0.1775
   27DYPC   C3B  244  13.595  28.568   5.780  0.0393 -0.0574  0.1560
   28DVPC   NC3  245  13.684  25.785   7.918  0.0723 -0.1750  0.0679
   28DVPC   PO4  246  13.757  25.321   8.025  0.2918 -0.0386  0.0206
   28DVPC   GL1  247  13.745  25.228   7.641  0.1836 -0.2461 -0.1262
   28DVPC   GL2  248  13.902  25.542   7.520 -0.0581 -0.1884 -0.0667
   28DVPC   C1A  249  14.032  25.090   7.283 -0.0374 -0.1548 -0.1810
   28DVPC   C2A  250  14.041  24.968   6.867  0.2131  0.0525  0.0464
   28DVPC   D3A  251  14.152  24.968   6.473  0.0836 -0.2729  0.0882
   28DVPC   C4A  252  13.868  24.878   6.161 -0.0790 -0.0320  0.2424
   28DVPC   C1B  253  13.755  25.457   7.036 -0.0350  0.0145 -0.0330
   28DVPC   C2B  254  13.712  25.470   6.663 -0.1335  0.0981  0.1392
   28DVPC   D3B  255  13.797  25.774   6.247  0.2119 -0.0520 -0.1493
   28DVPC   C4B  256  13.710  25.776   5.812  0.2838  0.4094  0.1263
   29VPC    NC3  257   5.884  22.757   7.972  0.3946  0.2941 -0.1390
   29VPC    PO4  258   6.252  22.485   8.143  0.1049 -0.2919 -0.0238
   29VPC    GL1  259   6.318  22.844   7.833  0.2737 -0.1428  0.1699
   29VPC    GL2  260   6.524  22.919   7.604 -0.3795 -0.0434  0.1420
   29VPC    C1B  261   6.456  23.053   7.225 -0.1356 -0.3592 -0.1518
   29VPC    C2B  262   6.379  23.165   6.936 -0.2116  0.0806  0.0110
   29VPC    D3B  263   6.443  23.154   6.487 -0.0806 -0.1313 -0.1139
   29VPC    C4B  264   6.277  22.898   6.202  0.1782  0.2060 -0.4019
   30DPPC   NC3  265   9.382  21.100   7.429 -0.0536  0.2193 -0.1338
   30DPPC   PO4  266   9.708  21.317   7.267 -0.1570  0.3413  0.0258
   30DPPC   GL1  267   9.809  21.493   6.949 -0.1082  0.0735  0.2955
   30DPPC   GL2  268   9.593  21.802   6.864 -0.3472  0.1771 -0.2120
   30DPPC   C1A  269   9.919  21.359   6.482 -0.0972  0.1224  0.0938
   30DPPC   C2A  270   9.958  21.229   6.027 -0.1229  0.0105 -0.0103
   30DPPC   C3A  271   9.882  21.493   5.761 -0.2346  0.0364  0.1687
   30DPPC   C4A  272   9.685  21.764   5.562 -0.0620  0.0041 -0.0614
   30DPPC   C1B  273   9.760  21.906   6.458  0.2089 -0.2135 -0.2187
   30DPPC   C2B  274   9.876  22.057   6.025  0.5839  0.0896  0.0830
   30DPPC   C3B  275  10.145  22.162   5.644 -0.1781 -0.0971 -0.0412
   30DPPC   C4B  276  10.109  22.293   5.275  0.2941  0.1295 -0.2058
   31DPPC   NC3  277  23.016  14.353   8.988 -0.0015  0.0517 -0.0300
   31DPPC   PO4  278  23.477  14.605   8.830 -0.3609  0.0410 -0.0145
   31DPPC   GL1  279  23.658  14.338   8.438 -0.0367  0.0081  0.1580
   31DPPC   GL2  280  23.842  14.558   8.374 -0.0169  0.1441  0.2016
   31DPPC   C1A  281  23.517  14.174   8.053  0.0171  0.0766 -0.0559
   31DPPC   C2A  282  23.635  14.095   7.658 -0.0558  0.0066  0.3904
   31DPPC   C3A  283  23.360  13.827   7.390 -0.1014  0.0757  0.3100
   31DPPC   C4A  284  23.156  13.547   7.091  0.1916  0.1947  0.0065
   31DPPC   C1B  285  23.825  14.535   7.930 -0.3933  0.1970 -0.3588
   31DPPC   C2B  286  23.891  14.534   7.502 -0.2698  0.0705  0.1508
   31DPPC   C3B  287  23.741  14.473   7.084  0.1973  0.0499  0.4552
   31DPPC   C4B  288  23.526  14.197   6.856  0.1330 -0.3277  0.2526
   32DPSM   NC3  289  17.322  19.367   9.155 -0.0936 -0.0265 -0.0001
   32DPSM   PO4  290  17.128  19.387   8.789  0.0799  0.1565  0.0866
   32DPSM   AM1  291  17.097  19.495   8.285  0.4984  0.2796  0.2614
   32DPSM   AM2  292  17.210  19.747   8.314  0.3944  0.0261  0.0984
   32DPSM   T1A  293  17.053  19.668   7.828  0.0280 -0.3424 -0.1251
   32DPSM   C2A  294  17.050  19.684   7.383  0.2016 -0.1265  0.2166
   32DPSM   C3A  295  16.837  19.740   6.972 -0.0722  0.2190 -0.0427
   32DPSM   C1B  296  17.428  19.967   7.951  0.0291  0.4675  0.1076
   32DPSM   C2B  297  17.308  20.109   7.473 -0.0549  0.1813 -0.0818
   32DPSM   C3B  298  17.207  20.069   7.008  0.1713  0.1847 -0.0359
   32DPSM   C4B  299  17.365  19.707   6.950  0.1631  0.0415 -0.1676
   33DBSM   NC3  300  13.989   8.286   7.668  0.0467 -0.0663 -0.0728
   33DBSM   PO4  301  13.669   8.559   7.413 -0.0013 -0.0247 -0.2880
   33DBSM   AM1  302  13.653   8.652   7.006  0.0400  0.1478  0.2009
   33DBSM   AM2  303  13.344   8.747   6.984 -0.2778 -0.1151  0.0817
   33DBSM   T1A  304  13.852   8.408   6.704 -0.0141  0.0982  0.1513
   33DBSM   C2A  305  13.736   8.375   6.235  0.0397 -0.1612  0.2027
   33DBSM   C3A  306  13.816   8.477   5.735 -0.4791 -0.4618 -0.0426
   33DBSM   C4A  307  13.787   8.461   5.242  0.1598  0.1017 -0.0841
   33DBSM   C1B  308  13.469   8.792   6.496  0.1139 -0.3591 -0.0501
   33DBSM   C2B  309  13.517   8.795   6.043  0.2722 -0.3162 -0.0612
   33DBSM   C3B  310  13.556   8.979   5.592  0.2809 -0.1281  0.0948
   33DBSM   C4B  311  13.788   8.989   5.220  0.4316 -0.0067  0.0136
   33DBSM   C5B  312  14.173   8.830   5.057 -0.1235 -0.0526  0.1670
   34DPPC   NC3  313  14.763   1.882   6.570  0.2197 -0.1785  0.1377
   34DPPC   PO4  314  14.772   1.343   6.581  0.2244  0.3225 -0.0237
   34DPPC   GL1  315  14.982   1.232   6.251  0.0923 -0.2023 -0.0370
   34DPPC   GL2  316  15.067   0.867   6.264 -0.0189 -0.0000  0.2457
   34DPPC   C1A  317  15.268   1.081   5.903 -0.1415  0.1498 -0.2198
   34DPPC   C2A  318  15.455   0.975   5.447 -0.0700 -0.1053 -0.2783
   34DPPC   C3A  319  15.294   0.938   5.122 -0.1068  0.1703  0.1931
   34DPPC   C4A  320  15.382   0.802   4.722  0.2365 -0.1154  0.0557
   34DPPC   C1B  321  14.965   0.677   5.949 -0.0353 -0.2583  0.1893
   34DPPC   C2B  322  15.114   0.512   5.512  0.5298 -0.2007 -0.0191
   34DPPC   C3B  323  15.095   0.432   5.081 -0.1253 -0.1969 -0.0816
   34DPPC   C4B  324  15.160   0.368   4.670  0.2266 -0.1939 -0.0489
   35CHOL   ROH  325  20.762  23.261   4.105 -0.2532 -0.0144  0.1080
   35CHOL    R1  326  20.811  23.224   4.381 -0.0731 -0.0256  0.0777
   35CHOL    R2  327  20.902  23.427   4.545  0.0258 -0.0230  0.0365
   35CHOL    R3  328  20.683  23.362   4.693  0.1180 -0.0428  0.1614
   35CHOL    R4  329  20.852  23.516   4.875  0.1479  0.0465  0.0351
   35CHOL    R5  330  20.770  23.318   4.912  0.2245  0.0422  0.1291
   35CHOL    C1  331  20.618  23.506   5.207  0.3055  0.0683  0.1517
   35CHOL    C2  332  20.592  23.570   5.623  0.4840 -0.2371  0.2153
   36CHOL   ROH  333  14.270  15.822   7.974  0.0989  0.0214 -0.1241
   36CHOL    R1  334  14.446  15.928   7.779  0.0631  0.0242 -0.1556
   36CHOL    R2  335  14.600  15.767   7.615  0.0953  0.0267 -0.1305
   36CHOL    R3  336  14.481  15.912   7.417  0.0478 -0.0443 -0.1537
   36CHOL    R4  337  14.680  15.746   7.279  0.1865  0.0907 -0.1128
   36CHOL    R5  338  14.659  15.963   7.266  0.0489  0.0768 -0.1104
   36CHOL    C1  339  14.615  15.870   6.899  0.1950  0.0613 -0.1243
   36CHOL    C2  340  14.754  15.966   6.596 -0.1214  0.1988 -0.0492
   37DTPC   NC3  341  17.224  14.290   8.695  0.0823 -0.1143  0.2417
   37DTPC   PO4  342  17.272  14.769   8.723 -0.1958 -0.3408 -0.0106
   37DTPC   GL1  343  17.158  14.638   8.353 -0.2641  0.2122 -0.1917
   37DTPC   GL2  344  17.022  14.358   8.164  0.1546  0.1578 -0.0548
   37DTPC   C1A  345  17.255  14.711   7.892 -0.1067 -0.0495  0.0298
   37DTPC   C2A  346  17.236  14.813   7.512  0.1608  0.0842 -0.1242
   37DTPC   C1B  347  16.986  14.352   7.693  0.0001  0.0985 -0.0175
   37DTPC   C2B  348  17.124  14.442   7.232 -0.1815  0.1332  0.0009
   38CHOL   ROH  349  18.438   0.384   7.163  0.3399 -0.0142 -0.0516
   38CHOL    R1  350  18.277   0.346   6.933  0.1912 -0.0288  0.0520
   38CHOL    R2  351  18.261   0.532   6.729 -0.0309  0.0141  0.0969
   38CHOL    R3  352  18.331   0.319   6.574 -0.0485  0.0745  0.0083
   38CHOL    R4  353  18.254   0.528   6.383 -0.1026  0.1243  0.0978
   38CHOL    R5  354  18.176   0.325   6.392 -0.0823  0.1209  0.0443
   38CHOL    C1  355  18.315   0.326   6.037 -0.1609  0.2452  0.0151
   38CHOL    C2  356  18.512   0.306   5.748  0.2022  0.0003 -0.0332
   39CHOL   ROH  357  15.575  18.049   8.378  0.1691 -0.1570  0.0580
   39CHOL    R1  358  15.562  18.167   8.121 -0.1092 -0.1937  0.0529
   39CHOL    R2  359  15.784  18.200   7.960 -0.2125  0.1493 -0.0289
   39CHOL    R3  360  15.633  18.064   7.779 -0.0657 -0.1065  0.0356
   39CHOL    R4  361  15.870  18.150   7.629 -0.2012  0.1663 -0.0283
   39CHOL    R5  362  15.662  18.186   7.575 -0.2614 -0.1257 -0.0054
   39CHOL    C1  363  15.779  17.995   7.267 -0.0569 -0.0636  0.0326
   39CHOL    C2  364  15.856  18.054   6.938  0.2482  0.3945  0.2068
   40DXCE   AM1  365  18.590  20.336   7.982 -0.1154 -0.0601  0.2019
   40DXCE   AM2  366  18.937  20.443   8.038 -0.0823  0.0451 -0.3543
   40DXCE   T1A  367  18.231  20.448   7.787  0.3700  0.0774 -0.0778
   40DXCE   C2A  368  18.047  20.484   7.378 -0.0041  0.3268 -0.2512
   40DXCE   C3A  369  17.926  20.525   6.906  0.3402  0.2363  0.2011
   40DXCE   C4A  370  17.920  20.656   6.616  0.0313  0.2331 -0.4258
   40DXCE   C5A  371  18.018  20.766   6.196  0.2787 -0.3689  0.0612
   40DXCE   C1B  372  18.958  20.259   7.626 -0.3414 -0.1964  0.2118
   40DXCE   C2B  373  18.843  20.248   7.225  0.0999  0.1984  0.3062
   40DXCE   C3B  374  18.741  20.243   6.736  0.1964 -0.0433 -0.0702
   40DXCE   C4B  375  18.904  20.059   6.301 -0.1210  0.1141 -0.1330
   40DXCE   C5B  376  18.914  20.211   5.962 -0.0455 -0.1083 -0.0400
   40DXCE   C6B  377  19.230  20.480   5.823 -0.2495  0.2658 -0.0266
   41CHOL   ROH  378   2.015  27.107   4.605  0.1286 -0.1325 -0.0926
   41CHOL    R1  379   2.141  26.969   4.817  0.1208 -0.0502 -0.0346
   41CHOL    R2  380   2.256  27.099   5.032 -0.0126  0.0262 -0.0124
   41CHOL    R3  381   2.094  26.935   5.176  0.0160 -0.0327 -0.0455
   41CHOL    R4  382   2.192  27.133   5.370  0.0824 -0.1223  0.0216
   41CHOL    R5  383   2.203  26.916   5.389  0.0757 -0.1359 -0.0822
   41CHOL    C1  384   2.003  26.998   5.703  0.1647 -0.2643  0.0103
   41CHOL    C2  385   2.174  27.209   6.051 -0.0382 -0.1620 -0.0467
   42POPC   NC3  386  14.256   2.250   7.085  0.1288  0.2083  0.1360
   42POPC   PO4  387  14.357   2.301   6.614 -0.2710  0.1197  0.1221
   42POPC   GL1  388  14.162   2.405   6.273 -0.1006 -0.1515 -0.0481
   42POPC   GL2  389  14.349   2.620   6.190 -0.1679  0.3088 -0.0262
   42POPC   C1A  390  13.966   2.620   5.825 -0.1950 -0.2468  0.1759
   42POPC   D2A  391  13.944   2.568   5.425 -0.1771  0.1720 -0.2887
   42POPC   C3A  392  13.722   2.474   5.152  0.0655  0.1446  0.2627
   42POPC   C4A  393  13.836   2.333   4.822  0.3288  0.0921  0.0893
   42POPC   C1B  394  14.433   2.603   5.848  0.1506  0.0109  0.2970
   42POPC   C2B  395  14.514   2.504   5.481 -0.1702 -0.3300 -0.0535
   42POPC   C3B  396  14.290   2.607   5.110 -0.0480 -0.0312  0.2301
   42POPC   C4B  397  14.463   2.512   4.624 -0.2372 -0.2868  0.2775
   43DPPC   NC3  398  13.686  18.677   8.776 -0.3412 -0.0024  0.1201
   43DPPC   PO4  399  13.585  18.392   8.421  0.2560 -0.1689  0.4042
   43DPPC   GL1  400  13.876  18.393   8.152  0.3286 -0.0042  0.0492
   43DPPC   GL2  401  13.935  18.688   7.990 -0.1269  0.1726  0.4756
   43DPPC   C1A  402  14.012  18.274   7.738 -0.0590 -0.2324 -0.0548
   43DPPC   C2A  403  14.240  18.300   7.495  0.2819 -0.0281  0.3328
   43DPPC   C3A  404  14.386  18.036   7.301  0.0686  0.1007 -0.4546
   43DPPC   C4A  405  14.417  17.829   6.864  0.2463 -0.3918 -0.0736
   43DPPC   C1B  406  13.766  18.734   7.542  0.1632  0.2443  0.0036
   43DPPC   C2B  407  13.784  18.712   7.165 -0.2800 -0.2281 -0.0256
   43DPPC   C3B  408  13.892  18.644   6.768 -0.0364 -0.1511  0.0211
   43DPPC   C4B  409  13.892  18.626   6.326 -0.0855 -0.0862  0.0541
   44CHOL   ROH  410  19.412  21.631   7.615 -0.0183  0.3655  0.0640
   44CHOL    R1  411  19.358  21.519   7.361 -0.1065  0.3003  0.1110
   44CHOL    R2  412  19.117  21.555   7.230 -0.1026  0.3735  0.1300
   44CHOL    R3  413  19.277  21.644   7.029 -0.0858  0.2196  0.0739
   44CHOL    R4  414  19.029  21.560   6.895 -0.0932  0.1306  0.1222
   44CHOL    R5  415  19.232  21.495   6.847 -0.0883  0.0828  0.1800
   44CHOL    C1  416  19.128  21.646   6.512 -0.0717 -0.1556  0.0651
   44CHOL    C2  417  19.206  21.826   6.184 -0.2142 -0.2859  0.1341
   45CHOL   ROH  418  16.422  20.091   4.718 -0.1382  0.0796  0.0655
   45CHOL    R1  419  16.417  20.078   5.000 -0.0312  0.2061  0.0732
   45CHOL    R2  420  16.603  19.935   5.147 -0.1035  0.0958  0.0520
   45CHOL    R3  421  16.638  20.173   5.273  0.1736  0.1184 -0.0582
   45CHOL    R4  422  16.749  19.973   5.458 -0.1544  0.0515  0.0822
   45CHOL    R5  423  16.598  20.124   5.504  0.0263  0.2840 -0.0435
   45CHOL    C1  424  16.867  20.219   5.758  0.0764  0.0468 -0.0038
   45CHOL    C2  425  17.184  20.313   5.927  0.2289  0.1129  0.4212
   46BNSM   NC3  426  14.373  25.884   8.435  0.0449  0.2524 -0.1120
   46BNSM   PO4  427  14.593  25.780   8.057  0.2453 -0.1201  0.4290
   46BNSM   AM1  428  14.453  25.989   7.771 -0.1572 -0.0791 -0.1774
   46BNSM   AM2  429  14.142  26.038   7.586 -0.4086  0.0991 -0.0028
   46BNSM   T1A  430  14.570  26.069   7.347  0.1298 -0.0990  0.0713
   46BNSM   C2A  431  14.644  25.956   6.885  0.0148 -0.0876  0.1843
   46BNSM   C3A  432  14.604  25.920   6.461  0.3631  0.1328 -0.2122
   46BNSM   C4A  433  14.851  26.119   6.148 -0.1986 -0.1116  0.2144
   46BNSM   C1B  434  14.032  25.954   7.242 -0.3596 -0.0711  0.1118
   46BNSM   C2B  435  14.010  25.908   6.842  0.1734  0.1652  0.0478
   46BNSM   C3B  436  14.140  25.966   6.465  0.0769 -0.0504 -0.1608
   46BNSM   D4B  437  14.341  25.903   6.043 -0.2836  0.0396  0.1158
   46BNSM   C5B  438  14.629  26.053   5.689  0.1200 -0.0462  0.0583
   46BNSM   C6B  439  14.882  25.737   5.646  0.0350  0.0650  0.1213
   47CHOL   ROH  440   3.767  12.175   4.371  0.2917 -0.1665  0.0874
   47CHOL    R1  441   3.806  12.120   4.645  0.3142 -0.1906  0.0795
   47CHOL    R2  442   3.597  12.074   4.820  0.3068  0.1293  0.1638
   47CHOL    R3  443   3.734  11.845   4.873  0.0024 -0.0644  0.1361
   47CHOL    R4  444   3.537  11.866   5.089  0.1337  0.2555  0.2246
   47CHOL    R5  445   3.752  11.841   5.112  0.1101 -0.0528  0.1263
   47CHOL    C1  446   3.630  11.530   5.296 -0.2529  0.1472  0.2339
   47CHOL    C2  447   3.715  11.550   5.571  0.0529  0.0072  0.1019
   48CHOL   ROH  448  17.253  24.268   4.411  0.0095 -0.0202  0.0592
   48CHOL    R1  449  17.190  24.166   4.668  0.0026  0.0389  0.0810
   48CHOL    R2  450  17.380  24.055   4.834  0.0053  0.1127  0.1275
   48CHOL    R3  451  17.286  24.238   5.011 -0.0382  0.1455  0.0707
   48CHOL    R4  452  17.441  24.051   5.175 -0.0522  0.1909  0.1388
   48CHOL    R5  453  17.235  24.111   5.207 -0.0630  0.1841  0.0900
   48CHOL    C1  454  17.388  24.222   5.538 -0.1263  0.2674  0.0920
   48CHOL    C2  455  17.473  24.052   5.826 -0.0178 -0.0942  0.1072
   49DVPC   NC3  456   5.841  20.638   8.757 -0.0781 -0.1622  0.1259
   49DVPC   PO4  457   6.007  20.652   8.297  0.1181  0.2318  0.3770
   49DVPC   GL1  458   5.905  20.719   7.853  0.0849 -0.1920  0.2460
   49DVPC   GL2  459   5.964  20.522   7.632  0.0646  0.0477  0.1042
   49DVPC   C1A  460   5.562  20.913   7.722 -0.0757  0.1479 -0.2097
   49DVPC   C2A  461   5.393  21.064   7.303  0.0978 -0.0956  0.3285
   49DVPC   D3A  462   5.261  21.097   6.859 -0.0908  0.0312 -0.1862
   49DVPC   C4A  463   4.819  20.959   6.805  0.0831 -0.1278  0.1707
   49DVPC   C1B  464   5.742  20.645   7.325  0.2709 -0.2045  0.1954
   49DVPC   C2B  465   5.531  20.666   6.898  0.0966 -0.0749  0.3812
   49DVPC   D3B  466   5.585  20.630   6.428 -0.1907 -0.0424 -0.1009
   49DVPC   C4B  467   5.391  20.209   6.255 -0.0106 -0.0208 -0.0959
   50CHOL   ROH  468  23.856  18.140   4.707 -0.2864  0.0063 -0.1200
   50CHOL    R1  469  23.711  18.160   4.950 -0.2634 -0.0103 -0.1069
   50CHOL    R2  470  23.775  18.010   5.174 -0.2411 -0.0193 -0.1284
   50CHOL    R3  471  23.784  18.254   5.294 -0.2374 -0.0286 -0.1052
   50CHOL    R4  472  23.780  18.062   5.515 -0.3250 -0.0593 -0.1194
   50CHOL    R5  473  23.644  18.230   5.487 -0.2975 -0.0316 -0.1424
   50CHOL    C1  474  23.791  18.320   5.827 -0.3704 -0.0913 -0.0923
   50CHOL    C2  475  23.982  18.357   6.194  0.1082 -0.1049  0.0942
   51CHOL   ROH  476  14.413  10.700   3.875 -0.0094 -0.1175 -0.0926
   51CHOL    R1  477  14.404  10.501   4.076 -0.0587 -0.1173 -0.0941
   51CHOL    R2  478  14.396  10.563   4.346  0.1755 -0.1163 -0.0839
   51CHOL    R3  479  14.175  10.404   4.342  0.0239  0.0855  0.0537
   51CHOL    R4  480  14.249  10.422   4.625  0.2521 -0.0271  0.0024
   51CHOL    R5  481  14.218  10.239   4.510 -0.0015  0.0188 -0.0057
   51CHOL    C1  482  13.956  10.190   4.783  0.1543  0.2144  0.1819
   51CHOL    C2  483  13.757  10.145   5.084  0.1775 -0.1786  0.1123
   52CHOL   ROH  484  20.014  15.837   4.984 -0.0937  0.2350 -0.1125
   52CHOL    R1  485  20.148  15.724   5.206 -0.0848  0.1883 -0.1411
   52CHOL    R2  486  20.315  15.871   5.371 -0.0925  0.1596 -0.1036
   52CHOL    R3  487  20.153  15.775   5.566 -0.0874  0.0998 -0.1291
   52CHOL    R4  488  20.408  15.827   5.701 -0.1121  0.1256 -0.1027
   52CHOL    R5  489  20.297  15.640   5.702 -0.0751  0.1070 -0.1384
   52CHOL    C1  490  20.310  15.711   6.076 -0.1185  0.0498 -0.1262
   52CHOL    C2  491  20.474  15.772   6.444 -0.0290  0.1441 -0.1775
   53CHOL   ROH  492   6.574  24.694   7.716 -0.1969 -0.0724 -0.0417
   53CHOL    R1  493   6.717  24.657   7.474 -0.1227 -0.2330  0.0249
   53CHOL    R2  494   6.636  24.477   7.280 -0.2096 -0.1778  0.0040
   53CHOL    R3  495   6.650  24.696   7.119  0.0709 -0.2010 -0.0079
   53CHOL    R4  496   6.636  24.469   6.934  0.0246 -0.1983  0.0034
   53CHOL    R5  497   6.786  24.627   6.935  0.1438 -0.3165  0.0927
   53CHOL    C1  498   6.649  24.670   6.582  0.4243 -0.2322 -0.0081
   53CHOL    C2  499   6.738  24.884   6.309  0.0228  0.2749  0.0632
   54DPSM   NC3  500  12.965   3.578   6.228  0.3285 -0.0971 -0.1250
   54DPSM   PO4  501  12.598   3.814   6.138  0.1076 -0.0730 -0.2930
   54DPSM   AM1  502  12.566   3.373   5.979  0.0718  0.2716 -0.0252
   54DPSM   AM2  503  12.431   3.559   5.706  0.2607 -0.4194 -0.0084
   54DPSM   T1A  504  12.843   3.250   5.548 -0.0061  0.0763  0.0214
   54DPSM   C2A  505  12.813   3.105   5.144  0.0456  0.3725  0.4016
   54DPSM   C3A  506  12.896   3.245   4.738 -0.0883  0.0660 -0.4857
   54DPSM   C1B  507  12.438   3.458   5.323 -0.2948 -0.0335  0.1394
   54DPSM   C2B  508  12.516   3.482   4.888  0.1953 -0.4044  0.1688
   54DPSM   C3B  509  12.497   3.373   4.464 -0.2824 -0.0727  0.0632
   54DPSM   C4B  510  12.304   3.543   4.107 -0.3210  0.5036 -0.0862
   55LPPC   NC3  511  22.433  20.982   7.783 -0.1706 -0.2278  0.0200
   55LPPC   PO4  512  22.360  20.506   7.743  0.1276 -0.2186  0.0406
   55LPPC   GL1  513  22.471  20.517   7.376 -0.0638  0.1531  0.0366
   55LPPC   GL2  514  22.516  20.872   7.309  0.1651 -0.0581 -0.1323
   55LPPC   C1A  515  22.748  20.552   6.954  0.1948 -0.1578  0.2434
   55LPPC   C2A  516  22.595  20.755   6.738 -0.3170 -0.0909 -0.2702
   55LPPC   C3A  517  22.560  20.753   6.419 -0.1281 -0.3497  0.0994
   55LPPC   C4A  518  22.554  20.699   5.951  0.2413 -0.0856 -0.1953
   55LPPC   C1B  519  22.178  20.794   6.987  0.1617 -0.3906  0.0261
   55LPPC   C2B  520  22.040  20.743   6.612 -0.3989  0.2778  0.1673
   55LPPC   C3B  521  22.009  20.837   6.083 -0.1059 -0.1355  0.0640
   56DVPC   NC3  522  17.001  20.704   8.797 -0.1184 -0.0619  0.2962
   56DVPC   PO4  523  17.313  20.752   8.514 -0.0719 -0.2556  0.2010
   56DVPC   GL1  524  17.417  21.001   8.057 -0.0764 -0.0166  0.1169
   56DVPC   GL2  525  17.202  21.169   7.982  0.1353  0.1293  0.0126
   56DVPC   C1A  526  17.689  21.157   7.690  0.1137  0.2508 -0.5147
   56DVPC   C2A  527  17.441  21.232   7.288 -0.2586  0.4906  0.4539
   56DVPC   D3A  528  17.248  21.136   6.887 -0.2238 -0.0951  0.1218
   56DVPC   C4A  529  17.245  21.410   6.501 -0.1742  0.0186 -0.1699
   56DVPC   C1B  530  17.029  20.977   7.572 -0.1168 -0.0162  0.1504
   56DVPC   C2B  531  16.980  20.915   7.224 -0.0392 -0.0514  0.1319
   56DVPC   D3B  532  16.977  20.736   6.814 -0.1864  0.0180 -0.1007
   56DVPC   C4B  533  16.545  20.703   6.586  0.0014  0.1142  0.2294
   57DPSM   NC3  534  14.857  22.198   8.569  0.0883  0.1418 -0.0134
   57DPSM   PO4  535  15.320  22.291   8.541  0.0036 -0.0339  0.2733
   57DPSM   AM1  536  15.190  22.273   8.165  0.0408 -0.3271 -0.1673
   57DPSM   AM2  537  15.086  21.928   8.226 -0.2474  0.0487 -0.1492
   57DPSM   T1A  538  15.201  22.333   7.759  0.0289  0.1530 -0.1794
   57DPSM   C2A  539  15.002  22.412   7.461 -0.2028 -0.1858 -0.2490
   57DPSM   C3A  540  14.943  22.104   7.159 -0.1488 -0.0076 -0.0166
   57DPSM   C1B  541  15.075  21.710   7.819 -0.0292  0.1058 -0.3663
   57DPSM   C2B  542  14.956  21.664   7.398 -0.0343  0.2086  0.0613
   57DPSM   C3B  543  14.986  21.676   6.945 -0.4751 -0.1771 -0.1580
   57DPSM   C4B  544  15.060  21.804   6.577 -0.1266 -0.2282  0.2539
   58CHOL   ROH  545  10.799  13.401   7.251  0.0592  0.0951 -0.0560
   58CHOL    R1  546  10.712  13.493   6.998  0.0098 -0.0471 -0.0890
   58CHOL    R2  547  10.811  13.723   6.881 -0.0609 -0.0882 -0.2043
   58CHOL    R3  548  10.863  13.555   6.673 -0.0475 -0.1649 -0.1427
   58CHOL    R4  549  10.800  13.812   6.547  0.1457 -0.1356 -0.2271
   58CHOL    R5  550  10.707  13.620   6.504  0.0580 -0.1066 -0.2318
   58CHOL    C1  551  10.842  13.707   6.158  0.2785 -0.2353 -0.1827
   58CHOL    C2  552  10.892  13.960   5.910  0.0928 -0.0298  0.0941
   59CHOL   ROH  553  17.081   9.408   3.965 -0.1670 -0.0227  0.1014
   59CHOL    R1  554  17.071   9.535   4.218 -0.0336  0.0025  0.0962
   59CHOL    R2  555  16.834   9.624   4.330  0.0311  0.0918  0.1776
   59CHOL    R3  556  16.914   9.471   4.540  0.0602  0.0780  0.1553
   59CHOL    R4  557  16.777   9.700   4.662  0.0743  0.0527  0.1932
   59CHOL    R5  558  16.978   9.629   4.708  0.0754  0.0570  0.1622
   59CHOL    C1  559  16.818   9.600   5.053  0.1265  0.0170  0.1813
   59CHOL    C2  560  16.874   9.760   5.456  0.0477  0.3500 -0.0136
   60DPPC   NC3  561  20.581  27.495   7.584  0.1269  0.2187  0.0187
   60DPPC   PO4  562  20.903  27.471   7.218 -0.2872 -0.1581 -0.1052
   60DPPC   GL1  563  20.805  27.230   6.891  0.1328  0.0160  0.0018
   60DPPC   GL2  564  21.042  27.045   6.921  0.5191 -0.1414  0.2387
   60DPPC   C1A  565  20.863  27.222   6.483  0.1391 -0.1685  0.1932
   60DPPC   C2A  566  20.912  27.064   6.090 -0.0401 -0.2567  0.1737
   60DPPC   C3A  567  21.064  27.074   5.670 -0.2389  0.2266 -0.0780
   60DPPC   C4A  568  21.130  27.332   5.310 -0.1086  0.2921  0.2700
   60DPPC   C1B  569  20.954  26.744   6.606  0.1185 -0.1467 -0.0223
   60DPPC   C2B  570  20.970  26.588   6.278 -0.2818 -0.0867  0.0283
   60DPPC   C3B  571  20.845  26.578   5.895  0.3017  0.0575 -0.1357
   60DPPC   C4B  572  20.564  26.648   5.525 -0.0643  0.1866  0.0128
   61CHOL   ROH  573   1.497   8.557   7.672  0.0630 -0.1556  0.0622
   61CHOL    R1  574   1.498   8.513   7.393 -0.0453 -0.1049  0.0543
   61CHOL    R2  575   1.291   8.385   7.261 -0.1557  0.0379  0.0938
   61CHOL    R3  576   1.292   8.610   7.109 -0.0741  0.0645  0.1314
   61CHOL    R4  577   1.132   8.418   6.956 -0.2019  0.1650  0.1302
   61CHOL    R5  578   1.304   8.530   6.884 -0.1581  0.0930  0.1141
   61CHOL    C1  579   1.040   8.649   6.636 -0.1521  0.2640  0.1867
   61CHOL    C2  580   0.711   8.776   6.709 -0.1757  0.1543  0.0370
   62DTPE   NH3  581  22.884  29.936   7.348 -0.0512  0.0769  0.0783
   62DTPE   PO4  582  23.304  29.832   7.398 -0.1192  0.1909 -0.0038
   62DTPE   GL1  583  23.329  30.188   7.169 -0.4557  0.2712  0.2758
   62DTPE   GL2  584  23.165  30.374   7.272 -0.2523 -0.1869  0.0897
   62DTPE   C1A  585  23.310  30.282   6.747 -0.2411  0.2003 -0.1646
   62DTPE   C2A  586  23.435  30.323   6.388 -0.0678  0.0503 -0.0352
   62DTPE   C1B  587  23.146  30.693   6.912 -0.2106 -0.2117  0.0392
   62DTPE   C2B  588  23.200  30.772   6.481 -0.1441 -0.2675 -0.3179
   63DPCE   AM1  589   6.158   4.517   6.657  0.2375 -0.0268 -0.1498
   63DPCE   AM2  590   6.135   4.257   6.851 -0.1874  0.1109 -0.1747
   63DPCE   T1A  591   6.310   4.493   6.250  0.0776  0.0819  0.2839
   63DPCE   C2A  592   6.171   4.448   5.701 -0.0416  0.1212 -0.0250
   63DPCE   C3A  593   6.252   4.413   5.312  0.2082 -0.0405  0.2267
   63DPCE   C1B  594   6.060   4.090   6.469 -0.0163 -0.0319 -0.0790
   63DPCE   C2B  595   6.013   4.074   6.017 -0.0828 -0.1581  0.1246
   63DPCE   C3B  596   5.861   4.032   5.575 -0.0280  0.0195 -0.2244
   63DPCE   C4B  597   5.897   3.787   5.229 -0.0928  0.1368 -0.1198
   64DPPC   NC3  598  14.897  26.817   7.910  0.0503  0.5011  0.2174
   64DPPC   PO4  599  15.288  26.587   7.827 -0.2269  0.2210 -0.2228
   64DPPC   GL1  600  15.557  26.606   7.437  0.1698  0.1767  0.0855
   64DPPC   GL2  601  15.467  26.819   7.395  0.2255  0.3624  0.0510
   64DPPC   C1A  602  15.247  26.637   7.030 -0.0700 -0.2250 -0.1286
   64DPPC   C2A  603  15.417  26.639   6.629 -0.0316 -0.2978 -0.2410
   64DPPC   C3A  604  15.602  26.696   6.289  0.1260 -0.0705 -0.0685
   64DPPC   C4A  605  15.821  26.909   5.938  0.2287  0.1055 -0.1544
   64DPPC   C1B  606  15.642  26.906   7.032 -0.2932  0.0567 -0.3435
   64DPPC   C2B  607  15.820  27.022   6.640 -0.1543  0.0688 -0.2624
   64DPPC   C3B  608  16.133  26.882   6.392  0.3561 -0.1848 -0.0323
   64DPPC   C4B  609  16.663  26.893   6.421  0.2408 -0.3876 -0.0319
   65DBSM   NC3  610  26.592  21.489   8.054 -0.0573  0.1578 -0.1223
   65DBSM   PO4  611  26.414  20.982   8.133 -0.0995 -0.1294 -0.0813
   65DBSM   AM1  612  26.410  20.719   7.752 -0.0380 -0.3494 -0.1647
   65DBSM   AM2  613  26.754  20.565   7.718  0.1581  0.1886  0.1504
   65DBSM   T1A  614  26.316  20.427   7.345 -0.0587  0.1163  0.0288
   65DBSM   C2A  615  26.156  20.306   6.954  0.0915 -0.1573 -0.1370
   65DBSM   C3A  616  26.012  20.149   6.643  0.0796 -0.1395  0.1563
   65DBSM   C4A  617  25.606  20.103   6.561  0.1491 -0.0789  0.1733
   65DBSM   C1B  618  26.799  20.233   7.407  0.1925 -0.0804  0.2365
   65DBSM   C2B  619  26.696  20.336   7.016 -0.1342 -0.0742  0.1221
   65DBSM   C3B  620  26.577  20.340   6.626 -0.2901  0.2371 -0.3935
   65DBSM   C4B  621  26.457  20.094   6.375 -0.3089 -0.0114 -0.0283
   65DBSM   C5B  622  26.124  19.862   6.202 -0.0670  0.0470 -0.0895
   66LPPC   NC3  623  17.939  12.319   8.505 -0.1940  0.1211  0.1147
   66LPPC   PO4  624  18.044  11.988   8.234  0.1193  0.4587 -0.0926
   66LPPC   GL1  625  18.185  12.011   7.865 -0.2625 -0.2844 -0.1120
   66LPPC   GL2  626  18.098  12.334   7.763 -0.0330 -0.0937  0.1559
   66LPPC   C1A  627  18.147  11.899   7.407 -0.2314 -0.2199 -0.3842
   66LPPC   C2A  628  18.279  11.986   6.943  0.1555 -0.1148 -0.0028
   66LPPC   C3A  629  18.305  11.873   6.511 -0.2547 -0.1060 -0.1006
   66LPPC   C4A  630  18.455  11.941   6.082  0.2511  0.0054 -0.1737
   66LPPC   C1B  631  18.331  12.337   7.296 -0.0551  0.0344  0.4033
   66LPPC   C2B  632  18.347  12.529   6.801  0.0846 -0.2119  0.0622
   66LPPC   C3B  633  18.492  12.769   6.559 -0.0130  0.0995 -0.4223
   67CHOL   ROH  634   4.844  24.443   7.613  0.0020  0.0476  0.1420
   67CHOL    R1  635   4.873  24.342   7.350 -0.1724 -0.1350  0.1879
   67CHOL    R2  636   4.669  24.210   7.218 -0.3801  0.0551  0.2847
   67CHOL    R3  637   4.716  24.397   7.027 -0.1573 -0.0948  0.1918
   67CHOL    R4  638   4.593  24.174   6.883 -0.2212 -0.0770  0.2633
   67CHOL    R5  639   4.782  24.271   6.834 -0.1430 -0.2384  0.3023
   67CHOL    C1  640   4.592  24.329   6.508  0.0805 -0.2947  0.1636
   67CHOL    C2  641   4.339  24.230   6.224 -0.2430  0.3338 -0.1410
   68DPPC   NC3  642   3.591  28.367   8.325 -0.0129 -0.0593  0.0490
   68DPPC   PO4  643   3.720  27.879   8.330 -0.0154  0.0035 -0.0387
   68DPPC   GL1  644   3.595  28.173   7.866 -0.1357  0.0880 -0.0737
   68DPPC   GL2  645   3.283  28.390   7.912  0.1678 -0.0902  0.1776
   68DPPC   C1A  646   3.405  28.123   7.499 -0.0565  0.0537 -0.4511
   68DPPC   C2A  647   3.436  27.992   7.019 -0.0870 -0.1070 -0.1182
   68DPPC   C3A  648   3.535  27.619   6.716  0.1452 -0.2305 -0.0379
   68DPPC   C4A  649   3.928  27.406   6.788 -0.0718 -0.1336  0.1456
   68DPPC   C1B  650   3.608  28.591   7.577 -0.1427 -0.0444 -0.2245
   68DPPC   C2B  651   3.540  28.481   7.098  0.0587  0.2938 -0.0137
   68DPPC   C3B  652   3.308  28.403   6.739 -0.2112 -0.2908  0.0738
   68DPPC   C4B  653   3.499  28.414   6.315 -0.1680  0.0760 -0.0743
   69DVPC   NC3  654   1.704  22.017   8.787  0.5202  0.1981 -0.2636
   69DVPC   PO4  655   1.430  22.065   8.350 -0.3218  0.0668 -0.1844
   69DVPC   GL1  656   1.250  21.932   7.969  0.0356 -0.2120  0.0057
   69DVPC   GL2  657   1.226  22.114   7.816  0.1846  0.0741 -0.1235
   69DVPC   C1A  658   1.187  21.740   7.365 -0.1974  0.0033  0.0143
   69DVPC   C2A  659   1.119  21.549   6.948 -0.0687 -0.0953  0.1836
   69DVPC   D3A  660   0.939  21.749   6.603 -0.0280  0.0953 -0.1953
   69DVPC   C4A  661   0.847  21.969   6.163  0.2171  0.1030 -0.1178
   69DVPC   C1B  662   1.012  22.175   7.508  0.1005  0.1420 -0.2109
   69DVPC   C2B  663   0.832  22.529   7.245 -0.1484 -0.2427  0.2012
   69DVPC   D3B  664   0.774  22.482   6.824 -0.0203 -0.2513  0.0214
   69DVPC   C4B  665   0.707  22.189   6.576  0.0204  0.0410  0.2952
   70DVPC   NC3  666   8.312  26.515   8.105 -0.0371  0.0868  0.0602
   70DVPC   PO4  667   7.826  26.439   8.052  0.0773 -0.1097 -0.3960
   70DVPC   GL1  668   7.588  26.404   7.635 -0.0474 -0.1834 -0.3797
   70DVPC   GL2  669   7.357  26.278   7.772  0.0601 -0.0803  0.1319
   70DVPC   C1A  670   7.384  26.410   7.226 -0.2805  0.1911 -0.2126
   70DVPC   C2A  671   7.456  26.332   6.740 -0.1981 -0.0422  0.1964
   70DVPC   D3A  672   7.457  26.324   6.337  0.2822 -0.0002  0.1773
   70DVPC   C4A  673   7.033  26.250   6.244 -0.1085  0.0603 -0.0632
   70DVPC   C1B  674   7.081  26.155   7.548  0.0538 -0.3651  0.1270
   70DVPC   C2B  675   6.961  26.021   7.143  0.0420 -0.0838 -0.0312
   70DVPC   D3B  676   6.917  26.110   6.753  0.1008 -0.0946  0.1385
   70DVPC   C4B  677   6.741  25.884   6.416 -0.0803  0.1102 -0.1790
   71PGSM   NC3  678  17.572  23.423   8.183 -0.1076 -0.2302  0.0971
   71PGSM   PO4  679  17.849  23.119   8.214  0.1231  0.0673 -0.0887
   71PGSM   AM1  680  18.045  23.231   7.856  0.2356 -0.1033  0.0927
   71PGSM   AM2  681  18.175  23.528   7.750 -0.0109 -0.5162  0.3606
   71PGSM   T1A  682  18.056  23.071   7.390  0.0341 -0.3579  0.1506
   71PGSM   C2A  683  18.010  23.152   6.983  0.3736 -0.1037  0.1573
   71PGSM   C3A  684  18.005  23.096   6.516  0.1022 -0.1162  0.1467
   71PGSM   C1B  685  18.099  23.660   7.274 -0.0038 -0.0344 -0.1336
   71PGSM   C2B  686  18.151  23.631   6.883  0.1459  0.4390  0.1561
   71PGSM   D3B  687  18.177  23.664   6.523  0.2166  0.1527 -0.0382
   71PGSM   C4B  688  18.314  23.376   6.262 -0.1258 -0.1346 -0.2327
   71PGSM   C5B  689  18.587  23.117   6.172 -0.1721 -0.0710  0.1861
   72DPPC   NC3  690  21.136  15.923   8.404 -0.1152  0.3209  0.0679
   72DPPC   PO4  691  20.703  15.905   8.463 -0.1094  0.0702 -0.2342
   72DPPC   GL1  692  20.402  15.914   8.263  0.1005  0.1598 -0.0874
   72DPPC   GL2  693  20.089  15.748   8.263  0.0049 -0.1137 -0.1778
   72DPPC   C1A  694  20.381  15.942   7.779  0.1388 -0.0893 -0.2365
   72DPPC   C2A  695  20.518  15.953   7.303  0.0940 -0.2222  0.1247
   72DPPC   C3A  696  20.208  15.985   6.918 -0.0289  0.0241 -0.0927
   72DPPC   C4A  697  20.471  16.180   6.729  0.0068 -0.0891 -0.0829
   72DPPC   C1B  698  19.962  15.665   7.811  0.0402  0.0621 -0.0506
   72DPPC   C2B  699  19.930  15.770   7.310  0.2295  0.2025 -0.5699
   72DPPC   C3B  700  19.747  15.564   7.009 -0.2437 -0.1972 -0.0022
   72DPPC   C4B  701  19.634  15.226   6.669 -0.1303 -0.2074  0.0108
   73CHOL   ROH  702  16.003   9.587   7.179 -0.3594  0.1104  0.0516
   73CHOL    R1  703  16.124   9.725   6.964 -0.0501  0.0358  0.1721
   73CHOL    R2  704  16.271   9.596   6.768 -0.1170 -0.0870  0.2039
   73CHOL    R3  705  16.098   9.723   6.601  0.1456  0.2190  0.1547
   73CHOL    R4  706  16.282   9.577   6.423 -0.1990 -0.3192  0.2122
   73CHOL    R5  707  16.235   9.790   6.415  0.2887 -0.2017  0.0948
   73CHOL    C1  708  16.127   9.685   6.065 -0.0002 -0.1671  0.1709
   73CHOL    C2  709  16.242   9.423   5.906 -0.3887 -0.3641  0.1075
   74DLPE   NH3  710  22.116  21.775   7.492  0.2221 -0.1630 -0.2220
   74DLPE   PO4  711  21.638  21.732   7.794 -0.1804 -0.1636 -0.1513
   74DLPE   GL1  712  21.277  21.803   7.534 -0.0774 -0.5220 -0.1045
   74DLPE   GL2  713  21.103  22.000   7.315  0.2766  0.2151  0.2669
   74DLPE   C1A  714  21.144  21.526   7.226 -0.1977 -0.1639 -0.1603
   74DLPE   C2A  715  20.970  21.557   6.806 -0.0900  0.1984 -0.3353
   74DLPE   C3A  716  20.910  21.446   6.454 -0.1216 -0.1400  0.0457
   74DLPE   C1B  717  20.857  21.997   7.037  0.0461 -0.0078 -0.0182
   74DLPE   C2B  718  20.485  21.772   6.798 -0.1844 -0.2064 -0.1440
   74DLPE   C3B  719  20.229  21.497   6.473  0.0135 -0.1918  0.0720
   75CHOL   ROH  720   8.325  13.315   3.904 -0.2004  0.1836  0.0183
   75CHOL    R1  721   8.209  13.180   4.124 -0.0089  0.0939  0.0658
   75CHOL    R2  722   8.306  13.205   4.381  0.0561  0.1938  0.0303
   75CHOL    R3  723   8.049  13.273   4.437  0.0121 -0.0293  0.1147
   75CHOL    R4  724   8.161  13.191   4.695  0.2086  0.1760  0.1014
   75CHOL    R5  725   7.979  13.114   4.602  0.2368 -0.0352  0.2095
   75CHOL    C1  726   7.835  13.248   4.929  0.2562 -0.0438  0.2219
   75CHOL    C2  727   7.778  13.101   5.328 -0.0277 -0.0505  0.0790
   76DVPC   NC3  728  29.643  30.076   8.092 -0.2786  0.0973 -0.0662
   76DVPC   PO4  729  29.789  30.484   8.306 -0.1746 -0.1131 -0.0780
   76DVPC   GL1  730  29.934  30.488   7.946  0.2735 -0.0009  0.0038
   76DVPC   GL2  731  29.840  30.876   7.879  0.1184  0.1247 -0.0418
   76DVPC   C1A  732  30.177  30.341   7.557 -0.0420  0.0509 -0.0984
   76DVPC   C2A  733  30.325  30.414   7.166  0.0744  0.1065 -0.4770
   76DVPC   D3A  734  30.456  30.253   6.826 -0.1336 -0.0018 -0.2901
   76DVPC   C4A  735  30.319  30.255   6.432 -0.0780 -0.2139  0.1078
   76DVPC   C1B  736  29.898  30.750   7.509  0.2501 -0.1451 -0.5214
   76DVPC   C2B  737  29.885  30.810   7.062 -0.1400 -0.2190  0.1967
   76DVPC   D3B  738  30.047  30.838   6.658  0.2203  0.4097  0.1694
   76DVPC   C4B  739  30.166  30.746   6.355 -0.0681  0.0621  0.1625
   77CHOL   ROH  740  14.276  26.326   7.092  0.0468  0.1674  0.2268
   77CHOL    R1  741  14.256  26.383   6.816  0.0580  0.0772  0.2073
   77CHOL    R2  742  14.393  26.591   6.696  0.0896  0.0149  0.1392
   77CHOL    R3  743  14.482  26.395   6.531  0.0615 -0.0530  0.2033
   77CHOL    R4  744  14.365  26.596   6.352  0.3393  0.0422  0.1175
   77CHOL    R5  745  14.316  26.384   6.358  0.1729  0.0754  0.0833
   77CHOL    C1  746  14.433  26.414   5.996  0.4584 -0.0056  0.1652
   77CHOL    C2  747  14.258  26.582   5.749  0.0177 -0.1250  0.0432
   78CHOL   ROH  748  18.659  19.993   4.612 -0.0003 -0.0350 -0.1086
   78CHOL    R1  749  18.831  19.988   4.837 -0.1286  0.1537 -0.0031
   78CHOL    R2  750  18.743  20.043   5.093 -0.3960 -0.1494 -0.0216
   78CHOL    R3  751  18.854  19.801   5.149  0.0131  0.0138 -0.0969
   78CHOL    R4  752  18.759  19.900   5.408 -0.3441 -0.3141 -0.0982
   78CHOL    R5  753  18.961  19.832   5.361 -0.1822  0.0822 -0.0084
   78CHOL    C1  754  18.873  19.590   5.642  0.0701 -0.2565 -0.2136
   78CHOL    C2  755  18.764  19.558   6.058  0.1848 -0.1611  0.1424
   79DPSM   NC3  756  13.365  18.023   8.594  0.1178 -0.0100 -0.1778
   79DPSM   PO4  757  12.938  17.894   8.402 -0.1296  0.0171  0.3782
   79DPSM   AM1  758  12.875  17.938   7.916 -0.1059  0.1252 -0.0363
   79DPSM   AM2  759  12.578  18.064   7.996 -0.1761  0.0254  0.1875
   79DPSM   T1A  760  13.051  17.887   7.473 -0.1730 -0.0260  0.4203
   79DPSM   C2A  761  13.170  17.906   7.058  0.1778 -0.1914  0.0659
   79DPSM   C3A  762  13.390  17.809   6.682 -0.1446  0.0340 -0.1307
   79DPSM   C1B  763  12.646  18.212   7.574  0.3692 -0.4603  0.1801
   79DPSM   C2B  764  12.765  18.155   7.155 -0.0211 -0.2252 -0.0198
   79DPSM   C3B  765  12.867  18.208   6.768  0.0399 -0.0116 -0.0914
   79DPSM   C4B  766  13.155  18.306   6.441 -0.2535 -0.0922 -0.0516
   80DVPC   NC3  767  15.124  16.594   9.126  0.1405 -0.2040  0.0827
   80DVPC   PO4  768  15.141  16.078   8.947  0.0428 -0.0838 -0.0543
   80DVPC   GL1  769  15.142  16.091   8.503  0.3018 -0.1213 -0.1027
   80DVPC   GL2  770  15.041  16.325   8.378  0.2996 -0.2611 -0.2565
   80DVPC   C1A  771  15.394  15.928   8.155 -0.0465 -0.1782  0.0819
   80DVPC   C2A  772  15.485  15.808   7.743  0.0194 -0.0929  0.1277
   80DVPC   D3A  773  15.553  15.780   7.233 -0.1913 -0.3149  0.2692
   80DVPC   C4A  774  15.089  15.885   7.023 -0.4151  0.1009 -0.0559
   80DVPC   C1B  775  15.338  16.418   8.029  0.0438  0.1388 -0.0469
   80DVPC   C2B  776  15.484  16.403   7.670 -0.0810  0.0499 -0.0701
   80DVPC   D3B  777  15.581  16.523   7.192  0.2502  0.1217 -0.2974
   80DVPC   C4B  778  15.570  16.191   6.910  0.1631  0.3950 -0.1589
   81DVPC   NC3  779  19.872  28.070   7.519 -0.1760 -0.3364 -0.3955
   81DVPC   PO4  780  20.255  27.803   7.436  0.3688  0.0946 -0.5489
   81DVPC   GL1  781  20.276  27.483   7.081 -0.0284  0.1256 -0.1647
   81DVPC   GL2  782  20.011  27.268   6.878 -0.3014  0.1471 -0.1462
   81DVPC   C1A  783  20.334  27.567   6.599  0.0498  0.1694  0.1370
   81DVPC   C2A  784  20.335  27.509   6.232  0.3739  0.1118  0.0728
   81DVPC   D3A  785  20.692  27.484   5.985  0.5461 -0.1169  0.1269
   81DVPC   C4A  786  20.973  27.700   5.640  0.0505 -0.4467 -0.0209
   81DVPC   C1B  787  19.959  27.239   6.415  0.1578 -0.0574  0.0092
   81DVPC   C2B  788  19.853  27.190   5.973 -0.0176  0.0656  0.1159
   81DVPC   D3B  789  20.106  27.329   5.700 -0.0032  0.0746  0.1594
   81DVPC   C4B  790  20.299  27.727   5.782 -0.1184 -0.2012 -0.2800
   82CHOL   ROH  791  16.906  21.965   4.496 -0.2093 -0.1792  0.1156
   82CHOL    R1  792  17.038  21.924   4.743 -0.2879 -0.2313  0.1499
   82CHOL    R2  793  17.128  22.133   4.900  0.0740 -0.2646  0.0027
   82CHOL    R3  794  16.979  22.010   5.091 -0.1562  0.1301  0.0853
   82CHOL    R4  795  17.227  22.084   5.228  0.0340 -0.3556  0.0012
   82CHOL    R5  796  17.137  21.886   5.220 -0.3989 -0.1675  0.0996
   82CHOL    C1  797  17.144  21.941   5.598 -0.2057 -0.0382  0.0779
   82CHOL    C2  798  17.293  22.167   5.817  0.3868  0.0292 -0.3147
   83CHOL   ROH  799  20.689  21.397   4.048  0.2182 -0.0188  0.1512
   83CHOL    R1  800  20.593  21.363   4.312  0.1526  0.1370  0.1480
   83CHOL    R2  801  20.605  21.120   4.444 -0.1413  0.1439  0.1882
   83CHOL    R3  802  20.733  21.267   4.634  0.0120  0.0272  0.1784
   83CHOL    R4  803  20.678  21.010   4.763 -0.0443  0.0070  0.1209
   83CHOL    R5  804  20.624  21.207   4.838  0.0769  0.0094  0.2102
   83CHOL    C1  805  20.840  21.083   5.127  0.1560 -0.1823  0.0725
   83CHOL    C2  806  21.048  20.770   5.356  0.0525 -0.2055  0.2392
   84LPPC   NC3  807   8.645  27.266   7.829 -0.2382 -0.0214 -0.1571
   84LPPC   PO4  808   8.454  26.958   7.949  0.0900 -0.1112  0.0109
   84LPPC   GL1  809   8.417  26.693   7.591 -0.0977  0.1414  0.1996
   84LPPC   GL2  810   8.044  26.707   7.709  0.1357 -0.4638  0.0358
   84LPPC   C1A  811   8.355  26.511   7.221 -0.1004  0.1487 -0.0550
   84LPPC   C2A  812   8.365  26.458   6.812  0.2527  0.1354  0.0398
   84LPPC   C3A  813   8.421  26.523   6.346 -0.5011 -0.2667 -0.3139
   84LPPC   C4A  814   8.385  26.571   5.913 -0.1685  0.3860 -0.4277
   84LPPC   C1B  815   7.868  26.676   7.361  0.0369 -0.0747  0.2177
   84LPPC   C2B  816   7.808  26.691   6.869  0.1349 -0.0817 -0.0997
   84LPPC   C3B  817   7.904  26.680   6.416 -0.1162  0.1735 -0.4020
   85CHOL   ROH  818  21.171  20.966   7.294 -0.1006  0.1803  0.0144
   85CHOL    R1  819  21.251  21.024   7.029 -0.2061  0.1657 -0.0203
   85CHOL    R2  820  21.288  20.828   6.838 -0.0511  0.1337  0.0454
   85CHOL    R3  821  21.113  20.980   6.695 -0.2252 -0.0851  0.0182
   85CHOL    R4  822  21.221  20.788   6.501  0.2707  0.2211 -0.0324
   85CHOL    R5  823  21.218  21.005   6.481 -0.1045  0.2386  0.1076
   85CHOL    C1  824  21.019  20.908   6.171  0.2949  0.0667 -0.1032
   85CHOL    C2  825  20.958  20.786   5.812  0.0564 -0.1089  0.1065
   86CHOL   ROH  826  15.129   1.954   6.245  0.2972  0.1543 -0.0870
   86CHOL    R1  827  15.143   2.055   5.981  0.3730  0.0943 -0.1064
   86CHOL    R2  828  15.352   1.994   5.810  0.2538 -0.2191 -0.1479
   86CHOL    R3  829  15.151   1.915   5.645  0.1031  0.0282 -0.0872
   86CHOL    R4  830  15.385   1.937   5.471  0.1187 -0.3977 -0.1323
   86CHOL    R5  831  15.192   2.033   5.440  0.2568 -0.1078 -0.1370
   86CHOL    C1  832  15.216   1.830   5.118 -0.1015 -0.2697 -0.0663
   86CHOL    C2  833  15.153   2.029   4.865 -0.3167 -0.3260 -0.0341
   87CHOL   ROH  834  23.765  29.092   7.242  0.1636 -0.1756  0.0557
   87CHOL    R1  835  23.899  29.070   6.994  0.1389 -0.1660  0.0420
   87CHOL    R2  836  23.864  28.855   6.824  0.0392 -0.1053 -0.0106
   87CHOL    R3  837  23.804  29.049   6.643  0.1099 -0.0347  0.0402
   87CHOL    R4  838  23.947  28.844   6.489  0.1832  0.0223  0.0196
   87CHOL    R5  839  23.996  29.057   6.499  0.1747  0.0239  0.1240
   87CHOL    C1  840  23.940  29.019   6.124  0.3332  0.1629  0.0850
   87CHOL    C2  841  24.052  29.172   5.851  0.0642 -0.0171 -0.0713
   88PNCE   AM1  842  18.933  23.388   7.774  0.1237 -0.0755 -0.0988
   88PNCE   AM2  843  18.997  23.616   7.564  0.0335  0.4016  0.2411
   88PNCE   T1A  844  19.076  22.987   7.512  0.0282  0.0430  0.0188
   88PNCE   C2A  845  19.067  22.941   7.050  0.1998  0.0135 -0.1459
   88PNCE   C3A  846  18.950  22.887   6.602 -0.1091 -0.0492  0.0099
   88PNCE   C1B  847  19.042  23.416   7.213 -0.0525  0.2726  0.0598
   88PNCE   C2B  848  18.969  23.357   6.817 -0.4734 -0.0278  0.3549
   88PNCE   C3B  849  18.883  23.380   6.425  0.0126  0.3182  0.1198
   88PNCE   D4B  850  18.816  23.541   6.054 -0.1465 -0.1389  0.1250
   88PNCE   C5B  851  18.615  23.283   5.746  0.0530 -0.1774  0.2173
   88PNCE   C6B  852  18.367  23.082   5.562 -0.0831  0.1068  0.1409
   89CHOL   ROH  853   3.752  10.110   7.042 -0.2961 -0.0029  0.0671
   89CHOL    R1  854   3.593  10.128   6.809 -0.1306  0.1224 -0.0374
   89CHOL    R2  855   3.321  10.178   6.817 -0.1654 -0.0407 -0.1942
   89CHOL    R3  856   3.386  10.382   6.650 -0.1534  0.1539  0.0406
   89CHOL    R4  857   3.093  10.380   6.654 -0.1594  0.0337 -0.1120
   89CHOL    R5  858   3.220  10.372   6.477 -0.0614  0.2587 -0.0574
   89CHOL    C1  859   3.021  10.689   6.402 -0.1445  0.2595  0.1564
   89CHOL    C2  860   3.010  11.059   6.191 -0.1654 -0.0820  0.2582
   90CHOL   ROH  861  13.257   0.995   6.242  0.0233 -0.0590  0.0045
   90CHOL    R1  862  13.235   0.823   6.018  0.1289 -0.0635 -0.0026
   90CHOL    R2  863  13.159   0.913   5.769  0.1113 -0.0944 -0.0057
   90CHOL    R3  864  13.391   0.795   5.690  0.1750  0.0189  0.0108
   90CHOL    R4  865  13.249   0.854   5.440  0.1848  0.0127 -0.0049
   90CHOL    R5  866  13.328   0.661   5.502  0.2576  0.0297 -0.0286
   90CHOL    C1  867  13.519   0.710   5.176  0.2875  0.1813  0.0110
   90CHOL    C2  868  13.330   0.959   4.940 -0.0047 -0.1259  0.1173
   91PGSM   NC3  869  14.192   0.963   7.240  0.0261  0.1817 -0.2236
   91PGSM   PO4  870  14.296   0.671   6.879  0.1080  0.0066 -0.2072
   91PGSM   AM1  871  14.453   0.296   6.547  0.0765 -0.1024 -0.1195
   91PGSM   AM2  872  14.385   0.047   6.650 -0.0308  0.0630  0.3868
   91PGSM   T1A  873  14.598   0.387   6.182  0.0878 -0.4928  0.0378
   91PGSM   C2A  874  14.725   0.244   5.831 -0.3530  0.1091 -0.0803
   91PGSM   C3A  875  14.763   0.093   5.353  0.0204 -0.0049  0.0713
   91PGSM   C1B  876  14.381  -0.079   6.160 -0.0535  0.2042  0.0272
   91PGSM   C2B  877  14.454  -0.217   5.799  0.1213  0.4129  0.3530
   91PGSM   D3B  878  14.546  -0.458   5.423  0.1197 -0.0873 -0.0915
   91PGSM   C4B  879  14.620  -0.259   4.989 -0.1063  0.0454  0.1617
   91PGSM   C5B  880  14.407  -0.048   4.583 -0.4358 -0.0606 -0.0431
   92DVPC   NC3  881  22.007  17.873   8.804 -0.3021  0.1623  0.0018
   92DVPC   PO4  882  21.868  18.053   8.367 -0.1692 -0.1033 -0.0569
   92DVPC   GL1  883  21.607  17.999   8.041 -0.1893 -0.0620 -0.0107
   92DVPC   GL2  884  21.408  18.282   7.838 -0.0437  0.3957 -0.2638
   92DVPC   C1A  885  21.450  17.906   7.556 -0.0597 -0.0502 -0.0241
   92DVPC   C2A  886  21.373  17.927   7.102  0.0368 -0.1078  0.0020
   92DVPC   D3A  887  21.292  17.948   6.652  0.2069 -0.1937  0.1989
   92DVPC   C4A  888  21.477  17.910   6.317  0.1071 -0.0394  0.0539
   92DVPC   C1B  889  21.097  18.229   7.495 -0.0435 -0.0899 -0.3094
   92DVPC   C2B  890  20.871  18.289   7.183  0.1342  0.0285  0.1287
   92DVPC   D3B  891  20.756  18.291   6.726  0.0592  0.1946  0.1861
   92DVPC   C4B  892  20.496  17.967   6.553 -0.2632  0.0665  0.1167
   93CHOL   ROH  893  30.099  10.782   8.270 -0.1049 -0.1179  0.1057
   93CHOL    R1  894  30.135  10.690   8.004  0.0231 -0.0754  0.1076
   93CHOL    R2  895  30.100  10.426   7.931  0.0086 -0.0559  0.0377
   93CHOL    R3  896  29.930  10.533   7.748  0.1311  0.0145 -0.0354
   93CHOL    R4  897  30.055  10.306   7.611  0.0797 -0.0499  0.0258
   93CHOL    R5  898  30.047  10.512   7.540  0.2039 -0.0498  0.0121
   93CHOL    C1  899  29.869  10.336   7.252  0.2362  0.0198 -0.0498
   93CHOL    C2  900  29.719  10.387   6.942 -0.5481  0.0791  0.1459
   94CHOL   ROH  901  26.852   0.900   4.394 -0.0804  0.0144  0.1064
   94CHOL    R1  902  26.802   0.861   4.670 -0.0619 -0.0099  0.1062
   94CHOL    R2  903  26.878   0.632   4.804 -0.1047 -0.0463  0.0674
   94CHOL    R3  904  27.001   0.809   4.970 -0.0442 -0.0985  0.0791
   94CHOL    R4  905  26.943   0.578   5.140  0.0702 -0.1741  0.0149
   94CHOL    R5  906  26.887   0.784   5.179  0.0635 -0.1972  0.1270
   94CHOL    C1  907  27.096   0.712   5.490  0.2288 -0.2975 -0.0046
   94CHOL    C2  908  27.347   0.900   5.810  0.1302  0.0331  0.3819
   95CHOL   ROH  909  12.478  21.381   7.277 -0.3481  0.0742  0.0001
   95CHOL    R1  910  12.386  21.429   7.014 -0.0788  0.1137 -0.0914
   95CHOL    R2  911  12.557  21.477   6.803  0.1532 -0.0952  0.0378
   95CHOL    R3  912  12.421  21.271   6.688  0.0470  0.0110 -0.0275
   95CHOL    R4  913  12.561  21.402   6.466  0.0939  0.0114  0.0133
   95CHOL    R5  914  12.348  21.359   6.477  0.0782  0.1131  0.0080
   95CHOL    C1  915  12.437  21.165   6.161 -0.0404  0.1732 -0.0622
   95CHOL    C2  916  12.741  21.369   5.951  0.0357  0.0049  0.0650
   96POPC   NC3  917  15.723   8.053   7.727  0.0548 -0.0760  0.2247
   96POPC   PO4  918  16.015   8.043   7.780 -0.2195  0.5561 -0.2151
   96POPC   GL1  919  16.262   8.081   7.368  0.1801  0.2583 -0.0210
   96POPC   GL2  920  16.605   8.205   7.351 -0.1685 -0.1139  0.0040
   96POPC   C1A  921  16.143   8.128   6.966 -0.1031 -0.0176 -0.2024
   96POPC   D2A  922  16.181   8.036   6.573  0.0729  0.2905 -0.1064
   96POPC   C3A  923  16.291   8.197   6.284  0.2378  0.2214  0.2522
   96POPC   C4A  924  16.468   8.337   5.863 -0.1033 -0.2182  0.1814
   96POPC   C1B  925  16.727   8.306   7.027  0.1778  0.3329  0.0240
   96POPC   C2B  926  16.654   8.261   6.642 -0.0409 -0.0841  0.1308
   96POPC   C3B  927  16.786   8.029   6.201 -0.0943 -0.2778 -0.1714
   96POPC   C4B  928  16.497   7.811   6.018 -0.2227 -0.0431  0.0856
   97CHOL   ROH  929  22.181  13.343   8.739  0.0789 -0.2948 -0.0207
   97CHOL    R1  930  22.347  13.343   8.510  0.2410 -0.0052  0.0941
   97CHOL    R2  931  22.257  13.263   8.261  0.5540 -0.1753  0.0435
   97CHOL    R3  932  22.349  13.508   8.186  0.1762 -0.0088  0.0875
   97CHOL    R4  933  22.301  13.366   7.934  0.4029 -0.0725  0.0525
   97CHOL    R5  934  22.486  13.464   7.994  0.2633  0.2181  0.0814
   97CHOL    C1  935  22.413  13.656   7.673 -0.0396  0.1438  0.0990
   97CHOL    C2  936  22.478  13.886   7.428 -0.1662  0.1295 -0.3861
   98CHOL   ROH  937  14.524  24.485   7.769  0.2090 -0.1550  0.0412
   98CHOL    R1  938  14.637  24.543   7.516  0.0372  0.0513  0.0113
   98CHOL    R2  939  14.782  24.357   7.371  0.1975  0.2673 -0.0947
   98CHOL    R3  940  14.602  24.417   7.176  0.0508  0.1083 -0.0138
   98CHOL    R4  941  14.828  24.300   7.033 -0.0389 -0.0096 -0.0865
   98CHOL    R5  942  14.735  24.492   6.993 -0.0739 -0.0351 -0.1743
   98CHOL    C1  943  14.686  24.324   6.654 -0.3140 -0.3202 -0.0059
   98CHOL    C2  944  14.707  24.361   6.264  0.0266  0.0499 -0.2337
   99DPPC   NC3  945  24.663  24.776   7.522 -0.0463 -0.0397 -0.0331
   99DPPC   PO4  946  25.015  24.414   7.594  0.0435 -0.0390  0.0636
   99DPPC   GL1  947  25.143  24.726   7.498  0.0277  0.0921  0.0391
   99DPPC   GL2  948  25.175  24.841   7.264 -0.1335 -0.2577  0.0070
   99DPPC   C1A  949  25.601  24.627   7.304  0.1169 -0.4778  0.3558
   99DPPC   C2A  950  25.660  24.654   6.880 -0.1091 -0.0006  0.1353
   99DPPC   C3A  951  25.671  24.691   6.443 -0.0377 -0.1282 -0.1706
   99DPPC   C4A  952  25.684  24.495   6.000  0.0491 -0.1704  0.0337
   99DPPC   C1B  953  25.183  24.725   6.751  0.3164 -0.0176 -0.1586
   99DPPC   C2B  954  25.204  24.702   6.211  0.4190  0.1334  0.2157
   99DPPC   C3B  955  25.401  24.929   5.968  0.1014  0.1048 -0.1674
   99DPPC   C4B  956  25.638  24.740   5.593  0.2450 -0.0605 -0.1182
  100DTPC   NC3  957   8.355  28.633   7.479 -0.1314  0.0449  0.0962
  100DTPC   PO4  958   8.183  28.898   7.862 -0.1625  0.3016  0.0650
  100DTPC   GL1  959   7.889  28.995   7.590 -0.0692  0.1961 -0.4378
  100DTPC   GL2  960   7.658  29.146   7.679  0.1350  0.1834 -0.1175
  100DTPC   C1A  961   7.835  29.065   7.168 -0.1818 -0.0971  0.2460
  100DTPC   C2A  962   7.890  29.041   6.699  0.1216 -0.2346  0.0910
  100DTPC   C1B  963   7.572  29.445   7.373 -0.0491  0.1836  0.0535
  100DTPC   C2B  964   7.451  29.521   6.960 -0.3089  0.0548  0.1170
  101CHOL   ROH  965  26.280  26.595   7.584 -0.0204 -0.1920  0.0508
  101CHOL    R1  966  26.350  26.469   7.340  0.1003 -0.1726  0.0742
  101CHOL    R2  967  26.230  26.533   7.099  0.0692 -0.3003  0.0526
  101CHOL    R3  968  26.487  26.572   7.019  0.0476 -0.1085  0.0728
  101CHOL    R4  969  26.338  26.528   6.771  0.0919 -0.1498  0.0573
  101CHOL    R5  970  26.516  26.421   6.836  0.1601 -0.0447  0.0392
  101CHOL    C1  971  26.642  26.562   6.505  0.0847  0.1177  0.0791
  101CHOL    C2  972  26.560  26.427   6.173  0.0402  0.1544 -0.1353
  102DPPC   NC3  973  14.714  28.652   7.346 -0.0438 -0.0369  0.1272
  102DPPC   PO4  974  14.427  28.945   7.258  0.2023  0.1550  0.0087
  102DPPC   GL1  975  14.484  29.077   6.767 -0.2001  0.0774  0.2876
  102DPPC   GL2  976  14.252  29.151   6.645 -0.1093  0.1425  0.1125
  102DPPC   C1A  977  14.610  29.324   6.385  0.3739 -0.0044  0.0368
  102DPPC   C2A  978  14.661  29.082   5.918 -0.5692 -0.1664 -0.2056
  102DPPC   C3A  979  14.593  29.039   5.585 -0.1144  0.0866 -0.1743
  102DPPC   C4A  980  14.604  29.059   5.133 -0.2928  0.4459  0.3456
  102DPPC   C1B  981  14.314  28.965   6.233  0.4511 -0.2071  0.3140
  102DPPC   C2B  982  14.229  28.761   5.838 -0.0458  0.3003 -0.1796
  102DPPC   C3B  983  14.365  28.528   5.576  0.1645  0.0905  0.1638
  102DPPC   C4B  984  14.493  28.391   5.220 -0.0899  0.0495  0.3872
  103CHOL   ROH  985  17.969  26.210   7.474  0.1729 -0.1640  0.0878
  103CHOL    R1  986  18.091  26.183   7.220  0.0412  0.0620 -0.0021
  103CHOL    R2  987  18.079  25.950   7.073  0.2830  0.0670 -0.0322
  103CHOL    R3  988  17.982  26.115   6.879 -0.0940 -0.0367  0.0596
  103CHOL    R4  989  18.110  25.895   6.733  0.3392  0.2786 -0.0633
  103CHOL    R5  990  18.149  26.108   6.707 -0.1013  0.3809  0.0234
  103CHOL    C1  991  18.037  26.017   6.354  0.0179  0.3046  0.0047
  103CHOL    C2  992  17.890  25.808   6.110 -0.0289 -0.2750 -0.2318
  104PVSM   NC3  993  19.274  21.443   8.355 -0.2709 -0.1612  0.3568
  104PVSM   PO4  994  19.510  21.289   8.024 -0.0184  0.2263  0.0253
  104PVSM   AM1  995  19.397  21.111   7.713 -0.2665  0.0217 -0.1658
  104PVSM   AM2  996  19.216  20.827   7.769  0.0703 -0.1526  0.1118
  104PVSM   T1A  997  19.418  21.095   7.234  0.0506 -0.1250  0.4143
  104PVSM   C2A  998  19.418  20.971   6.758  0.1063 -0.2222  0.1462
  104PVSM   C3A  999  19.580  20.811   6.308  0.2011 -0.0635  0.0626
  104PVSM   C1B 1000  19.173  20.687   7.332 -0.3979 -0.3349 -0.0073
  104PVSM   C2B 1001  19.077  20.600   6.897 -0.1707 -0.1564 -0.1547
  104PVSM   D3B 1002  19.123  20.542   6.439 -0.1928 -0.1025 -0.0428
  104PVSM   C4B 1003  19.093  20.930   6.281  0.1759 -0.1649  0.1192
  105CHOL   ROH 1004   1.428   8.961   7.937  0.1712 -0.1068  0.0152
  105CHOL    R1 1005   1.316   9.036   7.688  0.0999 -0.0977  0.0491
  105CHOL    R2 1006   1.450   9.197   7.507  0.0383 -0.0665  0.0259
  105CHOL    R3 1007   1.399   8.991   7.337  0.0178 -0.0602  0.0257
  105CHOL    R4 1008   1.328   9.231   7.185 -0.0404 -0.0658  0.0559
  105CHOL    R5 1009   1.201   9.058   7.220 -0.0135 -0.0766  0.0748
  105CHOL    C1 1010   1.210   9.058   6.838 -0.1055 -0.0596  0.0733
  105CHOL    C2 1011   1.216   9.417   6.677 -0.0364 -0.0847 -0.3020
  106CHOL   ROH 1012  24.117  18.537   4.660  0.0235  0.0517 -0.0145
  106CHOL    R1 1013  24.043  18.563   4.932  0.0155  0.0819 -0.0199
  106CHOL    R2 1014  24.130  18.386   5.126  0.0107  0.1071  0.0003
  106CHOL    R3 1015  24.215  18.613   5.249  0.0041  0.1202 -0.0185
  106CHOL    R4 1016  24.173  18.422   5.467  0.0103  0.1272 -0.0015
  106CHOL    R5 1017  24.088  18.623   5.452  0.0013  0.1272 -0.0168
  106CHOL    C1 1018  24.278  18.656   5.781  0.0037  0.1518 -0.0202
  106CHOL    C2 1019  24.441  18.654   6.116 -0.1759  0.2116  0.3494
  107CHOL   ROH 1020  24.046  11.982   5.768 -0.2599 -0.0261 -0.1218
  107CHOL    R1 1021  23.914  11.899   6.004 -0.0051 -0.1524 -0.0201
  107CHOL    R2 1022  24.040  11.752   6.201  0.3519  0.1541 -0.0075
  107CHOL    R3 1023  23.953  11.953   6.362  0.0736  0.0828 -0.0632
  107CHOL    R4 1024  24.094  11.770   6.542  0.2275  0.2700  0.0067
  107CHOL    R5 1025  23.890  11.844   6.565  0.1346  0.0431 -0.0665
  107CHOL    C1 1026  24.043  11.969   6.891 -0.1062  0.2705 -0.0373
  107CHOL    C2 1027  23.971  11.859   7.231  0.1458 -0.2049  0.1507
  108CHOL   ROH 1028   4.906  24.057   4.458 -0.0238 -0.0192  0.1248
  108CHOL    R1 1029   4.852  24.023   4.734  0.0354 -0.0100  0.1388
  108CHOL    R2 1030   5.048  24.050   4.927  0.0433  0.1765  0.1148
  108CHOL    R3 1031   4.872  24.228   5.034 -0.0834  0.0636  0.0953
  108CHOL    R4 1032   5.068  24.180   5.247 -0.1482  0.1086  0.1548
  108CHOL    R5 1033   4.851  24.161   5.263 -0.1411 -0.0004  0.0676
  108CHOL    C1 1034   4.915  24.423   5.533 -0.3787 -0.0368  0.1599
  108CHOL    C2 1035   4.954  24.489   5.879  0.1055 -0.0086 -0.0086
  109DTPE   NH3 1036   5.651   1.741   8.048 -0.0302 -0.2734 -0.0232
  109DTPE   PO4 1037   5.870   2.080   7.889 -0.3714  0.1436 -0.1611
  109DTPE   GL1 1038   6.090   1.724   7.684  0.1393  0.0576  0.1725
  109DTPE   GL2 1039   5.774   1.557   7.523  0.1197 -0.1581 -0.0580
  109DTPE   C1A 1040   6.283   1.525   7.455  0.1586 -0.2897 -0.0616
  109DTPE   C2A 1041   6.391   1.315   7.082 -0.3952 -0.0057 -0.2716
  109DTPE   C1B 1042   5.484   1.519   7.228  0.2984 -0.0907  0.1344
  109DTPE   C2B 1043   5.341   1.762   6.943  0.0998  0.3338  0.0612
  110DPPC   NC3 1044  16.406  12.274   8.339 -0.1351  0.0717 -0.1135
  110DPPC   PO4 1045  16.265  12.634   8.191  0.0589  0.1337 -0.2245
  110DPPC   GL1 1046  16.334  12.571   7.841 -0.2340  0.0550 -0.0706
  110DPPC   GL2 1047  16.579  12.392   7.765 -0.0760  0.2062  0.3652
  110DPPC   C1A 1048  16.101  12.629   7.489  0.1384  0.1880 -0.1899
  110DPPC   C2A 1049  16.230  12.761   7.093 -0.0104 -0.2055  0.1454
  110DPPC   C3A 1050  16.324  13.029   6.726  0.1720  0.0490  0.0478
  110DPPC   C4A 1051  16.503  12.913   6.293  0.0726 -0.1907 -0.1264
  110DPPC   C1B 1052  16.600  12.472   7.366  0.0694 -0.2022 -0.0706
  110DPPC   C2B 1053  16.683  12.596   6.969  0.1955 -0.1205 -0.1375
  110DPPC   C3B 1054  16.850  12.500   6.482 -0.0065 -0.0618  0.0207
  110DPPC   C4B 1055  16.900  12.699   6.135  0.0332  0.1107  0.4612
  111CHOL   ROH 1056  25.097  18.596   7.688  0.0561  0.1840 -0.0706
  111CHOL    R1 1057  24.980  18.592   7.431 -0.0429  0.0979 -0.0249
  111CHOL    R2 1058  25.127  18.555   7.200 -0.1258  0.0631 -0.0733
  111CHOL    R3 1059  24.950  18.353   7.158 -0.1091  0.0225  0.0476
  111CHOL    R4 1060  25.044  18.429   6.890 -0.3538  0.0876 -0.0233
  111CHOL    R5 1061  24.836  18.416   6.956 -0.2964  0.0226  0.1509
  111CHOL    C1 1062  24.829  18.166   6.669 -0.4711  0.0635  0.1194
  111CHOL    C2 1063  25.017  18.250   6.405  0.1763  0.1494  0.1734
  112DPPC   NC3 1064  21.294  12.202   9.091 -0.2174  0.1829 -0.2429
  112DPPC   PO4 1065  21.129  12.612   8.859  0.6082 -0.2150  0.3620
  112DPPC   GL1 1066  20.995  12.506   8.447 -0.0915  0.0165 -0.0837
  112DPPC   GL2 1067  20.746  12.437   8.472 -0.0871 -0.2208  0.2145
  112DPPC   C1A 1068  21.020  12.547   7.980 -0.0177  0.0645 -0.0562
  112DPPC   C2A 1069  21.120  12.612   7.506  0.0796  0.0070  0.3054
  112DPPC   C3A 1070  21.178  12.660   7.129 -0.0885 -0.0039 -0.0740
  112DPPC   C4A 1071  21.100  13.009   6.778 -0.1606 -0.0079  0.3786
  112DPPC   C1B 1072  20.483  12.596   8.015 -0.2642  0.2988  0.0558
  112DPPC   C2B 1073  20.485  12.579   7.582 -0.0091 -0.2312  0.3324
  112DPPC   C3B 1074  20.697  12.665   7.209 -0.0853 -0.0664  0.0415
  112DPPC   C4B 1075  20.905  12.503   6.785 -0.4067 -0.0892 -0.0755
  113CHOL   ROH 1076  29.535   8.217   8.474 -0.0405  0.1898 -0.0299
  113CHOL    R1 1077  29.474   8.400   8.266 -0.0930  0.1251 -0.0720
  113CHOL    R2 1078  29.602   8.395   8.021 -0.0723  0.1229 -0.0612
  113CHOL    R3 1079  29.349   8.381   7.925 -0.0596  0.0086 -0.0781
  113CHOL    R4 1080  29.516   8.425   7.688 -0.0751  0.2192 -0.0520
  113CHOL    R5 1081  29.343   8.543   7.749 -0.1517  0.0850 -0.0057
  113CHOL    C1 1082  29.227   8.429   7.404 -0.0651  0.1678 -0.0625
  113CHOL    C2 1083  29.236   8.629   7.128 -0.2683  0.0063  0.0772
  114DPPC   NC3 1084  22.108  12.804   9.038 -0.2097  0.0164 -0.1562
  114DPPC   PO4 1085  22.467  12.556   9.147  0.1026  0.1380  0.0427
  114DPPC   GL1 1086  22.786  12.670   8.863 -0.0771 -0.1176  0.2198
  114DPPC   GL2 1087  23.037  12.827   8.976  0.0592  0.1586  0.0357
  114DPPC   C1A 1088  22.921  12.707   8.405 -0.0187 -0.2409 -0.1671
  114DPPC   C2A 1089  22.934  12.535   8.110  0.4107 -0.1522  0.0482
  114DPPC   C3A 1090  23.003  12.581   7.693 -0.1036 -0.0790 -0.3482
  114DPPC   C4A 1091  22.921  12.945   7.430 -0.2266  0.1724  0.1589
  114DPPC   C1B 1092  22.784  13.175   8.579 -0.1383 -0.1232  0.2007
  114DPPC   C2B 1093  22.841  13.476   8.398 -0.0097 -0.0757  0.0865
  114DPPC   C3B 1094  23.130  13.790   8.196  0.1553  0.0502  0.2264
  114DPPC   C4B 1095  23.133  13.981   7.813 -0.0538  0.1388 -0.3830
  115DPPC   NC3 1096  12.720  21.797   7.767  0.3496 -0.0207  0.2224
  115DPPC   PO4 1097  12.287  21.809   7.546 -0.4477 -0.3427  0.1501
  115DPPC   GL1 1098  12.477  21.867   7.256  0.0217 -0.2664 -0.0084
  115DPPC   GL2 1099  12.858  21.818   7.248  0.1533  0.2115  0.1642
  115DPPC   C1A 1100  12.627  22.112   6.894 -0.4141  0.0872  0.0670
  115DPPC   C2A 1101  12.708  22.058   6.471  0.0472  0.0789 -0.2360
  115DPPC   C3A 1102  12.642  21.852   6.127 -0.1736  0.0323 -0.3303
  115DPPC   C4A 1103  12.468  21.773   5.788  0.1338  0.2658  0.0044
  115DPPC   C1B 1104  12.960  21.760   6.826  0.0183  0.2749  0.0611
  115DPPC   C2B 1105  13.162  21.704   6.388 -0.0360  0.0379  0.0845
  115DPPC   C3B 1106  13.404  21.860   5.912  0.0184  0.1824 -0.4221
  115DPPC   C4B 1107  13.581  22.115   5.647 -0.0887 -0.0047  0.0704
  116CHOL   ROH 1108   4.713  20.950   4.280  0.0594 -0.0037  0.0212
  116CHOL    R1 1109   4.648  21.036   4.541  0.0438  0.0262  0.0080
  116CHOL    R2 1110   4.550  20.864   4.735 -0.0188  0.0578  0.0075
  116CHOL    R3 1111   4.759  20.961   4.880 -0.0157  0.0214  0.0263
  116CHOL    R4 1112   4.560  20.883   5.080 -0.1032  0.1858  0.0028
  116CHOL    R5 1113   4.656  21.078   5.062 -0.0135  0.1360 -0.0460
  116CHOL    C1 1114   4.761  20.985   5.417 -0.1495  0.2265  0.0179
  116CHOL    C2 1115   4.600  20.872   5.702  0.0286 -0.1679  0.0321
  117DPSM   NC3 1116  17.212  18.256   9.012 -0.0897 -0.2352 -0.1798
  117DPSM   PO4 1117  16.930  17.905   8.889  0.0899 -0.0441 -0.1832
  117DPSM   AM1 1118  16.622  17.978   8.629  0.1034  0.2090  0.0464
  117DPSM   AM2 1119  16.735  17.951   8.277 -0.2970 -0.2804 -0.0456
  117DPSM   T1A 1120  16.258  18.074   8.182  0.4796 -0.1820 -0.0597
  117DPSM   C2A 1121  16.346  18.019   7.727 -0.2696 -0.0579  0.2625
  117DPSM   C3A 1122  16.288  18.097   7.294  0.0895 -0.1474 -0.1921
  117DPSM   C1B 1123  17.083  17.975   8.035  0.2691 -0.4367  0.1188
  117DPSM   C2B 1124  17.229  17.825   7.698 -0.0298 -0.2783  0.0619
  117DPSM   C3B 1125  17.201  17.736   7.370  0.0684  0.3612  0.0885
  117DPSM   C4B 1126  17.109  17.788   6.984 -0.0500  0.1941  0.1154
  118DVPC   NC3 1127  19.383   2.854   7.483  0.0655  0.0079  0.2166
  118DVPC   PO4 1128  19.487   2.453   7.649 -0.0041 -0.2362 -0.1224
  118DVPC   GL1 1129  19.734   2.403   7.267 -0.2583 -0.3855 -0.0351
  118DVPC   GL2 1130  19.658   2.124   7.151  0.0515 -0.3164  0.0439
  118DVPC   C1A 1131  19.757   2.324   6.714  0.1209 -0.1128  0.0183
  118DVPC   C2A 1132  19.817   2.302   6.211 -0.0170  0.0844  0.1292
  118DVPC   D3A 1133  19.959   2.157   5.741  0.0605 -0.1462 -0.0541
  118DVPC   C4A 1134  19.796   1.835   5.450 -0.0462  0.1732  0.0510
  118DVPC   C1B 1135  19.605   1.862   6.918  0.1425 -0.0863  0.0608
  118DVPC   C2B 1136  19.746   1.887   6.514 -0.2254 -0.0414 -0.1367
  118DVPC   D3B 1137  19.875   1.823   6.156  0.0936  0.1027  0.0596
  118DVPC   C4B 1138  19.945   1.612   5.867 -0.2031  0.0189 -0.1260
  119CHOL   ROH 1139  23.551  23.002   3.522 -0.3460  0.1079 -0.0439
  119CHOL    R1 1140  23.398  23.117   3.730 -0.3223 -0.0548  0.0659
  119CHOL    R2 1141  23.258  22.964   3.914  0.0152 -0.2094  0.2076
  119CHOL    R3 1142  23.400  23.110   4.094 -0.0140 -0.0054  0.0668
  119CHOL    R4 1143  23.210  22.958   4.256  0.1483 -0.0263  0.2303
  119CHOL    R5 1144  23.239  23.173   4.260  0.0093 -0.0069  0.0863
  119CHOL    C1 1145  23.316  23.091   4.624  0.1985  0.2720  0.1114
  119CHOL    C2 1146  23.289  23.127   5.064  0.1308 -0.1176 -0.1688
  120DTPC   NC3 1147   4.823  18.891   7.989 -0.0601 -0.1643  0.0646
  120DTPC   PO4 1148   4.736  18.583   7.661 -0.3645  0.0990  0.1867
  120DTPC   GL1 1149   4.496  18.740   7.371 -0.2402 -0.0028  0.2055
  120DTPC   GL2 1150   4.545  18.420   7.231  0.1155  0.0346  0.0687
  120DTPC   C1A 1151   4.131  18.738   7.015 -0.0600 -0.1249  0.4415
  120DTPC   C2A 1152   4.000  18.698   6.654 -0.2643 -0.0839  0.0844
  120DTPC   C1B 1153   4.606  18.630   6.867 -0.0162 -0.2765 -0.3553
  120DTPC   C2B 1154   4.867  18.815   6.534 -0.1259 -0.2830 -0.1102
  121PVSM   NC3 1155  12.527  15.697   8.197 -0.0443  0.1048  0.1844
  121PVSM   PO4 1156  12.793  16.110   8.170  0.4425 -0.0515 -0.3036
  121PVSM   AM1 1157  12.831  16.487   7.882 -0.1575  0.0542  0.0383
  121PVSM   AM2 1158  13.100  16.707   7.898 -0.0674  0.2776  0.0062
  121PVSM   T1A 1159  12.705  16.411   7.486 -0.4915  0.1820  0.0625
  121PVSM   C2A 1160  12.799  16.581   7.057  0.1794  0.0315 -0.4576
  121PVSM   C3A 1161  13.019  16.746   6.651  0.0507  0.0218 -0.1466
  121PVSM   C1B 1162  13.242  16.545   7.515 -0.1617  0.0231 -0.0793
  121PVSM   C2B 1163  13.364  16.665   7.146  0.2565  0.0638 -0.0052
  121PVSM   D3B 1164  13.602  16.762   6.792  0.1036  0.1466  0.0187
  121PVSM   C4B 1165  13.512  16.626   6.473  0.1328  0.2189  0.2620
  122CHOL   ROH 1166  28.396  26.538   4.602  0.3016  0.1023  0.0916
  122CHOL    R1 1167  28.270  26.686   4.807  0.3539  0.2613  0.0119
  122CHOL    R2 1168  28.136  26.565   5.017  0.0282  0.4249 -0.0921
  122CHOL    R3 1169  28.302  26.717   5.169  0.1349  0.1805  0.0394
  122CHOL    R4 1170  28.104  26.614   5.358  0.0028  0.2413 -0.0678
  122CHOL    R5 1171  28.159  26.822   5.328  0.1981  0.2112  0.0743
  122CHOL    C1 1172  28.242  26.785   5.698  0.0881 -0.0951  0.0697
  122CHOL    C2 1173  28.188  26.968   6.082 -0.2248 -0.2133 -0.1279
  123CHOL   ROH 1174  10.203  15.816   4.308 -0.1732  0.2396 -0.0398
  123CHOL    R1 1175  10.292  15.698   4.550 -0.0787  0.0860 -0.1462
  123CHOL    R2 1176  10.370  15.848   4.768 -0.0455 -0.0486 -0.0559
  123CHOL    R3 1177  10.185  15.696   4.898  0.0186 -0.1784 -0.1181
  123CHOL    R4 1178  10.358  15.801   5.110 -0.1223 -0.0851 -0.0644
  123CHOL    R5 1179  10.308  15.592   5.075  0.0278 -0.1092 -0.0909
  123CHOL    C1 1180  10.178  15.631   5.431 -0.1068 -0.2281 -0.1277
  123CHOL    C2 1181  10.114  15.383   5.704  0.2313 -0.2065 -0.1974
  124CHOL   ROH 1182   1.969  14.407   8.039 -0.0856 -0.0274 -0.0268
  124CHOL    R1 1183   1.811  14.407   7.805 -0.0121 -0.0102 -0.0781
  124CHOL    R2 1184   1.860  14.575   7.591  0.1173 -0.0615 -0.0964
  124CHOL    R3 1185   1.863  14.343   7.451  0.0815 -0.0897 -0.0487
  124CHOL    R4 1186   1.803  14.548   7.252  0.3294 -0.1060 -0.1294
  124CHOL    R5 1187   1.688  14.368   7.290  0.2062 -0.0298 -0.1705
  124CHOL    C1 1188   1.772  14.314   6.922  0.4193 -0.1585 -0.1039
  124CHOL    C2 1189   1.897  14.275   6.593  0.0656 -0.1450 -0.1234
  125CHOL   ROH 1190  20.953  13.095   8.508  0.0249 -0.2136 -0.0412
  125CHOL    R1 1191  20.889  12.980   8.258  0.0033 -0.1494 -0.0654
  125CHOL    R2 1192  20.745  13.116   8.064 -0.0150 -0.0994 -0.0185
  125CHOL    R3 1193  20.959  13.052   7.908 -0.0275 -0.0583 -0.0527
  125CHOL    R4 1194  20.754  13.141   7.719  0.0851  0.3489  0.0106
  125CHOL    R5 1195  20.863  12.953   7.713 -0.0584  0.2709 -0.2105
  125CHOL    C1 1196  20.959  13.096   7.372  0.1316  0.6486 -0.0045
  125CHOL    C2 1197  20.775  13.319   7.153 -0.1841 -0.2687  0.0127
  126CHOL   ROH 1198   7.471  24.578   7.917  0.0515  0.0884  0.0624
  126CHOL    R1 1199   7.355  24.410   7.720 -0.1146  0.2172  0.0481
  126CHOL    R2 1200   7.174  24.503   7.533  0.1525  0.4676 -0.0939
  126CHOL    R3 1201   7.350  24.393   7.357  0.0822  0.1104  0.0487
  126CHOL    R4 1202   7.110  24.451   7.197  0.1268  0.0669 -0.0325
  126CHOL    R5 1203   7.213  24.259   7.212 -0.0064  0.0116  0.2216
  126CHOL    C1 1204   7.238  24.318   6.836  0.0459 -0.5016  0.1371
  126CHOL    C2 1205   7.145  24.562   6.481  0.1452 -0.1551  0.1345
  127CHOL   ROH 1206   7.163  16.483   7.711 -0.1079  0.2332 -0.0887
  127CHOL    R1 1207   7.179  16.348   7.462 -0.0963  0.2192 -0.0812
  127CHOL    R2 1208   7.093  16.462   7.225 -0.0480  0.2231 -0.1002
  127CHOL    R3 1209   7.345  16.402   7.143 -0.0458  0.1808 -0.0605
  127CHOL    R4 1210   7.177  16.355   6.907 -0.0677 -0.1836  0.0266
  127CHOL    R5 1211   7.317  16.214   6.997 -0.0160 -0.0252  0.1947
  127CHOL    C1 1212   7.463  16.236   6.645 -0.0772 -0.4601  0.1376
  127CHOL    C2 1213   7.494  16.012   6.254 -0.2537 -0.0333  0.1935
  128CHOL   ROH 1214   5.453  26.756   4.372 -0.3539 -0.0305  0.0265
  128CHOL    R1 1215   5.333  26.811   4.622 -0.1313  0.2315  0.0794
  128CHOL    R2 1216   5.344  26.635   4.835 -0.5046  0.1550  0.0330
  128CHOL    R3 1217   5.444  26.850   4.966  0.0942 -0.1158  0.0526
  128CHOL    R4 1218   5.339  26.676   5.178 -0.6455  0.2379  0.0228
  128CHOL    R5 1219   5.291  26.886   5.147  0.0454  0.4141 -0.0717
  128CHOL    C1 1220   5.431  26.902   5.501 -0.1654  0.0322  0.0354
  128CHOL    C2 1221   5.383  27.101   5.706  0.1881 -0.2396 -0.1722
  129PGSM   NC3 1222  18.027  18.712   8.261 -0.0631  0.0849 -0.0129
  129PGSM   PO4 1223  17.972  19.165   8.346  0.0933 -0.2966  0.1344
  129PGSM   AM1 1224  18.101  19.212   7.974  0.1457 -0.0742  0.3949
  129PGSM   AM2 1225  18.409  19.416   7.959  0.2315 -0.1498  0.0419
  129PGSM   T1A 1226  18.115  19.121   7.560 -0.0489 -0.0269  0.0341
  129PGSM   C2A 1227  18.130  19.160   7.098 -0.2728 -0.2662 -0.0034
  129PGSM   C3A 1228  18.055  19.150   6.586  0.1328  0.2964  0.2704
  129PGSM   C1B 1229  18.543  19.413   7.442 -0.0505 -0.0472  0.1008
  129PGSM   C2B 1230  18.498  19.458   6.992 -0.2132 -0.1174 -0.0746
  129PGSM   D3B 1231  18.474  19.517   6.628  0.3144 -0.0370  0.0178
  129PGSM   C4B 1232  18.441  19.824   6.433 -0.0912 -0.0786 -0.0050
  129PGSM   C5B 1233  18.434  19.985   6.030 -0.2252 -0.0083  0.0313
  130CHOL   ROH 1234  24.482   8.305   5.674 -0.0389  0.0275  0.0623
  130CHOL    R1 1235  24.462   8.119   5.886 -0.2240  0.0196  0.0398
  130CHOL    R2 1236  24.581   8.160   6.132 -0.1364 -0.1504  0.0288
  130CHOL    R3 1237  24.329   8.116   6.225 -0.1772  0.1307  0.0589
  130CHOL    R4 1238  24.502   8.075   6.458 -0.1914 -0.1150  0.0250
  130CHOL    R5 1239  24.353   7.936   6.380 -0.3689  0.0733  0.0233
  130CHOL    C1 1240  24.220   7.985   6.734 -0.2618  0.1695  0.0511
  130CHOL    C2 1241  24.174   7.793   7.030  0.0018  0.1615 -0.2403
  131CHOL   ROH 1242   8.261  12.461   3.507 -0.0878 -0.1197 -0.0346
  131CHOL    R1 1243   8.207  12.343   3.758  0.1075 -0.2757 -0.0632
  131CHOL    R2 1244   8.380  12.163   3.878  0.4649  0.0500 -0.0624
  131CHOL    R3 1245   8.365  12.337   4.086  0.0690 -0.0041 -0.0384
  131CHOL    R4 1246   8.439  12.080   4.208  0.3147  0.0756 -0.0285
  131CHOL    R5 1247   8.271  12.207   4.265  0.0997 -0.1583 -0.1354
  131CHOL    C1 1248   8.460  12.195   4.596 -0.1443  0.0397  0.0139
  131CHOL    C2 1249   8.531  12.065   4.917  0.1041 -0.4546  0.1864
  132DPCE   AM1 1250   7.536  18.032   7.575 -0.0037 -0.1227  0.0273
  132DPCE   AM2 1251   7.810  18.204   7.617 -0.3116 -0.1547 -0.0365
  132DPCE   T1A 1252   7.155  17.822   7.286  0.1400  0.0925  0.1229
  132DPCE   C2A 1253   6.929  17.691   6.881 -0.1099 -0.0548  0.2283
  132DPCE   C3A 1254   6.684  17.680   6.491 -0.3817 -0.0820  0.0708
  132DPCE   C1B 1255   7.880  18.224   7.193 -0.0856  0.0428  0.0073
  132DPCE   C2B 1256   7.948  18.031   6.926  0.2523  0.0852  0.1467
  132DPCE   C3B 1257   7.889  17.926   6.526  0.1007  0.0189 -0.1002
  132DPCE   C4B 1258   7.985  18.105   6.121  0.1443 -0.0700  0.1343
  133CHOL   ROH 1259  11.104   5.229   5.832  0.3443 -0.1607 -0.0626
  133CHOL    R1 1260  10.913   5.207   5.625  0.2703 -0.2569  0.0182
  133CHOL    R2 1261  10.871   5.406   5.439 -0.0062 -0.2207  0.1271
  133CHOL    R3 1262  10.915   5.205   5.261  0.0990 -0.1010  0.0122
  133CHOL    R4 1263  10.789   5.417   5.103  0.2129  0.0344  0.0768
  133CHOL    R5 1264  10.724   5.209   5.117  0.1858  0.0190 -0.1125
  133CHOL    C1 1265  10.783   5.234   4.741  0.4394  0.2952 -0.0603
  133CHOL    C2 1266  10.786   5.306   4.338 -0.0362 -0.4355  0.0937
  134DVPC   NC3 1267  12.428  28.422   7.137 -0.1128  0.0969  0.4518
  134DVPC   PO4 1268  12.284  28.873   7.159 -0.2561  0.0818  0.2203
  134DVPC   GL1 1269  11.930  28.799   6.864 -0.0810  0.1845  0.1161
  134DVPC   GL2 1270  12.066  28.512   6.810 -0.2743 -0.1017  0.1041
  134DVPC   C1A 1271  11.649  28.583   6.573  0.2146 -0.0964 -0.2469
  134DVPC   C2A 1272  11.452  28.461   6.144  0.1802 -0.2426 -0.0065
  134DVPC   D3A 1273  11.087  28.566   5.880  0.1899  0.2860  0.2653
  134DVPC   C4A 1274  11.146  28.640   5.474 -0.1278 -0.2648  0.2091
  134DVPC   C1B 1275  12.159  28.171   6.589  0.1869 -0.1722  0.0832
  134DVPC   C2B 1276  12.045  27.979   6.192  0.1326  0.1517 -0.5258
  134DVPC   D3B 1277  11.928  27.816   5.794 -0.2913 -0.0268  0.0159
  134DVPC   C4B 1278  12.204  27.486   5.534  0.0385  0.1449 -0.1257
  135DVPC   NC3 1279  18.843  22.188   8.412  0.1149  0.3711 -0.3547
  135DVPC   PO4 1280  18.465  22.441   8.437  0.4014  0.0479 -0.1703
  135DVPC   GL1 1281  18.397  22.198   8.121 -0.0527  0.0670  0.1886
  135DVPC   GL2 1282  18.540  21.982   7.930 -0.0258  0.2703  0.1982
  135DVPC   C1A 1283  18.030  21.989   7.847  0.2324 -0.2053  0.2536
  135DVPC   C2A 1284  17.998  21.915   7.419 -0.1813  0.0231  0.2688
  135DVPC   D3A 1285  18.057  21.947   7.028  0.0436  0.0010  0.4683
  135DVPC   C4A 1286  17.762  22.049   6.737  0.0483  0.0269  0.1483
  135DVPC   C1B 1287  18.453  22.057   7.530  0.1523  0.0543  0.0347
  135DVPC   C2B 1288  18.499  22.243   7.046  0.1167  0.0015 -0.0532
  135DVPC   D3B 1289  18.298  22.210   6.708  0.1102 -0.3363  0.2336
  135DVPC   C4B 1290  18.163  21.811   6.539 -0.1029  0.2935 -0.1781
  136CHOL   ROH 1291  21.822   2.453   7.494  0.0504  0.0094  0.0475
  136CHOL    R1 1292  21.763   2.547   7.234  0.0401 -0.0269  0.0369
  136CHOL    R2 1293  21.764   2.815   7.168  0.0036 -0.0337  0.0082
  136CHOL    R3 1294  21.935   2.734   6.973  0.0169 -0.0310  0.0187
  136CHOL    R4 1295  21.793   2.963   6.857 -0.0706 -0.1152 -0.0382
  136CHOL    R5 1296  21.812   2.764   6.770 -0.0082 -0.1337  0.0188
  136CHOL    C1 1297  21.971   2.973   6.493 -0.1011 -0.1601 -0.0553
  136CHOL    C2 1298  22.005   3.148   6.097  0.0340 -0.1883 -0.0494
  137PVSM   NC3 1299  17.417  10.445   8.198  0.1838 -0.0144 -0.0453
  137PVSM   PO4 1300  17.704  10.735   8.072  0.0466 -0.0242 -0.0367
  137PVSM   AM1 1301  17.627  10.600   7.745  0.1879 -0.2578  0.0258
  137PVSM   AM2 1302  17.339  10.436   7.689  0.0543 -0.2984 -0.0194
  137PVSM   T1A 1303  17.672  10.665   7.296  0.2823  0.1474  0.3491
  137PVSM   C2A 1304  17.819  10.632   6.939 -0.0253 -0.4178 -0.1152
  137PVSM   C3A 1305  17.757  10.672   6.509 -0.0393  0.1775  0.1799
  137PVSM   C1B 1306  17.315  10.234   7.339 -0.1189  0.0719 -0.0801
  137PVSM   C2B 1307  17.481  10.228   6.900  0.0983  0.2288  0.2682
  137PVSM   D3B 1308  17.551  10.221   6.448 -0.0721 -0.2414  0.3217
  137PVSM   C4B 1309  17.581   9.848   6.035  0.1415 -0.1121  0.0732
  138CHOL   ROH 1310  16.704   5.969   6.779 -0.0693  0.1035 -0.0154
  138CHOL    R1 1311  16.744   6.124   6.545 -0.1539  0.0357 -0.0773
  138CHOL    R2 1312  16.993   6.216   6.468 -0.2178  0.2638 -0.0370
  138CHOL    R3 1313  16.931   6.091   6.235 -0.0111  0.0797  0.0040
  138CHOL    R4 1314  17.137   6.285   6.161 -0.1759  0.2439 -0.0205
  138CHOL    R5 1315  16.941   6.264   6.070 -0.1220  0.0031 -0.0817
  138CHOL    C1 1316  17.162   6.209   5.764  0.0423  0.0595  0.0276
  138CHOL    C2 1317  16.961   6.216   5.380  0.0322 -0.2307  0.1498
  139CHOL   ROH 1318   1.698  21.879   7.637  0.2853 -0.2891 -0.1898
  139CHOL    R1 1319   1.770  21.867   7.363  0.1462 -0.0616 -0.2396
  139CHOL    R2 1320   1.697  21.657   7.199  0.1370  0.0293 -0.3582
  139CHOL    R3 1321   1.596  21.856   7.044 -0.0199  0.1091 -0.1557
  139CHOL    R4 1322   1.656  21.640   6.856  0.0932  0.3277 -0.3699
  139CHOL    R5 1323   1.724  21.846   6.842 -0.0472  0.3858 -0.1879
  139CHOL    C1 1324   1.536  21.817   6.511 -0.0795  0.5762 -0.1866
  139CHOL    C2 1325   1.681  21.613   6.297 -0.1534  0.1708 -0.0205
  140PCA    COO 1326   6.796  19.814   7.549  0.1792 -0.0079 -0.1048
  140PCA     C1 1327   6.623  19.691   7.257 -0.2320  0.0695  0.0092
  140PCA     C2 1328   6.541  19.726   6.869 -0.1736  0.2390  0.3074
  140PCA     C3 1329   6.471  19.738   6.403 -0.1686  0.0345 -0.0416
  140PCA     C4 1330   6.256  19.863   5.976  0.2073 -0.2095 -0.0013
  141DPPC   NC3 1331   5.143   2.634   7.956 -0.1682 -0.1210 -0.0034
  141DPPC   PO4 1332   4.867   2.390   7.719  0.1064  0.0764 -0.0690
  141DPPC   GL1 1333   4.543   2.201   7.506 -0.0120 -0.1782 -0.1691
  141DPPC   GL2 1334   4.320   2.127   7.570  0.1066 -0.0856  0.1570
  141DPPC   C1A 1335   4.548   2.075   7.021  0.3182 -0.0769 -0.1200
  141DPPC   C2A 1336   4.512   1.868   6.696 -0.1472 -0.0200 -0.3333
  141DPPC   C3A 1337   4.490   1.901   6.365  0.1145  0.1919 -0.1869
  141DPPC   C4A 1338   4.754   1.925   6.092 -0.3776  0.0791 -0.2501
  141DPPC   C1B 1339   4.076   2.152   7.224 -0.0056  0.0069  0.1186
  141DPPC   C2B 1340   4.093   2.080   6.817  0.0481  0.0722  0.0405
  141DPPC   C3B 1341   3.976   2.098   6.379 -0.2184 -0.0770  0.1064
  141DPPC   C4B 1342   3.788   2.263   5.967  0.0621  0.1600  0.0933
  142CHOL   ROH 1343  21.947   5.276   8.090  0.1520 -0.2432 -0.1521
  142CHOL    R1 1344  22.179   5.292   7.929  0.2500  0.0734  0.0106
  142CHOL    R2 1345  22.193   5.181   7.676  0.6728 -0.1705  0.1259
  142CHOL    R3 1346  22.267   5.433   7.604  0.1954 -0.0761 -0.0684
  142CHOL    R4 1347  22.346   5.264   7.377  0.7726 -0.1535  0.1823
  142CHOL    R5 1348  22.474   5.402   7.487  0.3758  0.2463  0.1588
  142CHOL    C1 1349  22.505   5.548   7.136  0.3825 -0.0549  0.0329
  142CHOL    C2 1350  22.793   5.659   7.186 -0.4619 -0.2200  0.2544
  143DVPC   NC3 1351  26.169  27.999   8.309 -0.1341 -0.2270  0.2020
  143DVPC   PO4 1352  25.751  28.148   8.136 -0.3145  0.1334 -0.0825
  143DVPC   GL1 1353  25.563  28.366   7.687  0.2680  0.2785 -0.0255
  143DVPC   GL2 1354  25.283  28.342   7.564  0.0560  0.2491  0.2378
  143DVPC   C1A 1355  25.632  28.324   7.221  0.0133 -0.0152  0.1348
  143DVPC   C2A 1356  25.719  28.252   6.791 -0.1186  0.0735 -0.0092
  143DVPC   D3A 1357  25.920  28.291   6.379  0.0813  0.0110  0.1792
  143DVPC   C4A 1358  26.184  27.876   6.132  0.1455 -0.2365  0.3221
  143DVPC   C1B 1359  25.164  28.225   7.094 -0.1083 -0.0957  0.0656
  143DVPC   C2B 1360  25.137  28.120   6.649  0.0524  0.2668  0.2054
  143DVPC   D3B 1361  25.454  28.096   6.352  0.0309 -0.0260 -0.2096
  143DVPC   C4B 1362  25.232  28.224   6.008  0.0643 -0.0304 -0.0303
  144DPSM   NC3 1363  21.112  16.808   8.328  0.2541 -0.2944  0.3174
  144DPSM   PO4 1364  21.580  16.803   8.366 -0.4665  0.3711 -0.0871
  144DPSM   AM1 1365  21.475  16.976   8.060 -0.1243 -0.0521  0.2662
  144DPSM   AM2 1366  21.776  17.073   7.924  0.1811 -0.0634  0.3278
  144DPSM   T1A 1367  21.302  16.904   7.729 -0.1751  0.0748  0.2334
  144DPSM   C2A 1368  21.222  16.961   7.297 -0.1188 -0.1942 -0.1855
  144DPSM   C3A 1369  21.176  16.959   6.853 -0.0658 -0.1124  0.0170
  144DPSM   C1B 1370  21.729  16.947   7.505 -0.0806  0.0910  0.3128
  144DPSM   C2B 1371  21.664  16.866   7.045 -0.2338  0.2993 -0.2088
  144DPSM   C3B 1372  21.998  16.798   6.621 -0.1435  0.0433  0.2508
  144DPSM   C4B 1373  22.229  16.640   6.285 -0.1215 -0.1146  0.0210
  145DTPC   NC3 1374   7.399  10.055   7.019  0.1359  0.2632 -0.1771
  145DTPC   PO4 1375   7.518   9.723   6.953 -0.1606  0.2909  0.0743
  145DTPC   GL1 1376   7.392   9.831   6.579  0.1594 -0.1400  0.0045
  145DTPC   GL2 1377   7.239  10.104   6.600  0.0843  0.1602 -0.0957
  145DTPC   C1A 1378   7.140   9.752   6.294  0.0919  0.1082 -0.1746
  145DTPC   C2A 1379   7.134   9.419   6.118  0.3057 -0.1932 -0.1200
  145DTPC   C1B 1380   7.094  10.396   6.273  0.1162  0.1860  0.2621
  145DTPC   C2B 1381   6.973  10.473   5.837  0.1747  0.1551 -0.2575
  146PGSM   NC3 1382  18.010  11.499   8.389  0.0958 -0.1126  0.0945
  146PGSM   PO4 1383  17.991  11.140   8.052 -0.1486 -0.0693 -0.4428
  146PGSM   AM1 1384  18.075  10.893   7.732 -0.1951 -0.2443  0.2794
  146PGSM   AM2 1385  18.120  10.625   7.731  0.0682  0.4196 -0.0680
  146PGSM   T1A 1386  17.990  11.030   7.274  0.3115  0.1869 -0.0766
  146PGSM   C2A 1387  18.116  11.037   6.872 -0.1391  0.0411 -0.5321
  146PGSM   C3A 1388  18.194  11.109   6.471 -0.0436  0.0068 -0.1680
  146PGSM   C1B 1389  18.241  10.607   7.229  0.1077 -0.0612  0.0670
  146PGSM   C2B 1390  18.321  10.509   6.929  0.2425 -0.2235  0.0178
  146PGSM   D3B 1391  18.210  10.475   6.507 -0.0280 -0.0280 -0.1299
  146PGSM   C4B 1392  18.512  10.206   6.271  0.0855  0.0412 -0.2550
  146PGSM   C5B 1393  18.941   9.984   6.448  0.0984 -0.2786 -0.2879
  147CHOL   ROH 1394  14.173  30.039   6.270  0.0796  0.2717 -0.0877
  147CHOL    R1 1395  14.059  29.944   6.029 -0.0413  0.1642  0.0100
  147CHOL    R2 1396  14.167  30.002   5.781 -0.1193 -0.0084 -0.0686
  147CHOL    R3 1397  14.164  29.731   5.753 -0.2071 -0.0253  0.0925
  147CHOL    R4 1398  14.133  29.835   5.480 -0.0078 -0.1877  0.0166
  147CHOL    R5 1399  14.003  29.691   5.580 -0.1184 -0.0733  0.0262
  147CHOL    C1 1400  14.112  29.484   5.279 -0.0253 -0.3078  0.2174
  147CHOL    C2 1401  13.906  29.683   4.933 -0.2210  0.1237  0.1682
  148PVSM   NC3 1402  16.307  26.206   8.219 -0.1333  0.1273  0.0889
  148PVSM   PO4 1403  16.697  25.869   8.261  0.0941 -0.2715  0.0011
  148PVSM   AM1 1404  16.905  25.715   7.839 -0.1160 -0.0208 -0.1375
  148PVSM   AM2 1405  17.074  26.050   7.589  0.3440 -0.3100  0.1586
  148PVSM   T1A 1406  17.084  25.560   7.499 -0.1039  0.0796  0.1032
  148PVSM   C2A 1407  17.212  25.487   7.101 -0.0622 -0.1806  0.0700
  148PVSM   C3A 1408  17.246  25.410   6.573 -0.0867  0.3406 -0.0661
  148PVSM   C1B 1409  17.065  25.961   7.118  0.2775 -0.5560  0.0266
  148PVSM   C2B 1410  17.011  25.843   6.733 -0.2149 -0.1820  0.0772
  148PVSM   D3B 1411  17.026  25.964   6.364  0.1766  0.0036  0.1669
  148PVSM   C4B 1412  16.786  25.822   6.027 -0.0560 -0.0696 -0.0921
  149CHOL   ROH 1413  30.255   5.128   4.493 -0.0584 -0.1929  0.0101
  149CHOL    R1 1414  30.424   5.234   4.693 -0.0165 -0.1465 -0.0502
  149CHOL    R2 1415  30.326   5.376   4.910  0.0302 -0.0887 -0.0704
  149CHOL    R3 1416  30.467   5.192   5.052  0.0530 -0.0541 -0.0466
  149CHOL    R4 1417  30.351   5.371   5.254 -0.1955 -0.1960 -0.0535
  149CHOL    R5 1418  30.562   5.318   5.233 -0.1438 -0.0564  0.0634
  149CHOL    C1 1419  30.497   5.196   5.589 -0.3053 -0.2258 -0.0213
  149CHOL    C2 1420  30.759   5.109   5.899 -0.0895 -0.2849 -0.0235
  150DGPC   NC3 1421  17.895  21.564   8.849 -0.3089 -0.1965  0.2021
  150DGPC   PO4 1422  18.157  21.420   8.509 -0.2463 -0.1398 -0.0098
  150DGPC   GL1 1423  18.088  21.364   8.116 -0.0085  0.0573 -0.0309
  150DGPC   GL2 1424  18.205  21.037   8.017  0.2853 -0.0914  0.0453
  150DGPC   C1A 1425  18.044  21.483   7.675  0.1147  0.0280  0.1814
  150DGPC   C2A 1426  17.950  21.407   7.322 -0.0846 -0.0296 -0.4624
  150DGPC   D3A 1427  17.985  21.442   6.918 -0.1407  0.0070  0.1586
  150DGPC   C4A 1428  17.755  21.390   6.561 -0.1520  0.1629  0.0049
  150DGPC   C5A 1429  17.714  21.787   6.289  0.2562 -0.0148 -0.0326
  150DGPC   C1B 1430  18.113  20.934   7.659 -0.2474  0.0241 -0.2307
  150DGPC   C2B 1431  17.856  20.925   7.281 -0.0630  0.0322 -0.3063
  150DGPC   D3B 1432  17.756  21.024   6.876 -0.1643  0.2172 -0.0072
  150DGPC   C4B 1433  17.589  20.963   6.425 -0.2274  0.0787  0.0926
  150DGPC   C5B 1434  17.660  21.249   6.104  0.3771 -0.0392 -0.2086
  151DVPC   NC3 1435  22.579  10.166   9.254 -0.2912  0.2476  0.1400
  151DVPC   PO4 1436  22.224  10.290   8.980 -0.2414 -0.0659 -0.2988
  151DVPC   GL1 1437  22.033  10.452   8.688  0.0896  0.0686 -0.1752
  151DVPC   GL2 1438  21.786  10.329   8.593  0.0013  0.1111  0.2518
  151DVPC   C1A 1439  22.106  10.493   8.249 -0.1232 -0.0149 -0.1595
  151DVPC   C2A 1440  21.923  10.247   7.973 -0.0105  0.0191 -0.0197
  151DVPC   D3A 1441  21.981  10.209   7.481  0.3366  0.0164 -0.1150
  151DVPC   C4A 1442  22.264   9.825   7.345  0.1763  0.2450  0.0833
  151DVPC   C1B 1443  21.890   9.947   8.388 -0.2343 -0.1822  0.3918
  151DVPC   C2B 1444  22.059   9.781   7.930  0.0273  0.0089 -0.0942
  151DVPC   D3B 1445  22.075   9.415   7.586 -0.0797 -0.0293  0.1210
  151DVPC   C4B 1446  21.890   9.415   7.138  0.3111  0.1982 -0.0277
  152CHOL   ROH 1447  13.899  18.093   4.640  0.0971  0.0229  0.2900
  152CHOL    R1 1448  13.782  18.233   4.856  0.1364 -0.0463  0.3556
  152CHOL    R2 1449  13.590  18.120   5.019  0.1259 -0.0780  0.3173
  152CHOL    R3 1450  13.762  18.191   5.217  0.1489 -0.1937  0.3406
  152CHOL    R4 1451  13.498  18.188   5.345  0.1308 -0.0616  0.3158
  152CHOL    R5 1452  13.640  18.353   5.346  0.2242 -0.1382  0.3458
  152CHOL    C1 1453  13.605  18.295   5.721  0.1554 -0.1606  0.3368
  152CHOL    C2 1454  13.548  18.446   6.100 -0.1581 -0.1259 -0.0673
  153CHOL   ROH 1455  20.944  20.173   7.403  0.2237  0.1390 -0.2195
  153CHOL    R1 1456  20.722  20.144   7.230  0.1057  0.0987 -0.0644
  153CHOL    R2 1457  20.733  20.209   6.962 -0.0743  0.0357 -0.0899
  153CHOL    R3 1458  20.644  19.955   6.929 -0.0977  0.0278  0.0315
  153CHOL    R4 1459  20.625  20.076   6.662 -0.0598 -0.1079 -0.0317
  153CHOL    R5 1460  20.465  19.975   6.771 -0.0799 -0.0354  0.0045
  153CHOL    C1 1461  20.478  19.759   6.457 -0.0731 -0.1989  0.1162
  153CHOL    C2 1462  20.352  20.059   6.125  0.0483  0.3570  0.1900
  154CHOL   ROH 1463  21.126  11.358   8.347  0.0828  0.2512 -0.0237
  154CHOL    R1 1464  21.047  11.345   8.076  0.0354  0.0371 -0.0014
  154CHOL    R2 1465  21.022  11.569   7.917 -0.2039 -0.0652 -0.1156
  154CHOL    R3 1466  21.191  11.433   7.753 -0.1136  0.0020 -0.0781
  154CHOL    R4 1467  21.099  11.662   7.593 -0.1534 -0.0218 -0.0905
  154CHOL    R5 1468  21.090  11.451   7.536 -0.0643 -0.0227 -0.1031
  154CHOL    C1 1469  21.303  11.588   7.251 -0.0388  0.0667 -0.0407
  154CHOL    C2 1470  21.133  11.745   6.970  0.0058 -0.1815  0.1696
  155CHOL   ROH 1471  17.295  15.985   5.016  0.2033  0.0378 -0.0526
  155CHOL    R1 1472  17.363  16.077   5.275  0.1005  0.0812 -0.0397
  155CHOL    R2 1473  17.216  16.270   5.408 -0.0233  0.0226 -0.0790
  155CHOL    R3 1474  17.205  16.082   5.603  0.0187  0.0213 -0.0794
  155CHOL    R4 1475  17.217  16.336   5.747 -0.0551  0.0122 -0.0775
  155CHOL    R5 1476  17.349  16.165   5.775 -0.0152  0.0521 -0.0726
  155CHOL    C1 1477  17.208  16.197   6.128 -0.0343  0.0047 -0.0770
  155CHOL    C2 1478  17.469  16.251   6.322  0.2501 -0.1377  0.0193
  156CHOL   ROH 1479  16.799  15.919   8.165  0.1107 -0.0393 -0.0464
  156CHOL    R1 1480  16.978  15.841   7.959  0.1079  0.0531 -0.0856
  156CHOL    R2 1481  16.896  15.700   7.737  0.1479 -0.0882 -0.0193
  156CHOL    R3 1482  17.016  15.905   7.603 -0.0769 -0.0178 -0.1169
  156CHOL    R4 1483  17.006  15.683   7.409  0.4612 -0.2192  0.0890
  156CHOL    R5 1484  17.183  15.797   7.469  0.2203  0.1328  0.1313
  156CHOL    C1 1485  17.183  15.866   7.093  0.4324 -0.2293  0.0605
  156CHOL    C2 1486  17.249  15.890   6.686 -0.1493  0.0106 -0.0749
  157DPPC   NC3 1487  18.067  17.911   8.498 -0.2494  0.1383  0.1777
  157DPPC   PO4 1488  17.744  17.578   8.531  0.2896 -0.0543  0.3347
  157DPPC   GL1 1489  17.931  17.592   8.095 -0.1117  0.1496  0.0416
  157DPPC   GL2 1490  18.219  17.557   8.113 -0.0327  0.3013  0.0761
  157DPPC   C1A 1491  18.098  17.550   7.656  0.1871 -0.1267 -0.0191
  157DPPC   C2A 1492  18.028  17.532   7.202  0.1515  0.2618 -0.0278
  157DPPC   C3A 1493  17.940  17.434   6.788  0.2601  0.1386 -0.0355
  157DPPC   C4A 1494  17.827  17.119   6.449 -0.1007  0.3372 -0.0716
  157DPPC   C1B 1495  18.583  17.651   7.756 -0.0739 -0.2141 -0.2206
  157DPPC   C2B 1496  18.629  17.553   7.331 -0.1086  0.1706  0.1269
  157DPPC   C3B 1497  18.890  17.235   7.086  0.0548 -0.0309 -0.1094
  157DPPC   C4B 1498  18.874  16.852   6.723  0.1764  0.1163 -0.0388
  158CHOL   ROH 1499   6.352  16.068   7.414  0.1472  0.1872  0.0835
  158CHOL    R1 1500   6.411  16.008   7.143  0.0847  0.1609  0.0756
  158CHOL    R2 1501   6.219  16.015   6.944  0.0185  0.0524  0.1342
  158CHOL    R3 1502   6.396  16.183   6.825 -0.0823  0.0986  0.0482
  158CHOL    R4 1503   6.233  16.079   6.605 -0.0723 -0.0503  0.1107
  158CHOL    R5 1504   6.451  16.075   6.618 -0.0679  0.0574  0.0735
  158CHOL    C1 1505   6.408  16.273   6.295 -0.2199 -0.0667  0.0162
  158CHOL    C2 1506   6.524  16.312   5.921  0.1738 -0.3061 -0.1061
  159DYPE   NH3 1507   0.842   8.347   8.660 -0.0159  0.0474  0.0494
  159DYPE   PO4 1508   1.109   8.519   8.256  0.1062 -0.0079  0.0015
  159DYPE   GL1 1509   1.044   8.474   7.903  0.0526  0.0226  0.2671
  159DYPE   GL2 1510   1.220   8.145   7.835 -0.2040  0.0829 -0.0871
  159DYPE   C1A 1511   0.989   8.659   7.547  0.2141  0.3563 -0.1421
  159DYPE   D2A 1512   0.761   8.573   7.209 -0.1366  0.1705  0.1405
  159DYPE   C3A 1513   0.629   8.266   6.805  0.0141  0.0859  0.0681
  159DYPE   C1B 1514   1.604   8.037   7.456 -0.1155 -0.1830 -0.2787
  159DYPE   D2B 1515   1.533   8.031   6.944  0.5525  0.2598  0.0893
  159DYPE   C3B 1516   1.483   8.236   6.517  0.2240  0.1422 -0.1268
  160DVPC   NC3 1517  23.299  23.277   7.743  0.0899 -0.2332 -0.1891
  160DVPC   PO4 1518  22.943  23.369   7.610  0.0783 -0.0535 -0.0404
  160DVPC   GL1 1519  22.963  23.296   7.182 -0.3732  0.1138 -0.0577
  160DVPC   GL2 1520  23.207  23.182   7.158 -0.1781  0.0177 -0.0895
  160DVPC   C1A 1521  22.875  23.013   6.839  0.1214 -0.1287  0.2170
  160DVPC   C2A 1522  23.045  22.933   6.372  0.1830 -0.1598  0.2138
  160DVPC   D3A 1523  23.104  22.952   5.899 -0.1649 -0.2802 -0.0547
  160DVPC   C4A 1524  22.937  23.080   5.563 -0.2340 -0.0224  0.3355
  160DVPC   C1B 1525  23.341  23.267   6.730  0.0034 -0.0893  0.0068
  160DVPC   C2B 1526  23.416  23.295   6.295 -0.1400 -0.0694  0.2762
  160DVPC   D3B 1527  23.413  23.273   5.874 -0.1900 -0.0547 -0.2317
  160DVPC   C4B 1528  23.760  23.505   5.671  0.2279  0.1851  0.0108
  161DPCE   AM1 1529  20.936  28.821   6.968 -0.1454  0.0724  0.1028
  161DPCE   AM2 1530  20.641  28.599   7.011  0.2540 -0.0874  0.0013
  161DPCE   T1A 1531  21.052  28.889   6.565  0.0813 -0.1423 -0.0229
  161DPCE   C2A 1532  20.968  28.899   6.130 -0.1979  0.1321  0.2795
  161DPCE   C3A 1533  20.825  29.023   5.783  0.2064 -0.1702 -0.0501
  161DPCE   C1B 1534  20.655  28.524   6.632  0.0042  0.1974  0.2717
  161DPCE   C2B 1535  20.537  28.544   6.228 -0.2483  0.1672  0.4702
  161DPCE   C3B 1536  20.550  28.599   5.818  0.0438  0.3852 -0.1428
  161DPCE   C4B 1537  20.547  28.761   5.428 -0.1982 -0.1413 -0.3107
  162CHOL   ROH 1538  18.254  21.033   7.070 -0.3644  0.0030  0.0338
  162CHOL    R1 1539  18.382  21.148   6.845 -0.1860  0.0022  0.1342
  162CHOL    R2 1540  18.324  21.073   6.586  0.0631 -0.0423  0.0913
  162CHOL    R3 1541  18.281  21.339   6.552  0.0373 -0.0548  0.0175
  162CHOL    R4 1542  18.200  21.217   6.298  0.0325 -0.1373  0.0557
  162CHOL    R5 1543  18.343  21.380   6.324  0.0210 -0.1157  0.0005
  162CHOL    C1 1544  18.089  21.551   6.097 -0.0095 -0.2044 -0.0343
  162CHOL    C2 1545  18.030  21.577   5.813 -0.1043 -0.0198  0.1834
  163DTPC   NC3 1546   0.251  13.231   8.916 -0.0593  0.2131 -0.0757
  163DTPC   PO4 1547  -0.031  13.246   8.678 -0.0771 -0.3461  0.3342
  163DTPC   GL1 1548   0.158  13.074   8.277  0.1340  0.1248  0.1265
  163DTPC   GL2 1549  -0.086  12.829   8.219 -0.1399  0.3597 -0.0369
  163DTPC   C1A 1550   0.429  13.065   7.915 -0.0668 -0.1786  0.2012
  163DTPC   C2A 1551   0.492  12.999   7.490  0.0241  0.0013  0.0190
  163DTPC   C1B 1552  -0.253  13.039   7.770 -0.1665  0.0163  0.3861
  163DTPC   C2B 1553  -0.324  13.057   7.252 -0.0925 -0.0185  0.0397
  164DPPC   NC3 1554  17.677  28.508   8.278 -0.0069  0.0542  0.0445
  164DPPC   PO4 1555  17.785  28.912   8.183  0.0727  0.0338 -0.2335
  164DPPC   GL1 1556  17.925  28.534   7.844 -0.0808  0.0903 -0.1552
  164DPPC   GL2 1557  17.699  28.287   7.815  0.1945 -0.0514  0.0691
  164DPPC   C1A 1558  18.106  28.562   7.420 -0.0167 -0.0324  0.2689
  164DPPC   C2A 1559  18.219  28.538   7.064  0.1249  0.0821  0.1245
  164DPPC   C3A 1560  18.199  28.684   6.621 -0.0420 -0.1259  0.1723
  164DPPC   C4A 1561  18.201  28.623   6.209 -0.0324  0.1834  0.1569
  164DPPC   C1B 1562  17.773  28.140   7.377 -0.0161 -0.0566 -0.1519
  164DPPC   C2B 1563  17.933  28.177   6.958 -0.1557 -0.0809 -0.0577
  164DPPC   C3B 1564  18.014  28.183   6.543  0.2759  0.2591  0.0067
  164DPPC   C4B 1565  17.760  27.912   6.205 -0.3280 -0.2164  0.1239
  165DVPC   NC3 1566  10.711   1.882   6.621 -0.0167 -0.1711 -0.1546
  165DVPC   PO4 1567  10.946   2.244   6.563  0.2036  0.1393  0.0941
  165DVPC   GL1 1568  10.858   1.976   6.133  0.0975 -0.2341 -0.0743
  165DVPC   GL2 1569  10.516   1.915   6.092  0.1856 -0.0863  0.2619
  165DVPC   C1A 1570  11.084   1.928   5.766 -0.1225  0.0464  0.0743
  165DVPC   C2A 1571  11.156   1.867   5.394  0.1079 -0.1320 -0.1247
  165DVPC   D3A 1572  11.237   1.771   4.921 -0.1888 -0.0883 -0.2190
  165DVPC   C4A 1573  11.099   1.497   4.611  0.0068  0.2869 -0.2991
  165DVPC   C1B 1574  10.492   1.888   5.693  0.2542 -0.1288  0.1205
  165DVPC   C2B 1575  10.588   1.847   5.276  0.2506 -0.0022  0.1123
  165DVPC   D3B 1576  10.734   1.681   4.902  0.1849  0.2703  0.5010
  165DVPC   C4B 1577  10.563   1.507   4.571  0.1230 -0.2618  0.1238
  166DPSM   NC3 1578   4.276  16.696   7.946 -0.0036 -0.1500 -0.2943
  166DPSM   PO4 1579   4.671  17.027   8.040 -0.0025 -0.0534  0.0484
  166DPSM   AM1 1580   4.418  17.056   7.638 -0.0701 -0.0439 -0.0098
  166DPSM   AM2 1581   4.531  16.833   7.456  0.1153 -0.1379 -0.0761
  166DPSM   T1A 1582   4.141  17.132   7.171 -0.0867 -0.2977 -0.2043
  166DPSM   C2A 1583   4.048  16.851   6.717  0.0810  0.1857  0.2517
  166DPSM   C3A 1584   3.873  16.755   6.366  0.2074 -0.1569 -0.1928
  166DPSM   C1B 1585   4.555  16.843   7.060  0.1033  0.0811  0.0690
  166DPSM   C2B 1586   4.492  16.751   6.638 -0.2812 -0.1264 -0.1457
  166DPSM   C3B 1587   4.465  16.605   6.300 -0.0058 -0.0093 -0.2897
  166DPSM   C4B 1588   4.467  16.192   6.041 -0.3275 -0.0048  0.0331
  167DVPC   NC3 1589  26.221   4.179   8.494  0.2851  0.2518  0.1774
  167DVPC   PO4 1590  26.187   4.422   8.822 -0.0055  0.0417  0.1739
  167DVPC   GL1 1591  26.115   4.655   8.383 -0.1641 -0.1012 -0.0494
  167DVPC   GL2 1592  26.295   4.906   8.313  0.2246 -0.1529  0.1087
  167DVPC   C1A 1593  26.117   4.630   7.931 -0.1890 -0.0382 -0.0983
  167DVPC   C2A 1594  26.122   4.783   7.486 -0.2945  0.1459 -0.0466
  167DVPC   D3A 1595  26.020   4.746   7.081  0.0124 -0.1346 -0.0452
  167DVPC   C4A 1596  26.345   4.757   6.695 -0.0340  0.0192 -0.1791
  167DVPC   C1B 1597  26.446   5.084   7.953  0.1235 -0.0867  0.2646
  167DVPC   C2B 1598  26.533   5.328   7.543  0.0500 -0.0444 -0.2640
  167DVPC   D3B 1599  26.543   5.560   7.229 -0.0932 -0.0294 -0.1385
  167DVPC   C4B 1600  26.421   6.028   7.148  0.1974 -0.2451  0.0811
  168CHOL   ROH 1601   3.503  12.544   4.386 -0.0017 -0.0655 -0.0248
  168CHOL    R1 1602   3.517  12.482   4.662 -0.0440 -0.1945 -0.0508
  168CHOL    R2 1603   3.384  12.629   4.855  0.0777 -0.1684  0.0142
  168CHOL    R3 1604   3.283  12.387   4.924 -0.1155 -0.1194 -0.0871
  168CHOL    R4 1605   3.226  12.558   5.154  0.0283 -0.1730 -0.0127
  168CHOL    R5 1606   3.329  12.367   5.158 -0.1247 -0.2582 -0.0968
  168CHOL    C1 1607   3.039  12.289   5.392 -0.1818 -0.1297 -0.1234
  168CHOL    C2 1608   2.907  12.418   5.689 -0.0484  0.0905  0.1056
  169CHOL   ROH 1609  10.347  19.280   7.704  0.2841 -0.0205  0.1159
  169CHOL    R1 1610  10.547  19.253   7.505  0.1007 -0.1039 -0.0586
  169CHOL    R2 1611  10.531  19.064   7.303 -0.2439  0.0230 -0.1539
  169CHOL    R3 1612  10.564  19.281   7.142 -0.1609  0.0823 -0.0595
  169CHOL    R4 1613  10.598  19.051   6.964 -0.2686  0.1464 -0.1651
  169CHOL    R5 1614  10.737  19.217   6.990 -0.1957  0.0766 -0.0981
  169CHOL    C1 1615  10.668  19.247   6.616 -0.2050  0.2741 -0.0829
  169CHOL    C2 1616  10.787  19.573   6.347  0.4513 -0.1927  0.0299
  170CHOL   ROH 1617   8.297  15.142   7.576  0.0208 -0.0694  0.1537
  170CHOL    R1 1618   8.278  15.080   7.300 -0.0521 -0.0237  0.1479
  170CHOL    R2 1619   8.222  15.270   7.108 -0.1191  0.0057  0.1958
  170CHOL    R3 1620   8.451  15.177   6.995 -0.1442  0.0402  0.1159
  170CHOL    R4 1621   8.319  15.330   6.782 -0.2806 -0.0471  0.1366
  170CHOL    R5 1622   8.388  15.123   6.770 -0.2306 -0.0313  0.1563
  170CHOL    C1 1623   8.591  15.278   6.486 -0.3984 -0.0453  0.0273
  170CHOL    C2 1624   8.738  15.065   6.200 -0.0947  0.0207 -0.0618
  171CHOL   ROH 1625  10.792   2.391   5.745  0.0052  0.0637 -0.0936
  171CHOL    R1 1626  10.769   2.293   5.481  0.1099  0.0133 -0.0841
  171CHOL    R2 1627  10.772   2.460   5.260  0.0014 -0.0113 -0.1009
  171CHOL    R3 1628  10.973   2.296   5.179  0.1397  0.1370 -0.0646
  171CHOL    R4 1629  10.868   2.411   4.931 -0.1675 -0.2285 -0.1206
  171CHOL    R5 1630  10.893   2.199   4.975  0.1065 -0.1633  0.0817
  171CHOL    C1 1631  11.113   2.229   4.665 -0.1359 -0.2157 -0.0981
  171CHOL    C2 1632  11.401   1.902   4.488  0.0434  0.0489  0.0634
  172CHOL   ROH 1633  20.234   2.436   3.893 -0.1703  0.1053  0.0753
  172CHOL    R1 1634  20.048   2.461   4.105 -0.2049 -0.1799  0.0809
  172CHOL    R2 1635  20.012   2.263   4.295  0.3895 -0.0901  0.3051
  172CHOL    R3 1636  20.062   2.465   4.469 -0.1376  0.2573  0.0793
  172CHOL    R4 1637  19.895   2.278   4.619  0.4818 -0.1282  0.3409
  172CHOL    R5 1638  19.858   2.491   4.591 -0.1811 -0.2425  0.1374
  172CHOL    C1 1639  19.874   2.477   4.972  0.0409  0.1757  0.1498
  172CHOL    C2 1640  19.788   2.765   5.353  0.1739 -0.1627 -0.2486
  173CHOL   ROH 1641  16.931   5.543   6.695 -0.2600 -0.1312 -0.0292
  173CHOL    R1 1642  16.963   5.688   6.454 -0.1880 -0.1005 -0.0011
  173CHOL    R2 1643  17.212   5.745   6.347 -0.1570 -0.0771  0.0868
  173CHOL    R3 1644  17.109   5.626   6.126 -0.0794 -0.0531  0.0370
  173CHOL    R4 1645  17.316   5.806   6.023 -0.1504  0.0835  0.1181
  173CHOL    R5 1646  17.108   5.798   5.960 -0.1435  0.0055  0.0952
  173CHOL    C1 1647  17.280   5.729   5.627 -0.0735  0.1994  0.0896
  173CHOL    C2 1648  17.456   5.977   5.418  0.0773 -0.1077  0.0239
  174CHOL   ROH 1649  11.464  17.635   4.443 -0.0137 -0.1698 -0.0380
  174CHOL    R1 1650  11.595  17.682   4.689 -0.0087 -0.1741 -0.0406
  174CHOL    R2 1651  11.544  17.905   4.845  0.0338 -0.1520 -0.0640
  174CHOL    R3 1652  11.498  17.719   5.038 -0.0054 -0.1226 -0.0438
  174CHOL    R4 1653  11.515  17.974   5.183 -0.0138 -0.0952 -0.0790
  174CHOL    R5 1654  11.630  17.793   5.224 -0.0271 -0.0983 -0.0344
  174CHOL    C1 1655  11.455  17.840   5.560 -0.0785 -0.0346 -0.0688
  174CHOL    C2 1656  11.416  17.801   5.957  0.2525 -0.0416  0.1315
  175DPCE   AM1 1657  17.667  18.300   8.306  0.2550 -0.1300 -0.1152
  175DPCE   AM2 1658  17.637  18.014   8.212  0.1284  0.2073  0.2217
  175DPCE   T1A 1659  17.708  18.378   7.939  0.0397 -0.0758  0.3050
  175DPCE   C2A 1660  17.766  18.504   7.538 -0.3618  0.2237 -0.2086
  175DPCE   C3A 1661  17.786  18.291   7.002 -0.3463  0.1353  0.0330
  175DPCE   C1B 1662  17.699  17.940   7.757 -0.1521 -0.0823 -0.1378
  175DPCE   C2B 1663  17.750  17.858   7.406 -0.1342  0.0143  0.0635
  175DPCE   C3B 1664  17.597  17.825   6.999  0.1444  0.1448  0.1869
  175DPCE   C4B 1665  17.586  18.035   6.618  0.0936  0.2648  0.1041
  176CHOL   ROH 1666   3.582  16.429   4.449  0.0236  0.0976 -0.0664
  176CHOL    R1 1667   3.605  16.364   4.724  0.0847  0.0843 -0.0725
  176CHOL    R2 1668   3.786  16.488   4.892  0.0739  0.1367 -0.0824
  176CHOL    R3 1669   3.565  16.538   5.041  0.0716  0.0531 -0.0606
  176CHOL    R4 1670   3.787  16.552   5.231  0.0467 -0.0106 -0.0554
  176CHOL    R5 1671   3.607  16.430   5.250  0.0663 -0.0265 -0.1104
  176CHOL    C1 1672   3.579  16.636   5.569  0.0286 -0.1749 -0.0191
  176CHOL    C2 1673   3.754  16.926   5.802  0.1050  0.0312 -0.0287
  177CHOL   ROH 1674  14.881  21.245   8.223  0.3466 -0.1746  0.1000
  177CHOL    R1 1675  14.972  21.130   7.981  0.2259 -0.0288 -0.0165
  177CHOL    R2 1676  14.810  21.106   7.758  0.0848  0.0219  0.0793
  177CHOL    R3 1677  15.014  21.239   7.636 -0.0413  0.1500  0.0037
  177CHOL    R4 1678  14.890  21.081   7.422  0.0648 -0.0416  0.0791
  177CHOL    R5 1679  15.101  21.082   7.477  0.0734  0.1598  0.0549
  177CHOL    C1 1680  15.128  21.191   7.113 -0.0653  0.0416  0.0081
  177CHOL    C2 1681  15.144  21.166   6.707 -0.4059  0.0941  0.2905
  178PNCE   AM1 1682  13.752  20.201   7.681 -0.1212  0.2592 -0.0826
  178PNCE   AM2 1683  13.687  20.241   7.977 -0.0880  0.1622  0.1575
  178PNCE   T1A 1684  13.818  20.171   7.164 -0.2807 -0.1408 -0.4041
  178PNCE   C2A 1685  13.868  20.018   6.925 -0.0602 -0.4376  0.0345
  178PNCE   C3A 1686  13.940  20.168   6.529 -0.2928  0.3150 -0.1472
  178PNCE   C1B 1687  13.366  20.501   7.700  0.0396  0.0046 -0.2859
  178PNCE   C2B 1688  13.443  20.563   7.264  0.1356 -0.2843  0.4767
  178PNCE   C3B 1689  13.488  20.457   6.889 -0.1048 -0.2851  0.1712
  178PNCE   D4B 1690  13.432  20.063   6.564 -0.0220  0.0016  0.5273
  178PNCE   C5B 1691  13.629  19.728   6.427 -0.1257 -0.0061 -0.0481
  178PNCE   C6B 1692  13.848  19.394   6.184  0.0668 -0.0131  0.2493
  179DGPC   NC3 1693   0.406   5.946   8.465  0.1209  0.3437  0.2489
  179DGPC   PO4 1694   0.768   5.966   8.104 -0.3607 -0.0127  0.0748
  179DGPC   GL1 1695   0.834   5.756   7.823  0.0893 -0.0359 -0.1403
  179DGPC   GL2 1696   0.606   6.020   7.526 -0.2467 -0.0355  0.2080
  179DGPC   C1A 1697   0.933   5.529   7.501 -0.1210 -0.0057  0.2898
  179DGPC   C2A 1698   0.763   5.482   7.013  0.4257  0.0498  0.0084
  179DGPC   D3A 1699   0.843   5.299   6.669 -0.0309  0.0774  0.3089
  179DGPC   C4A 1700   1.231   5.169   6.560 -0.1431 -0.0468  0.0130
  179DGPC   C5A 1701   1.716   5.139   6.419  0.2173  0.1453  0.2931
  179DGPC   C1B 1702   0.627   5.949   7.112 -0.0410 -0.1176 -0.0893
  179DGPC   C2B 1703   0.407   5.771   6.811  0.3231 -0.1740 -0.1479
  179DGPC   D3B 1704   0.239   5.478   6.517 -0.1152 -0.1546 -0.0240
  179DGPC   C4B 1705   0.445   5.250   6.319  0.3463  0.0886  0.4717
  179DGPC   C5B 1706   0.524   4.822   6.341 -0.0567  0.1784  0.1681
  180CHOL   ROH 1707   7.900  26.503   4.497 -0.1479 -0.0438  0.0552
  180CHOL    R1 1708   7.931  26.659   4.731 -0.0802 -0.0488  0.0493
  180CHOL    R2 1709   7.758  26.641   4.946 -0.0792  0.0243  0.0532
  180CHOL    R3 1710   7.988  26.597   5.085 -0.0928 -0.0583  0.0505
  180CHOL    R4 1711   7.791  26.675   5.288 -0.0169  0.2197  0.0293
  180CHOL    R5 1712   7.987  26.765   5.256  0.0504  0.0555 -0.0551
  180CHOL    C1 1713   8.026  26.654   5.618  0.0068  0.2558  0.0130
  180CHOL    C2 1714   7.773  26.606   5.926  0.2284 -0.1852  0.0808
  181CHOL   ROH 1715   9.406   9.907   6.052 -0.0284  0.1313  0.0897
  181CHOL    R1 1716   9.302  10.052   5.832 -0.0415  0.0520  0.0423
  181CHOL    R2 1717   9.406  10.030   5.577  0.1444  0.1918  0.0990
  181CHOL    R3 1718   9.149   9.972   5.511  0.2434 -0.0717 -0.0641
  181CHOL    R4 1719   9.282  10.019   5.254  0.3121  0.2279  0.0330
  181CHOL    R5 1720   9.100  10.116   5.326  0.1651 -0.0262 -0.0034
  181CHOL    C1 1721   8.969   9.957   5.005  0.5028  0.0015 -0.1585
  181CHOL    C2 1722   8.879   9.902   4.495  0.1662 -0.4598 -0.3994
  182DBSM   NC3 1723  22.206   0.971   8.314  0.0150 -0.1868  0.0501
  182DBSM   PO4 1724  22.492   1.103   7.925  0.0802 -0.0133  0.3522
  182DBSM   AM1 1725  22.518   0.968   7.519  0.2170  0.1675  0.0925
  182DBSM   AM2 1726  22.297   0.671   7.403  0.3310  0.1189 -0.1351
  182DBSM   T1A 1727  22.631   1.242   7.070  0.3409 -0.0683 -0.0000
  182DBSM   C2A 1728  22.629   1.315   6.673  0.0857 -0.3087  0.0510
  182DBSM   C3A 1729  22.893   1.434   6.294  0.3641 -0.1024 -0.1147
  182DBSM   C4A 1730  23.198   1.558   6.059  0.2179 -0.0718  0.1081
  182DBSM   C1B 1731  22.584   0.658   7.166  0.2078 -0.0010  0.2829
  182DBSM   C2B 1732  22.737   0.814   6.888 -0.1642  0.1167  0.1257
  182DBSM   C3B 1733  22.863   0.925   6.374 -0.0155 -0.3251 -0.1404
  182DBSM   C4B 1734  22.815   1.033   5.978  0.0490  0.1765 -0.0891
  182DBSM   C5B 1735  22.695   1.403   5.822 -0.2369 -0.2977  0.2011
  183CHOL   ROH 1736  20.188  25.014   7.233 -0.2033  0.3148  0.0602
  183CHOL    R1 1737  20.179  25.090   6.960  0.1198  0.0219 -0.0433
  183CHOL    R2 1738  20.239  24.916   6.755 -0.0652 -0.3483  0.1838
  183CHOL    R3 1739  19.994  24.989   6.664  0.1173  0.0138 -0.0329
  183CHOL    R4 1740  20.103  24.819   6.452 -0.1291 -0.4730  0.2536
  183CHOL    R5 1741  20.024  25.021   6.428  0.2789 -0.3554 -0.0545
  183CHOL    C1 1742  19.794  24.832   6.190  0.0049 -0.2056  0.0908
  183CHOL    C2 1743  19.601  25.080   5.881  0.2466 -0.0034 -0.0243
  184DPPC   NC3 1744  16.281  24.981   8.157 -0.2217 -0.0393 -0.1088
  184DPPC   PO4 1745  16.559  24.533   8.167  0.1796  0.0461  0.4786
  184DPPC   GL1 1746  16.392  24.695   7.736  0.0411  0.2215 -0.3074
  184DPPC   GL2 1747  16.683  24.728   7.495 -0.0710 -0.2642  0.0252
  184DPPC   C1A 1748  16.239  24.647   7.278 -0.1133 -0.0239  0.2074
  184DPPC   C2A 1749  16.176  24.603   6.916  0.3801  0.0251 -0.0050
  184DPPC   C3A 1750  15.997  24.662   6.487  0.0445  0.0127 -0.2092
  184DPPC   C4A 1751  15.609  24.963   6.351  0.2281  0.4495 -0.0915
  184DPPC   C1B 1752  16.743  24.632   7.044 -0.0326  0.2908 -0.2890
  184DPPC   C2B 1753  16.673  24.663   6.672  0.0281  0.2744 -0.2222
  184DPPC   C3B 1754  16.452  24.642   6.232  0.1908  0.2736  0.0977
  184DPPC   C4B 1755  16.216  24.362   6.011  0.0904 -0.0605 -0.2670
  185PVSM   NC3 1756  27.615  20.558   7.830  0.1563  0.2480  0.0533
  185PVSM   PO4 1757  27.596  20.980   7.720  0.1981 -0.1426 -0.0610
  185PVSM   AM1 1758  27.683  21.124   7.321 -0.0964 -0.1338  0.1300
  185PVSM   AM2 1759  27.911  21.417   7.367 -0.0178  0.1212 -0.0197
  185PVSM   T1A 1760  27.321  21.137   7.068  0.1081  0.2930  0.0882
  185PVSM   C2A 1761  27.207  21.191   6.702 -0.0342 -0.0060 -0.2466
  185PVSM   C3A 1762  27.013  21.350   6.404 -0.2089  0.3328 -0.0862
  185PVSM   C1B 1763  28.092  21.449   6.995 -0.0393 -0.1195  0.0759
  185PVSM   C2B 1764  28.077  21.578   6.604  0.3186 -0.1237 -0.0376
  185PVSM   D3B 1765  28.159  21.637   6.214  0.2894 -0.1668  0.0548
  185PVSM   C4B 1766  28.205  22.020   6.089  0.2043  0.2886  0.0758
  186CHOL   ROH 1767  29.922  17.211   4.240  0.0262 -0.0768 -0.0403
  186CHOL    R1 1768  30.012  17.191   4.508  0.1790  0.0257 -0.0819
  186CHOL    R2 1769  30.229  17.333   4.603  0.0924  0.2465 -0.1966
  186CHOL    R3 1770  30.051  17.417   4.790  0.0982  0.0832 -0.1179
  186CHOL    R4 1771  30.302  17.551   4.861  0.0949  0.0119  0.0037
  186CHOL    R5 1772  30.178  17.429   4.993  0.0950 -0.1017 -0.1074
  186CHOL    C1 1773  30.177  17.757   5.188  0.1014 -0.2779  0.1942
  186CHOL    C2 1774  30.039  17.994   5.481 -0.1334  0.3274  0.0611
  187DTPC   NC3 1775  22.685  14.767   9.596 -0.0473 -0.1281  0.2157
  187DTPC   PO4 1776  22.572  14.707   9.128 -0.1232 -0.0381 -0.3230
  187DTPC   GL1 1777  22.487  14.766   8.647  0.1512 -0.0565 -0.2820
  187DTPC   GL2 1778  22.197  14.773   8.547 -0.0028  0.0597 -0.1456
  187DTPC   C1A 1779  22.697  14.406   8.325  0.0684 -0.0200 -0.0093
  187DTPC   C2A 1780  23.144  14.343   8.321  0.0957 -0.1924  0.0190
  187DTPC   C1B 1781  22.218  14.890   8.217  0.0803 -0.0184 -0.1548
  187DTPC   C2B 1782  22.455  15.024   7.852  0.0901 -0.1850 -0.0900
  188PVSM   NC3 1783  12.241  16.950   8.531 -0.2142 -0.0548 -0.3904
  188PVSM   PO4 1784  12.352  17.354   8.406 -0.0048 -0.1170  0.1153
  188PVSM   AM1 1785  12.609  17.524   8.157  0.2369  0.4097  0.1411
  188PVSM   AM2 1786  12.984  17.347   8.128  0.1438 -0.2122 -0.3515
  188PVSM   T1A 1787  12.538  17.683   7.600 -0.0583  0.2363  0.2463
  188PVSM   C2A 1788  12.628  17.681   7.160 -0.0929  0.1711  0.2520
  188PVSM   C3A 1789  12.802  17.590   6.746 -0.0842  0.2202 -0.1728
  188PVSM   C1B 1790  12.969  17.404   7.760  0.1808 -0.0084  0.3400
  188PVSM   C2B 1791  12.963  17.363   7.323  0.2579  0.0289  0.0181
  188PVSM   D3B 1792  13.002  17.112   7.052 -0.1084 -0.1539 -0.0735
  188PVSM   C4B 1793  13.364  17.193   6.742 -0.0454  0.2470 -0.4842
  189DPSM   NC3 1794  27.082  18.741   7.899  0.2571 -0.4011  0.2235
  189DPSM   PO4 1795  27.331  19.185   7.821  0.0643 -0.0437  0.0320
  189DPSM   AM1 1796  27.296  19.103   7.442  0.2229 -0.0956 -0.1226
  189DPSM   AM2 1797  27.624  19.050   7.333  0.0665 -0.0723 -0.1159
  189DPSM   T1A 1798  27.011  19.017   7.191  0.1378 -0.3194 -0.2271
  189DPSM   C2A 1799  26.880  19.011   6.804 -0.0942 -0.3426  0.2215
  189DPSM   C3A 1800  26.746  19.011   6.471 -0.1817  0.1372 -0.5408
  189DPSM   C1B 1801  27.413  19.117   6.959 -0.2832 -0.2259 -0.1338
  189DPSM   C2B 1802  27.276  19.136   6.483 -0.0526  0.2776 -0.0359
  189DPSM   C3B 1803  27.126  18.995   6.126 -0.2922  0.0185  0.0456
  189DPSM   C4B 1804  26.829  18.681   6.034  0.2080 -0.1609 -0.0302
  190CHOL   ROH 1805  19.459  23.676   7.335 -0.0548  0.2280  0.0316
  190CHOL    R1 1806  19.487  23.763   7.067  0.0568 -0.1270 -0.0773
  190CHOL    R2 1807  19.442  23.596   6.851 -0.4024 -0.2745  0.1160
  190CHOL    R3 1808  19.272  23.794   6.775  0.0182  0.0454 -0.0308
  190CHOL    R4 1809  19.345  23.659   6.526 -0.4107 -0.4272  0.0889
  190CHOL    R5 1810  19.361  23.872   6.567  0.1092 -0.4031 -0.1690
  190CHOL    C1 1811  19.128  23.881   6.265 -0.0208 -0.2156 -0.0649
  190CHOL    C2 1812  19.044  24.099   5.977 -0.1146 -0.2610  0.0751
  191CHOL   ROH 1813  19.381  19.403   7.835  0.0521  0.0169  0.0129
  191CHOL    R1 1814  19.365  19.275   7.584  0.1041 -0.0029  0.0191
  191CHOL    R2 1815  19.129  19.259   7.440  0.0671 -0.2610  0.1008
  191CHOL    R3 1816  19.280  19.371   7.243 -0.1218 -0.0939  0.0484
  191CHOL    R4 1817  19.051  19.250   7.104 -0.1509 -0.1500  0.1466
  191CHOL    R5 1818  19.263  19.216   7.061 -0.1610 -0.0206 -0.0097
  191CHOL    C1 1819  19.147  19.350   6.723 -0.4553  0.0716  0.1241
  191CHOL    C2 1820  19.364  19.140   6.462  0.3442 -0.0823  0.0756
  192CHOL   ROH 1821  14.074   0.340   6.222 -0.1794  0.2314  0.0015
  192CHOL    R1 1822  14.097   0.382   5.943  0.0244  0.0591 -0.0102
  192CHOL    R2 1823  14.280   0.245   5.787 -0.0014 -0.1928  0.1694
  192CHOL    R3 1824  14.059   0.182   5.642  0.0243 -0.0736  0.0780
  192CHOL    R4 1825  14.285   0.133   5.460  0.0559  0.0036  0.1019
  192CHOL    R5 1826  14.110   0.258   5.420  0.0854  0.0515  0.1360
  192CHOL    C1 1827  14.081   0.008   5.133  0.1136  0.2298 -0.0231
  192CHOL    C2 1828  14.098   0.267   4.772  0.1061 -0.1857  0.1617
  193CHOL   ROH 1829  12.465   6.522   2.856  0.0286 -0.0505  0.0171
  193CHOL    R1 1830  12.507   6.619   3.119  0.0609 -0.1438  0.0476
  193CHOL    R2 1831  12.311   6.751   3.262  0.1800  0.1100 -0.0088
  193CHOL    R3 1832  12.364   6.560   3.449 -0.1529  0.0030 -0.0181
  193CHOL    R4 1833  12.148   6.719   3.565 -0.0237  0.2330 -0.1042
  193CHOL    R5 1834  12.340   6.673   3.658 -0.1319 -0.0179 -0.0084
  193CHOL    C1 1835  12.103   6.522   3.917 -0.4547  0.2042 -0.1685
  193CHOL    C2 1836  12.031   6.379   4.267 -0.0531 -0.0215  0.1720
  194CHOL   ROH 1837  22.374  14.010   5.148  0.0965 -0.1137  0.0811
  194CHOL    R1 1838  22.228  14.099   5.374  0.1339  0.0693  0.0341
  194CHOL    R2 1839  22.116  13.925   5.557 -0.0221  0.2129  0.0737
  194CHOL    R3 1840  22.258  14.072   5.735  0.0651  0.1617  0.0479
  194CHOL    R4 1841  22.055  13.936   5.897  0.1111  0.1442  0.1010
  194CHOL    R5 1842  22.094  14.151   5.892  0.1309  0.1447  0.1298
  194CHOL    C1 1843  22.153  14.082   6.262  0.2708  0.0563  0.0926
  194CHOL    C2 1844  21.956  14.212   6.579  0.2961 -0.1028 -0.0504
  195CHOL   ROH 1845  13.099  12.405   3.525  0.0759 -0.1172  0.1529
  195CHOL    R1 1846  12.872  12.431   3.692  0.0661 -0.0298  0.1256
  195CHOL    R2 1847  12.868  12.339   3.952  0.0491  0.1026  0.1699
  195CHOL    R3 1848  12.794  12.594   4.008  0.0455  0.1313  0.0394
  195CHOL    R4 1849  12.675  12.433   4.223  0.1037  0.2416  0.1620
  195CHOL    R5 1850  12.570  12.573   4.093  0.0638  0.1620  0.1021
  195CHOL    C1 1851  12.492  12.727   4.433  0.1321  0.3496  0.0350
  195CHOL    C2 1852  12.470  12.854   4.800  0.0545 -0.0594  0.0498
  196BNSM   NC3 1853  18.403  20.938   8.422  0.1241  0.0480  0.1268
  196BNSM   PO4 1854  18.228  20.454   8.246 -0.1523  0.1665 -0.5407
  196BNSM   AM1 1855  17.996  20.054   8.021 -0.1540  0.1202  0.2920
  196BNSM   AM2 1856  17.971  19.706   7.995  0.1572 -0.3162  0.0837
  196BNSM   T1A 1857  17.800  20.076   7.562  0.5702 -0.1963  0.3042
  196BNSM   C2A 1858  17.689  20.018   7.150 -0.0719  0.1114 -0.0365
  196BNSM   C3A 1859  17.691  20.133   6.795 -0.1084 -0.2704 -0.0790
  196BNSM   C4A 1860  17.621  20.283   6.316  0.0161 -0.3149 -0.0946
  196BNSM   C1B 1861  18.031  19.609   7.521  0.0215  0.1647  0.1851
  196BNSM   C2B 1862  18.027  19.664   7.055 -0.1267  0.1959 -0.0405
  196BNSM   C3B 1863  17.917  19.689   6.634  0.2633  0.0551  0.1854
  196BNSM   D4B 1864  18.110  19.506   6.237 -0.0467 -0.1230  0.2115
  196BNSM   C5B 1865  18.408  19.179   6.229  0.2238 -0.0058 -0.1079
  196BNSM   C6B 1866  18.869  19.009   6.290 -0.1359 -0.0441 -0.1736
  197DPPC   NC3 1867  20.400  16.309   8.544  0.2206 -0.0387  0.0907
  197DPPC   PO4 1868  20.938  16.390   8.591 -0.0117 -0.0041 -0.0731
  197DPPC   GL1 1869  20.891  16.256   8.138  0.0635 -0.0663  0.0298
  197DPPC   GL2 1870  21.108  16.341   8.112  0.0136 -0.0034 -0.1322
  197DPPC   C1A 1871  20.844  16.123   7.655  0.1373 -0.0740 -0.1258
  197DPPC   C2A 1872  20.959  16.116   7.391 -0.1167 -0.0275 -0.0170
  197DPPC   C3A 1873  20.986  15.993   7.053 -0.1977  0.3489  0.1012
  197DPPC   C4A 1874  20.956  15.877   6.696  0.4187 -0.1780 -0.0022
  197DPPC   C1B 1875  21.302  16.344   7.754  0.0972  0.1113 -0.0728
  197DPPC   C2B 1876  21.362  16.530   7.366 -0.3208  0.2294 -0.1649
  197DPPC   C3B 1877  21.338  16.477   6.975 -0.3360  0.3281  0.0842
  197DPPC   C4B 1878  21.462  16.565   6.662  0.0106  0.1034  0.0194
  198PVSM   NC3 1879  21.394  15.405   8.828 -0.1895 -0.2578 -0.2681
  198PVSM   PO4 1880  21.693  15.147   9.026 -0.0386  0.2382  0.0303
  198PVSM   AM1 1881  21.777  15.083   8.529 -0.1490 -0.0952  0.2613
  198PVSM   AM2 1882  21.849  15.280   8.465 -0.0195 -0.0387  0.2134
  198PVSM   T1A 1883  21.693  14.888   8.082 -0.0143 -0.0239  0.1325
  198PVSM   C2A 1884  21.926  14.859   7.730 -0.0206 -0.1528  0.3834
  198PVSM   C3A 1885  21.827  14.852   7.278 -0.2305 -0.1719  0.0692
  198PVSM   C1B 1886  22.090  15.357   8.011 -0.0461  0.4107 -0.0621
  198PVSM   C2B 1887  22.102  15.250   7.506 -0.0245  0.1184 -0.2616
  198PVSM   D3B 1888  22.347  14.938   7.290 -0.1175 -0.1488 -0.2763
  198PVSM   C4B 1889  22.449  14.739   6.934  0.2954  0.3285  0.2472
  199DLPE   NH3 1890   4.227  26.984   8.166 -0.0536  0.2581 -0.0118
  199DLPE   PO4 1891   4.461  27.363   8.188 -0.1677 -0.0291  0.0580
  199DLPE   GL1 1892   4.099  27.310   7.841  0.0859  0.1652  0.2199
  199DLPE   GL2 1893   3.804  27.447   7.918  0.1687 -0.0359  0.0087
  199DLPE   C1A 1894   4.172  27.316   7.413  0.0850  0.1669 -0.3233
  199DLPE   C2A 1895   4.193  27.041   7.054 -0.0455  0.2562 -0.1773
  199DLPE   C3A 1896   4.185  26.889   6.590  0.1592 -0.0179 -0.2852
  199DLPE   C1B 1897   3.473  27.628   7.654 -0.4244 -0.0704  0.2660
  199DLPE   C2B 1898   3.326  27.532   7.226  0.0528 -0.0465 -0.1270
  199DLPE   C3B 1899   3.228  27.131   6.991 -0.3097  0.1398 -0.0475
  200DVPC   NC3 1900  12.589  24.971   8.282  0.3187 -0.1414  0.1320
  200DVPC   PO4 1901  12.535  24.560   8.129 -0.4099  0.2426  0.1414
  200DVPC   GL1 1902  12.632  24.643   7.691 -0.1198  0.1190  0.1747
  200DVPC   GL2 1903  12.896  24.776   7.634 -0.2530  0.3795 -0.1155
  200DVPC   C1A 1904  12.736  24.308   7.368 -0.3069 -0.2849  0.0440
  200DVPC   C2A 1905  12.810  24.186   6.937  0.0453 -0.0055  0.2766
  200DVPC   D3A 1906  12.816  24.076   6.550  0.1005 -0.1364  0.0976
  200DVPC   C4A 1907  12.801  23.598   6.352 -0.1920 -0.3370 -0.3132
  200DVPC   C1B 1908  12.806  24.830   7.305 -0.0138  0.0778  0.2552
  200DVPC   C2B 1909  12.876  24.753   6.910  0.0300 -0.0686  0.0851
  200DVPC   D3B 1910  12.853  24.717   6.481  0.1438 -0.1875  0.1504
  200DVPC   C4B 1911  13.118  24.412   6.314  0.1695  0.0399 -0.0829
  201VPC    NC3 1912  20.977  18.598   8.573 -0.1234  0.0859 -0.0737
  201VPC    PO4 1913  20.829  18.319   8.359 -0.1766  0.0294 -0.3459
  201VPC    GL1 1914  20.781  18.263   7.946  0.4409 -0.2359  0.0526
  201VPC    GL2 1915  20.809  18.567   7.698 -0.0848 -0.1780 -0.2667
  201VPC    C1B 1916  20.938  18.776   7.347 -0.0645 -0.1398 -0.0204
  201VPC    C2B 1917  20.871  18.848   7.094 -0.0393 -0.4126  0.2339
  201VPC    D3B 1918  20.988  18.995   6.746 -0.0326  0.1359 -0.0033
  201VPC    C4B 1919  20.771  18.803   6.478 -0.0250 -0.1198 -0.0197
  202PGSM   NC3 1920   8.448   9.513   6.920 -0.3198  0.0720 -0.2136
  202PGSM   PO4 1921   8.297   9.896   6.856  0.0632 -0.1256  0.1223
  202PGSM   AM1 1922   8.259   9.965   6.464  0.4523  0.0376 -0.0136
  202PGSM   AM2 1923   8.567   9.833   6.253  0.0242  0.1621 -0.2184
  202PGSM   T1A 1924   7.950   9.976   6.202 -0.1108  0.1272  0.1098
  202PGSM   C2A 1925   7.906  10.056   5.826  0.1129 -0.1073  0.0308
  202PGSM   C3A 1926   7.830  10.121   5.447  0.1047  0.1601 -0.0610
  202PGSM   C1B 1927   8.349  10.187   6.033 -0.0361 -0.1078  0.1818
  202PGSM   C2B 1928   8.352  10.291   5.603  0.0554  0.0026  0.1604
  202PGSM   D3B 1929   8.177  10.330   5.190 -0.1008 -0.1415 -0.0393
  202PGSM   C4B 1930   8.363  10.022   4.914 -0.0216 -0.1410 -0.2362
  202PGSM   C5B 1931   8.375   9.771   4.575 -0.2434  0.2264  0.1784
  203CHOL   ROH 1932  17.664  21.582   8.292  0.1272 -0.0780 -0.0244
  203CHOL    R1 1933  17.622  21.522   8.018  0.1715 -0.0467 -0.0393
  203CHOL    R2 1934  17.421  21.640   7.869  0.0765 -0.1639 -0.0131
  203CHOL    R3 1935  17.626  21.706   7.704  0.0292  0.0336  0.0055
  203CHOL    R4 1936  17.387  21.727   7.536  0.0178 -0.1229  0.0046
  203CHOL    R5 1937  17.566  21.610   7.493  0.1115  0.0290 -0.0144
  203CHOL    C1 1938  17.560  21.839   7.188 -0.0609  0.0865  0.0324
  203CHOL    C2 1939  17.427  21.657   6.946 -0.1155 -0.0575 -0.1640
  204DGPC   NC3 1940  28.824  18.891   7.766 -0.5395 -0.3595 -0.0360
  204DGPC   PO4 1941  28.368  18.990   7.804 -0.2159 -0.1232  0.0298
  204DGPC   GL1 1942  28.457  19.144   7.373  0.0550  0.1160 -0.4823
  204DGPC   GL2 1943  28.111  19.241   7.267 -0.3126  0.0308 -0.0611
  204DGPC   C1A 1944  28.443  19.166   6.889 -0.2146  0.0373 -0.1669
  204DGPC   C2A 1945  28.385  19.200   6.504  0.0225 -0.0984 -0.0581
  204DGPC   D3A 1946  28.431  19.252   6.019  0.0318  0.3581  0.2951
  204DGPC   C4A 1947  28.187  19.640   5.949  0.1505  0.0126 -0.0364
  204DGPC   C5A 1948  28.171  20.001   6.251 -0.1118 -0.1140 -0.2086
  204DGPC   C1B 1949  27.954  19.092   6.958 -0.0148 -0.2563 -0.1804
  204DGPC   C2B 1950  27.745  18.968   6.608  0.2323 -0.5024 -0.1610
  204DGPC   D3B 1951  27.654  18.880   6.271  0.1456 -0.1072  0.0221
  204DGPC   C4B 1952  27.655  18.486   6.009 -0.2925  0.2244  0.0616
  204DGPC   C5B 1953  27.874  18.191   5.767 -0.0671  0.1781  0.0206
  205DTPC   NC3 1954  24.618   8.404   9.413  0.3580  0.5102  0.0982
  205DTPC   PO4 1955  24.852   8.699   9.210 -0.3769  0.0597 -0.0007
  205DTPC   GL1 1956  24.846   9.014   8.912 -0.2591 -0.1290  0.0547
  205DTPC   GL2 1957  24.560   9.068   8.864  0.0650 -0.2062  0.0364
  205DTPC   C1A 1958  25.123   9.064   8.554  0.1306 -0.1836  0.1185
  205DTPC   C2A 1959  25.124   9.149   8.071 -0.0890 -0.2191  0.0514
  205DTPC   C1B 1960  24.660   9.134   8.432 -0.0908 -0.0421  0.1363
  205DTPC   C2B 1961  24.583   9.209   8.007 -0.3112 -0.0143  0.1654
  206DPPC   NC3 1962  16.804  23.108   8.232 -0.4413 -0.1135 -0.0969
  206DPPC   PO4 1963  17.110  23.296   8.371 -0.0830 -0.3221  0.0993
  206DPPC   GL1 1964  17.269  23.046   8.021 -0.1665  0.1736 -0.1721
  206DPPC   GL2 1965  17.268  22.707   7.966 -0.1844 -0.1351 -0.0293
  206DPPC   C1A 1966  17.140  23.038   7.613  0.2229  0.2131  0.3974
  206DPPC   C2A 1967  17.028  23.151   7.194 -0.0025 -0.0938 -0.1266
  206DPPC   C3A 1968  17.085  23.199   6.758  0.2692  0.2440 -0.1381
  206DPPC   C4A 1969  16.647  23.115   6.661 -0.0743 -0.0508 -0.0854
  206DPPC   C1B 1970  17.158  22.559   7.568  0.0181 -0.3962  0.5432
  206DPPC   C2B 1971  17.112  22.604   7.228 -0.0668 -0.1855  0.0225
  206DPPC   C3B 1972  17.007  22.688   6.908 -0.2398  0.1946  0.2803
  206DPPC   C4B 1973  17.028  22.775   6.525 -0.0916  0.0538 -0.1340
  207CHOL   ROH 1974  28.787  16.086   7.959 -0.1121 -0.0558 -0.1703
  207CHOL    R1 1975  28.718  15.878   7.779  0.0919 -0.0604 -0.2456
  207CHOL    R2 1976  28.505  15.897   7.605  0.0146 -0.2434 -0.1704
  207CHOL    R3 1977  28.693  15.838   7.418  0.0337  0.0760 -0.2583
  207CHOL    R4 1978  28.438  15.826   7.273 -0.0354 -0.3860 -0.1303
  207CHOL    R5 1979  28.590  15.670   7.282  0.2539 -0.1234 -0.1916
  207CHOL    C1 1980  28.576  15.730   6.905 -0.0469 -0.1692 -0.1896
  207CHOL    C2 1981  28.532  15.582   6.595  0.2911 -0.2539  0.0040
  208DTPC   NC3 1982  17.201  26.566   8.080 -0.1773  0.0795 -0.0717
  208DTPC   PO4 1983  16.766  26.714   8.024  0.4583  0.2552  0.0352
  208DTPC   GL1 1984  16.532  26.717   7.583  0.2106 -0.0739  0.1691
  208DTPC   GL2 1985  16.420  26.407   7.551 -0.2601  0.1595  0.0541
  208DTPC   C1A 1986  16.781  26.700   7.242 -0.1785  0.0258 -0.0301
  208DTPC   C2A 1987  16.877  26.711   6.855  0.1147 -0.1103  0.1899
  208DTPC   C1B 1988  16.595  26.239   7.268 -0.3649 -0.0536  0.0896
  208DTPC   C2B 1989  16.649  26.244   6.825  0.3102 -0.0429 -0.0787
  209CHOL   ROH 1990  13.738  19.707   7.916  0.2273 -0.3718  0.1530
  209CHOL    R1 1991  13.588  19.674   7.679  0.0942 -0.2724  0.2211
  209CHOL    R2 1992  13.684  19.748   7.430 -0.1530  0.0979  0.2221
  209CHOL    R3 1993  13.624  19.491   7.366  0.0746  0.0978 -0.0019
  209CHOL    R4 1994  13.707  19.614   7.113 -0.0583  0.3874  0.1032
  209CHOL    R5 1995  13.521  19.506   7.150  0.0461  0.1881  0.0232
  209CHOL    C1 1996  13.664  19.294   6.868  0.2106  0.5559 -0.1764
  209CHOL    C2 1997  13.465  19.300   6.463 -0.0510 -0.0300 -0.4218
  210CHOL   ROH 1998  10.658   9.564   6.051  0.1218 -0.2243  0.0780
  210CHOL    R1 1999  10.777   9.732   5.857 -0.0043 -0.0746  0.1288
  210CHOL    R2 2000  10.831   9.647   5.599  0.2544 -0.0257  0.1659
  210CHOL    R3 2001  10.684   9.866   5.531 -0.0154 -0.2304  0.0665
  210CHOL    R4 2002  10.818   9.786   5.283  0.1762 -0.1175  0.1281
  210CHOL    R5 2003  10.822   9.983   5.374 -0.1145 -0.0846  0.0848
  210CHOL    C1 2004  10.673  10.072   5.035 -0.1226 -0.3632  0.0126
  210CHOL    C2 2005  10.704  10.373   4.798 -0.0821  0.4350 -0.0291
  211DTPC   NC3 2006  12.398   2.725   6.995 -0.0029  0.0544  0.0217
  211DTPC   PO4 2007  12.473   3.031   6.643  0.0741  0.1629  0.2358
  211DTPC   GL1 2008  12.552   2.866   6.116 -0.0254 -0.1478 -0.2031
  211DTPC   GL2 2009  12.948   2.808   6.029 -0.0335  0.1477  0.1669
  211DTPC   C1A 2010  12.603   2.815   5.652  0.0944 -0.1426 -0.0909
  211DTPC   C2A 2011  12.679   2.641   5.252  0.1521  0.1135  0.1802
  211DTPC   C1B 2012  13.162   2.885   5.555 -0.2166  0.2058 -0.0743
  211DTPC   C2B 2013  13.298   2.786   5.154 -0.1112 -0.0084  0.0776
  212PNCE   AM1 2014  12.308  13.526   6.930 -0.0379  0.0495  0.0880
  212PNCE   AM2 2015  12.568  13.461   7.015  0.1137  0.2850 -0.0268
  212PNCE   T1A 2016  12.317  13.647   6.495  0.0891 -0.2092  0.0579
  212PNCE   C2A 2017  12.268  13.786   6.073  0.0689 -0.0892  0.1766
  212PNCE   C3A 2018  12.390  13.946   5.651  0.0923 -0.0065  0.1375
  212PNCE   C1B 2019  12.848  13.589   6.738  0.0436  0.1473 -0.3056
  212PNCE   C2B 2020  12.899  13.697   6.318 -0.0263 -0.1105  0.1167
  212PNCE   C3B 2021  12.946  13.913   5.918  0.0571  0.1206  0.3963
  212PNCE   D4B 2022  13.105  14.201   5.627 -0.0073  0.1013  0.1997
  212PNCE   C5B 2023  12.753  14.138   5.352 -0.2509 -0.0048  0.1091
  212PNCE   C6B 2024  12.397  14.329   5.289  0.2605  0.1561 -0.0375
  213PGSM   NC3 2025  11.851   5.931   6.628  0.1121  0.0665 -0.1624
  213PGSM   PO4 2026  12.207   5.694   6.495  0.0961  0.1137 -0.1364
  213PGSM   AM1 2027  12.192   5.879   6.129  0.0173 -0.0638 -0.1422
  213PGSM   AM2 2028  11.952   6.047   6.143 -0.0982  0.1534  0.2441
  213PGSM   T1A 2029  12.503   6.122   5.882 -0.1371  0.2494 -0.3935
  213PGSM   C2A 2030  12.725   6.325   5.546 -0.0912  0.1506 -0.1443
  213PGSM   C3A 2031  12.725   6.340   5.094 -0.2386 -0.0811 -0.1503
  213PGSM   C1B 2032  12.044   6.004   5.622  0.0214  0.1323  0.1194
  213PGSM   C2B 2033  12.111   6.060   5.146 -0.0001  0.0424 -0.1524
  213PGSM   D3B 2034  12.364   6.146   4.763  0.0660  0.0600 -0.2337
  213PGSM   C4B 2035  12.544   6.504   4.654  0.2305  0.0477 -0.0358
  213PGSM   C5B 2036  12.488   6.753   4.229 -0.0594  0.0843 -0.1408
  214DPPC   NC3 2037  19.245  19.515   8.313 -0.1856  0.5196 -0.1033
  214DPPC   PO4 2038  19.151  19.080   8.247  0.2397  0.2259 -0.5112
  214DPPC   GL1 2039  19.449  18.869   7.897 -0.0563 -0.1007 -0.0562
  214DPPC   GL2 2040  19.150  18.835   7.682 -0.0719  0.0461  0.0885
  214DPPC   C1A 2041  19.619  18.854   7.441  0.0379 -0.0948  0.0765
  214DPPC   C2A 2042  19.562  18.756   7.064 -0.2787 -0.0040 -0.0869
  214DPPC   C3A 2043  19.532  18.682   6.724 -0.0436 -0.0548  0.1894
  214DPPC   C4A 2044  19.707  18.317   6.481  0.1563  0.1314 -0.0354
  214DPPC   C1B 2045  19.065  18.736   7.265 -0.1921  0.1973  0.0203
  214DPPC   C2B 2046  19.052  18.782   6.876 -0.2646  0.0568  0.1430
  214DPPC   C3B 2047  19.116  18.530   6.513  0.1166  0.0766  0.0918
  214DPPC   C4B 2048  19.237  18.378   6.148  0.1975  0.1261  0.2721
  215CHOL   ROH 2049  12.215  19.861   4.317 -0.1116  0.1146 -0.0445
  215CHOL    R1 2050  12.326  19.826   4.575 -0.2129 -0.0139 -0.0189
  215CHOL    R2 2051  12.566  19.941   4.651 -0.1376 -0.2341  0.0585
  215CHOL    R3 2052  12.417  20.040   4.855 -0.1013 -0.1285  0.0362
  215CHOL    R4 2053  12.694  20.065   4.947 -0.0703 -0.0687 -0.0372
  215CHOL    R5 2054  12.530  19.968   5.053 -0.0501 -0.0217  0.0534
  215CHOL    C1 2055  12.628  20.231   5.311  0.0031  0.1269 -0.1138
  215CHOL    C2 2056  12.917  20.446   5.473  0.2775 -0.1835  0.4398
  216DVPC   NC3 2057  14.616  13.769   8.274 -0.0839 -0.0201  0.1831
  216DVPC   PO4 2058  14.528  14.214   8.217  0.1486 -0.1865 -0.1229
  216DVPC   GL1 2059  14.566  14.417   7.871 -0.2865  0.3112 -0.1859
  216DVPC   GL2 2060  14.415  14.174   7.646  0.0629 -0.1786 -0.1057
  216DVPC   C1A 2061  14.932  14.558   7.609 -0.1290 -0.0458  0.1294
  216DVPC   C2A 2062  15.084  14.521   7.156  0.0886  0.2808 -0.1988
  216DVPC   D3A 2063  15.346  14.415   6.793 -0.1838  0.0932  0.2947
  216DVPC   C4A 2064  15.672  14.095   6.695 -0.2536 -0.2519 -0.4218
  216DVPC   C1B 2065  14.406  14.462   7.350 -0.1386  0.0347 -0.1517
  216DVPC   C2B 2066  14.634  14.640   6.994 -0.0425 -0.3098 -0.0839
  216DVPC   D3B 2067  14.898  14.556   6.701  0.2228  0.0751 -0.2268
  216DVPC   C4B 2068  14.937  14.670   6.346  0.0723 -0.1606  0.1648
  217PGSM   NC3 2069  14.703   2.757   6.558 -0.0470  0.2979 -0.0837
  217PGSM   PO4 2070  15.009   2.373   6.598 -0.2077  0.1597 -0.1682
  217PGSM   AM1 2071  14.758   2.325   6.233 -0.0553  0.0072  0.0800
  217PGSM   AM2 2072  14.511   2.097   6.118  0.1548  0.1906  0.0012
  217PGSM   T1A 2073  14.971   2.468   5.782 -0.1468  0.0198 -0.0793
  217PGSM   C2A 2074  15.029   2.497   5.381  0.0402 -0.2462 -0.0134
  217PGSM   C3A 2075  15.213   2.548   5.026  0.0152 -0.0812 -0.2430
  217PGSM   C1B 2076  14.666   2.084   5.714  0.1391  0.0251  0.0243
  217PGSM   C2B 2077  14.691   2.032   5.371 -0.1798 -0.0432  0.2187
  217PGSM   D3B 2078  14.723   2.296   4.948 -0.4414 -0.0508  0.1625
  217PGSM   C4B 2079  14.696   2.096   4.529  0.1686  0.1158 -0.1315
  217PGSM   C5B 2080  15.015   1.688   4.462  0.0217  0.0509 -0.2494
  218DPSM   NC3 2081  17.003  12.332   8.193 -0.0734  0.1335 -0.3143
  218DPSM   PO4 2082  17.127  11.951   8.141 -0.0247  0.0890 -0.0008
  218DPSM   AM1 2083  17.198  11.735   7.784 -0.0861 -0.0546 -0.0781
  218DPSM   AM2 2084  17.418  11.565   7.704  0.1578  0.0271 -0.1009
  218DPSM   T1A 2085  17.213  11.774   7.323 -0.0645 -0.0003 -0.1334
  218DPSM   C2A 2086  17.277  11.803   6.845 -0.4626  0.2253 -0.2235
  218DPSM   C3A 2087  17.466  11.790   6.518  0.0971 -0.1493  0.0071
  218DPSM   C1B 2088  17.706  11.638   7.411  0.1596  0.1344 -0.2827
  218DPSM   C2B 2089  17.865  11.596   6.981 -0.2950  0.0497 -0.1590
  218DPSM   C3B 2090  17.901  11.522   6.582  0.0915  0.0430  0.3347
  218DPSM   C4B 2091  18.090  11.520   6.139 -0.0688  0.1327 -0.0412
  219PVSM   NC3 2092  17.785  16.027   9.257  0.0666 -0.0213  0.0076
  219PVSM   PO4 2093  17.980  16.326   9.054 -0.2412 -0.2672 -0.0777
  219PVSM   AM1 2094  17.962  16.557   8.598  0.1301 -0.1893 -0.3591
  219PVSM   AM2 2095  17.664  16.522   8.399  0.5658  0.0200 -0.0413
  219PVSM   T1A 2096  18.148  16.578   8.224  0.0316  0.0675 -0.1338
  219PVSM   C2A 2097  18.287  16.590   7.884  0.1073 -0.2493  0.1481
  219PVSM   C3A 2098  18.409  16.545   7.545  0.0198 -0.1846  0.1086
  219PVSM   C1B 2099  17.635  16.485   8.005  0.0589 -0.1025  0.2486
  219PVSM   C2B 2100  17.847  16.411   7.682  0.1154  0.1562  0.1320
  219PVSM   D3B 2101  17.943  16.563   7.211  0.1104 -0.0968  0.0302
  219PVSM   C4B 2102  17.853  16.824   6.946  0.2024 -0.1013  0.2740
  220CHOL   ROH 2103  22.445  25.896   5.613  0.4055  0.0744  0.3357
  220CHOL    R1 2104  22.590  25.661   5.548  0.2123 -0.0376  0.2911
  220CHOL    R2 2105  22.526  25.413   5.651 -0.1318 -0.0562  0.0769
  220CHOL    R3 2106  22.519  25.342   5.389 -0.0090  0.1465  0.0197
  220CHOL    R4 2107  22.596  25.097   5.528 -0.0811  0.0453 -0.1537
  220CHOL    R5 2108  22.701  25.190   5.362 -0.0084  0.1691 -0.0241
  220CHOL    C1 2109  22.631  24.848   5.210  0.0641  0.2948 -0.3416
  220CHOL    C2 2110  22.869  24.676   4.947 -0.0659  0.2811 -0.1506
  221CHOL   ROH 2111  12.437   9.166   6.657 -0.0215  0.0326 -0.1170
  221CHOL    R1 2112  12.451   9.253   6.388 -0.1908 -0.0233 -0.1496
  221CHOL    R2 2113  12.668   9.199   6.224 -0.1440  0.1870 -0.2008
  221CHOL    R3 2114  12.476   9.097   6.061 -0.0786 -0.1000 -0.0971
  221CHOL    R4 2115  12.693   9.170   5.881 -0.3676  0.3109 -0.2264
  221CHOL    R5 2116  12.486   9.232   5.864 -0.4677 -0.0508 -0.0673
  221CHOL    C1 2117  12.528   9.057   5.528 -0.4364  0.1136 -0.1439
  221CHOL    C2 2118  12.382   9.159   5.210  0.0617  0.0394 -0.3363
  222CHOL   ROH 2119  28.467  15.502   4.602 -0.1192  0.0548 -0.0400
  222CHOL    R1 2120  28.513  15.580   4.870 -0.1777  0.0568 -0.0305
  222CHOL    R2 2121  28.582  15.838   4.939 -0.1244  0.0398 -0.0251
  222CHOL    R3 2122  28.367  15.817   5.105 -0.1803  0.1123 -0.0871
  222CHOL    R4 2123  28.567  15.963   5.261 -0.0873 -0.1519  0.0525
  222CHOL    R5 2124  28.463  15.782   5.322 -0.2537 -0.1067 -0.0864
  222CHOL    C1 2125  28.358  16.016   5.604 -0.1180 -0.1955  0.0393
  222CHOL    C2 2126  28.619  16.221   5.731 -0.0950  0.1810 -0.1869
  223DTPC   NC3 2127   0.879  13.807   8.666  0.6358  0.0793  0.1662
  223DTPC   PO4 2128   0.962  14.184   8.517  0.1346 -0.2905 -0.7748
  223DTPC   GL1 2129   0.862  14.566   8.295 -0.0979 -0.0642 -0.2576
  223DTPC   GL2 2130   1.099  14.677   8.454  0.3093  0.0807 -0.0526
  223DTPC   C1A 2131   1.022  14.507   7.882  0.1276 -0.1606 -0.3389
  223DTPC   C2A 2132   1.393  14.685   7.694  0.2555  0.1033  0.1538
  223DTPC   C1B 2133   1.350  14.769   8.207 -0.2951 -0.0997 -0.1546
  223DTPC   C2B 2134   1.758  14.946   7.947 -0.0347  0.0813 -0.0225
  224DTPC   NC3 2135   7.349   3.000   7.490  0.0533 -0.0710 -0.0822
  224DTPC   PO4 2136   6.908   3.136   7.325 -0.2112 -0.0979  0.2298
  224DTPC   GL1 2137   6.733   3.016   6.957 -0.0041  0.0270 -0.1486
  224DTPC   GL2 2138   6.568   3.356   6.949  0.2643 -0.2379 -0.0906
  224DTPC   C1A 2139   6.429   2.753   6.746 -0.1345  0.1838  0.0538
  224DTPC   C2A 2140   6.411   2.821   6.374  0.2913  0.1327 -0.3256
  224DTPC   C1B 2141   6.354   3.226   6.660  0.1043  0.1599 -0.3484
  224DTPC   C2B 2142   6.282   3.286   6.242  0.0608 -0.1005  0.5839
  225CHOL   ROH 2143   0.334  24.022   7.877  0.1436  0.2236  0.0821
  225CHOL    R1 2144   0.346  23.884   7.630  0.1739  0.2173  0.0870
  225CHOL    R2 2145   0.120  23.794   7.499  0.1950  0.1256  0.1108
  225CHOL    R3 2146   0.223  23.937   7.292  0.1229  0.1572  0.0961
  225CHOL    R4 2147   0.019  23.766   7.169  0.2285  0.0239  0.1091
  225CHOL    R5 2148   0.228  23.782   7.109  0.2215  0.1361  0.1173
  225CHOL    C1 2149   0.058  23.883   6.783  0.1802 -0.0056  0.0943
  225CHOL    C2 2150  -0.086  23.797   6.469 -0.3431 -0.0787 -0.2893
  226DPPE   NH3 2151  13.171  13.230   7.430  0.0989 -0.1067 -0.0558
  226DPPE   PO4 2152  12.928  13.610   7.393 -0.0636 -0.0227  0.3027
  226DPPE   GL1 2153  13.289  13.656   7.050 -0.1685  0.1120 -0.0166
  226DPPE   GL2 2154  13.523  13.425   7.160  0.2569 -0.1519  0.2649
  226DPPE   C1A 2155  13.321  13.787   6.699  0.2063 -0.2069 -0.0465
  226DPPE   C2A 2156  13.429  13.765   6.279  0.0207  0.1859 -0.0162
  226DPPE   C3A 2157  13.502  14.030   5.945  0.0435  0.0799  0.0423
  226DPPE   C4A 2158  13.633  14.296   5.734  0.2808 -0.1637 -0.0072
  226DPPE   C1B 2159  13.655  13.374   6.760 -0.2415 -0.0869 -0.1938
  226DPPE   C2B 2160  13.760  13.374   6.349  0.0015 -0.3297 -0.0075
  226DPPE   C3B 2161  13.876  13.586   6.003 -0.2954  0.3192  0.0551
  226DPPE   C4B 2162  14.000  13.911   5.715 -0.1203  0.0749 -0.1361
  227CHOL   ROH 2163  10.579  13.351   3.493  0.1924  0.1188 -0.0480
  227CHOL    R1 2164  10.574  13.148   3.691 -0.0113  0.0995 -0.0711
  227CHOL    R2 2165  10.804  13.033   3.793 -0.1230 -0.1008 -0.0389
  227CHOL    R3 2166  10.697  13.108   4.031 -0.1089 -0.0395 -0.0515
  227CHOL    R4 2167  10.896  12.905   4.100  0.0801  0.1665  0.0154
  227CHOL    R5 2168  10.686  12.906   4.158  0.0974  0.0298  0.0802
  227CHOL    C1 2169  10.849  12.901   4.503  0.2116  0.3799  0.0352
  227CHOL    C2 2170  11.068  12.622   4.481  0.0474  0.2102  0.2596
  228PVSM   NC3 2171  13.685  10.208   8.266 -0.0006 -0.0913  0.2967
  228PVSM   PO4 2172  13.859  10.324   7.860  0.1655 -0.2262  0.2434
  228PVSM   AM1 2173  13.907  10.357   7.339 -0.1103  0.0008 -0.0273
  228PVSM   AM2 2174  13.747  10.571   7.119 -0.1865 -0.0710  0.1419
  228PVSM   T1A 2175  13.986  10.074   7.033  0.0018  0.1776 -0.1182
  228PVSM   C2A 2176  14.070  10.193   6.551  0.0797 -0.0919  0.0936
  228PVSM   C3A 2177  14.031  10.431   6.156 -0.3975  0.0526  0.2641
  228PVSM   C1B 2178  13.691  10.499   6.669 -0.0316  0.0676  0.0228
  228PVSM   C2B 2179  13.529  10.478   6.257  0.0023 -0.3671 -0.0064
  228PVSM   D3B 2180  13.613  10.389   5.846 -0.2385  0.2197  0.0692
  228PVSM   C4B 2181  13.915  10.623   5.670 -0.2177 -0.1178  0.0710
  229CHOL   ROH 2182  16.883  20.079   8.059 -0.1436 -0.0791 -0.1752
  229CHOL    R1 2183  16.696  20.052   7.848 -0.0839 -0.0309 -0.2325
  229CHOL    R2 2184  16.646  20.255   7.668 -0.1050  0.0405 -0.1338
  229CHOL    R3 2185  16.705  20.064   7.484 -0.0070  0.1579 -0.2284
  229CHOL    R4 2186  16.500  20.232   7.355 -0.1540  0.0944 -0.1163
  229CHOL    R5 2187  16.494  20.015   7.381 -0.0046  0.0678 -0.2082
  229CHOL    C1 2188  16.471  20.039   7.001 -0.0907  0.2360 -0.1949
  229CHOL    C2 2189  16.272  20.238   6.844  0.1292  0.3015  0.0019
  230CHOL   ROH 2190   0.722  19.649   4.299 -0.1532  0.3740  0.2940
  230CHOL    R1 2191   0.630  19.572   4.555 -0.3202  0.1040  0.1592
  230CHOL    R2 2192   0.506  19.330   4.603  0.1058 -0.1758 -0.0768
  230CHOL    R3 2193   0.700  19.305   4.792 -0.0650  0.1619  0.1507
  230CHOL    R4 2194   0.454  19.219   4.926 -0.0855 -0.1979 -0.1150
  230CHOL    R5 2195   0.593  19.371   4.996 -0.4009  0.0339  0.0199
  230CHOL    C1 2196   0.605  19.131   5.292 -0.3571  0.1062  0.0764
  230CHOL    C2 2197   0.328  19.001   5.509  0.1577  0.2125 -0.0970
  231POPC   NC3 2198  12.303  11.634   6.874 -0.1099 -0.1094 -0.2129
  231POPC   PO4 2199  12.053  11.950   6.859 -0.0253 -0.0968 -0.1723
  231POPC   GL1 2200  12.286  12.076   6.544 -0.0530 -0.0910  0.0273
  231POPC   GL2 2201  12.555  12.022   6.686  0.0402  0.2368 -0.0342
  231POPC   C1A 2202  12.379  12.047   6.208  0.5097 -0.1008  0.2005
  231POPC   D2A 2203  12.369  12.139   5.856  0.1164 -0.0153  0.0407
  231POPC   C3A 2204  12.539  12.255   5.612 -0.4514  0.0583  0.1748
  231POPC   C4A 2205  12.534  12.266   5.096  0.1507 -0.1331  0.1234
  231POPC   C1B 2206  12.868  12.166   6.480  0.0299  0.4650  0.0173
  231POPC   C2B 2207  12.915  12.222   6.083  0.1995 -0.0894  0.2226
  231POPC   C3B 2208  13.026  12.287   5.695 -0.0231 -0.0761 -0.1931
  231POPC   C4B 2209  12.981  12.257   5.328 -0.2379 -0.0425  0.1054
  232CHOL   ROH 2210  16.765  28.064   7.759 -0.1662 -0.0845  0.1237
  232CHOL    R1 2211  16.801  27.995   7.487 -0.2151  0.0458  0.0846
  232CHOL    R2 2212  16.673  28.128   7.282 -0.0608  0.3047  0.1580
  232CHOL    R3 2213  16.926  28.159   7.187 -0.0197  0.1027  0.1930
  232CHOL    R4 2214  16.762  28.098   6.950 -0.0597  0.2881  0.1592
  232CHOL    R5 2215  16.944  27.994   7.013 -0.1509  0.1133  0.1619
  232CHOL    C1 2216  17.052  28.110   6.666 -0.0203  0.0888  0.1927
  232CHOL    C2 2217  17.145  28.068   6.338  0.0011  0.6501  0.1643
  233CHOL   ROH 2218  16.999  28.867   7.480 -0.0750 -0.0173  0.0707
  233CHOL    R1 2219  17.110  28.811   7.226 -0.1002  0.0628  0.0406
  233CHOL    R2 2220  17.131  28.554   7.126  0.1429  0.0635  0.0725
  233CHOL    R3 2221  16.996  28.659   6.915 -0.0482 -0.1098  0.1061
  233CHOL    R4 2222  17.198  28.485   6.794  0.1593  0.1740  0.0532
  233CHOL    R5 2223  17.164  28.695   6.749 -0.1369  0.1286  0.0696
  233CHOL    C1 2224  17.111  28.544   6.403 -0.0104  0.0755  0.0737
  233CHOL    C2 2225  17.079  28.448   6.026  0.0530 -0.2375 -0.2590
  234DVPC   NC3 2226  24.785  17.207   8.936 -0.1720 -0.2026  0.3059
  234DVPC   PO4 2227  24.811  17.195   8.552 -0.1536 -0.0754  0.2258
  234DVPC   GL1 2228  24.534  17.371   8.182 -0.1560 -0.2575  0.2860
  234DVPC   GL2 2229  24.733  17.599   7.934 -0.1194 -0.1738  0.0246
  234DVPC   C1A 2230  24.225  17.348   7.907 -0.1058 -0.1979  0.2824
  234DVPC   C2A 2231  23.895  17.548   7.596  0.2903  0.4232 -0.2098
  234DVPC   D3A 2232  23.509  17.792   7.422 -0.2673  0.0476 -0.2285
  234DVPC   C4A 2233  23.259  17.558   7.073 -0.1630  0.3277  0.2013
  234DVPC   C1B 2234  24.555  17.510   7.553 -0.0800 -0.0202  0.0391
  234DVPC   C2B 2235  24.266  17.299   7.400  0.0129  0.2903  0.2361
  234DVPC   D3B 2236  24.133  17.227   7.003  0.0134  0.0888 -0.0662
  234DVPC   C4B 2237  24.403  16.919   6.743  0.3764 -0.0357  0.0877
  235PGPE   NH3 2238  27.428   0.328   7.875 -0.1413  0.1977 -0.2107
  235PGPE   PO4 2239  27.706   0.619   7.887  0.1728  0.3171 -0.0228
  235PGPE   GL1 2240  27.999   0.503   7.619  0.0324  0.0717 -0.2876
  235PGPE   GL2 2241  27.826   0.291   7.445 -0.0056 -0.0232  0.2434
  235PGPE   C1A 2242  28.216   0.571   7.277  0.2837 -0.2071  0.1462
  235PGPE   C2A 2243  28.305   0.637   6.832 -0.5404  0.1985  0.3165
  235PGPE   D3A 2244  28.447   0.887   6.436 -0.3795  0.0064  0.0105
  235PGPE   C4A 2245  28.554   0.615   6.129  0.0118  0.1706  0.2817
  235PGPE   C5A 2246  28.818   0.410   5.886 -0.1729  0.3252  0.4751
  235PGPE   C1B 2247  27.781   0.351   7.073  0.2068  0.0731 -0.0920
  235PGPE   C2B 2248  27.805   0.529   6.697 -0.1271 -0.2475  0.1876
  235PGPE   C3B 2249  28.060   0.543   6.346  0.1673 -0.0465 -0.2261
  235PGPE   C4B 2250  28.074   0.779   6.129 -0.0425  0.1433 -0.3703
  236CHOL   ROH 2251  22.194  27.806   6.794 -0.3256  0.1538  0.0133
  236CHOL    R1 2252  22.337  27.776   6.552  0.0341  0.2751  0.2028
  236CHOL    R2 2253  22.215  27.704   6.314  0.4788 -0.3147  0.1239
  236CHOL    R3 2254  22.334  27.931   6.223 -0.0241 -0.0741  0.0365
  236CHOL    R4 2255  22.343  27.746   5.996  0.4208 -0.1517  0.1214
  236CHOL    R5 2256  22.511  27.853   6.082  0.1735  0.2733  0.0892
  236CHOL    C1 2257  22.528  27.983   5.724 -0.0852  0.1691  0.0378
  236CHOL    C2 2258  22.429  27.682   5.454 -0.1176 -0.2884  0.2580
  237DVPC   NC3 2259  24.293  20.987   7.800 -0.1722  0.1411  0.1141
  237DVPC   PO4 2260  24.645  20.865   7.884  0.1585 -0.0006  0.2821
  237DVPC   GL1 2261  24.801  20.375   7.796  0.0772 -0.1266 -0.1212
  237DVPC   GL2 2262  24.594  20.143   7.797 -0.1243  0.0751 -0.0354
  237DVPC   C1A 2263  25.152  20.048   7.608  0.0222 -0.2600  0.1356
  237DVPC   C2A 2264  25.188  20.042   7.197 -0.0919 -0.1078  0.1806
  237DVPC   D3A 2265  25.272  19.888   6.825  0.2020  0.0943 -0.0492
  237DVPC   C4A 2266  25.040  19.887   6.575  0.0207 -0.0041 -0.1338
  237DVPC   C1B 2267  24.739  19.953   7.356  0.0178 -0.0812  0.3545
  237DVPC   C2B 2268  24.749  19.973   6.938  0.0130  0.0021  0.0954
  237DVPC   D3B 2269  24.497  19.724   6.672  0.0172  0.0777 -0.2223
  237DVPC   C4B 2270  24.653  19.653   6.331 -0.0995  0.1230 -0.1089
  238CHOL   ROH 2271   7.476  16.189   7.912 -0.0436 -0.1932  0.1467
  238CHOL    R1 2272   7.590  16.055   7.690 -0.0406 -0.0532  0.0650
  238CHOL    R2 2273   7.453  15.863   7.547 -0.0399  0.0556 -0.0633
  238CHOL    R3 2274   7.516  16.022   7.335 -0.0177  0.1806  0.0334
  238CHOL    R4 2275   7.453  15.761   7.216  0.1739  0.1738 -0.1033
  238CHOL    R5 2276   7.635  15.877   7.186  0.1385  0.2910  0.0346
  238CHOL    C1 2277   7.512  15.851   6.826  0.3193  0.3600 -0.0357
  238CHOL    C2 2278   7.361  15.722   6.605 -0.0376 -0.1721 -0.1228
  239CHOL   ROH 2279  22.642  22.569   5.365 -0.0696 -0.1116 -0.0897
  239CHOL    R1 2280  22.700  22.293   5.340 -0.0061 -0.0920 -0.1888
  239CHOL    R2 2281  22.913  22.198   5.192  0.1416  0.0160 -0.0680
  239CHOL    R3 2282  22.977  22.073   5.424 -0.0384 -0.0848 -0.0734
  239CHOL    R4 2283  23.060  21.886   5.213 -0.0045 -0.0518 -0.0680
  239CHOL    R5 2284  22.930  21.842   5.382 -0.1094 -0.0469 -0.1601
  239CHOL    C1 2285  23.206  21.587   5.443 -0.2586 -0.1859 -0.0731
  239CHOL    C2 2286  23.510  21.504   5.363 -0.1007 -0.2885  0.1783
  240CHOL   ROH 2287  17.894  29.095   7.715 -0.0654  0.0865  0.0620
  240CHOL    R1 2288  17.853  28.973   7.463  0.1594  0.0672  0.0322
  240CHOL    R2 2289  17.607  28.968   7.337  0.1522 -0.3754  0.0393
  240CHOL    R3 2290  17.746  29.079   7.132 -0.0605 -0.0502  0.0653
  240CHOL    R4 2291  17.528  28.931   7.003  0.2002 -0.4066  0.0322
  240CHOL    R5 2292  17.741  28.913   6.960  0.2345 -0.0036  0.0108
  240CHOL    C1 2293  17.613  29.015   6.615  0.0286 -0.1199  0.0524
  240CHOL    C2 2294  17.737  28.829   6.291 -0.0491  0.4261 -0.1162
  241DBPE   NH3 2295  14.080  19.119   8.467  0.1881  0.1501 -0.0600
  241DBPE   PO4 2296  14.131  18.703   8.658  0.0394  0.2320 -0.1203
  241DBPE   GL1 2297  14.377  18.573   8.281  0.1582 -0.3436  0.3013
  241DBPE   GL2 2298  14.609  18.427   8.386  0.1726  0.0220 -0.4693
  241DBPE   C1A 2299  14.426  18.550   7.864 -0.0332  0.0802 -0.1878
  241DBPE   C2A 2300  14.746  18.420   7.560  0.3903  0.0326  0.2656
  241DBPE   C3A 2301  14.834  18.328   7.201 -0.0699 -0.2512  0.0087
  241DBPE   C4A 2302  14.981  18.186   6.778 -0.3459  0.3178  0.0761
  241DBPE   C5A 2303  15.165  18.495   6.475  0.0206  0.3038  0.0566
  241DBPE   C1B 2304  14.862  18.275   8.012 -0.2567  0.0278  0.2587
  241DBPE   C2B 2305  15.182  18.157   7.562 -0.0714 -0.0806 -0.2827
  241DBPE   C3B 2306  15.295  18.038   7.223 -0.0666 -0.1507 -0.0481
  241DBPE   C4B 2307  15.434  17.860   6.834  0.1545 -0.1019 -0.4682
  241DBPE   C5B 2308  15.696  17.934   6.483  0.0583 -0.0363 -0.1885
  242CHOL   ROH 2309   9.684  17.682   4.487  0.1461  0.1870  0.1504
  242CHOL    R1 2310   9.585  17.586   4.734  0.1158  0.2303  0.1544
  242CHOL    R2 2311   9.745  17.458   4.918  0.0745  0.1898  0.1592
  242CHOL    R3 2312   9.649  17.649   5.087  0.1338  0.2269  0.1523
  242CHOL    R4 2313   9.774  17.449   5.263 -0.0330  0.1306  0.1677
  242CHOL    R5 2314   9.570  17.525   5.277  0.0046  0.2481  0.1148
  242CHOL    C1 2315   9.701  17.623   5.621 -0.0399  0.1307  0.1661
  242CHOL    C2 2316   9.999  17.381   5.889  0.1811  0.2961  0.0043
  243DVPC   NC3 2317  27.728  12.464   9.028 -0.1107  0.1124 -0.0216
  243DVPC   PO4 2318  27.358  12.306   9.118 -0.1265  0.3546  0.0813
  243DVPC   GL1 2319  27.409  12.221   8.703  0.0096  0.0133 -0.1197
  243DVPC   GL2 2320  27.240  11.980   8.664  0.1018  0.0465  0.2924
  243DVPC   C1A 2321  27.486  12.132   8.250 -0.0312  0.0044 -0.1034
  243DVPC   C2A 2322  27.368  11.999   7.824  0.1398 -0.0782  0.2434
  243DVPC   D3A 2323  27.084  11.834   7.529 -0.1260 -0.3061 -0.1198
  243DVPC   C4A 2324  26.726  11.987   7.399  0.1190 -0.0551 -0.1188
  243DVPC   C1B 2325  26.977  11.817   8.633 -0.2723  0.1884 -0.1193
  243DVPC   C2B 2326  26.859  11.421   8.422  0.1381  0.1587 -0.0745
  243DVPC   D3B 2327  26.970  11.073   8.196 -0.1845  0.1626 -0.1084
  243DVPC   C4B 2328  27.074  10.976   7.756  0.1027 -0.1112 -0.0219
  244DTPC   NC3 2329   2.134   3.313   8.328 -0.1608 -0.1250  0.2499
  244DTPC   PO4 2330   1.691   3.272   8.114 -0.2246  0.0606  0.1103
  244DTPC   GL1 2331   1.633   3.100   7.791  0.1171 -0.3156  0.2177
  244DTPC   GL2 2332   1.695   2.756   7.906 -0.1907 -0.2447  0.1828
  244DTPC   C1A 2333   1.402   3.086   7.468 -0.0847  0.1418  0.3797
  244DTPC   C2A 2334   1.399   3.017   6.981  0.2766 -0.2761 -0.0369
  244DTPC   C1B 2335   1.690   2.638   7.462  0.2464 -0.1979 -0.1490
  244DTPC   C2B 2336   1.627   2.538   6.969 -0.0036  0.2179 -0.0385
  245DPCE   AM1 2337   5.220  29.107   7.564  0.2322 -0.0040 -0.0229
  245DPCE   AM2 2338   4.923  29.336   7.696 -0.0644  0.3280  0.2480
  245DPCE   T1A 2339   5.047  29.247   7.188 -0.0517 -0.2848 -0.1374
  245DPCE   C2A 2340   5.036  29.167   6.777  0.0451 -0.3886  0.1976
  245DPCE   C3A 2341   5.059  29.032   6.299  0.0663 -0.0609 -0.0913
  245DPCE   C1B 2342   4.788  29.628   7.381 -0.1170  0.0147 -0.1087
  245DPCE   C2B 2343   4.827  29.700   6.952 -0.0594  0.1176  0.1954
  245DPCE   C3B 2344   4.730  29.711   6.584  0.1547  0.0606  0.0418
  245DPCE   C4B 2345   4.633  29.307   6.366  0.0079  0.1776 -0.0023
  246CHOL   ROH 2346  19.869  18.049   4.530  0.0159  0.1936 -0.0387
  246CHOL    R1 2347  19.858  18.149   4.795 -0.0910 -0.0526  0.0536
  246CHOL    R2 2348  19.874  17.985   5.017  0.3500 -0.2194 -0.0885
  246CHOL    R3 2349  20.077  18.153   5.085  0.0304  0.1620 -0.0390
  246CHOL    R4 2350  19.968  18.060   5.341  0.3522 -0.3181 -0.0661
  246CHOL    R5 2351  19.997  18.267   5.280 -0.1245 -0.1883  0.1106
  246CHOL    C1 2352  20.213  18.261   5.594  0.0536 -0.0177 -0.0066
  246CHOL    C2 2353  20.549  18.547   5.556 -0.1561  0.0759  0.3998
  247VPC    NC3 2354  19.790  14.894   8.660  0.1078 -0.0010 -0.2102
  247VPC    PO4 2355  19.674  14.570   8.912 -0.0039 -0.3343 -0.0720
  247VPC    GL1 2356  19.278  14.640   8.659  0.0632  0.0247  0.0543
  247VPC    GL2 2357  19.097  14.776   8.428 -0.1970  0.2309 -0.0328
  247VPC    C1B 2358  18.874  14.955   8.030 -0.3362 -0.0031 -0.1711
  247VPC    C2B 2359  18.751  15.113   7.612  0.0488  0.2009 -0.1488
  247VPC    D3B 2360  18.400  15.136   7.316  0.0406  0.1535  0.1102
  247VPC    C4B 2361  18.364  15.119   6.888  0.1516  0.0127 -0.4109
  248DTPC   NC3 2362  18.550  23.618   7.974  0.0080 -0.2220 -0.3297
  248DTPC   PO4 2363  18.833  23.996   7.866  0.1151  0.0460  0.2093
  248DTPC   GL1 2364  18.641  24.056   7.497 -0.0033 -0.1976 -0.2264
  248DTPC   GL2 2365  18.517  23.798   7.513 -0.3254 -0.0707 -0.1565
  248DTPC   C1A 2366  18.364  24.086   7.116 -0.2686 -0.0698  0.0623
  248DTPC   C2A 2367  18.315  24.082   6.695  0.0480  0.2956  0.3247
  248DTPC   C1B 2368  18.561  23.399   7.130  0.2900  0.0270 -0.0139
  248DTPC   C2B 2369  18.448  23.260   6.702 -0.1011  0.2078  0.1587
  249DTPC   NC3 2370  29.996  11.033   8.961 -0.1209  0.0803 -0.1947
  249DTPC   PO4 2371  30.059  10.667   8.756  0.3515  0.1453 -0.2883
  249DTPC   GL1 2372  29.720  10.556   8.454 -0.0331  0.1200  0.2097
  249DTPC   GL2 2373  29.390  10.567   8.491  0.1999 -0.1950  0.1740
  249DTPC   C1A 2374  29.576  10.374   8.031  0.3022  0.1059  0.0573
  249DTPC   C2A 2375  29.622  10.057   7.748  0.1183  0.0600 -0.1598
  249DTPC   C1B 2376  29.112  10.341   8.323 -0.0406  0.0588  0.1676
  249DTPC   C2B 2377  28.750  10.074   8.164  0.0356 -0.0853  0.1011
  250CHOL   ROH 2378  21.409  17.493   7.978 -0.0181  0.1155  0.0243
  250CHOL    R1 2379  21.455  17.372   7.726 -0.0645  0.1629 -0.0084
  250CHOL    R2 2380  21.296  17.422   7.506 -0.0266  0.3119 -0.0110
  250CHOL    R3 2381  21.533  17.485   7.389  0.0176  0.2234  0.0323
  250CHOL    R4 2382  21.342  17.474   7.167  0.1175  0.0541 -0.0329
  250CHOL    R5 2383  21.531  17.367   7.181  0.1076  0.0687  0.1237
  250CHOL    C1 2384  21.591  17.564   6.860  0.2428 -0.1792 -0.0050
  250CHOL    C2 2385  21.523  17.209   6.653  0.0757 -0.1827  0.1435
  251CHOL   ROH 2386  18.354  11.326   7.600 -0.0587  0.2383 -0.1774
  251CHOL    R1 2387  18.290  11.419   7.341  0.1454  0.4749 -0.1468
  251CHOL    R2 2388  18.464  11.572   7.190  0.5724  0.0017 -0.1592
  251CHOL    R3 2389  18.424  11.377   7.005 -0.0450  0.1330 -0.1852
  251CHOL    R4 2390  18.551  11.597   6.857  0.6881 -0.2362 -0.1489
  251CHOL    R5 2391  18.364  11.497   6.806  0.3498  0.3633 -0.1767
  251CHOL    C1 2392  18.564  11.429   6.488  0.1759 -0.2516 -0.1673
  251CHOL    C2 2393  18.553  11.232   6.151 -0.3310  0.0545 -0.3316
  252CHOL   ROH 2394  14.557  21.971   4.609  0.1147 -0.1462  0.0283
  252CHOL    R1 2395  14.450  22.084   4.846  0.0734  0.0051 -0.0613
  252CHOL    R2 2396  14.370  21.929   5.061 -0.0534  0.1369 -0.0164
  252CHOL    R3 2397  14.539  22.091   5.198 -0.0455  0.1433 -0.0321
  252CHOL    R4 2398  14.367  21.972   5.403  0.0560  0.0323 -0.0014
  252CHOL    R5 2399  14.404  22.184   5.373 -0.0123  0.0555  0.0456
  252CHOL    C1 2400  14.524  22.148   5.733  0.1272 -0.0227 -0.0075
  252CHOL    C2 2401  14.782  22.350   5.891 -0.0874  0.0814 -0.0605
  253DPSM   NC3 2402  15.568  20.931   8.835 -0.0391  0.1613 -0.1820
  253DPSM   PO4 2403  15.531  21.297   8.676 -0.1346  0.1764 -0.2381
  253DPSM   AM1 2404  15.452  21.214   8.229 -0.2425  0.0195 -0.1639
  253DPSM   AM2 2405  15.335  21.460   8.183 -0.0608 -0.0261  0.2880
  253DPSM   T1A 2406  15.385  20.940   7.902 -0.2365  0.2387  0.1048
  253DPSM   C2A 2407  15.188  20.638   7.724 -0.3194 -0.0947 -0.2827
  253DPSM   C3A 2408  14.764  20.627   7.591 -0.2214  0.0018  0.0662
  253DPSM   C1B 2409  15.464  21.391   7.772 -0.0939  0.1814  0.1807
  253DPSM   C2B 2410  15.473  21.537   7.330 -0.2152  0.1035 -0.3252
  253DPSM   C3B 2411  15.544  21.457   7.028 -0.0251 -0.1484  0.0131
  253DPSM   C4B 2412  15.499  21.562   6.732 -0.0763  0.0577 -0.2069
  254DVPC   NC3 2413   7.367   5.343   6.923  0.2997 -0.0483 -0.0277
  254DVPC   PO4 2414   7.397   5.445   6.469  0.0910 -0.3935  0.0817
  254DVPC   GL1 2415   7.561   5.725   6.141  0.0424 -0.0788 -0.2362
  254DVPC   GL2 2416   7.407   5.980   6.294  0.0092  0.1962  0.2022
  254DVPC   C1A 2417   7.448   5.662   5.682  0.1412  0.0348  0.3772
  254DVPC   C2A 2418   7.323   5.620   5.249 -0.1463 -0.0554 -0.0365
  254DVPC   D3A 2419   7.308   5.432   4.836  0.0927 -0.1814  0.0545
  254DVPC   C4A 2420   7.727   5.307   4.613  0.1435  0.1516 -0.0081
  254DVPC   C1B 2421   7.350   6.181   5.877  0.1720 -0.2869 -0.0264
  254DVPC   C2B 2422   7.226   6.083   5.488  0.0048  0.1300 -0.2785
  254DVPC   D3B 2423   7.151   6.144   5.180 -0.1872 -0.1019  0.0192
  254DVPC   C4B 2424   7.456   5.987   4.905 -0.0290 -0.3308 -0.0096
  255PGPC   NC3 2425  30.110  12.521   9.250 -0.0459  0.1948  0.1961
  255PGPC   PO4 2426  29.986  12.475   8.714  0.0148 -0.1777  0.0218
  255PGPC   GL1 2427  29.861  12.119   8.472 -0.0191  0.2366  0.1654
  255PGPC   GL2 2428  29.675  12.334   8.267  0.0730  0.2786 -0.1535
  255PGPC   C1A 2429  29.863  11.845   8.091 -0.0770 -0.1570  0.0595
  255PGPC   C2A 2430  29.729  11.678   7.715  0.0984  0.4270  0.2430
  255PGPC   D3A 2431  29.783  11.584   7.361  0.1088  0.2151 -0.3247
  255PGPC   C4A 2432  29.579  11.189   7.229  0.1063 -0.0188 -0.0238
  255PGPC   C5A 2433  29.363  10.754   7.150  0.2364 -0.0429 -0.1581
  255PGPC   C1B 2434  29.541  12.303   7.887  0.1456 -0.2932  0.3327
  255PGPC   C2B 2435  29.458  12.234   7.505 -0.0462 -0.2317  0.0872
  255PGPC   C3B 2436  29.297  12.406   7.250 -0.0271  0.1386 -0.2009
  255PGPC   C4B 2437  28.936  12.523   6.987  0.3629 -0.0779  0.2627
  256DTPC   NC3 2438   7.988  22.733   7.902 -0.1155  0.1037  0.0053
  256DTPC   PO4 2439   8.351  22.791   7.575  0.0649  0.1712  0.1039
  256DTPC   GL1 2440   8.318  22.955   7.198 -0.0846 -0.0887  0.1190
  256DTPC   GL2 2441   8.023  23.120   7.071 -0.1181  0.2538 -0.0150
  256DTPC   C1A 2442   8.380  22.939   6.727 -0.1160 -0.0771 -0.0696
  256DTPC   C2A 2443   8.232  23.087   6.318 -0.3402  0.1719  0.0252
  256DTPC   C1B 2444   7.813  23.194   6.741  0.0972  0.2327  0.1558
  256DTPC   C2B 2445   7.689  23.226   6.255 -0.0916  0.1011 -0.0417
  257DVPE   NH3 2446  21.111  18.632   8.059  0.1117 -0.0533  0.2749
  257DVPE   PO4 2447  21.485  18.822   8.154  0.1652 -0.2492 -0.0094
  257DVPE   GL1 2448  21.746  18.936   7.807 -0.1063 -0.3231 -0.0478
  257DVPE   GL2 2449  21.889  18.671   7.585  0.0243  0.0652  0.2785
  257DVPE   C1A 2450  21.634  19.279   7.524  0.2763 -0.0887  0.1218
  257DVPE   C2A 2451  21.635  19.444   7.138  0.2216 -0.0154  0.0848
  257DVPE   D3A 2452  21.723  19.359   6.703  0.2524 -0.1509 -0.0079
  257DVPE   C4A 2453  21.888  18.930   6.401 -0.0282  0.1521 -0.1866
  257DVPE   C1B 2454  22.031  18.483   7.181  0.0601  0.0628  0.0886
  257DVPE   C2B 2455  22.136  18.487   6.741  0.1458  0.1183  0.2319
  257DVPE   D3B 2456  22.101  18.479   6.269  0.0191 -0.1414  0.1504
  257DVPE   C4B 2457  22.267  18.207   6.055 -0.0707  0.3106  0.3870
  258PVSM   NC3 2458  28.912  16.353   8.374  0.2587  0.0250  0.4543
  258PVSM   PO4 2459  29.368  16.531   8.302  0.1427 -0.2777  0.2413
  258PVSM   AM1 2460  29.212  16.229   7.933  0.1474 -0.2753  0.0547
  258PVSM   AM2 2461  29.059  16.483   7.767 -0.2332  0.1203  0.0192
  258PVSM   T1A 2462  29.169  16.018   7.543 -0.0959 -0.3553  0.0712
  258PVSM   C2A 2463  29.334  15.937   7.124  0.2431  0.0599  0.0272
  258PVSM   C3A 2464  29.752  15.909   6.923  0.3452 -0.3837 -0.0512
  258PVSM   C1B 2465  28.868  16.347   7.401  0.0658  0.0568  0.1721
  258PVSM   C2B 2466  28.877  16.092   7.030  0.0047  0.3725  0.3302
  258PVSM   D3B 2467  28.943  16.026   6.580 -0.0207  0.2272 -0.0224
  258PVSM   C4B 2468  29.377  15.960   6.579  0.0876  0.2915  0.0295
  259CHOL   ROH 2469   5.850  13.264   4.030 -0.0491  0.1753  0.0993
  259CHOL    R1 2470   5.991  13.228   4.273 -0.0815  0.0707  0.1014
  259CHOL    R2 2471   5.864  13.163   4.509 -0.0868 -0.2552  0.0064
  259CHOL    R3 2472   6.043  12.958   4.511  0.0900 -0.1077 -0.1320
  259CHOL    R4 2473   6.000  13.023   4.794 -0.2893 -0.5990 -0.0587
  259CHOL    R5 2474   6.192  13.011   4.691 -0.1552 -0.2615  0.1293
  259CHOL    C1 2475   6.247  12.749   4.962 -0.2412 -0.6607 -0.2265
  259CHOL    C2 2476   6.153  12.566   5.201  0.0308  0.0496 -0.0726
  260DVPC   NC3 2477  10.542  16.543   8.000 -0.2648  0.2809  0.0744
  260DVPC   PO4 2478  10.837  16.914   7.968  0.0588 -0.1281 -0.1507
  260DVPC   GL1 2479  10.608  16.859   7.531  0.2735 -0.1082 -0.0558
  260DVPC   GL2 2480  10.756  16.577   7.429  0.1630  0.1380  0.1595
  260DVPC   C1A 2481  10.436  17.020   7.282 -0.1264  0.1031 -0.2714
  260DVPC   C2A 2482  10.421  17.073   6.976  0.2847  0.0818  0.1125
  260DVPC   D3A 2483  10.384  17.100   6.525  0.1914  0.1190 -0.1995
  260DVPC   C4A 2484   9.958  17.029   6.298  0.2014  0.2804 -0.0802
  260DVPC   C1B 2485  10.721  16.669   7.012  0.2974 -0.0573  0.1305
  260DVPC   C2B 2486  10.722  16.760   6.668  0.2643 -0.2482 -0.2819
  260DVPC   D3B 2487  10.715  16.805   6.271  0.1745  0.0178 -0.1596
  260DVPC   C4B 2488  10.592  16.466   5.911  0.0099  0.0203 -0.1460
  261CHOL   ROH 2489   2.987  11.093   4.297 -0.0691 -0.3752 -0.1048
  261CHOL    R1 2490   3.114  10.985   4.526 -0.0523 -0.1584 -0.0095
  261CHOL    R2 2491   3.336  11.102   4.642 -0.1356  0.0351 -0.0464
  261CHOL    R3 2492   3.182  11.093   4.867 -0.1691  0.1016 -0.0656
  261CHOL    R4 2493   3.458  11.087   4.966 -0.1820  0.0963 -0.0253
  261CHOL    R5 2494   3.300  10.945   5.014 -0.2040  0.1222 -0.0151
  261CHOL    C1 2495   3.384  11.071   5.364 -0.2405  0.1943 -0.0310
  261CHOL    C2 2496   3.606  11.106   5.684 -0.0571 -0.0315  0.0774
  262CHOL   ROH 2497  16.721  21.034   4.440 -0.0475  0.1396  0.0087
  262CHOL    R1 2498  16.772  20.940   4.703 -0.1498  0.0891  0.0097
  262CHOL    R2 2499  17.006  20.999   4.839 -0.0541 -0.2270 -0.0253
  262CHOL    R3 2500  16.833  21.088   5.029  0.0960  0.0298 -0.0047
  262CHOL    R4 2501  17.057  20.974   5.180  0.0779 -0.0834 -0.0329
  262CHOL    R5 2502  16.846  20.925   5.203  0.0337  0.1060  0.0821
  262CHOL    C1 2503  16.925  21.045   5.557  0.2954  0.2416 -0.0179
  262CHOL    C2 2504  16.991  20.770   5.779  0.3176 -0.4324  0.0134
  263DVPC   NC3 2505  21.147  22.926   8.497  0.1629 -0.0513 -0.0651
  263DVPC   PO4 2506  20.852  22.921   8.079 -0.1399  0.0821  0.0025
  263DVPC   GL1 2507  20.723  22.749   7.689 -0.0969  0.1708 -0.1369
  263DVPC   GL2 2508  20.415  22.552   7.695 -0.0002  0.0543 -0.2029
  263DVPC   C1A 2509  20.507  22.791   7.335 -0.1925 -0.0877  0.0642
  263DVPC   C2A 2510  20.557  22.877   6.940  0.0350  0.1757  0.0183
  263DVPC   D3A 2511  20.557  22.921   6.451 -0.1580 -0.0845  0.0530
  263DVPC   C4A 2512  20.249  22.911   6.071 -0.0677  0.1698 -0.1078
  263DVPC   C1B 2513  20.073  22.389   7.482  0.0821  0.1116  0.0655
  263DVPC   C2B 2514  19.801  22.369   7.137  0.0479 -0.0885 -0.3562
  263DVPC   D3B 2515  19.800  22.417   6.763 -0.0051  0.0646  0.1036
  263DVPC   C4B 2516  19.715  22.156   6.311 -0.2447 -0.1257 -0.1406
  264CHOL   ROH 2517  11.181  28.313   6.782 -0.2826  0.0918 -0.0377
  264CHOL    R1 2518  11.162  28.179   6.533 -0.3127 -0.0384  0.0345
  264CHOL    R2 2519  10.920  28.091   6.430 -0.3671  0.1774 -0.0287
  264CHOL    R3 2520  10.997  28.237   6.214 -0.0875 -0.0386 -0.0832
  264CHOL    R4 2521  10.850  28.012   6.101 -0.3315  0.0915 -0.0169
  264CHOL    R5 2522  11.050  28.075   6.047 -0.2268 -0.1991  0.0272
  264CHOL    C1 2523  10.880  28.104   5.707 -0.0483 -0.1615 -0.0612
  264CHOL    C2 2524  10.954  28.157   5.419  0.1797  0.0233  0.0245
  265CHOL   ROH 2525   7.477  17.871   6.883 -0.0468 -0.2569  0.0285
  265CHOL    R1 2526   7.441  17.735   6.638 -0.1477 -0.1879  0.0049
  265CHOL    R2 2527   7.225  17.783   6.472 -0.0766  0.0510 -0.0198
  265CHOL    R3 2528   7.419  17.826   6.286 -0.0062 -0.1178  0.0130
  265CHOL    R4 2529   7.194  17.712   6.135 -0.1386  0.2085 -0.0483
  265CHOL    R5 2530   7.400  17.639   6.137 -0.2236 -0.0449 -0.0559
  265CHOL    C1 2531   7.359  17.711   5.764 -0.1087  0.1418 -0.0342
  265CHOL    C2 2532   7.387  17.747   5.467 -0.2664  0.0395  0.1711
  266DBSM   NC3 2533  12.824  20.199   8.154 -0.4247 -0.0344  0.0858
  266DBSM   PO4 2534  12.561  20.506   7.942 -0.0900 -0.3681  0.0352
  266DBSM   AM1 2535  12.364  20.528   7.629  0.1528  0.1315 -0.0836
  266DBSM   AM2 2536  12.444  20.883   7.538  0.2285 -0.1552 -0.0904
  266DBSM   T1A 2537  12.283  20.510   7.156 -0.1342 -0.3214 -0.0146
  266DBSM   C2A 2538  12.327  20.383   6.685  0.0213  0.1823  0.4315
  266DBSM   C3A 2539  12.343  20.367   6.234  0.2177  0.3705 -0.3183
  266DBSM   C4A 2540  12.119  20.232   5.875  0.3408  0.0632 -0.0039
  266DBSM   C1B 2541  12.881  20.832   7.448  0.0744 -0.0994  0.0958
  266DBSM   C2B 2542  13.070  20.768   7.063  0.3716 -0.2012 -0.0607
  266DBSM   C3B 2543  13.211  20.789   6.598  0.0834 -0.0911  0.1110
  266DBSM   C4B 2544  13.211  20.682   6.153 -0.2505 -0.2493  0.0960
  266DBSM   C5B 2545  13.224  20.389   5.846 -0.4647  0.3442 -0.1902
  267PGSM   NC3 2546   2.425  26.708   8.589 -0.1465  0.1986  0.1454
  267PGSM   PO4 2547   2.057  26.610   8.473  0.0178 -0.1401 -0.1278
  267PGSM   AM1 2548   2.102  26.486   8.063  0.0429  0.1406 -0.2137
  267PGSM   AM2 2549   2.364  26.161   7.998  0.1350 -0.3296  0.0808
  267PGSM   T1A 2550   1.897  26.470   7.749 -0.2025  0.1628 -0.1838
  267PGSM   C2A 2551   1.529  26.486   7.516 -0.0260  0.2708  0.1375
  267PGSM   C3A 2552   1.113  26.455   7.434 -0.1706 -0.2706 -0.1990
  267PGSM   C1B 2553   2.387  26.255   7.620  0.0906  0.1563  0.0612
  267PGSM   C2B 2554   2.544  26.322   7.203  0.0955  0.1028  0.2207
  267PGSM   D3B 2555   2.468  26.331   6.845  0.1774  0.1274 -0.0315
  267PGSM   C4B 2556   2.645  26.045   6.593  0.0278 -0.1972 -0.0375
  267PGSM   C5B 2557   3.009  25.909   6.429  0.3415  0.0790  0.2529
  268DPSM   NC3 2558   8.964   3.715   7.198  0.0402 -0.1853 -0.0852
  268DPSM   PO4 2559   8.882   3.708   6.769 -0.0778  0.3094  0.1623
  268DPSM   AM1 2560   8.531   3.577   6.536  0.0048  0.0827 -0.0688
  268DPSM   AM2 2561   8.357   3.230   6.456  0.1691  0.0614 -0.0861
  268DPSM   T1A 2562   8.409   3.680   6.058  0.2983 -0.1120  0.0458
  268DPSM   C2A 2563   8.222   3.537   5.632 -0.0135 -0.0569 -0.0285
  268DPSM   C3A 2564   8.047   3.575   5.269  0.2308 -0.0572  0.1311
  268DPSM   C1B 2565   8.193   3.171   5.995  0.1671 -0.0087  0.0659
  268DPSM   C2B 2566   8.008   3.057   5.561 -0.1640  0.0470  0.1076
  268DPSM   C3B 2567   8.141   3.039   5.161 -0.0098  0.2643  0.0020
  268DPSM   C4B 2568   8.408   3.249   4.854 -0.1511  0.0221  0.0139
  269CHOL   ROH 2569  22.600  11.155   8.573  0.1219  0.0107 -0.0356
  269CHOL    R1 2570  22.549  11.068   8.308  0.0217  0.0043 -0.0143
  269CHOL    R2 2571  22.292  11.038   8.208 -0.0147  0.0815  0.0572
  269CHOL    R3 2572  22.385  11.202   8.013 -0.0119  0.0327  0.0170
  269CHOL    R4 2573  22.160  11.063   7.890 -0.1806  0.1970  0.1334
  269CHOL    R5 2574  22.362  11.075   7.811 -0.2147  0.0630  0.0188
  269CHOL    C1 2575  22.170  11.231   7.521 -0.2745  0.2185  0.1401
  269CHOL    C2 2576  22.201  11.173   7.137 -0.3063 -0.3215 -0.1519
  270POPE   NH3 2577  16.959  24.622   7.923  0.0151  0.0187  0.1883
  270POPE   PO4 2578  17.360  24.658   7.916 -0.0444  0.0877  0.0063
  270POPE   GL1 2579  17.321  24.623   7.538  0.2603 -0.0954 -0.0661
  270POPE   GL2 2580  17.431  24.392   7.487 -0.0119  0.2450 -0.3645
  270POPE   C1A 2581  17.157  24.778   7.226  0.1865  0.2154  0.0270
  270POPE   D2A 2582  16.951  25.079   7.244 -0.2247 -0.1526  0.0401
  270POPE   C3A 2583  16.866  25.207   6.829  0.0294  0.2739  0.0131
  270POPE   C4A 2584  16.987  25.010   6.412  0.1670  0.0235 -0.1367
  270POPE   C1B 2585  17.533  24.497   7.029  0.0487 -0.0392  0.0118
  270POPE   C2B 2586  17.282  24.521   6.802  0.3571  0.1368 -0.2100
  270POPE   C3B 2587  17.084  24.402   6.412  0.0595 -0.0608  0.1064
  270POPE   C4B 2588  16.842  24.301   6.136  0.0275 -0.0195 -0.1724
  271CHOL   ROH 2589  14.962   8.281   3.619 -0.0383  0.0790  0.0289
  271CHOL    R1 2590  14.908   8.312   3.895 -0.1236 -0.0434  0.0271
  271CHOL    R2 2591  14.684   8.204   4.017 -0.0420 -0.2977 -0.0420
  271CHOL    R3 2592  14.868   8.094   4.184  0.0378 -0.1576 -0.0358
  271CHOL    R4 2593  14.612   8.061   4.323  0.0725 -0.2504  0.0076
  271CHOL    R5 2594  14.792   8.153   4.403  0.0368 -0.1354 -0.0421
  271CHOL    C1 2595  14.743   7.873   4.658  0.2140 -0.0913  0.0423
  271CHOL    C2 2596  14.900   7.830   4.990  0.0278 -0.1382 -0.1821
  272CHOL   ROH 2597  10.500   5.537   2.910  0.2116  0.1940 -0.0212
  272CHOL    R1 2598  10.574   5.655   3.156  0.1292  0.0729  0.0630
  272CHOL    R2 2599  10.458   5.887   3.251  0.1218  0.0453  0.1229
  272CHOL    R3 2600  10.410   5.735   3.471  0.0145 -0.0488  0.0352
  272CHOL    R4 2601  10.423   6.010   3.572  0.0519 -0.0984  0.1707
  272CHOL    R5 2602  10.538   5.839   3.644 -0.0133 -0.1626  0.1255
  272CHOL    C1 2603  10.358   5.938   3.966 -0.0896 -0.2704  0.1162
  272CHOL    C2 2604  10.069   6.107   4.261 -0.1397  0.1558 -0.1140
  273PNCE   AM1 2605  20.610  24.818   7.337 -0.2800 -0.3424 -0.1314
  273PNCE   AM2 2606  20.608  24.519   7.475  0.0315  0.0509  0.0211
  273PNCE   T1A 2607  20.638  24.732   6.948 -0.1748 -0.1994  0.1898
  273PNCE   C2A 2608  20.591  24.727   6.433 -0.1649  0.2812  0.0247
  273PNCE   C3A 2609  20.423  24.636   6.046 -0.1280  0.0817 -0.1109
  273PNCE   C1B 2610  20.241  24.406   7.086  0.1603  0.3513  0.2472
  273PNCE   C2B 2611  20.253  24.428   6.658  0.1777 -0.0941  0.0714
  273PNCE   C3B 2612  20.048  24.388   6.315 -0.0717 -0.0038  0.0531
  273PNCE   D4B 2613  19.889  24.347   5.957  0.0662  0.1067 -0.5671
  273PNCE   C5B 2614  19.588  23.938   5.896  0.1706 -0.0218  0.0691
  273PNCE   C6B 2615  19.362  23.563   5.965 -0.2348 -0.1355  0.0006
  274CHOL   ROH 2616  28.651  13.272   5.204  0.3495 -0.2391 -0.0469
  274CHOL    R1 2617  28.560  13.272   5.472  0.1959 -0.2271 -0.0993
  274CHOL    R2 2618  28.629  13.075   5.653  0.2209 -0.1328 -0.0103
  274CHOL    R3 2619  28.710  13.287   5.802 -0.0030 -0.0404 -0.0138
  274CHOL    R4 2620  28.675  13.071   5.996  0.3441 -0.1186 -0.0255
  274CHOL    R5 2621  28.586  13.269   6.006  0.0859 -0.2301  0.0281
  274CHOL    C1 2622  28.778  13.267   6.335  0.2055 -0.0236 -0.0376
  274CHOL    C2 2623  28.893  13.431   6.732  0.1812  0.0110  0.1247
  275CHOL   ROH 2624   2.153  21.819   7.653 -0.0030  0.1846  0.0041
  275CHOL    R1 2625   2.247  21.836   7.387 -0.0402  0.1087 -0.0145
  275CHOL    R2 2626   2.174  21.656   7.191 -0.0748  0.0572  0.0438
  275CHOL    R3 2627   2.100  21.880   7.057 -0.0862  0.0239 -0.0052
  275CHOL    R4 2628   2.137  21.677   6.848 -0.0459 -0.0083  0.0366
  275CHOL    R5 2629   2.230  21.874   6.855 -0.0683  0.0016  0.0083
  275CHOL    C1 2630   2.046  21.900   6.522 -0.0397 -0.0777 -0.0135
  275CHOL    C2 2631   2.070  22.037   6.271 -0.1958 -0.1125  0.2369
  276DPSM   NC3 2632  11.142   9.072   7.012  0.0749 -0.0988  0.0242
  276DPSM   PO4 2633  11.131   8.838   6.646  0.0605 -0.1336  0.0251
  276DPSM   AM1 2634  11.080   8.953   6.250  0.0474  0.0480 -0.1210
  276DPSM   AM2 2635  10.738   9.105   6.237  0.1773 -0.0764  0.2145
  276DPSM   T1A 2636  11.395   8.933   5.970 -0.0230 -0.3318  0.0239
  276DPSM   C2A 2637  11.593   8.992   5.597 -0.1658  0.0935  0.4768
  276DPSM   C3A 2638  11.416   8.923   5.231 -0.0910  0.3494  0.4742
  276DPSM   C1B 2639  10.998   9.106   5.777 -0.1054 -0.3411 -0.3254
  276DPSM   C2B 2640  11.116   9.238   5.428 -0.0253  0.3052  0.1353
  276DPSM   C3B 2641  11.166   9.413   5.076  0.0416 -0.2096 -0.2309
  276DPSM   C4B 2642  11.059   9.793   4.743  0.1350 -0.1159 -0.4215
  277DVPC   NC3 2643  11.974   8.238   7.037 -0.2043  0.4876 -0.2239
  277DVPC   PO4 2644  11.880   8.347   6.664  0.3010  0.2739  0.0602
  277DVPC   GL1 2645  12.096   8.511   6.406  0.5441  0.0938  0.1752
  277DVPC   GL2 2646  12.279   8.761   6.340  0.0796 -0.0056 -0.2649
  277DVPC   C1A 2647  12.493   8.262   6.278 -0.0401  0.0969 -0.0422
  277DVPC   C2A 2648  12.610   8.201   5.955 -0.0799  0.2479  0.0607
  277DVPC   D3A 2649  12.794   8.212   5.526  0.1209  0.2071 -0.1484
  277DVPC   C4A 2650  12.833   8.551   5.244  0.0908  0.0613  0.1174
  277DVPC   C1B 2651  12.296   8.619   5.933  0.1804  0.3814 -0.0714
  277DVPC   C2B 2652  12.419   8.537   5.601 -0.0856 -0.0467  0.2663
  277DVPC   D3B 2653  12.286   8.602   5.207 -0.2439 -0.1402 -0.1209
  277DVPC   C4B 2654  12.446   8.315   4.926 -0.1423  0.1491 -0.2825
  278CHOL   ROH 2655   2.837  10.608   4.282  0.2472 -0.1381 -0.1517
  278CHOL    R1 2656   2.799  10.600   4.562  0.0412 -0.0613 -0.1762
  278CHOL    R2 2657   2.939  10.427   4.727 -0.1639 -0.0952 -0.0404
  278CHOL    R3 2658   3.004  10.656   4.858 -0.1445 -0.1023 -0.0369
  278CHOL    R4 2659   3.023  10.446   5.061  0.1373 -0.1620 -0.1091
  278CHOL    R5 2660   2.907  10.629   5.075  0.0636 -0.2129  0.0495
  278CHOL    C1 2661   3.133  10.672   5.380  0.3309 -0.2074 -0.1457
  278CHOL    C2 2662   3.104  10.925   5.731 -0.1789  0.0651  0.2549
  279CHOL   ROH 2663  24.191  26.343   3.428  0.0054 -0.1594 -0.1265
  279CHOL    R1 2664  24.045  26.253   3.654  0.0126 -0.1101 -0.1018
  279CHOL    R2 2665  23.983  25.987   3.695 -0.0249 -0.0979 -0.0634
  279CHOL    R3 2666  24.105  26.029   3.934  0.0055 -0.0857 -0.0814
  279CHOL    R4 2667  23.993  25.759   3.954 -0.2746  0.0405  0.0719
  279CHOL    R5 2668  23.961  25.923   4.093 -0.1126  0.1551 -0.0255
  279CHOL    C1 2669  24.114  25.665   4.330 -0.3913  0.1327  0.1337
  279CHOL    C2 2670  24.070  25.384   4.552  0.0578  0.2660 -0.2813
  280PGSM   NC3 2671   1.419  29.923   8.375  0.0690  0.1451 -0.1034
  280PGSM   PO4 2672   1.541  30.388   8.278 -0.0364 -0.0691  0.1044
  280PGSM   AM1 2673   1.655  29.955   7.940  0.4808  0.2684  0.2970
  280PGSM   AM2 2674   2.091  29.826   7.818 -0.1372  0.0874  0.2626
  280PGSM   T1A 2675   1.600  29.800   7.534  0.0168  0.0160  0.0023
  280PGSM   C2A 2676   1.481  29.721   7.151  0.0966 -0.1595  0.0026
  280PGSM   C3A 2677   1.544  29.657   6.681  0.0296 -0.0188  0.0834
  280PGSM   C1B 2678   2.100  29.687   7.420  0.1122  0.1733 -0.3830
  280PGSM   C2B 2679   2.204  29.639   7.114 -0.1080  0.0231 -0.1683
  280PGSM   D3B 2680   2.231  29.570   6.722  0.0650 -0.3006 -0.1240
  280PGSM   C4B 2681   2.488  29.756   6.531 -0.4351 -0.0109  0.4418
  280PGSM   C5B 2682   2.676  29.931   6.140 -0.2806 -0.2748 -0.0064
  281DPSM   NC3 2683  23.169  18.522   8.302  0.1877  0.0647 -0.0426
  281DPSM   PO4 2684  22.877  18.785   8.446  0.0176  0.0233  0.2759
  281DPSM   AM1 2685  22.877  18.812   7.965 -0.2990 -0.0446  0.0172
  281DPSM   AM2 2686  23.093  18.773   7.878 -0.1502 -0.3715  0.0415
  281DPSM   T1A 2687  22.802  19.175   7.685  0.0786  0.0307 -0.2158
  281DPSM   C2A 2688  22.782  19.283   7.333 -0.1931  0.4121  0.2186
  281DPSM   C3A 2689  22.721  19.153   6.934 -0.2151  0.1288  0.1385
  281DPSM   C1B 2690  23.126  18.669   7.481  0.0273  0.0157  0.0389
  281DPSM   C2B 2691  23.109  18.509   6.982 -0.1248  0.1086 -0.1200
  281DPSM   C3B 2692  23.225  18.385   6.642 -0.0851  0.0737 -0.1354
  281DPSM   C4B 2693  23.619  18.161   6.528 -0.0521  0.0372 -0.0563
  282CHOL   ROH 2694  17.735  17.109   4.979  0.1629  0.1887 -0.1291
  282CHOL    R1 2695  17.652  17.193   5.236  0.1565  0.3228 -0.1743
  282CHOL    R2 2696  17.706  17.048   5.465 -0.0811  0.3041 -0.1277
  282CHOL    R3 2697  17.814  17.283   5.550  0.1380  0.2076 -0.1311
  282CHOL    R4 2698  17.717  17.152   5.795 -0.1486  0.3766 -0.1482
  282CHOL    R5 2699  17.669  17.354   5.727  0.1157  0.4178 -0.2301
  282CHOL    C1 2700  17.824  17.434   6.066  0.0175  0.3287 -0.1635
  282CHOL    C2 2701  17.898  17.708   6.357  0.2045  0.1964 -0.2646
  283CHOL   ROH 2702  10.192  15.986   7.636  0.0961  0.2584 -0.0343
  283CHOL    R1 2703  10.211  15.970   7.354  0.0219  0.1962 -0.0359
  283CHOL    R2 2704  10.005  15.873   7.196  0.0611 -0.0412  0.0556
  283CHOL    R3 2705  10.033  16.111   7.069 -0.2015 -0.0488 -0.0212
  283CHOL    R4 2706   9.999  15.915   6.854  0.2861 -0.2007  0.0295
  283CHOL    R5 2707  10.161  16.059   6.873  0.0489  0.0630  0.1091
  283CHOL    C1 2708  10.021  16.163   6.534  0.1704 -0.3007 -0.0579
  283CHOL    C2 2709   9.757  16.181   6.328 -0.4299  0.0277  0.2753
  284CHOL   ROH 2710  18.593   8.658   7.757 -0.1998  0.1497 -0.0323
  284CHOL    R1 2711  18.659   8.760   7.502 -0.1473  0.0384 -0.0628
  284CHOL    R2 2712  18.919   8.779   7.412 -0.1238  0.1039  0.0291
  284CHOL    R3 2713  18.823   8.635   7.202  0.0234 -0.0524  0.0656
  284CHOL    R4 2714  19.042   8.794   7.089  0.1189 -0.1427  0.1055
  284CHOL    R5 2715  18.837   8.785   7.016  0.1672 -0.1885 -0.0398
  284CHOL    C1 2716  19.024   8.668   6.704  0.3984 -0.4332  0.1843
  284CHOL    C2 2717  19.012   8.612   6.256  0.1406 -0.1817 -0.0343
  285CHOL   ROH 2718  14.879  12.123   7.594  0.0865  0.0784  0.0787
  285CHOL    R1 2719  14.998  12.190   7.346  0.2929  0.0580  0.1700
  285CHOL    R2 2720  15.251  12.106   7.274  0.1454 -0.4059  0.1681
  285CHOL    R3 2721  15.122  12.011   7.055 -0.0015  0.0525  0.0431
  285CHOL    R4 2722  15.370  12.127   6.950  0.2857 -0.3644  0.2213
  285CHOL    R5 2723  15.168  12.172   6.884  0.3870  0.1204  0.1971
  285CHOL    C1 2724  15.318  12.049   6.556  0.2296  0.0902  0.1348
  285CHOL    C2 2725  15.425  11.733   6.340  0.0186 -0.2424  0.3123
  286CHOL   ROH 2726  26.832   9.570   5.355 -0.0913  0.3239  0.2202
  286CHOL    R1 2727  26.982   9.451   5.564 -0.0717  0.1440  0.1050
  286CHOL    R2 2728  27.105   9.599   5.762  0.0484 -0.0195  0.1515
  286CHOL    R3 2729  26.964   9.436   5.927  0.0386 -0.0597  0.1040
  286CHOL    R4 2730  27.149   9.579   6.104  0.0953 -0.1640  0.1378
  286CHOL    R5 2731  27.124   9.363   6.089  0.0506 -0.1565  0.0525
  286CHOL    C1 2732  27.042   9.414   6.458  0.1135 -0.2860  0.0852
  286CHOL    C2 2733  26.847   9.286   6.765 -0.0837 -0.2342  0.1764
  287DVPC   NC3 2734  10.581  20.439   7.870  0.1301  0.2903 -0.0596
  287DVPC   PO4 2735  10.294  20.295   8.042  0.0819  0.2097 -0.0474
  287DVPC   GL1 2736  10.407  20.012   7.627  0.4135  0.3582  0.1648
  287DVPC   GL2 2737  10.497  19.764   7.551  0.1232 -0.0918  0.0420
  287DVPC   C1A 2738  10.356  20.132   7.178 -0.2578 -0.0495 -0.0146
  287DVPC   C2A 2739  10.199  20.109   6.742  0.1124  0.0623  0.2287
  287DVPC   D3A 2740  10.380  19.851   6.400 -0.0992 -0.0887 -0.0712
  287DVPC   C4A 2741  10.210  19.467   6.356 -0.0812 -0.2239 -0.0256
  287DVPC   C1B 2742  10.835  19.746   7.236 -0.3721  0.4243 -0.1309
  287DVPC   C2B 2743  10.999  19.585   6.902 -0.0920  0.0050 -0.1206
  287DVPC   D3B 2744  11.277  19.506   6.580  0.0834 -0.0951 -0.0847
  287DVPC   C4B 2745  11.277  19.728   6.111  0.0431  0.2541  0.1538
  288CHOL   ROH 2746  21.657  10.946   5.328  0.1393 -0.0142 -0.0086
  288CHOL    R1 2747  21.559  11.006   5.587  0.0978 -0.0865 -0.0072
  288CHOL    R2 2748  21.587  10.833   5.800  0.0769 -0.1392 -0.0474
  288CHOL    R3 2749  21.700  11.050   5.919  0.0463 -0.1630  0.0255
  288CHOL    R4 2750  21.580  10.899   6.140 -0.3624 -0.0054 -0.0769
  288CHOL    R5 2751  21.547  11.109   6.093 -0.1682 -0.0000 -0.2102
  288CHOL    C1 2752  21.682  11.141   6.448 -0.6472  0.0504 -0.0258
  288CHOL    C2 2753  21.945  11.405   6.645  0.3267 -0.0666 -0.3611
  289CHOL   ROH 2754  18.711  25.037   7.245 -0.0370 -0.2891  0.1270
  289CHOL    R1 2755  18.757  25.104   6.973  0.1745 -0.2440  0.1721
  289CHOL    R2 2756  18.856  24.922   6.790 -0.0106 -0.3169  0.1444
  289CHOL    R3 2757  18.634  24.992   6.650  0.1452  0.0628  0.0732
  289CHOL    R4 2758  18.847  24.987   6.450  0.1728 -0.5141  0.0995
  289CHOL    R5 2759  18.711  25.151   6.489  0.5065 -0.1949 -0.0230
  289CHOL    C1 2760  18.633  25.089   6.122  0.4259 -0.2725  0.0066
  289CHOL    C2 2761  18.738  25.232   5.864 -0.1597  0.1565 -0.1390
  290CHOL   ROH 2762  15.362   8.398   7.466 -0.1895  0.0825 -0.1311
  290CHOL    R1 2763  15.252   8.524   7.238 -0.0885  0.0360 -0.2066
  290CHOL    R2 2764  15.313   8.785   7.168 -0.1883  0.0779 -0.1355
  290CHOL    R3 2765  15.378   8.671   6.930  0.0644  0.1375 -0.0979
  290CHOL    R4 2766  15.369   8.959   6.875 -0.1516  0.1374 -0.0932
  290CHOL    R5 2767  15.262   8.803   6.767  0.0509  0.0427 -0.1683
  290CHOL    C1 2768  15.463   8.954   6.480  0.1070  0.2280 -0.0334
  290CHOL    C2 2769  15.308   8.946   6.109  0.1932  0.0136  0.2220
  291CHOL   ROH 2770  24.445  15.721   8.120 -0.0506 -0.0956 -0.0214
  291CHOL    R1 2771  24.514  15.752   7.847 -0.0192 -0.0896 -0.0124
  291CHOL    R2 2772  24.593  15.539   7.688 -0.0358 -0.0895 -0.0153
  291CHOL    R3 2773  24.392  15.626   7.528 -0.0049 -0.0512 -0.0342
  291CHOL    R4 2774  24.547  15.443   7.360 -0.0144 -0.0828 -0.0205
  291CHOL    R5 2775  24.493  15.649   7.312  0.0263 -0.0686 -0.0247
  291CHOL    C1 2776  24.331  15.469   7.017  0.0272 -0.0430 -0.0414
  291CHOL    C2 2777  24.591  15.375   6.819  0.2041  0.0192  0.0261
  292CHOL   ROH 2778  13.388  15.494   7.799  0.2556  0.2140  0.2325
  292CHOL    R1 2779  13.415  15.679   7.587 -0.0540  0.1511  0.1343
  292CHOL    R2 2780  13.638  15.688   7.423 -0.0321  0.4795  0.1726
  292CHOL    R3 2781  13.453  15.663   7.225  0.0434  0.0192  0.1508
  292CHOL    R4 2782  13.683  15.789   7.096 -0.0544  0.0714  0.0375
  292CHOL    R5 2783  13.478  15.861   7.095 -0.1261 -0.1349 -0.1214
  292CHOL    C1 2784  13.536  15.824   6.720  0.0036 -0.5984 -0.0617
  292CHOL    C2 2785  13.548  16.096   6.398 -0.1704 -0.0690 -0.0262
  293DTPC   NC3 2786  15.899  13.454   8.634 -0.0162  0.0736 -0.2289
  293DTPC   PO4 2787  15.619  13.209   8.258 -0.1411 -0.1506 -0.1667
  293DTPC   GL1 2788  15.396  13.584   8.093  0.0830 -0.3818  0.1104
  293DTPC   GL2 2789  15.126  13.496   7.991  0.1287  0.2891 -0.0139
  293DTPC   C1A 2790  15.419  13.855   7.755 -0.3007 -0.0158 -0.1490
  293DTPC   C2A 2791  15.294  14.275   7.729 -0.3194  0.1912 -0.1668
  293DTPC   C1B 2792  14.982  13.477   7.642 -0.1331 -0.1458  0.1035
  293DTPC   C2B 2793  15.006  13.446   7.214 -0.1777 -0.1235 -0.0176
  294CHOL   ROH 2794  16.677  17.474   8.558  0.1819  0.1017 -0.0109
  294CHOL    R1 2795  16.694  17.382   8.291  0.0586  0.1500 -0.0361
  294CHOL    R2 2796  16.779  17.127   8.226  0.1700  0.2092 -0.1276
  294CHOL    R3 2797  16.543  17.117   8.092  0.0838  0.0864  0.0290
  294CHOL    R4 2798  16.717  16.930   7.949  0.0438  0.0808 -0.0099
  294CHOL    R5 2799  16.606  17.096   7.862 -0.0611  0.0134 -0.0046
  294CHOL    C1 2800  16.459  16.806   7.662 -0.1105 -0.1092  0.2058
  294CHOL    C2 2801  16.354  16.470   7.487 -0.0235 -0.1786  0.0574
  295CHOL   ROH 2802   7.692  19.891   4.201 -0.0435  0.0135 -0.0661
  295CHOL    R1 2803   7.660  20.022   4.450  0.1551  0.1493 -0.1109
  295CHOL    R2 2804   7.464  19.951   4.632  0.0807  0.4725 -0.0655
  295CHOL    R3 2805   7.675  19.930   4.802  0.0717  0.2598 -0.0761
  295CHOL    R4 2806   7.439  19.903   4.973  0.0447  0.3035 -0.0901
  295CHOL    R5 2807   7.604  20.044   5.000  0.1308  0.1996 -0.0143
  295CHOL    C1 2808   7.623  19.856   5.331  0.0154  0.0055 -0.1144
  295CHOL    C2 2809   7.518  19.939   5.669  0.3338 -0.2226 -0.0658
  296DVPC   NC3 2810   5.110   1.060   7.861 -0.3420 -0.1763 -0.1299
  296DVPC   PO4 2811   5.304   0.602   7.774  0.0542  0.0090 -0.0723
  296DVPC   GL1 2812   5.505   0.672   7.410  0.1797  0.0824  0.2190
  296DVPC   GL2 2813   5.226   0.539   7.260  0.2365  0.3173  0.0628
  296DVPC   C1A 2814   5.725   0.700   6.997  0.1490  0.1753  0.0522
  296DVPC   C2A 2815   5.600   0.563   6.583  0.0829 -0.0982  0.1504
  296DVPC   D3A 2816   5.533   0.681   6.136 -0.2369 -0.3060  0.2577
  296DVPC   C4A 2817   5.711   0.811   5.751  0.1003  0.0086  0.1045
  296DVPC   C1B 2818   5.173   0.508   6.833  0.0845  0.1203  0.0973
  296DVPC   C2B 2819   5.112   0.639   6.426  0.2507 -0.0196  0.0661
  296DVPC   D3B 2820   4.940   0.504   6.033 -0.0581 -0.3036  0.0142
  296DVPC   C4B 2821   5.223   0.209   5.896 -0.0239  0.2929 -0.0824
  297CHOL   ROH 2822  16.041  18.122   4.971 -0.1026  0.1098  0.0068
  297CHOL    R1 2823  16.039  18.278   5.207 -0.2093  0.0780  0.0298
  297CHOL    R2 2824  15.858  18.236   5.412 -0.1830 -0.0790  0.0348
  297CHOL    R3 2825  16.084  18.219   5.563 -0.1621  0.0535  0.0169
  297CHOL    R4 2826  15.884  18.334   5.743 -0.1310  0.1446 -0.0350
  297CHOL    R5 2827  16.081  18.416   5.699 -0.1576  0.1358 -0.1153
  297CHOL    C1 2828  16.111  18.375   6.077 -0.0810  0.3993 -0.0926
  297CHOL    C2 2829  16.031  18.382   6.565  0.1330  0.0859  0.0023
  298PVSM   NC3 2830  14.405   7.607   7.115 -0.1196 -0.1578  0.0355
  298PVSM   PO4 2831  14.588   7.279   7.379  0.0760  0.2875 -0.1571
  298PVSM   AM1 2832  14.612   7.184   6.999 -0.3034 -0.2607  0.0107
  298PVSM   AM2 2833  14.762   6.943   6.837 -0.0907  0.0672  0.1048
  298PVSM   T1A 2834  14.621   7.498   6.672 -0.0225  0.0878 -0.1434
  298PVSM   C2A 2835  14.716   7.585   6.298 -0.2333  0.0166  0.0372
  298PVSM   C3A 2836  14.828   7.749   5.917  0.0775  0.2048  0.1728
  298PVSM   C1B 2837  14.731   7.109   6.391  0.0308 -0.1408 -0.4208
  298PVSM   C2B 2838  14.747   7.174   5.973 -0.1643  0.3454 -0.0709
  298PVSM   D3B 2839  14.842   7.327   5.608  0.0476 -0.0342  0.1312
  298PVSM   C4B 2840  14.658   7.655   5.445 -0.0654  0.1458  0.1600
  299CHOL   ROH 2841  23.328  25.005   7.138 -0.0283 -0.1643  0.1966
  299CHOL    R1 2842  23.416  24.975   6.871  0.0932 -0.0371  0.2200
  299CHOL    R2 2843  23.317  24.780   6.702  0.2741 -0.0544  0.1234
  299CHOL    R3 2844  23.266  24.991   6.540  0.2072 -0.0365  0.1690
  299CHOL    R4 2845  23.345  24.776   6.358  0.1147 -0.0127  0.1100
  299CHOL    R5 2846  23.431  24.976   6.368  0.1242 -0.0205  0.0914
  299CHOL    C1 2847  23.314  24.973   6.005 -0.0411  0.0283  0.1450
  299CHOL    C2 2848  23.457  24.746   5.789  0.5039  0.2664 -0.1801
  300CHOL   ROH 2849  20.335  18.661   7.710 -0.0959  0.2086  0.1286
  300CHOL    R1 2850  20.419  18.778   7.466 -0.0520  0.0835  0.0834
  300CHOL    R2 2851  20.461  18.629   7.236 -0.1069 -0.0208  0.1404
  300CHOL    R3 2852  20.287  18.808   7.128 -0.0402  0.0034  0.0715
  300CHOL    R4 2853  20.444  18.711   6.901 -0.0778 -0.1411  0.1089
  300CHOL    R5 2854  20.414  18.919   6.958 -0.0001 -0.1083  0.0289
  300CHOL    C1 2855  20.272  18.926   6.604  0.0017 -0.1889  0.0258
  300CHOL    C2 2856  20.237  19.010   6.284  0.0283  0.1349  0.0160
  301DVPC   NC3 2857   5.464  14.509   7.945  0.1502 -0.1893 -0.0285
  301DVPC   PO4 2858   5.034  14.880   7.918  0.1542  0.0633 -0.0130
  301DVPC   GL1 2859   5.050  14.818   7.522 -0.0776  0.1177  0.4092
  301DVPC   GL2 2860   5.241  14.621   7.388  0.5280  0.3618  0.3637
  301DVPC   C1A 2861   5.088  14.964   7.068 -0.3465  0.0170 -0.2014
  301DVPC   C2A 2862   5.110  14.925   6.627  0.1955  0.0859 -0.3463
  301DVPC   D3A 2863   5.059  14.762   6.191 -0.2194 -0.3006  0.0168
  301DVPC   C4A 2864   5.508  14.591   6.083  0.2751 -0.2763  0.1444
  301DVPC   C1B 2865   5.417  14.440   7.021  0.3914 -0.0808 -0.0537
  301DVPC   C2B 2866   5.374  14.546   6.581 -0.4030 -0.0008 -0.1272
  301DVPC   D3B 2867   5.553  14.955   6.420 -0.1910 -0.1391  0.1491
  301DVPC   C4B 2868   5.406  15.172   6.118  0.3381  0.2304 -0.1040
  302DLPC   NC3 2869  17.536  19.135   8.603 -0.0684  0.2378 -0.0668
  302DLPC   PO4 2870  17.497  18.683   8.565 -0.0870  0.1275  0.4227
  302DLPC   GL1 2871  17.553  18.835   8.131 -0.1824  0.0516  0.0050
  302DLPC   GL2 2872  17.701  18.967   7.879 -0.1112  0.0169 -0.0145
  302DLPC   C1A 2873  17.180  19.023   7.938 -0.0100 -0.1099 -0.1388
  302DLPC   C2A 2874  17.024  19.198   7.572  0.1013  0.2901  0.0358
  302DLPC   C3A 2875  17.070  19.314   7.080  0.4045 -0.3108  0.1546
  302DLPC   C1B 2876  17.369  18.855   7.496  0.0372 -0.4823 -0.0584
  302DLPC   C2B 2877  17.285  18.880   7.161 -0.0059 -0.1951  0.1094
  302DLPC   C3B 2878  17.410  18.725   6.779 -0.0064 -0.1975 -0.1960
  303DGPC   NC3 2879   5.765  10.995   7.832  0.0679  0.1340  0.1575
  303DGPC   PO4 2880   5.648  10.838   7.487  0.0562 -0.1620 -0.1381
  303DGPC   GL1 2881   5.482  10.909   7.143 -0.1493  0.1253  0.2658
  303DGPC   GL2 2882   5.699  10.993   6.913 -0.0113 -0.1275 -0.3872
  303DGPC   C1A 2883   5.199  10.692   6.800  0.1584 -0.0251 -0.1708
  303DGPC   C2A 2884   5.107  10.768   6.405  0.1433  0.3061  0.1252
  303DGPC   D3A 2885   4.944  10.868   5.979  0.1894 -0.0331  0.0849
  303DGPC   C4A 2886   4.917  10.601   5.681  0.1505 -0.0695  0.0146
  303DGPC   C5A 2887   4.692  10.504   5.440 -0.0674  0.0616  0.3141
  303DGPC   C1B 2888   5.674  10.921   6.500 -0.0220 -0.4327 -0.0907
  303DGPC   C2B 2889   5.492  10.793   6.136  0.0351  0.1986  0.0420
  303DGPC   D3B 2890   5.366  11.130   5.825 -0.0839 -0.0017  0.2410
  303DGPC   C4B 2891   5.342  11.141   5.391 -0.0294  0.1906 -0.1181
  303DGPC   C5B 2892   5.187  11.446   5.086 -0.1394 -0.0536  0.2160
  304LPPC   NC3 2893  22.588  24.279   7.441 -0.0641 -0.1397 -0.2892
  304LPPC   PO4 2894  22.846  24.075   7.193  0.2044  0.4367 -0.0666
  304LPPC   GL1 2895  22.980  24.130   6.806  0.1432 -0.1625  0.1177
  304LPPC   GL2 2896  23.192  24.196   6.857  0.0856 -0.0817 -0.2205
  304LPPC   C1A 2897  22.929  24.060   6.382  0.1843 -0.1151 -0.1568
  304LPPC   C2A 2898  22.874  24.144   6.010 -0.1109  0.0009 -0.2908
  304LPPC   C3A 2899  23.074  23.982   5.741 -0.1387 -0.1585  0.2184
  304LPPC   C4A 2900  23.381  23.744   5.544 -0.2929 -0.0374 -0.2910
  304LPPC   C1B 2901  23.354  24.332   6.499  0.1448 -0.0404  0.1211
  304LPPC   C2B 2902  23.363  24.273   6.114  0.0645  0.1602 -0.0252
  304LPPC   C3B 2903  23.546  24.225   5.712  0.1292  0.3542  0.0557
  305PVSM   NC3 2904  16.208   2.566   6.681 -0.2092 -0.3193 -0.0246
  305PVSM   PO4 2905  16.282   2.299   6.886  0.0087  0.3933 -0.2953
  305PVSM   AM1 2906  16.300   2.061   6.605  0.0111  0.1098 -0.1009
  305PVSM   AM2 2907  16.112   2.155   6.431  0.2205 -0.2984  0.2199
  305PVSM   T1A 2908  16.444   1.682   6.454 -0.0955 -0.1269 -0.2729
  305PVSM   C2A 2909  16.639   1.460   6.207  0.0008 -0.0118 -0.0743
  305PVSM   C3A 2910  16.818   1.340   5.742 -0.0053  0.2846  0.0641
  305PVSM   C1B 2911  16.355   1.925   6.021  0.1473  0.0360 -0.2530
  305PVSM   C2B 2912  16.485   1.875   5.633  0.1782 -0.3785 -0.2889
  305PVSM   D3B 2913  16.543   1.693   5.243  0.0230 -0.0555 -0.1428
  305PVSM   C4B 2914  16.825   1.424   5.226  0.0874  0.0081  0.1495
  306DTPC   NC3 2915  28.207  22.634   8.087  0.0352 -0.1476  0.1057
  306DTPC   PO4 2916  28.516  22.242   8.084 -0.1487  0.0316  0.1523
  306DTPC   GL1 2917  28.466  22.397   7.658 -0.0896  0.2060 -0.3967
  306DTPC   GL2 2918  28.106  22.352   7.642 -0.1338  0.0579 -0.1878
  306DTPC   C1A 2919  28.495  22.238   7.225 -0.1405  0.1558 -0.0835
  306DTPC   C2A 2920  28.683  22.245   6.737  0.0680  0.0507 -0.0370
  306DTPC   C1B 2921  27.984  22.366   7.185  0.1984  0.0662  0.1365
  306DTPC   C2B 2922  27.846  22.407   6.761  0.1961 -0.0896  0.0036
  307DVPC   NC3 2923   7.550  16.614   8.694 -0.3875 -0.0493  0.1064
  307DVPC   PO4 2924   7.760  16.292   8.353 -0.0233  0.1011  0.0681
  307DVPC   GL1 2925   7.873  16.538   8.002  0.2466  0.0351 -0.0706
  307DVPC   GL2 2926   7.714  16.749   7.775 -0.1182  0.0097  0.0238
  307DVPC   C1A 2927   8.196  16.372   7.640 -0.1949 -0.0131  0.0293
  307DVPC   C2A 2928   8.092  16.061   7.409  0.0914 -0.3040 -0.2051
  307DVPC   D3A 2929   8.028  15.665   7.442  0.2184  0.1667 -0.0879
  307DVPC   C4A 2930   8.050  15.497   7.797 -0.0398 -0.4970 -0.0660
  307DVPC   C1B 2931   7.735  16.522   7.388  0.1743 -0.0885  0.2611
  307DVPC   C2B 2932   7.850  16.333   7.010  0.1686  0.4265  0.0041
  307DVPC   D3B 2933   7.920  16.062   6.852  0.1675 -0.2582 -0.0642
  307DVPC   C4B 2934   8.124  15.746   6.980 -0.0816  0.1716  0.4741
  308CHOL   ROH 2935  15.813   9.445   4.264  0.0476 -0.0236  0.0013
  308CHOL    R1 2936  15.816   9.415   4.545  0.0368  0.0506  0.0096
  308CHOL    R2 2937  15.702   9.198   4.673 -0.1036  0.1601  0.0729
  308CHOL    R3 2938  15.949   9.174   4.784 -0.1147  0.0261  0.0703
  308CHOL    R4 2939  15.769   9.043   4.975 -0.2023  0.2415  0.1373
  308CHOL    R5 2940  15.912   9.202   5.019 -0.0826  0.1562  0.0605
  308CHOL    C1 2941  16.040   8.930   5.254 -0.2703  0.1631  0.1723
  308CHOL    C2 2942  16.196   9.008   5.607 -0.1943 -0.0401  0.3347
  309DPPC   NC3 2943  10.716  22.269   7.568  0.2826 -0.4384 -0.0861
  309DPPC   PO4 2944  10.364  22.194   7.373  0.1893 -0.2407 -0.2957
  309DPPC   GL1 2945  10.167  22.270   7.122  0.0683  0.0496  0.0344
  309DPPC   GL2 2946  10.051  22.024   6.980  0.1220  0.1238 -0.3296
  309DPPC   C1A 2947  10.097  22.461   6.646 -0.1052  0.0883  0.2106
  309DPPC   C2A 2948   9.908  22.480   6.204  0.1571 -0.0941  0.0140
  309DPPC   C3A 2949   9.799  22.535   5.816  0.0275 -0.1483 -0.0619
  309DPPC   C4A 2950   9.647  22.327   5.493 -0.1521 -0.1826  0.1103
  309DPPC   C1B 2951  10.210  21.786   6.708 -0.1627 -0.1924 -0.3690
  309DPPC   C2B 2952  10.177  21.734   6.241  0.0498  0.0758 -0.1843
  309DPPC   C3B 2953  10.398  21.626   5.853 -0.3293  0.1681 -0.1468
  309DPPC   C4B 2954  10.507  21.815   5.447 -0.0862  0.0173 -0.2726
  310PVSM   NC3 2955  18.495  15.994   9.131  0.1902  0.3241  0.1464
  310PVSM   PO4 2956  18.174  15.856   8.956 -0.0746  0.2877 -0.0480
  310PVSM   AM1 2957  18.360  15.695   8.635 -0.1557  0.2634 -0.0219
  310PVSM   AM2 2958  18.647  15.797   8.482 -0.1575  0.3410 -0.0720
  310PVSM   T1A 2959  18.223  15.461   8.329  0.0680  0.0311  0.2134
  310PVSM   C2A 2960  17.909  15.189   8.093 -0.0696  0.1706  0.0027
  310PVSM   C3A 2961  17.448  15.106   8.006 -0.0753 -0.2862  0.0761
  310PVSM   C1B 2962  18.635  16.028   8.161  0.2656  0.0191  0.4166
  310PVSM   C2B 2963  18.603  16.006   7.792 -0.0399 -0.0122 -0.2482
  310PVSM   D3B 2964  18.417  15.912   7.378  0.1339  0.0948 -0.2052
  310PVSM   C4B 2965  18.036  16.099   7.332 -0.0075  0.2084  0.1704
  311CHOL   ROH 2966   8.174  23.489   3.946  0.1727  0.4473 -0.0151
  311CHOL    R1 2967   8.351  23.436   4.162  0.1419  0.3174 -0.0214
  311CHOL    R2 2968   8.324  23.557   4.409  0.0995  0.1577  0.0503
  311CHOL    R3 2969   8.324  23.301   4.498  0.0982  0.1005 -0.1099
  311CHOL    R4 2970   8.415  23.458   4.727 -0.1181 -0.0118  0.0621
  311CHOL    R5 2971   8.516  23.287   4.640 -0.0037  0.0670  0.0302
  311CHOL    C1 2972   8.467  23.160   4.997 -0.2459 -0.1642 -0.0814
  311CHOL    C2 2973   8.452  23.142   5.404 -0.1664 -0.2371  0.0690
  312CHOL   ROH 2974   5.292  27.419   7.597 -0.1083 -0.0023  0.0199
  312CHOL    R1 2975   5.270  27.291   7.346 -0.1911  0.0233  0.0139
  312CHOL    R2 2976   5.096  27.377   7.149 -0.0315  0.2383 -0.0366
  312CHOL    R3 2977   5.321  27.383   6.997  0.0235 -0.0355  0.0277
  312CHOL    R4 2978   5.103  27.334   6.806 -0.0194  0.4516 -0.0646
  312CHOL    R5 2979   5.284  27.215   6.830 -0.2179  0.1295 -0.0935
  312CHOL    C1 2980   5.319  27.315   6.464  0.0394  0.3187 -0.0205
  312CHOL    C2 2981   5.225  27.177   6.209 -0.2436  0.0990  0.1806
  313CHOL   ROH 2982   0.313  24.624   4.515 -0.3452  0.1181 -0.0912
  313CHOL    R1 2983   0.292  24.614   4.797 -0.0352  0.0804 -0.0658
  313CHOL    R2 2984   0.056  24.552   4.927  0.0269  0.3440  0.1890
  313CHOL    R3 2985   0.211  24.364   5.048 -0.0631  0.1208 -0.0350
  313CHOL    R4 2986   0.001  24.423   5.243  0.0963  0.1535  0.1248
  313CHOL    R5 2987   0.216  24.429   5.278  0.1210 -0.0552  0.0126
  313CHOL    C1 2988   0.114  24.172   5.541  0.0522 -0.1672 -0.1230
  313CHOL    C2 2989   0.259  24.444   5.826 -0.0649 -0.1656  0.1599
  314CHOL   ROH 2990   3.938  21.979   4.546 -0.0290 -0.1101  0.0102
  314CHOL    R1 2991   3.979  22.111   4.793  0.2388 -0.1571 -0.0048
  314CHOL    R2 2992   3.771  22.176   4.963  0.3713  0.1771  0.0498
  314CHOL    R3 2993   3.920  22.038   5.144  0.2099 -0.0543  0.0091
  314CHOL    R4 2994   3.716  22.172   5.304  0.2511 -0.0563  0.0296
  314CHOL    R5 2995   3.931  22.182   5.335  0.2348 -0.2176  0.1227
  314CHOL    C1 2996   3.824  22.041   5.673  0.0297 -0.4094 -0.0203
  314CHOL    C2 2997   3.760  22.120   6.043 -0.3127 -0.0235 -0.2065
  315PVSM   NC3 2998  16.458  22.384   8.489 -0.0930 -0.3267  0.2432
  315PVSM   PO4 2999  16.797  22.123   8.377  0.0946 -0.2458 -0.0703
  315PVSM   AM1 3000  16.499  21.858   8.108  0.3363 -0.0550  0.1004
  315PVSM   AM2 3001  16.319  21.687   8.109  0.0933 -0.0432 -0.1507
  315PVSM   T1A 3002  16.486  21.814   7.645 -0.2469  0.1111  0.0035
  315PVSM   C2A 3003  16.431  21.734   7.208  0.0032 -0.0030 -0.4676
  315PVSM   C3A 3004  16.475  21.664   6.732  0.2142  0.2264  0.0651
  315PVSM   C1B 3005  15.992  21.665   7.617 -0.3624 -0.2697  0.0516
  315PVSM   C2B 3006  15.991  21.494   7.245  0.2155 -0.1767  0.2717
  315PVSM   D3B 3007  16.046  21.412   6.861 -0.0109  0.0624  0.1992
  315PVSM   C4B 3008  15.664  21.120   6.614 -0.1264  0.1396  0.0819
  316CHOL   ROH 3009  18.935  21.279   4.400 -0.0407  0.1910  0.1083
  316CHOL    R1 3010  18.813  21.312   4.653 -0.0094  0.0667  0.1400
  316CHOL    R2 3011  18.777  21.103   4.830  0.1550  0.0104  0.1047
  316CHOL    R3 3012  18.909  21.267   5.001  0.0886  0.0572  0.1128
  316CHOL    R4 3013  18.800  21.055   5.171  0.2719 -0.0668  0.0867
  316CHOL    R5 3014  18.774  21.269   5.198  0.1329 -0.0874  0.1489
  316CHOL    C1 3015  18.939  21.181   5.531  0.2776 -0.0678  0.0838
  316CHOL    C2 3016  18.876  20.895   5.789 -0.2745  0.0298  0.1194
  317CHOL   ROH 3017  24.254  19.567   7.994  0.0515  0.1067 -0.0792
  317CHOL    R1 3018  24.250  19.573   7.710  0.1500  0.0819 -0.0818
  317CHOL    R2 3019  24.478  19.541   7.558  0.1794 -0.1267 -0.0050
  317CHOL    R3 3020  24.334  19.343   7.441  0.0476 -0.0184 -0.0272
  317CHOL    R4 3021  24.500  19.449   7.225  0.1860 -0.1805  0.0103
  317CHOL    R5 3022  24.284  19.426   7.222  0.1718 -0.0028 -0.0458
  317CHOL    C1 3023  24.377  19.210   6.922  0.0663 -0.1102 -0.0015
  317CHOL    C2 3024  24.239  19.247   6.625 -0.0464  0.0411  0.1220
  318CHOL   ROH 3025  14.866   5.236   6.179  0.1091  0.2224  0.1892
  318CHOL    R1 3026  15.004   5.387   5.983  0.1706 -0.0415  0.0237
  318CHOL    R2 3027  15.173   5.270   5.798 -0.0973 -0.3450 -0.0416
  318CHOL    R3 3028  15.014   5.402   5.620 -0.0567 -0.2279  0.0077
  318CHOL    R4 3029  15.218   5.270   5.455 -0.1541 -0.3005 -0.0491
  318CHOL    R5 3030  15.166   5.482   5.453 -0.0434 -0.2744 -0.0006
  318CHOL    C1 3031  15.095   5.394   5.089 -0.1491 -0.1647 -0.0073
  318CHOL    C2 3032  14.910   5.386   4.789  0.0946  0.1365 -0.1188
  319DYPE   NH3 3033  15.868   1.969   6.876 -0.1138 -0.0609 -0.1147
  319DYPE   PO4 3034  15.694   2.334   6.619  0.0441  0.0647 -0.0813
  319DYPE   GL1 3035  15.805   2.522   6.329 -0.1678  0.2940 -0.0705
  319DYPE   GL2 3036  15.864   2.874   6.362  0.0337 -0.0830  0.1589
  319DYPE   C1A 3037  16.077   2.388   5.975  0.0289  0.2957  0.1714
  319DYPE   D2A 3038  16.187   2.288   5.615 -0.1834 -0.2658  0.2358
  319DYPE   C3A 3039  16.184   2.631   5.240  0.1295  0.0362  0.0166
  319DYPE   C1B 3040  15.914   2.893   6.001  0.0964 -0.1400 -0.0472
  319DYPE   D2B 3041  15.920   2.786   5.642  0.3927  0.3048 -0.0455
  319DYPE   C3B 3042  15.979   3.194   5.498  0.0897  0.1421 -0.2968
  320CHOL   ROH 3043  23.360  10.905   5.631 -0.0208  0.1117  0.0199
  320CHOL    R1 3044  23.451  10.822   5.886  0.0552  0.1282 -0.0003
  320CHOL    R2 3045  23.457  10.992   6.104 -0.0047  0.1089  0.0229
  320CHOL    R3 3046  23.310  10.795   6.220  0.1090  0.0181  0.0124
  320CHOL    R4 3047  23.373  10.981   6.439  0.0240  0.0189  0.0267
  320CHOL    R5 3048  23.410  10.766   6.436  0.1368  0.0433 -0.0010
  320CHOL    C1 3049  23.185  10.790   6.743  0.1477 -0.1187  0.0189
  320CHOL    C2 3050  23.225  10.606   7.034 -0.4353 -0.0724  0.4712
  321CHOL   ROH 3051  22.556   0.452   3.850  0.2186 -0.1001 -0.1026
  321CHOL    R1 3052  22.626   0.303   4.080 -0.0154 -0.1017 -0.0289
  321CHOL    R2 3053  22.833   0.378   4.249  0.1484 -0.3714 -0.0977
  321CHOL    R3 3054  22.639   0.362   4.439  0.1349  0.0813 -0.0642
  321CHOL    R4 3055  22.890   0.362   4.589  0.1608 -0.4766 -0.1045
  321CHOL    R5 3056  22.730   0.216   4.605 -0.1725 -0.1160 -0.0677
  321CHOL    C1 3057  22.742   0.338   4.966  0.1550 -0.1129 -0.0770
  321CHOL    C2 3058  22.688   0.343   5.385  0.2969 -0.0045  0.0740
  322CHOL   ROH 3059  17.848  10.013   7.634  0.1269 -0.1506  0.1841
  322CHOL    R1 3060  17.786   9.982   7.360  0.1433 -0.3413  0.2018
  322CHOL    R2 3061  17.873  10.158   7.166 -0.1894 -0.2415  0.1405
  322CHOL    R3 3062  17.971   9.932   7.051  0.1918 -0.1105  0.1914
  322CHOL    R4 3063  17.980  10.134   6.839 -0.2808 -0.1632  0.1038
  322CHOL    R5 3064  17.886   9.938   6.827  0.0798 -0.3561  0.2218
  322CHOL    C1 3065  18.135   9.909   6.539  0.0240  0.0054  0.1301
  322CHOL    C2 3066  18.070   9.837   6.166  0.0241  0.1613 -0.0774
  323DVPC   NC3 3067  11.008  12.498   7.432  0.1320  0.3027  0.2141
  323DVPC   PO4 3068  11.024  12.854   7.214 -0.2255 -0.4424  0.4126
  323DVPC   GL1 3069  11.093  12.781   6.757  0.1586  0.3498  0.0371
  323DVPC   GL2 3070  10.770  12.915   6.722 -0.0485 -0.0366  0.0917
  323DVPC   C1A 3071  11.148  12.716   6.388  0.1316 -0.0150  0.0684
  323DVPC   C2A 3072  11.113  12.873   6.019 -0.0430 -0.2519 -0.1272
  323DVPC   D3A 3073  11.185  13.088   5.673 -0.0546  0.2248  0.1448
  323DVPC   C4A 3074  11.350  13.070   5.343 -0.2188 -0.1267  0.1449
  323DVPC   C1B 3075  10.720  13.125   6.453  0.1239  0.3254 -0.1751
  323DVPC   C2B 3076  10.698  13.210   6.046  0.0013 -0.1632  0.0280
  323DVPC   D3B 3077  10.626  13.455   5.725  0.0540 -0.1035 -0.0010
  323DVPC   C4B 3078  10.330  13.449   5.458 -0.0353 -0.0202 -0.0730
  324CHOL   ROH 3079  14.454  25.601   7.477 -0.0359  0.1494 -0.0948
  324CHOL    R1 3080  14.472  25.605   7.194 -0.0122  0.1581 -0.0937
  324CHOL    R2 3081  14.439  25.378   7.041  0.3623  0.0895 -0.0843
  324CHOL    R3 3082  14.251  25.528   6.915  0.1314 -0.2124 -0.1103
  324CHOL    R4 3083  14.379  25.372   6.701  0.5884  0.1678 -0.1271
  324CHOL    R5 3084  14.354  25.589   6.707  0.1442  0.1220 -0.0096
  324CHOL    C1 3085  14.167  25.511   6.384  0.5030 -0.0699 -0.1765
  324CHOL    C2 3086  14.097  25.406   6.066 -0.0049  0.1044  0.0741
  325DTPC   NC3 3087   2.825  28.615   8.273 -0.2956 -0.1998 -0.3488
  325DTPC   PO4 3088   2.854  28.186   8.262  0.0757 -0.0578  0.2133
  325DTPC   GL1 3089   2.641  28.279   7.974  0.2079 -0.0355 -0.0570
  325DTPC   GL2 3090   2.702  28.467   7.754  0.0880 -0.1302  0.2317
  325DTPC   C1A 3091   2.208  28.291   7.819 -0.1849 -0.0512  0.1119
  325DTPC   C2A 3092   1.994  28.214   7.526  0.0701  0.1356 -0.1200
  325DTPC   C1B 3093   2.488  28.347   7.383  0.2539 -0.3050  0.1961
  325DTPC   C2B 3094   2.278  28.131   7.082  0.0617 -0.2491 -0.3849
  326CHOL   ROH 3095  16.964  16.493   8.105  0.2796 -0.1696 -0.1180
  326CHOL    R1 3096  16.894  16.387   7.852  0.1889 -0.2001 -0.0829
  326CHOL    R2 3097  16.859  16.547   7.630 -0.1358 -0.1942 -0.0433
  326CHOL    R3 3098  17.042  16.379   7.519 -0.0481 -0.0009 -0.1934
  326CHOL    R4 3099  16.879  16.472   7.293 -0.1339  0.0370 -0.0953
  326CHOL    R5 3100  16.921  16.264   7.347  0.0086  0.0351 -0.2471
  326CHOL    C1 3101  17.062  16.270   6.993 -0.0505  0.3530 -0.2665
  326CHOL    C2 3102  17.140  16.429   6.666 -0.0836 -0.0172 -0.0744
  327DVPC   NC3 3103   9.969  18.550   8.555  0.1361  0.1674 -0.0717
  327DVPC   PO4 3104   9.796  18.404   8.143  0.0275  0.2973  0.2434
  327DVPC   GL1 3105  10.049  18.338   7.733  0.1817  0.2143 -0.0260
  327DVPC   GL2 3106  10.355  18.403   7.727  0.2876 -0.0058 -0.1123
  327DVPC   C1A 3107   9.856  18.234   7.380 -0.1754  0.1482  0.2797
  327DVPC   C2A 3108   9.860  17.965   7.049 -0.1706  0.1913 -0.1375
  327DVPC   D3A 3109  10.052  17.822   6.716 -0.1151  0.0886  0.1050
  327DVPC   C4A 3110  10.143  17.503   6.377 -0.0313  0.0487 -0.0835
  327DVPC   C1B 3111  10.501  18.211   7.480 -0.2558 -0.2623  0.1857
  327DVPC   C2B 3112  10.362  18.130   7.127  0.2534  0.0445  0.1830
  327DVPC   D3B 3113  10.577  18.146   6.772 -0.1070  0.3705  0.1351
  327DVPC   C4B 3114  10.316  18.460   6.413  0.0582 -0.0571  0.3180
  328DVPC   NC3 3115  29.689  21.111   7.642  0.2924  0.1778  0.3327
  328DVPC   PO4 3116  29.226  21.140   7.690 -0.3065 -0.1312  0.1654
  328DVPC   GL1 3117  29.004  20.922   7.327 -0.0763  0.0213  0.3672
  328DVPC   GL2 3118  28.744  20.719   7.376 -0.1255  0.1802 -0.1485
  328DVPC   C1A 3119  28.895  20.748   6.908 -0.0199  0.0444  0.2097
  328DVPC   C2A 3120  28.899  20.752   6.497  0.1607 -0.0261  0.2162
  328DVPC   D3A 3121  28.971  20.843   6.140  0.1170  0.1319  0.0792
  328DVPC   C4A 3122  29.099  20.680   5.818  0.0879 -0.1200  0.1262
  328DVPC   C1B 3123  28.432  20.692   7.156  0.1464 -0.0537  0.0174
  328DVPC   C2B 3124  28.103  20.900   7.046 -0.0439  0.0715  0.2307
  328DVPC   D3B 3125  27.767  21.099   6.840 -0.0168  0.0686 -0.1948
  328DVPC   C4B 3126  27.967  20.993   6.531  0.0126 -0.0353 -0.2362
  329DVPC   NC3 3127  14.913  17.568   8.824  0.0111  0.1543  0.0879
  329DVPC   PO4 3128  15.256  17.707   8.570 -0.1552 -0.0625  0.0673
  329DVPC   GL1 3129  15.220  17.789   8.144 -0.2157 -0.1216 -0.0878
  329DVPC   GL2 3130  14.943  17.797   8.131 -0.0345 -0.2233  0.0161
  329DVPC   C1A 3131  15.316  17.683   7.818  0.1546 -0.2791  0.1165
  329DVPC   C2A 3132  15.209  17.576   7.476  0.2459 -0.1231  0.2023
  329DVPC   D3A 3133  15.385  17.520   7.180 -0.2906 -0.0407  0.3242
  329DVPC   C4A 3134  15.259  17.256   6.780  0.3297  0.1442  0.0149
  329DVPC   C1B 3135  14.954  17.358   7.920  0.0723 -0.1007 -0.1356
  329DVPC   C2B 3136  14.896  17.211   7.547  0.0484 -0.0489 -0.5564
  329DVPC   D3B 3137  14.947  17.300   7.185  0.1148  0.1180  0.1416
  329DVPC   C4B 3138  14.720  17.334   6.790  0.3105 -0.0567  0.1472
  330PVSM   NC3 3139   6.329   7.520   6.763  0.1428  0.4522 -0.1528
  330PVSM   PO4 3140   6.717   7.572   6.733  0.1402  0.1771  0.0070
  330PVSM   AM1 3141   6.687   7.514   6.238 -0.0341 -0.1251 -0.0660
  330PVSM   AM2 3142   6.341   7.396   6.248  0.1154  0.3252  0.3326
  330PVSM   T1A 3143   6.741   7.542   5.869 -0.0229  0.0651  0.3200
  330PVSM   C2A 3144   6.687   7.493   5.456 -0.2300  0.0645  0.1173
  330PVSM   C3A 3145   6.404   7.357   5.183 -0.1503 -0.0242  0.1479
  330PVSM   C1B 3146   6.223   7.369   5.759  0.2772 -0.0437 -0.2365
  330PVSM   C2B 3147   5.916   7.194   5.417 -0.0287 -0.0789 -0.3345
  330PVSM   D3B 3148   5.621   7.143   5.153 -0.1124  0.1218 -0.0941
  330PVSM   C4B 3149   5.683   7.230   4.744  0.1284 -0.0929  0.0396
  331CHOL   ROH 3150   4.764  26.286   7.612 -0.0467 -0.0874  0.0707
  331CHOL    R1 3151   4.876  26.327   7.355 -0.1052  0.0510  0.0662
  331CHOL    R2 3152   4.914  26.122   7.174  0.0263  0.1160  0.0170
  331CHOL    R3 3153   4.770  26.284   7.010 -0.1126  0.0466  0.0690
  331CHOL    R4 3154   4.957  26.143   6.832 -0.0350  0.2138  0.0156
  331CHOL    R5 3155   4.929  26.359   6.847 -0.1877  0.1926  0.0618
  331CHOL    C1 3156   4.846  26.308   6.478 -0.2011  0.2057  0.0636
  331CHOL    C2 3157   5.014  26.403   6.219 -0.2371 -0.0712 -0.0198
  332CHOL   ROH 3158  25.103  26.325   3.933 -0.0154 -0.2371  0.0482
  332CHOL    R1 3159  24.931  26.284   4.154 -0.0644 -0.0621  0.0471
  332CHOL    R2 3160  24.984  26.098   4.351 -0.3192 -0.2143 -0.0088
  332CHOL    R3 3161  24.955  26.312   4.516  0.0088 -0.2152  0.0517
  332CHOL    R4 3162  24.907  26.080   4.687 -0.6107 -0.1761 -0.0731
  332CHOL    R5 3163  24.775  26.252   4.662 -0.2290  0.1105 -0.1060
  332CHOL    C1 3164  24.835  26.270   5.038 -0.4728 -0.1548 -0.0536
  332CHOL    C2 3165  24.897  26.245   5.412 -0.0184  0.0749  0.3474
  333PVSM   NC3 3166  13.499   0.924   7.269  0.2908  0.0318  0.2914
  333PVSM   PO4 3167  13.833   0.882   6.860  0.0220 -0.2272  0.1785
  333PVSM   AM1 3168  13.806   0.845   6.375 -0.1963 -0.2597 -0.2163
  333PVSM   AM2 3169  13.863   1.167   6.305  0.0486  0.0418 -0.0724
  333PVSM   T1A 3170  13.795   0.868   5.950 -0.1101 -0.1908  0.1624
  333PVSM   C2A 3171  13.871   0.646   5.575 -0.3123  0.1351  0.0267
  333PVSM   C3A 3172  13.984   0.646   5.178 -0.3998 -0.1688 -0.1455
  333PVSM   C1B 3173  14.028   1.273   5.869 -0.1351 -0.3009  0.2727
  333PVSM   C2B 3174  14.115   1.104   5.488 -0.2257 -0.0160 -0.1851
  333PVSM   D3B 3175  14.306   1.025   5.113 -0.0444  0.2206  0.1753
  333PVSM   C4B 3176  14.581   1.195   4.913 -0.1494 -0.2519 -0.1142
  334CHOL   ROH 3177  22.531  17.420   4.593  0.2621  0.2567  0.0981
  334CHOL    R1 3178  22.441  17.316   4.840  0.0046  0.2845  0.0199
  334CHOL    R2 3179  22.609  17.183   5.015 -0.2354  0.0600  0.0875
  334CHOL    R3 3180  22.517  17.368   5.192 -0.1463  0.1125  0.0795
  334CHOL    R4 3181  22.672  17.179   5.355 -0.1021  0.1339  0.0644
  334CHOL    R5 3182  22.465  17.240   5.389 -0.0833  0.1641  0.1304
  334CHOL    C1 3183  22.622  17.349   5.719  0.0589  0.2264  0.0433
  334CHOL    C2 3184  22.545  17.391   6.137 -0.1083  0.0597  0.1459
  335PVSM   NC3 3185   5.733  28.326   8.916 -0.0056 -0.1148  0.1117
  335PVSM   PO4 3186   6.052  28.453   8.594 -0.1395 -0.0042 -0.0178
  335PVSM   AM1 3187   6.115  28.308   8.201  0.2522 -0.0304 -0.0928
  335PVSM   AM2 3188   6.151  28.543   7.943  0.1488 -0.2163  0.0071
  335PVSM   T1A 3189   6.235  27.964   7.875  0.3237 -0.0224 -0.0253
  335PVSM   C2A 3190   6.162  27.845   7.345 -0.3065  0.1486 -0.1502
  335PVSM   C3A 3191   6.016  27.745   6.976  0.1021  0.2317 -0.1917
  335PVSM   C1B 3192   5.994  28.389   7.630  0.0573 -0.0130  0.1195
  335PVSM   C2B 3193   5.918  28.238   7.175  0.0603  0.0584 -0.2161
  335PVSM   D3B 3194   5.704  28.441   6.875 -0.2224 -0.3670 -0.2784
  335PVSM   C4B 3195   5.620  28.294   6.488 -0.1849 -0.2353 -0.2340
  336DLPE   NH3 3196  20.631  10.446   8.514 -0.3318  0.1762  0.0781
  336DLPE   PO4 3197  20.374  10.811   8.535  0.0200  0.2592  0.0410
  336DLPE   GL1 3198  20.308  10.638   8.072  0.0540 -0.0108 -0.1993
  336DLPE   GL2 3199  20.261  10.266   8.107 -0.2738 -0.3735 -0.0424
  336DLPE   C1A 3200  20.429  10.638   7.662 -0.0261 -0.1235  0.0681
  336DLPE   C2A 3201  20.468  10.397   7.230  0.1994 -0.1428  0.1161
  336DLPE   C3A 3202  20.521  10.323   6.849 -0.1031  0.0744  0.1658
  336DLPE   C1B 3203  20.475  10.134   7.739  0.1143  0.3112  0.3079
  336DLPE   C2B 3204  20.636   9.952   7.364  0.0479 -0.2424  0.1540
  336DLPE   C3B 3205  20.702   9.835   6.992 -0.0033 -0.2572 -0.0070
  337CHOL   ROH 3206  20.876  12.641   5.102  0.1395  0.0549  0.0029
  337CHOL    R1 3207  20.791  12.744   5.352 -0.3137  0.0563 -0.1433
  337CHOL    R2 3208  20.557  12.661   5.475 -0.1489 -0.5413 -0.1939
  337CHOL    R3 3209  20.724  12.611   5.684 -0.0829  0.1719 -0.0497
  337CHOL    R4 3210  20.455  12.591   5.798 -0.1027 -0.6121 -0.1947
  337CHOL    R5 3211  20.618  12.715   5.871 -0.5344 -0.0071 -0.1956
  337CHOL    C1 3212  20.552  12.503   6.181 -0.0139  0.0163 -0.0599
  337CHOL    C2 3213  20.533  12.339   6.512 -0.0178 -0.3720 -0.1213
  338CHOL   ROH 3214  26.698   9.822   5.716  0.0082  0.0326  0.0500
  338CHOL    R1 3215  26.596   9.841   5.979 -0.0823  0.1499  0.0067
  338CHOL    R2 3216  26.725   9.730   6.197 -0.3070 -0.0100  0.0587
  338CHOL    R3 3217  26.706   9.983   6.295 -0.0466  0.0130  0.0571
  338CHOL    R4 3218  26.813   9.825   6.518 -0.1805 -0.0953  0.0503
  338CHOL    R5 3219  26.638   9.954   6.523 -0.0554  0.0821  0.0654
  338CHOL    C1 3220  26.847  10.117   6.796  0.1378 -0.1231  0.0439
  338CHOL    C2 3221  26.737  10.431   7.097 -0.2522  0.2582  0.1052
  339DPPC   NC3 3222  16.758   8.784   8.131 -0.0661  0.0407  0.2626
  339DPPC   PO4 3223  16.514   9.181   7.850  0.3088  0.2190 -0.1556
  339DPPC   GL1 3224  16.530   9.309   7.492  0.4856 -0.1357  0.3934
  339DPPC   GL2 3225  16.763   9.662   7.544 -0.0859  0.0622  0.0776
  339DPPC   C1A 3226  16.602   9.421   7.079 -0.1090 -0.2657 -0.3255
  339DPPC   C2A 3227  16.714   9.468   6.663 -0.0192  0.0689 -0.0872
  339DPPC   C3A 3228  16.727   9.287   6.265  0.1328  0.0004  0.1627
  339DPPC   C4A 3229  16.811   9.247   5.807 -0.2418 -0.2506 -0.0358
  339DPPC   C1B 3230  16.942   9.804   7.186 -0.2179 -0.0572 -0.1365
  339DPPC   C2B 3231  17.047   9.813   6.733  0.0320 -0.1939 -0.2812
  339DPPC   C3B 3232  17.120   9.943   6.271  0.1204  0.0873  0.0225
  339DPPC   C4B 3233  16.782   9.693   6.012  0.1758  0.4627 -0.1121
  340DPPC   NC3 3234  12.855  19.347   8.343 -0.1144  0.3053  0.0888
  340DPPC   PO4 3235  13.247  19.382   8.475 -0.2947  0.2772  0.0460
  340DPPC   GL1 3236  13.239  19.500   7.999 -0.0846 -0.3479 -0.2168
  340DPPC   GL2 3237  13.465  19.264   7.995 -0.0060  0.0099 -0.3096
  340DPPC   C1A 3238  13.134  19.447   7.606 -0.1271 -0.1924 -0.1002
  340DPPC   C2A 3239  13.066  19.372   7.264  0.0284  0.3446 -0.3528
  340DPPC   C3A 3240  13.033  19.226   6.850  0.0603  0.1041 -0.1565
  340DPPC   C4A 3241  12.977  19.145   6.441 -0.1152  0.0093 -0.0404
  340DPPC   C1B 3242  13.458  19.058   7.618 -0.0948  0.1253  0.2763
  340DPPC   C2B 3243  13.408  19.012   7.289  0.1463 -0.0752  0.1484
  340DPPC   C3B 3244  13.439  18.871   6.799 -0.1401  0.2841 -0.1137
  340DPPC   C4B 3245  13.386  18.754   6.427 -0.1614 -0.0561 -0.0424
  341DVPC   NC3 3246  19.776  20.257   8.422  0.1427 -0.1312  0.4432
  341DVPC   PO4 3247  19.442  20.421   8.125  0.0460  0.1066 -0.0331
  341DVPC   GL1 3248  19.453  20.376   7.680 -0.2275  0.0460  0.1075
  341DVPC   GL2 3249  19.810  20.332   7.733  0.0773 -0.1137 -0.1421
  341DVPC   C1A 3250  19.317  20.213   7.270  0.1651  0.0691 -0.1486
  341DVPC   C2A 3251  19.216  20.116   6.936  0.3454  0.1787 -0.4588
  341DVPC   D3A 3252  19.378  20.001   6.599 -0.2613 -0.2695  0.2373
  341DVPC   C4A 3253  19.609  19.623   6.732 -0.0934 -0.0467 -0.3651
  341DVPC   C1B 3254  19.831  20.139   7.376  0.0630  0.1103 -0.1411
  341DVPC   C2B 3255  19.894  19.992   6.990 -0.1210 -0.1084 -0.1274
  341DVPC   D3B 3256  19.965  19.958   6.534 -0.0197  0.0622 -0.3408
  341DVPC   C4B 3257  19.706  19.768   6.247 -0.0625  0.0772  0.0765
  342CHOL   ROH 3258  15.939  22.540   4.360 -0.0326  0.0921  0.0476
  342CHOL    R1 3259  15.870  22.426   4.610 -0.0530  0.1208  0.0556
  342CHOL    R2 3260  16.057  22.309   4.776 -0.0850  0.0254  0.0282
  342CHOL    R3 3261  15.956  22.484   4.959  0.0257  0.0740  0.0435
  342CHOL    R4 3262  15.999  22.235   5.109 -0.1690  0.0242  0.0131
  342CHOL    R5 3263  15.813  22.349   5.097 -0.0843  0.1603  0.0129
  342CHOL    C1 3264  15.870  22.356   5.474 -0.1141  0.0689  0.0189
  342CHOL    C2 3265  15.799  22.328   5.752  0.0834 -0.0920 -0.1538
  343CHOL   ROH 3266  12.351  14.495   4.002  0.1750 -0.0167  0.0673
  343CHOL    R1 3267  12.347  14.470   4.284  0.2116  0.2056  0.0901
  343CHOL    R2 3268  12.225  14.656   4.448 -0.2167  0.0813 -0.0721
  343CHOL    R3 3269  12.094  14.438   4.543  0.2541 -0.1432  0.0929
  343CHOL    R4 3270  12.110  14.621   4.773 -0.0421  0.0335 -0.0153
  343CHOL    R5 3271  12.175  14.412   4.767  0.3844  0.1519  0.0849
  343CHOL    C1 3272  11.920  14.395   5.050  0.5015 -0.2050  0.1726
  343CHOL    C2 3273  11.885  14.665   5.377 -0.1092 -0.0649  0.1504
  344DGPE   NH3 3274  18.270  27.669   8.110  0.1441 -0.3301  0.2581
  344DGPE   PO4 3275  18.631  27.673   7.762  0.0569  0.1460  0.2290
  344DGPE   GL1 3276  18.745  27.632   7.335  0.1309 -0.0186  0.3504
  344DGPE   GL2 3277  18.874  27.277   7.426  0.1563 -0.2576  0.1556
  344DGPE   C1A 3278  18.716  27.552   6.889 -0.0552 -0.2534 -0.4162
  344DGPE   C2A 3279  18.881  27.570   6.444 -0.3534  0.0446 -0.3621
  344DGPE   D3A 3280  18.980  27.456   6.012 -0.1651  0.0836 -0.3411
  344DGPE   C4A 3281  19.066  27.707   5.649 -0.2197 -0.0010 -0.2289
  344DGPE   C5A 3282  19.451  27.923   5.611 -0.0403  0.2521  0.0870
  344DGPE   C1B 3283  18.905  27.180   7.099  0.1126 -0.0094  0.2167
  344DGPE   C2B 3284  18.831  27.064   6.769  0.0139 -0.2904 -0.1145
  344DGPE   D3B 3285  18.823  27.025   6.283  0.0535  0.2041  0.2331
  344DGPE   C4B 3286  18.472  26.749   6.068 -0.0161  0.3960 -0.1988
  344DGPE   C5B 3287  18.074  26.786   5.769  0.1877  0.1433  0.0212
  345DLPE   NH3 3288  24.422  22.332   7.529  0.0278  0.1085  0.2172
  345DLPE   PO4 3289  24.092  22.074   7.739  0.0073 -0.0082  0.1224
  345DLPE   GL1 3290  24.080  21.939   7.369 -0.0427 -0.1689  0.4529
  345DLPE   GL2 3291  23.919  21.676   7.317  0.3002  0.2673 -0.0214
  345DLPE   C1A 3292  23.891  22.082   7.012 -0.1500  0.2881  0.0207
  345DLPE   C2A 3293  23.950  21.992   6.521 -0.0269 -0.1255  0.0220
  345DLPE   C3A 3294  24.050  21.862   6.164  0.0271 -0.0366 -0.0967
  345DLPE   C1B 3295  23.993  21.618   6.914 -0.0888  0.1274  0.1466
  345DLPE   C2B 3296  23.990  21.511   6.509  0.2536  0.1624  0.5016
  345DLPE   C3B 3297  24.016  21.302   6.157 -0.1911  0.1839 -0.4227
  346DVPC   NC3 3298  11.777  10.786   7.564  0.3030 -0.0295  0.0696
  346DVPC   PO4 3299  11.636  10.922   7.058 -0.0636 -0.0587  0.0665
  346DVPC   GL1 3300  11.635  10.794   6.603  0.1536 -0.1791  0.1187
  346DVPC   GL2 3301  11.858  10.984   6.449  0.0595 -0.0004  0.1133
  346DVPC   C1A 3302  11.538  10.891   6.072  0.0754  0.3276  0.1308
  346DVPC   C2A 3303  11.682  10.935   5.608  0.1547 -0.1430 -0.0980
  346DVPC   D3A 3304  11.791  10.762   5.150 -0.0318 -0.2255 -0.0030
  346DVPC   C4A 3305  11.885  11.009   4.814  0.2993  0.3255  0.3060
  346DVPC   C1B 3306  12.034  10.969   6.117 -0.3684 -0.0164  0.3667
  346DVPC   C2B 3307  12.168  11.010   5.692  0.2163  0.0760  0.1463
  346DVPC   D3B 3308  12.166  10.967   5.361  0.0946 -0.0466 -0.0891
  346DVPC   C4B 3309  12.106  11.281   5.117 -0.1240  0.0926 -0.0711
  347DBSM   NC3 3310  18.151   1.256   8.264  0.1654 -0.2205  0.0954
  347DBSM   PO4 3311  18.104   1.499   7.828  0.2187  0.0257  0.0418
  347DBSM   AM1 3312  17.993   1.152   7.403 -0.3255 -0.3117  0.2038
  347DBSM   AM2 3313  18.043   0.853   7.498  0.1761  0.2855  0.0402
  347DBSM   T1A 3314  18.011   0.967   6.885 -0.4172 -0.0773  0.2979
  347DBSM   C2A 3315  18.096   0.968   6.431  0.0710 -0.1525  0.4044
  347DBSM   C3A 3316  18.299   0.921   6.059  0.1152  0.0482 -0.3234
  347DBSM   C4A 3317  18.177   0.998   5.601  0.1188 -0.0997  0.4293
  347DBSM   C1B 3318  18.383   0.906   7.221 -0.0494 -0.0735  0.1152
  347DBSM   C2B 3319  18.652   1.138   6.979 -0.2404 -0.2266 -0.0477
  347DBSM   C3B 3320  18.817   1.368   6.658  0.1869 -0.0288  0.2351
  347DBSM   C4B 3321  18.963   1.296   6.304 -0.1606 -0.0094 -0.4034
  347DBSM   C5B 3322  18.723   1.242   5.940  0.2329 -0.2867  0.0400
  348CHOL   ROH 3323   8.676  17.193   4.619 -0.1333  0.2121  0.0526
  348CHOL    R1 3324   8.789  17.213   4.878 -0.0282  0.0803  0.0191
  348CHOL    R2 3325   8.640  17.278   5.101  0.0767  0.0568  0.1025
  348CHOL    R3 3326   8.745  17.048   5.199  0.0309 -0.0186 -0.0248
  348CHOL    R4 3327   8.648  17.192   5.436  0.3179 -0.0084  0.0809
  348CHOL    R5 3328   8.849  17.113   5.405  0.2444 -0.1164 -0.1029
  348CHOL    C1 3329   8.752  16.926   5.723  0.4155 -0.1170 -0.0511
  348CHOL    C2 3330   8.852  17.034   6.094  0.1268 -0.0906 -0.0824
  349DTPC   NC3 3331  19.730  27.232   7.969 -0.3185  0.0432 -0.1072
  349DTPC   PO4 3332  19.811  26.865   7.792  0.0027 -0.0815  0.2823
  349DTPC   GL1 3333  19.696  26.738   7.345  0.3352 -0.3043 -0.1005
  349DTPC   GL2 3334  19.939  26.801   7.061 -0.1080 -0.0848  0.1292
  349DTPC   C1A 3335  19.463  26.503   7.008  0.0597  0.0521  0.0958
  349DTPC   C2A 3336  19.196  26.745   6.566 -0.1131  0.1543 -0.1550
  349DTPC   C1B 3337  19.666  26.897   6.704 -0.0162  0.1756 -0.1664
  349DTPC   C2B 3338  19.786  26.819   6.311  0.2392  0.1731 -0.1605
  350DPPC   NC3 3339   2.454  15.472   8.552  0.0609  0.0856 -0.0059
  350DPPC   PO4 3340   2.160  15.769   8.612  0.3292 -0.0888 -0.1022
  350DPPC   GL1 3341   2.054  15.674   8.249 -0.4186  0.0952 -0.1034
  350DPPC   GL2 3342   2.015  15.806   8.055  0.1175 -0.0836 -0.0318
  350DPPC   C1A 3343   2.072  15.331   7.930  0.1234  0.0048  0.0311
  350DPPC   C2A 3344   2.158  15.114   7.505  0.0342  0.1579 -0.4177
  350DPPC   C3A 3345   2.152  14.879   7.135 -0.0834 -0.0511 -0.1445
  350DPPC   C4A 3346   2.231  14.607   6.829  0.3471  0.1694 -0.0673
  350DPPC   C1B 3347   2.055  15.722   7.549  0.1424 -0.1361  0.1039
  350DPPC   C2B 3348   2.024  15.515   7.160  0.0866  0.1846  0.1993
  350DPPC   C3B 3349   1.952  15.317   6.776  0.1889  0.1255  0.2073
  350DPPC   C4B 3350   1.746  15.214   6.365  0.0561  0.0098  0.4447
  351DVPC   NC3 3351  24.944  21.185   8.153 -0.1814 -0.0554  0.4342
  351DVPC   PO4 3352  25.277  21.302   7.862 -0.0647 -0.0052  0.0326
  351DVPC   GL1 3353  25.195  21.269   7.414 -0.2095 -0.0459 -0.2330
  351DVPC   GL2 3354  25.224  21.546   7.127 -0.2014 -0.0824  0.0145
  351DVPC   C1A 3355  25.168  21.014   7.052  0.1144  0.0419  0.0565
  351DVPC   C2A 3356  25.157  20.948   6.617 -0.2369 -0.2262 -0.3757
  351DVPC   D3A 3357  25.324  20.925   6.123  0.1000  0.1944 -0.0913
  351DVPC   C4A 3358  25.465  20.630   5.838  0.2184  0.1621  0.2110
  351DVPC   C1B 3359  25.287  21.442   6.767  0.1408  0.1556  0.0210
  351DVPC   C2B 3360  25.358  21.457   6.353 -0.2696 -0.2548 -0.0499
  351DVPC   D3B 3361  25.370  21.627   5.895  0.0358  0.0943 -0.1034
  351DVPC   C4B 3362  25.444  21.910   5.595  0.1771  0.0449 -0.1207
  352DVPC   NC3 3363  14.102  15.328   8.293  0.1111 -0.1532  0.1387
  352DVPC   PO4 3364  14.485  15.512   8.456  0.1049  0.0389  0.2141
  352DVPC   GL1 3365  14.685  15.402   8.148 -0.2393  0.2811 -0.0498
  352DVPC   GL2 3366  14.578  15.332   7.941  0.1744  0.1458  0.2225
  352DVPC   C1A 3367  15.043  15.535   7.896 -0.0624 -0.2466  0.3843
  352DVPC   C2A 3368  15.156  15.487   7.427  0.0898  0.0433 -0.1918
  352DVPC   D3A 3369  15.412  15.247   7.150 -0.2161 -0.2481  0.0282
  352DVPC   C4A 3370  15.115  14.994   6.798 -0.1777  0.1014  0.0153
  352DVPC   C1B 3371  14.655  15.298   7.496 -0.1426  0.2428  0.2611
  352DVPC   C2B 3372  14.686  15.348   6.996  0.0998  0.2018  0.0513
  352DVPC   D3B 3373  14.983  15.488   6.685  0.1686  0.2057  0.0761
  352DVPC   C4B 3374  15.056  15.335   6.306 -0.0099 -0.1291 -0.3544
  353CHOL   ROH 3375  23.132  11.468   8.620 -0.1493 -0.0148 -0.0858
  353CHOL    R1 3376  23.094  11.304   8.392 -0.1827  0.0106 -0.1004
  353CHOL    R2 3377  22.880  11.337   8.220 -0.0994  0.1674 -0.1893
  353CHOL    R3 3378  23.076  11.353   8.032 -0.0087  0.0274 -0.1050
  353CHOL    R4 3379  22.904  11.134   7.941 -0.0733  0.1125 -0.1453
  353CHOL    R5 3380  23.120  11.125   7.972 -0.0997  0.0020 -0.0501
  353CHOL    C1 3381  23.103  11.031   7.603  0.0269 -0.0509 -0.0406
  353CHOL    C2 3382  23.041  10.949   7.280 -0.4267 -0.2701  0.2806
  354PNCE   AM1 3383  21.163  29.165   7.228  0.0839 -0.1788 -0.0075
  354PNCE   AM2 3384  20.915  29.344   7.288 -0.1939 -0.2008 -0.0541
  354PNCE   T1A 3385  21.112  29.311   6.768  0.2939  0.2408 -0.2269
  354PNCE   C2A 3386  21.053  29.360   6.360  0.0901 -0.0691  0.1118
  354PNCE   C3A 3387  21.272  29.334   5.929 -0.0579 -0.3092 -0.0455
  354PNCE   C1B 3388  20.660  29.595   7.034  0.0818 -0.2172 -0.0363
  354PNCE   C2B 3389  20.678  29.651   6.633  0.0161 -0.0562 -0.2164
  354PNCE   C3B 3390  20.682  29.723   6.267  0.0128 -0.1147  0.0793
  354PNCE   D4B 3391  20.712  29.736   5.908  0.1372  0.1982 -0.1156
  354PNCE   C5B 3392  20.262  29.878   5.595 -0.0484  0.1019 -0.2910
  354PNCE   C6B 3393  20.014  30.163   5.373 -0.1552 -0.2647 -0.0753
  355DPPC   NC3 3394  12.929   8.957   7.164 -0.0445 -0.0341 -0.1781
  355DPPC   PO4 3395  12.530   8.840   7.030  0.0855  0.0684  0.0348
  355DPPC   GL1 3396  12.722   8.780   6.573  0.0907  0.0539 -0.1302
  355DPPC   GL2 3397  12.982   8.940   6.645 -0.4315  0.0977 -0.1577
  355DPPC   C1A 3398  12.775   8.707   6.219  0.1609 -0.0734  0.1112
  355DPPC   C2A 3399  12.848   8.662   5.814 -0.3666  0.4001  0.3599
  355DPPC   C3A 3400  13.004   8.959   5.466  0.0029 -0.0231  0.1809
  355DPPC   C4A 3401  13.256   9.264   5.230 -0.0213  0.0216 -0.0022
  355DPPC   C1B 3402  13.148   9.067   6.215 -0.2229  0.2091  0.0992
  355DPPC   C2B 3403  13.244   9.288   5.911 -0.1437 -0.2782 -0.0859
  355DPPC   C3B 3404  13.672   9.481   5.598 -0.1107  0.0351  0.0769
  355DPPC   C4B 3405  13.679   9.575   5.211 -0.3707  0.1021 -0.0137
  356DVPC   NC3 3406  15.710  17.406   8.836 -0.1192 -0.0468 -0.1541
  356DVPC   PO4 3407  15.999  17.506   9.075  0.3665 -0.0521  0.1179
  356DVPC   GL1 3408  16.153  17.462   8.618  0.2829 -0.1706  0.0620
  356DVPC   GL2 3409  16.239  17.143   8.525  0.2588 -0.0209  0.0185
  356DVPC   C1A 3410  16.277  17.612   8.291  0.2176  0.0006 -0.2163
  356DVPC   C2A 3411  16.412  17.582   7.905  0.4198 -0.1099 -0.4485
  356DVPC   D3A 3412  16.767  17.623   7.659  0.0347  0.1889 -0.1908
  356DVPC   C4A 3413  16.988  17.416   7.877  0.1515 -0.0091  0.1656
  356DVPC   C1B 3414  16.227  16.718   8.334 -0.3189 -0.3650  0.2976
  356DVPC   C2B 3415  16.281  16.479   7.997 -0.0648 -0.0107 -0.2863
  356DVPC   D3B 3416  16.482  16.167   7.899  0.1323  0.2200 -0.2561
  356DVPC   C4B 3417  16.533  15.996   7.671 -0.0998 -0.1387  0.0086
  357CHOL   ROH 3418   3.801   9.930   3.661 -0.1187  0.0596  0.1188
  357CHOL    R1 3419   3.860   9.992   3.931  0.0575  0.0606  0.0819
  357CHOL    R2 3420   3.694   9.919   4.140  0.1276  0.1730  0.1801
  357CHOL    R3 3421   3.921   9.805   4.238  0.1199  0.0631  0.0708
  357CHOL    R4 3422   3.753   9.849   4.473  0.3238  0.3046  0.1743
  357CHOL    R5 3423   3.958   9.916   4.446  0.3530  0.1456 -0.0124
  357CHOL    C1 3424   4.000   9.701   4.759  0.4309  0.2780  0.0683
  357CHOL    C2 3425   3.843   9.804   5.146  0.3357 -0.2204 -0.0362
  358CHOL   ROH 3426  14.420  23.088   7.725 -0.2333  0.1608 -0.0097
  358CHOL    R1 3427  14.341  22.940   7.497  0.0670 -0.0356  0.0062
  358CHOL    R2 3428  14.100  22.980   7.369 -0.0943 -0.6235  0.0631
  358CHOL    R3 3429  14.258  23.012   7.151 -0.2072 -0.2147  0.0363
  358CHOL    R4 3430  14.009  22.902   7.045 -0.0163 -0.5871  0.0345
  358CHOL    R5 3431  14.209  22.823   7.012  0.1047 -0.2097 -0.0666
  358CHOL    C1 3432  14.105  22.887   6.651 -0.0767 -0.1820 -0.0074
  358CHOL    C2 3433  14.107  22.882   6.255  0.0458  0.2237 -0.3346
  359CHOL   ROH 3434   9.402  21.186   6.885  0.1144 -0.0276  0.0019
  359CHOL    R1 3435   9.380  21.112   6.613 -0.1374  0.0216  0.0067
  359CHOL    R2 3436   9.208  21.237   6.437 -0.0145  0.3210  0.0953
  359CHOL    R3 3437   9.434  21.270   6.289 -0.0220 -0.0461 -0.0080
  359CHOL    R4 3438   9.216  21.276   6.094 -0.1280  0.4921  0.1103
  359CHOL    R5 3439   9.392  21.147   6.088 -0.3778  0.1406 -0.0554
  359CHOL    C1 3440   9.432  21.329   5.755 -0.2012  0.2469  0.0221
  359CHOL    C2 3441   9.415  21.153   5.381  0.2634  0.1208 -0.1365
  360CHOL   ROH 3442   8.896  15.805   4.693 -0.0257  0.0742  0.2514
  360CHOL    R1 3443   8.872  15.793   4.975 -0.0981 -0.0559  0.2395
  360CHOL    R2 3444   8.820  15.557   5.110  0.0875 -0.1549  0.1314
  360CHOL    R3 3445   9.044  15.626   5.248 -0.0187  0.0058  0.2295
  360CHOL    R4 3446   8.888  15.465   5.437 -0.0431 -0.0251  0.1969
  360CHOL    R5 3447   8.967  15.665   5.471 -0.1645  0.0335  0.1801
  360CHOL    C1 3448   9.137  15.476   5.756 -0.2189  0.2015  0.3272
  360CHOL    C2 3449   8.977  15.520   6.077 -0.1754  0.0815 -0.0668
  361CHOL   ROH 3450  18.615  20.836   7.937 -0.0373  0.0265 -0.0764
  361CHOL    R1 3451  18.698  20.786   7.671 -0.1076 -0.0531 -0.0849
  361CHOL    R2 3452  18.595  20.580   7.519 -0.2274 -0.0358 -0.0363
  361CHOL    R3 3453  18.543  20.779   7.342 -0.1736 -0.0378 -0.0530
  361CHOL    R4 3454  18.480  20.531   7.197 -0.2074 -0.0271 -0.0439
  361CHOL    R5 3455  18.614  20.690   7.131 -0.1740 -0.0594 -0.0404
  361CHOL    C1 3456  18.364  20.690   6.842 -0.1453 -0.0237 -0.0640
  361CHOL    C2 3457  18.718  20.747   6.649  0.1081  0.1890  0.0917
  362CHOL   ROH 3458  26.425  27.606   7.510  0.0101  0.0527 -0.0649
  362CHOL    R1 3459  26.417  27.568   7.229 -0.0192  0.2773 -0.0954
  362CHOL    R2 3460  26.585  27.703   7.056  0.3091  0.0501  0.0410
  362CHOL    R3 3461  26.645  27.452   6.971 -0.2129 -0.0293 -0.1351
  362CHOL    R4 3462  26.735  27.627   6.754  0.5958  0.0106  0.1897
  362CHOL    R5 3463  26.601  27.456   6.736  0.1604  0.3626 -0.2134
  362CHOL    C1 3464  26.879  27.347   6.499  0.2726 -0.0869  0.1109
  362CHOL    C2 3465  27.077  27.319   6.107  0.0883 -0.1338 -0.1039
  363CHOL   ROH 3466  28.203   1.075   7.416 -0.1347  0.1257 -0.1051
  363CHOL    R1 3467  28.186   1.197   7.161 -0.0228  0.0779 -0.1363
  363CHOL    R2 3468  28.369   1.386   7.075  0.0200  0.0563 -0.0949
  363CHOL    R3 3469  28.394   1.217   6.863  0.1054  0.0150 -0.0520
  363CHOL    R4 3470  28.547   1.456   6.787 -0.2790  0.2083 -0.2463
  363CHOL    R5 3471  28.387   1.361   6.672 -0.2322 -0.0570 -0.1009
  363CHOL    C1 3472  28.674   1.339   6.421 -0.3729  0.2580 -0.2943
  363CHOL    C2 3473  28.973   1.462   6.223 -0.2138  0.2625  0.0647
  364DVPC   NC3 3474  26.881   6.938   9.377  0.1827 -0.0837  0.0792
  364DVPC   PO4 3475  26.804   7.188   8.981  0.0296 -0.0441 -0.1448
  364DVPC   GL1 3476  26.593   7.197   8.643 -0.2839  0.1663 -0.1369
  364DVPC   GL2 3477  26.402   7.093   8.668  0.0931 -0.0377 -0.0024
  364DVPC   C1A 3478  26.623   7.159   8.185 -0.0846  0.2092 -0.1061
  364DVPC   C2A 3479  26.521   7.269   7.809 -0.2358 -0.1982  0.1001
  364DVPC   D3A 3480  26.527   7.467   7.426  0.0261 -0.2003 -0.1924
  364DVPC   C4A 3481  26.899   7.535   7.247  0.1572  0.1882  0.0027
  364DVPC   C1B 3482  26.126   7.100   8.292 -0.2049 -0.4356 -0.1561
  364DVPC   C2B 3483  26.006   7.069   7.861 -0.0428 -0.2641  0.0040
  364DVPC   D3B 3484  25.802   7.227   7.537  0.1675  0.1166  0.0871
  364DVPC   C4B 3485  25.809   6.986   7.067  0.3735 -0.0953  0.4195
  365CHOL   ROH 3486  13.627  23.160   4.789 -0.0136  0.1797  0.1492
  365CHOL    R1 3487  13.445  23.104   4.999  0.0917 -0.0435  0.1855
  365CHOL    R2 3488  13.520  22.971   5.230  0.3147  0.0865  0.1989
  365CHOL    R3 3489  13.415  23.189   5.352  0.0330 -0.0331  0.1758
  365CHOL    R4 3490  13.405  22.978   5.555 -0.0327 -0.1004  0.0849
  365CHOL    R5 3491  13.239  23.102   5.488 -0.0464 -0.1981 -0.0373
  365CHOL    C1 3492  13.239  23.188   5.860 -0.4994 -0.3215 -0.0032
  365CHOL    C2 3493  13.269  23.548   6.002 -0.1523  0.1135 -0.1602
  366CHOL   ROH 3494   3.864  12.659   6.326 -0.0105  0.0725 -0.0161
  366CHOL    R1 3495   3.897  12.443   6.147  0.1130 -0.1206  0.2318
  366CHOL    R2 3496   3.892  12.179   6.229 -0.3462 -0.0536  0.4605
  366CHOL    R3 3497   3.699  12.156   6.039  0.0017  0.0094  0.0872
  366CHOL    R4 3498   3.735  11.884   6.140 -0.4133  0.0288  0.3021
  366CHOL    R5 3499   3.745  11.947   5.932  0.0466 -0.0805  0.2811
  366CHOL    C1 3500   3.463  11.691   5.910 -0.1257  0.1359 -0.1406
  366CHOL    C2 3501   3.246  11.403   5.883  0.0491 -0.1168 -0.1019
  367DVPE   NH3 3502  28.253  12.975   9.449 -0.0135 -0.0567  0.2425
  367DVPE   PO4 3503  28.145  12.982   9.025  0.1090 -0.2675 -0.1178
  367DVPE   GL1 3504  28.125  13.230   8.638 -0.0697 -0.1252 -0.1561
  367DVPE   GL2 3505  28.424  13.186   8.558 -0.1527 -0.1027 -0.2322
  367DVPE   C1A 3506  27.949  13.340   8.236  0.0763 -0.0298 -0.1243
  367DVPE   C2A 3507  27.656  13.321   7.869  0.1152 -0.3264 -0.0544
  367DVPE   D3A 3508  27.477  13.084   7.638  0.2407 -0.2379  0.0792
  367DVPE   C4A 3509  27.541  13.203   7.192  0.0749  0.0263  0.0626
  367DVPE   C1B 3510  28.532  12.946   8.159  0.1161  0.1884  0.0565
  367DVPE   C2B 3511  28.610  12.842   7.875 -0.0515 -0.1768 -0.1658
  367DVPE   D3B 3512  28.483  12.876   7.470  0.1517 -0.3049  0.1722
  367DVPE   C4B 3513  28.496  12.589   7.213 -0.0334  0.1005 -0.2639
  368DPSM   NC3 3514  21.152  22.992   7.673  0.1073 -0.0753 -0.2247
  368DPSM   PO4 3515  21.502  23.392   7.686  0.1205 -0.2350 -0.3848
  368DPSM   AM1 3516  21.338  23.436   7.358 -0.0094 -0.1556  0.1622
  368DPSM   AM2 3517  21.062  23.468   7.324  0.2096  0.0905  0.1697
  368DPSM   T1A 3518  21.460  23.469   6.923  0.1113  0.1748  0.1298
  368DPSM   C2A 3519  21.546  23.415   6.521 -0.0333  0.0264 -0.1832
  368DPSM   C3A 3520  21.652  23.356   6.087 -0.1480  0.1037 -0.1263
  368DPSM   C1B 3521  20.764  23.275   7.106 -0.0340 -0.3261  0.4285
  368DPSM   C2B 3522  20.658  23.315   6.677 -0.2094 -0.0332  0.0928
  368DPSM   C3B 3523  20.724  23.305   6.321 -0.0402 -0.2104 -0.1183
  368DPSM   C4B 3524  20.801  23.632   6.070 -0.2721  0.0482 -0.0429
  369CHOL   ROH 3525  26.157   2.488   7.757 -0.3278 -0.2589 -0.1400
  369CHOL    R1 3526  26.243   2.607   7.516 -0.1899 -0.0928 -0.0113
  369CHOL    R2 3527  26.251   2.469   7.276 -0.1751  0.1053 -0.1266
  369CHOL    R3 3528  26.098   2.676   7.189 -0.0480  0.2531 -0.0052
  369CHOL    R4 3529  26.200   2.551   6.944 -0.2274  0.2574 -0.0822
  369CHOL    R5 3530  26.216   2.761   6.999 -0.0481  0.2278 -0.0163
  369CHOL    C1 3531  26.026   2.793   6.669 -0.1386  0.4846  0.0576
  369CHOL    C2 3532  26.270   2.687   6.337 -0.0596  0.1115  0.2169
  370CHOL   ROH 3533   4.359  13.413   7.806  0.0734 -0.0857  0.0865
  370CHOL    R1 3534   4.352  13.453   7.526  0.0961 -0.0511  0.0911
  370CHOL    R2 3535   4.249  13.265   7.352 -0.0367  0.0398  0.0741
  370CHOL    R3 3536   4.097  13.474   7.268  0.1062  0.1548  0.0957
  370CHOL    R4 3537   4.215  13.364   7.023 -0.1516 -0.0554  0.0563
  370CHOL    R5 3538   4.224  13.572   7.089  0.0897 -0.0337 -0.0244
  370CHOL    C1 3539   4.053  13.618   6.751 -0.0844 -0.0028  0.0662
  370CHOL    C2 3540   3.749  13.550   6.440  0.1019 -0.1112 -0.0242
  371CHOL   ROH 3541  11.725  23.604   4.000 -0.1766  0.0174 -0.0736
  371CHOL    R1 3542  11.714  23.708   4.263 -0.0839 -0.0326 -0.0502
  371CHOL    R2 3543  11.477  23.741   4.400 -0.0386 -0.0047  0.0162
  371CHOL    R3 3544  11.602  23.591   4.589 -0.0259 -0.0703 -0.0427
  371CHOL    R4 3545  11.406  23.751   4.738  0.1876  0.1050  0.0628
  371CHOL    R5 3546  11.620  23.737   4.778  0.2082 -0.0498 -0.0756
  371CHOL    C1 3547  11.483  23.616   5.112  0.3313  0.1073  0.0345
  371CHOL    C2 3548  11.551  23.989   5.355 -0.3649  0.0230 -0.0174
  372CHOL   ROH 3549  14.231   7.958   6.805  0.0162 -0.1407  0.0345
  372CHOL    R1 3550  14.257   7.872   6.537  0.0965 -0.0441  0.0103
  372CHOL    R2 3551  14.129   7.997   6.328 -0.0058 -0.0934  0.0423
  372CHOL    R3 3552  14.380   8.012   6.225 -0.0146  0.1491  0.0515
  372CHOL    R4 3553  14.203   8.036   5.992 -0.0376 -0.3926 -0.0011
  372CHOL    R5 3554  14.366   7.893   6.017  0.1731 -0.1289  0.1908
  372CHOL    C1 3555  14.482   8.072   5.700 -0.0643 -0.3392 -0.0179
  372CHOL    C2 3556  14.288   8.257   5.543  0.0667  0.1180  0.1892
  373DTPC   NC3 3557  21.159   8.489   9.432 -0.3411 -0.2118 -0.1224
  373DTPC   PO4 3558  21.114   8.075   9.321 -0.0993 -0.2275 -0.4564
  373DTPC   GL1 3559  21.189   8.407   8.958 -0.3184  0.1488  0.2509
  373DTPC   GL2 3560  21.484   8.492   8.769  0.0246  0.2939  0.3574
  373DTPC   C1A 3561  21.046   8.620   8.573 -0.0851 -0.0252  0.3376
  373DTPC   C2A 3562  21.009   8.989   8.252  0.1544  0.0550 -0.2117
  373DTPC   C1B 3563  21.928   8.864   8.712 -0.3139  0.3171 -0.1264
  373DTPC   C2B 3564  22.066   8.956   8.372 -0.2062  0.0309  0.1321
  374PNCE   AM1 3565  27.604  16.776   7.724  0.2293 -0.0409  0.0392
  374PNCE   AM2 3566  27.973  16.696   7.783 -0.2405 -0.1079  0.2376
  374PNCE   T1A 3567  27.549  16.832   7.297 -0.0702 -0.0089  0.3619
  374PNCE   C2A 3568  27.551  16.928   6.860 -0.0693 -0.0658 -0.5269
  374PNCE   C3A 3569  27.536  16.891   6.482  0.3850 -0.0092 -0.1191
  374PNCE   C1B 3570  27.843  16.483   7.451  0.0456  0.1490 -0.2396
  374PNCE   C2B 3571  27.748  16.417   7.047  0.0471 -0.0975 -0.0918
  374PNCE   C3B 3572  27.576  16.355   6.700  0.1755  0.2730  0.1827
  374PNCE   D4B 3573  27.608  16.484   6.186 -0.0135  0.0823  0.4839
  374PNCE   C5B 3574  27.976  16.743   6.023 -0.0058 -0.1233  0.5126
  374PNCE   C6B 3575  28.183  17.045   6.195  0.1237  0.0548  0.1207
  375CHOL   ROH 3576   7.356  20.309   7.028 -0.3433 -0.3262 -0.0025
  375CHOL    R1 3577   7.224  20.249   6.786 -0.3004 -0.1351 -0.0757
  375CHOL    R2 3578   7.116  20.444   6.623  0.0017  0.0199 -0.1009
  375CHOL    R3 3579   7.271  20.325   6.433 -0.0415 -0.1324 -0.0417
  375CHOL    R4 3580   7.061  20.464   6.282  0.1960  0.1333 -0.1265
  375CHOL    R5 3581   7.115  20.254   6.265 -0.0413  0.0732 -0.1296
  375CHOL    C1 3582   7.175  20.365   5.905  0.2688  0.0563 -0.0858
  375CHOL    C2 3583   7.099  20.612   5.623  0.0376 -0.2109 -0.1365
  376CHOL   ROH 3584  12.898   0.561   6.589 -0.2332 -0.1343  0.0203
  376CHOL    R1 3585  13.032   0.494   6.348 -0.1703 -0.1643  0.0621
  376CHOL    R2 3586  12.949   0.287   6.185 -0.2132 -0.0973 -0.0089
  376CHOL    R3 3587  12.948   0.481   5.994 -0.0367 -0.0618  0.0271
  376CHOL    R4 3588  12.958   0.230   5.844 -0.0190 -0.0320 -0.0144
  376CHOL    R5 3589  13.095   0.398   5.824  0.0423 -0.0710  0.1025
  376CHOL    C1 3590  12.964   0.378   5.467  0.2599  0.0393  0.0162
  376CHOL    C2 3591  13.070   0.436   5.081 -0.0691 -0.3520 -0.0871
  377CHOL   ROH 3592   6.485  19.077   7.465  0.1054 -0.1537 -0.0919
  377CHOL    R1 3593   6.338  19.084   7.223 -0.0284  0.1863 -0.0081
  377CHOL    R2 3594   6.370  19.284   7.036  0.3423  0.1165 -0.0308
  377CHOL    R3 3595   6.415  19.075   6.867 -0.2488 -0.0102 -0.0527
  377CHOL    R4 3596   6.379  19.307   6.691  0.6182  0.1782 -0.0216
  377CHOL    R5 3597   6.271  19.118   6.680 -0.0155  0.5196 -0.1282
  377CHOL    C1 3598   6.426  19.125   6.332  0.2239  0.0949 -0.0369
  377CHOL    C2 3599   6.182  19.322   6.095  0.1075 -0.2434 -0.2771
  378CHOL   ROH 3600  15.580  16.781   5.117  0.0473 -0.0005 -0.0431
  378CHOL    R1 3601  15.468  16.760   5.376 -0.0227 -0.1433 -0.0836
  378CHOL    R2 3602  15.526  16.940   5.578  0.0399 -0.3372  0.0775
  378CHOL    R3 3603  15.255  16.965   5.589  0.0517 -0.1870  0.0312
  378CHOL    R4 3604  15.350  17.055   5.852  0.0400 -0.3301  0.0747
  378CHOL    R5 3605  15.199  16.902   5.813 -0.0359 -0.2282 -0.0061
  378CHOL    C1 3606  14.993  17.147   6.022  0.0510 -0.1850  0.0296
  378CHOL    C2 3607  14.944  17.355   6.278 -0.0184 -0.1938  0.0587
  379DXPE   NH3 3608   5.586  21.797   8.179 -0.3314  0.0037  0.0018
  379DXPE   PO4 3609   5.948  21.700   8.011 -0.0635  0.0934  0.0348
  379DXPE   GL1 3610   5.729  21.478   7.779  0.2872  0.2081 -0.0436
  379DXPE   GL2 3611   5.352  21.406   7.828 -0.0687 -0.1631  0.1562
  379DXPE   C1A 3612   5.584  21.548   7.394  0.1222  0.2229  0.0695
  379DXPE   C2A 3613   5.282  21.630   7.073 -0.2365  0.0428  0.2667
  379DXPE   C3A 3614   4.966  21.635   6.841 -0.0692  0.0082 -0.0975
  379DXPE   C4A 3615   4.742  21.850   6.516  0.0824  0.0297 -0.4521
  379DXPE   C5A 3616   4.486  21.732   6.279  0.1842 -0.0811  0.0398
  379DXPE   C6A 3617   4.171  21.921   6.235  0.0088  0.2076 -0.0760
  379DXPE   C1B 3618   5.062  21.533   7.509 -0.0611 -0.0729 -0.2247
  379DXPE   C2B 3619   4.866  21.806   7.321  0.1076 -0.1549  0.0231
  379DXPE   C3B 3620   4.639  22.032   6.997 -0.0702  0.1702  0.0357
  379DXPE   C4B 3621   4.384  22.395   6.688  0.0781  0.1666  0.2139
  379DXPE   C5B 3622   4.325  22.713   6.373  0.0248  0.0834 -0.1207
  379DXPE   C6B 3623   4.047  22.954   6.061  0.0421  0.1638  0.0760
  380DYPE   NH3 3624   0.278  23.102   8.253 -0.1011  0.0964 -0.0136
  380DYPE   PO4 3625  -0.106  22.955   8.121 -0.2152  0.0623  0.1644
  380DYPE   GL1 3626   0.067  22.948   7.731 -0.1446 -0.1914  0.1617
  380DYPE   GL2 3627   0.044  23.179   7.622 -0.2009  0.1510  0.2379
  380DYPE   C1A 3628  -0.028  22.734   7.314 -0.0951  0.2868 -0.0405
  380DYPE   D2A 3629  -0.207  22.552   6.911  0.0971  0.0404  0.1295
  380DYPE   C3A 3630  -0.123  22.711   6.542  0.0859  0.3035 -0.1420
  380DYPE   C1B 3631   0.053  23.244   7.170  0.2291  0.0489  0.3093
  380DYPE   D2B 3632  -0.041  23.430   6.808  0.0468  0.1128  0.1472
  380DYPE   C3B 3633   0.094  23.114   6.566 -0.0841 -0.0614 -0.0517
  381CHOL   ROH 3634  19.516  23.108   7.380  0.1895  0.1860  0.0436
  381CHOL    R1 3635  19.478  23.218   7.123  0.0801  0.0514  0.0008
  381CHOL    R2 3636  19.662  23.189   6.919  0.1061  0.1447  0.0065
  381CHOL    R3 3637  19.448  23.091   6.783  0.1907 -0.1106  0.0514
  381CHOL    R4 3638  19.646  23.152   6.576  0.0885  0.0773  0.0146
  381CHOL    R5 3639  19.440  23.222   6.583  0.0132 -0.1492  0.0348
  381CHOL    C1 3640  19.436  23.040   6.248  0.1577 -0.2016  0.0616
  381CHOL    C2 3641  19.158  23.143   6.020  0.3014  0.1238 -0.1045
  382CHOL   ROH 3642  28.393   1.953   4.435 -0.1110 -0.0153 -0.1335
  382CHOL    R1 3643  28.483   2.038   4.690 -0.0541  0.1163 -0.1967
  382CHOL    R2 3644  28.311   2.133   4.885 -0.0355  0.0259 -0.1388
  382CHOL    R3 3645  28.428   1.939   5.036  0.1913  0.1538 -0.1441
  382CHOL    R4 3646  28.302   2.119   5.230 -0.2465 -0.1255 -0.1483
  382CHOL    R5 3647  28.510   2.055   5.228 -0.1290  0.2219 -0.0388
  382CHOL    C1 3648  28.406   1.929   5.573 -0.1566 -0.0935 -0.1588
  382CHOL    C2 3649  28.193   2.054   5.916 -0.0474  0.0649 -0.3031
  383CHOL   ROH 3650  20.671   5.276   7.898 -0.1057 -0.1202 -0.2296
  383CHOL    R1 3651  20.929   5.313   7.786 -0.0843  0.0372 -0.1322
  383CHOL    R2 3652  21.022   5.160   7.576  0.1292  0.0220 -0.0283
  383CHOL    R3 3653  21.065   5.403   7.461 -0.0140  0.0093 -0.1107
  383CHOL    R4 3654  21.102   5.209   7.243  0.2803 -0.0606 -0.0055
  383CHOL    R5 3655  21.243   5.364   7.305  0.1125  0.0907  0.0100
  383CHOL    C1 3656  21.188   5.466   6.941  0.2338 -0.1206 -0.0695
  383CHOL    C2 3657  21.276   5.379   6.557 -0.4113 -0.1536  0.0285
  384DPPC   NC3 3658   9.894  22.358   7.469 -0.1910 -0.2016 -0.1431
  384DPPC   PO4 3659   9.477  22.549   7.541 -0.0874 -0.0040  0.2665
  384DPPC   GL1 3660   9.786  22.761   7.188  0.0602 -0.1965  0.0935
  384DPPC   GL2 3661   9.651  22.603   7.012 -0.0954 -0.0440 -0.0717
  384DPPC   C1A 3662  10.117  22.953   6.971 -0.2087  0.1180 -0.1541
  384DPPC   C2A 3663  10.144  22.948   6.487  0.0899  0.0610  0.1959
  384DPPC   C3A 3664  10.156  22.905   6.052 -0.0575  0.1056  0.2102
  384DPPC   C4A 3665  10.181  22.756   5.656 -0.0978 -0.1939  0.0708
  384DPPC   C1B 3666   9.615  22.749   6.536 -0.2981 -0.0266 -0.3243
  384DPPC   C2B 3667   9.424  22.767   6.159 -0.1379  0.2276 -0.3145
  384DPPC   C3B 3668   9.469  22.943   5.804 -0.0390  0.3832  0.0910
  384DPPC   C4B 3669   9.809  23.033   5.602 -0.0854  0.2119 -0.2637
  385DPPC   NC3 3670   8.022  17.546   8.160  0.0278  0.3031 -0.1991
  385DPPC   PO4 3671   7.998  18.010   8.039 -0.1592 -0.0074 -0.2226
  385DPPC   GL1 3672   8.030  17.729   7.612  0.0865  0.1854 -0.0587
  385DPPC   GL2 3673   7.769  17.621   7.704  0.1484 -0.0853 -0.1084
  385DPPC   C1A 3674   7.896  17.597   7.195 -0.0281  0.0009  0.1097
  385DPPC   C2A 3675   7.817  17.495   6.783  0.1409 -0.1005  0.1289
  385DPPC   C3A 3676   7.773  17.317   6.366 -0.0435 -0.2332 -0.2481
  385DPPC   C4A 3677   7.520  17.054   6.247 -0.0305  0.1422  0.0632
  385DPPC   C1B 3678   7.458  17.409   7.372  0.1122 -0.3625 -0.1997
  385DPPC   C2B 3679   7.287  17.421   7.048 -0.3818 -0.0963  0.2077
  385DPPC   C3B 3680   7.201  17.329   6.603  0.2354 -0.1114 -0.4247
  385DPPC   C4B 3681   7.042  17.215   6.297  0.0757  0.0952  0.0654
  386CHOL   ROH 3682   6.758  24.482   4.290 -0.2091  0.1657 -0.0670
  386CHOL    R1 3683   6.756  24.564   4.561  0.0540  0.1567 -0.0613
  386CHOL    R2 3684   6.625  24.422   4.759  0.0147  0.2986  0.0082
  386CHOL    R3 3685   6.868  24.428   4.879  0.0981  0.0146 -0.1354
  386CHOL    R4 3686   6.685  24.344   5.090  0.1494  0.0364 -0.0739
  386CHOL    R5 3687   6.825  24.510   5.099  0.2998 -0.0840 -0.0530
  386CHOL    C1 3688   6.949  24.304   5.395  0.3063 -0.3829 -0.2565
  386CHOL    C2 3689   6.818  24.233   5.666  0.0697 -0.0359  0.0436
  387DVPC   NC3 3690  13.978   9.113   7.509  0.0714  0.0555  0.0706
  387DVPC   PO4 3691  14.153   8.607   7.366  0.1136  0.1666  0.1829
  387DVPC   GL1 3692  14.111   8.887   7.057  0.0752  0.3316 -0.2997
  387DVPC   GL2 3693  14.366   8.912   7.024 -0.0838 -0.0857 -0.0278
  387DVPC   C1A 3694  13.938   8.942   6.692  0.2232 -0.0819 -0.1851
  387DVPC   C2A 3695  13.929   8.902   6.188  0.0442 -0.2773 -0.1255
  387DVPC   D3A 3696  13.954   9.116   5.797 -0.1278  0.0481 -0.0576
  387DVPC   C4A 3697  14.142   8.835   5.551  0.1651  0.1100  0.2813
  387DVPC   C1B 3698  14.437   8.979   6.533 -0.2037 -0.0503 -0.0554
  387DVPC   C2B 3699  14.446   9.009   6.061 -0.0209  0.3090 -0.0661
  387DVPC   D3B 3700  14.597   9.218   5.754 -0.1098 -0.0523  0.2488
  387DVPC   C4B 3701  14.519   9.040   5.352 -0.1064 -0.0585 -0.1584
  388PGSM   NC3 3702  13.788  13.272   8.588 -0.4540  0.2347  0.1612
  388PGSM   PO4 3703  13.709  13.307   8.134 -0.0828  0.1230 -0.1638
  388PGSM   AM1 3704  14.091  13.630   7.897 -0.0259  0.1437 -0.0756
  388PGSM   AM2 3705  14.357  13.745   7.850  0.1459  0.0541  0.2979
  388PGSM   T1A 3706  14.065  13.877   7.459  0.1010  0.0395 -0.0009
  388PGSM   C2A 3707  13.984  14.260   7.172  0.0842 -0.0552  0.0611
  388PGSM   C3A 3708  14.145  14.375   6.854 -0.0164 -0.2655 -0.0566
  388PGSM   C1B 3709  14.502  13.713   7.375  0.1088  0.1219  0.2537
  388PGSM   C2B 3710  14.394  13.964   7.062 -0.0635  0.2865 -0.2309
  388PGSM   D3B 3711  14.465  14.071   6.651  0.0591  0.3005  0.3822
  388PGSM   C4B 3712  14.409  14.559   6.506 -0.1607 -0.0178 -0.1321
  388PGSM   C5B 3713  14.184  14.904   6.346 -0.2676 -0.1608  0.1965
  389CHOL   ROH 3714   1.347   4.385   4.585  0.0675  0.0863  0.0647
  389CHOL    R1 3715   1.419   4.311   4.848 -0.0170  0.0392  0.0723
  389CHOL    R2 3716   1.338   4.073   4.963  0.2211 -0.1256 -0.1230
  389CHOL    R3 3717   1.604   4.039   5.005  0.2409  0.1982  0.0603
  389CHOL    R4 3718   1.477   3.877   5.212  0.2453 -0.2808 -0.2546
  389CHOL    R5 3719   1.627   4.031   5.243  0.0191 -0.0880  0.0911
  389CHOL    C1 3720   1.808   3.732   5.396  0.2780 -0.0670 -0.1590
  389CHOL    C2 3721   2.102   3.576   5.639 -0.1667 -0.1997  0.2753
  390DVPC   NC3 3722   9.413  18.088   8.261 -0.0701 -0.0684  0.0447
  390DVPC   PO4 3723   9.111  18.335   8.184 -0.1746  0.0977  0.1852
  390DVPC   GL1 3724   8.886  18.342   7.777  0.2005  0.2850  0.0703
  390DVPC   GL2 3725   8.987  18.641   7.631 -0.2340  0.0826  0.0579
  390DVPC   C1A 3726   8.830  18.168   7.368 -0.0572  0.0625 -0.0178
  390DVPC   C2A 3727   8.857  17.856   7.112 -0.1049  0.2797  0.2700
  390DVPC   D3A 3728   8.897  17.826   6.697 -0.1009 -0.0910  0.1448
  390DVPC   C4A 3729   8.782  18.121   6.472 -0.3741  0.1016  0.0355
  390DVPC   C1B 3730   9.231  18.870   7.329 -0.1603  0.4317  0.0128
  390DVPC   C2B 3731   9.416  18.913   6.928 -0.1028  0.2084  0.1529
  390DVPC   D3B 3732   9.493  19.110   6.598  0.0221 -0.0274 -0.0453
  390DVPC   C4B 3733   9.787  19.155   6.247 -0.0135 -0.1177  0.0091
  391CHOL   ROH 3734   8.002   2.937   6.740  0.2465 -0.1319 -0.1189
  391CHOL    R1 3735   7.803   2.884   6.545  0.1384 -0.0933 -0.0205
  391CHOL    R2 3736   7.798   3.010   6.299  0.0396 -0.0913 -0.0190
  391CHOL    R3 3737   7.794   2.755   6.205 -0.0557 -0.0906 -0.0170
  391CHOL    R4 3738   7.737   2.922   5.971  0.1728 -0.0616 -0.0518
  391CHOL    R5 3739   7.618   2.754   6.043  0.0349  0.0089 -0.1161
  391CHOL    C1 3740   7.698   2.631   5.691  0.1609 -0.0436 -0.0691
  391CHOL    C2 3741   7.788   2.745   5.332  0.3220 -0.0754  0.2035
  392DPPC   NC3 3742   0.829  11.050   8.411  0.0602 -0.0423  0.4387
  392DPPC   PO4 3743   1.294  11.319   8.363 -0.2307  0.0888  0.2240
  392DPPC   GL1 3744   1.449  11.444   7.971  0.1370 -0.0058  0.1196
  392DPPC   GL2 3745   1.777  11.786   7.910  0.4371 -0.1224  0.0632
  392DPPC   C1A 3746   1.488  11.361   7.529  0.0991  0.3829 -0.1861
  392DPPC   C2A 3747   1.354  11.315   7.221  0.1786  0.0649 -0.1079
  392DPPC   C3A 3748   1.017  11.040   6.953 -0.1696  0.0249 -0.0120
  392DPPC   C4A 3749   0.564  10.933   6.765 -0.0595  0.1463  0.2848
  392DPPC   C1B 3750   1.651  11.785   7.474  0.3044  0.0049  0.0961
  392DPPC   C2B 3751   1.587  11.776   6.991 -0.0491  0.1468  0.1753
  392DPPC   C3B 3752   1.527  11.792   6.536  0.1252 -0.0597 -0.0364
  392DPPC   C4B 3753   1.591  11.953   6.154  0.1594 -0.2041 -0.0022
  393PVSM   NC3 3754   8.556  21.629   7.706  0.0667 -0.0570 -0.1139
  393PVSM   PO4 3755   8.877  21.822   7.403  0.4769  0.0381 -0.0499
  393PVSM   AM1 3756   8.902  22.144   7.163 -0.2219  0.3822 -0.0270
  393PVSM   AM2 3757   8.634  22.229   6.989 -0.2046 -0.0574 -0.0316
  393PVSM   T1A 3758   8.962  22.089   6.633  0.3178 -0.0696  0.3826
  393PVSM   C2A 3759   8.772  22.193   6.261 -0.5218  0.1613  0.1000
  393PVSM   C3A 3760   8.674  22.403   5.830 -0.2216  0.0669 -0.0496
  393PVSM   C1B 3761   8.524  22.405   6.622  0.1725  0.2331  0.2294
  393PVSM   C2B 3762   8.403  22.580   6.239 -0.4459  0.0236  0.4306
  393PVSM   D3B 3763   8.404  22.822   5.928 -0.0283 -0.2536  0.0888
  393PVSM   C4B 3764   8.228  22.623   5.601 -0.0530 -0.0156 -0.0215
  394DTPC   NC3 3765  18.239  17.403   8.783  0.0104  0.4911  0.0824
  394DTPC   PO4 3766  18.469  17.673   8.596  0.0683  0.1495  0.2703
  394DTPC   GL1 3767  18.783  17.481   8.197 -0.3034 -0.0675 -0.0306
  394DTPC   GL2 3768  18.986  17.678   8.027  0.0598  0.1597  0.3297
  394DTPC   C1A 3769  19.086  17.195   8.036  0.1016  0.0599  0.2703
  394DTPC   C2A 3770  19.367  16.932   7.935  0.0821  0.1436 -0.0176
  394DTPC   C1B 3771  18.912  17.988   7.835  0.1460  0.1807  0.1569
  394DTPC   C2B 3772  18.911  17.956   7.466  0.1211  0.0689 -0.5116
  395CHOL   ROH 3773   8.078  25.743   4.269 -0.2329 -0.1185 -0.0263
  395CHOL    R1 3774   8.063  25.598   4.512 -0.1251  0.0217  0.0656
  395CHOL    R2 3775   8.222  25.656   4.730 -0.1373  0.2498  0.0149
  395CHOL    R3 3776   7.983  25.672   4.859 -0.1344  0.1903  0.0287
  395CHOL    R4 3777   8.184  25.720   5.068 -0.1287  0.1354  0.0382
  395CHOL    R5 3778   8.024  25.572   5.073 -0.1189  0.1217 -0.0054
  395CHOL    C1 3779   7.938  25.772   5.385 -0.1209  0.0130  0.0647
  395CHOL    C2 3780   7.856  25.779   5.747  0.1905  0.1022  0.0383
  396CHOL   ROH 3781  19.435  13.718   5.038  0.0486  0.0989 -0.0483
  396CHOL    R1 3782  19.443  13.671   5.317  0.0216  0.0497 -0.0552
  396CHOL    R2 3783  19.220  13.698   5.479  0.0378  0.1634 -0.0476
  396CHOL    R3 3784  19.282  13.443   5.551 -0.1198  0.1127 -0.0912
  396CHOL    R4 3785  19.126  13.548   5.776 -0.0655  0.1638 -0.0806
  396CHOL    R5 3786  19.323  13.456   5.786 -0.1229  0.0428 -0.0881
  396CHOL    C1 3787  19.128  13.222   6.016 -0.2738  0.1164 -0.1409
  396CHOL    C2 3788  19.303  13.247   6.331 -0.0416  0.2113  0.2545
  397CHOL   ROH 3789  16.530  27.551   3.959  0.1161 -0.0819  0.1590
  397CHOL    R1 3790  16.506  27.476   4.231  0.0955 -0.0441  0.1686
  397CHOL    R2 3791  16.652  27.598   4.433  0.0355  0.0299  0.1754
  397CHOL    R3 3792  16.407  27.638   4.541  0.0063 -0.0173  0.1243
  397CHOL    R4 3793  16.593  27.697   4.758 -0.0546  0.2891  0.0815
  397CHOL    R5 3794  16.426  27.558   4.766  0.0327  0.2006  0.1959
  397CHOL    C1 3795  16.327  27.793   5.050 -0.1345  0.3959 -0.0211
  397CHOL    C2 3796  16.531  28.003   5.320 -0.2594  0.3402  0.1790
  398CHOL   ROH 3797  15.697  23.494   4.482  0.0398  0.0908 -0.0005
  398CHOL    R1 3798  15.846  23.476   4.722  0.0508 -0.0604 -0.0172
  398CHOL    R2 3799  15.773  23.610   4.953  0.1678 -0.0497  0.0158
  398CHOL    R3 3800  15.786  23.362   5.062  0.0000 -0.0810 -0.0332
  398CHOL    R4 3801  15.796  23.543   5.291  0.2159 -0.1290 -0.0033
  398CHOL    R5 3802  15.938  23.385   5.245  0.0745 -0.2362 -0.0743
  398CHOL    C1 3803  15.823  23.271   5.591  0.0865 -0.2045 -0.0604
  398CHOL    C2 3804  15.594  23.500   5.812 -0.1795 -0.1256  0.1586
  399DVPC   NC3 3805   7.033   6.246   6.644  0.1198  0.0253 -0.0579
  399DVPC   PO4 3806   7.017   6.713   6.569 -0.2654  0.0971 -0.0073
  399DVPC   GL1 3807   7.151   6.889   6.164  0.1881  0.0663 -0.2782
  399DVPC   GL2 3808   6.852   7.081   6.087 -0.2622  0.1910 -0.0866
  399DVPC   C1A 3809   7.119   6.621   5.858 -0.1951 -0.2064  0.1229
  399DVPC   C2A 3810   7.060   6.659   5.450  0.0879  0.0033 -0.3287
  399DVPC   D3A 3811   7.153   6.669   4.992 -0.1142 -0.1551  0.3383
  399DVPC   C4A 3812   6.849   6.775   4.651 -0.3297  0.1898  0.1791
  399DVPC   C1B 3813   6.984   7.096   5.692  0.2480  0.2971 -0.2788
  399DVPC   C2B 3814   6.897   7.086   5.329 -0.1314  0.1000  0.1617
  399DVPC   D3B 3815   6.957   7.182   4.955  0.0922  0.0390  0.2180
  399DVPC   C4B 3816   6.793   7.493   4.716 -0.1976  0.1503 -0.2107
  400CHOL   ROH 3817  12.026   4.671   2.832 -0.1702  0.0355 -0.1297
  400CHOL    R1 3818  12.041   4.703   3.113 -0.0627  0.0008 -0.1301
  400CHOL    R2 3819  12.150   4.928   3.232  0.0224 -0.0279 -0.1399
  400CHOL    R3 3820  11.911   4.936   3.360  0.0677 -0.0025 -0.0593
  400CHOL    R4 3821  12.078   5.129   3.504  0.0798  0.0928 -0.2139
  400CHOL    R5 3822  11.967   4.963   3.591  0.1392  0.1219 -0.0941
  400CHOL    C1 3823  11.811   5.253   3.783  0.1556  0.1869 -0.1815
  400CHOL    C2 3824  11.703   5.594   3.917 -0.1406 -0.2044  0.0629
  401CHOL   ROH 3825  22.689  12.380   5.144 -0.1623  0.1238  0.0443
  401CHOL    R1 3826  22.725  12.502   5.397 -0.2077  0.1558  0.0362
  401CHOL    R2 3827  22.526  12.647   5.522 -0.3296 -0.0607  0.1110
  401CHOL    R3 3828  22.574  12.475   5.727 -0.0704 -0.0233  0.0845
  401CHOL    R4 3829  22.425  12.696   5.849 -0.3078 -0.2274  0.1435
  401CHOL    R5 3830  22.617  12.617   5.915 -0.1991  0.0027  0.0882
  401CHOL    C1 3831  22.410  12.564   6.231 -0.0518 -0.2893  0.1376
  401CHOL    C2 3832  22.519  12.792   6.537  0.0694  0.0033  0.0095
  402PGPC   NC3 3833   0.041   4.797   8.487 -0.2407 -0.1297  0.3357
  402PGPC   PO4 3834   0.222   4.476   8.352 -0.1265 -0.0958 -0.0669
  402PGPC   GL1 3835   0.085   4.619   7.945  0.0786  0.0858  0.1757
  402PGPC   GL2 3836   0.280   4.582   7.748  0.0873 -0.4064  0.2704
  402PGPC   C1A 3837   0.140   5.093   7.773  0.1655  0.3891  0.1080
  402PGPC   C2A 3838   0.008   5.163   7.435  0.0048  0.2749 -0.1751
  402PGPC   D3A 3839   0.108   5.430   7.074  0.3568 -0.0200  0.2109
  402PGPC   C4A 3840   0.043   5.949   7.069 -0.0474 -0.0208 -0.1625
  402PGPC   C5A 3841   0.236   6.269   7.190  0.2820  0.2088 -0.0466
  402PGPC   C1B 3842   0.224   4.732   7.317 -0.1778  0.1443 -0.1573
  402PGPC   C2B 3843   0.088   4.616   6.949 -0.0064  0.1824  0.0070
  402PGPC   C3B 3844   0.195   4.536   6.545 -0.1464 -0.0505 -0.0891
  402PGPC   C4B 3845   0.131   4.387   6.099 -0.1269 -0.4077  0.3097
  403CHOL   ROH 3846  18.093   1.503   7.012 -0.4392 -0.1750  0.0133
  403CHOL    R1 3847  18.205   1.569   6.761 -0.3803 -0.0164  0.0793
  403CHOL    R2 3848  18.312   1.380   6.591  0.0441  0.1321  0.1606
  403CHOL    R3 3849  18.139   1.489   6.412 -0.0267 -0.1643  0.0448
  403CHOL    R4 3850  18.367   1.397   6.250  0.2173  0.1976  0.1912
  403CHOL    R5 3851  18.281   1.598   6.252 -0.1115  0.0556  0.1233
  403CHOL    C1 3852  18.237   1.508   5.883  0.2519 -0.0425  0.1003
  403CHOL    C2 3853  18.513   1.568   5.530  0.0043 -0.1252  0.3785
  404CHOL   ROH 3854   8.418  23.647   7.406  0.0750 -0.0393  0.0608
  404CHOL    R1 3855   8.502  23.612   7.138  0.0037  0.1122  0.0181
  404CHOL    R2 3856   8.382  23.431   6.966  0.1127  0.0381  0.0202
  404CHOL    R3 3857   8.353  23.649   6.808 -0.1651  0.0531  0.0863
  404CHOL    R4 3858   8.291  23.423   6.633  0.0945  0.0279  0.0251
  404CHOL    R5 3859   8.436  23.580   6.594 -0.0970  0.2171  0.0586
  404CHOL    C1 3860   8.211  23.624   6.290 -0.1767  0.0364  0.0900
  404CHOL    C2 3861   8.382  23.695   5.979 -0.1354  0.0709  0.0343
  405DVPC   NC3 3862  12.531  10.268   7.570  0.0630  0.1791 -0.1634
  405DVPC   PO4 3863  12.330  10.174   7.146 -0.1933 -0.1076 -0.0405
  405DVPC   GL1 3864  12.353  10.236   6.691  0.5180 -0.1334 -0.0128
  405DVPC   GL2 3865  12.246  10.060   6.445 -0.1521  0.3159  0.1312
  405DVPC   C1A 3866  12.708  10.161   6.344 -0.0669  0.3097 -0.0236
  405DVPC   C2A 3867  12.900  10.114   5.896  0.4269 -0.0400  0.0115
  405DVPC   D3A 3868  12.999  10.152   5.424  0.0643 -0.0904 -0.2525
  405DVPC   C4A 3869  13.246   9.825   5.251 -0.2067 -0.0024 -0.1495
  405DVPC   C1B 3870  12.370  10.046   6.004 -0.0058 -0.1442  0.2507
  405DVPC   C2B 3871  12.442  10.005   5.533 -0.2491 -0.2269 -0.0352
  405DVPC   D3B 3872  12.729   9.798   5.160 -0.2960  0.1650 -0.0152
  405DVPC   C4B 3873  12.707   9.479   4.849 -0.0091  0.4155 -0.1131
  406CHOL   ROH 3874   6.530   1.102   3.796  0.1262  0.0411  0.0141
  406CHOL    R1 3875   6.605   1.032   4.060 -0.1942 -0.0719  0.0805
  406CHOL    R2 3876   6.778   1.186   4.211  0.1570 -0.4707  0.1100
  406CHOL    R3 3877   6.575   1.179   4.391  0.0268  0.1437  0.0072
  406CHOL    R4 3878   6.818   1.182   4.554 -0.0530 -0.3362  0.1376
  406CHOL    R5 3879   6.655   1.037   4.567 -0.4150  0.0609  0.1520
  406CHOL    C1 3880   6.651   1.173   4.923 -0.2975  0.3189  0.0571
  406CHOL    C2 3881   6.873   1.054   5.128  0.1017 -0.1736 -0.1082
  407DVPC   NC3 3882   6.220  13.072   7.686  0.3659  0.0345  0.1966
  407DVPC   PO4 3883   6.346  13.122   7.285 -0.3015 -0.0120 -0.0817
  407DVPC   GL1 3884   6.222  13.128   6.923  0.2532 -0.0467  0.0095
  407DVPC   GL2 3885   5.966  12.834   6.893  0.2212  0.4598 -0.0545
  407DVPC   C1A 3886   6.145  13.323   6.516 -0.1182  0.2575 -0.2329
  407DVPC   C2A 3887   6.223  13.335   6.174  0.0438 -0.1612 -0.2542
  407DVPC   D3A 3888   6.296  13.275   5.780  0.3779 -0.2575 -0.1182
  407DVPC   C4A 3889   6.138  13.718   5.470 -0.0893  0.0794  0.2141
  407DVPC   C1B 3890   5.878  12.917   6.481 -0.0797 -0.1612  0.2669
  407DVPC   C2B 3891   5.929  12.947   6.093  0.2684  0.0225  0.0664
  407DVPC   D3B 3892   6.000  12.817   5.723 -0.1910 -0.1615 -0.0120
  407DVPC   C4B 3893   5.857  12.434   5.556 -0.2258 -0.1043  0.1457
  408CHOL   ROH 3894  14.013  10.918   3.656 -0.0226 -0.0424  0.0109
  408CHOL    R1 3895  13.902  10.869   3.911  0.1334 -0.2620  0.0396
  408CHOL    R2 3896  14.052  10.771   4.122  0.3999  0.0827  0.0227
  408CHOL    R3 3897  13.955  10.990   4.250 -0.0589 -0.1052  0.0144
  408CHOL    R4 3898  14.006  10.796   4.464  0.2527 -0.0261  0.0118
  408CHOL    R5 3899  13.819  10.901   4.427  0.0576 -0.3787 -0.0310
  408CHOL    C1 3900  13.889  11.017   4.783 -0.2636 -0.2657 -0.0022
  408CHOL    C2 3901  13.993  11.267   5.023  0.0404 -0.1895  0.1323
  409DVPC   NC3 3902  21.693  16.112   9.003  0.1239  0.1055 -0.1752
  409DVPC   PO4 3903  21.613  15.866   8.594  0.1001  0.1534 -0.0496
  409DVPC   GL1 3904  21.879  15.840   8.237 -0.0091  0.0629 -0.2251
  409DVPC   GL2 3905  21.666  16.145   8.116  0.1837 -0.0547  0.3101
  409DVPC   C1A 3906  21.910  15.751   7.674 -0.2146 -0.2239  0.0853
  409DVPC   C2A 3907  21.978  15.676   7.222 -0.2441 -0.0206 -0.0951
  409DVPC   D3A 3908  22.000  15.641   6.828 -0.1270 -0.3869  0.0126
  409DVPC   C4A 3909  21.903  15.883   6.463  0.1376  0.1000 -0.2121
  409DVPC   C1B 3910  21.426  15.894   7.858 -0.0448 -0.0700  0.0210
  409DVPC   C2B 3911  21.456  15.908   7.418 -0.1333  0.3608 -0.0819
  409DVPC   D3B 3912  21.561  15.785   6.959  0.1105 -0.1364  0.0633
  409DVPC   C4B 3913  21.479  16.025   6.707  0.0158  0.2735  0.0041
  410CHOL   ROH 3914  13.999  19.253   7.999  0.1034  0.2010 -0.0467
  410CHOL    R1 3915  13.906  19.227   7.733  0.0519 -0.1507  0.0011
  410CHOL    R2 3916  14.003  19.383   7.526 -0.3924 -0.0137 -0.1144
  410CHOL    R3 3917  14.049  19.141   7.410  0.1341  0.0263 -0.0107
  410CHOL    R4 3918  14.054  19.332   7.188 -0.4708 -0.0682 -0.1191
  410CHOL    R5 3919  13.933  19.151   7.201 -0.0261 -0.3711  0.0505
  410CHOL    C1 3920  14.128  19.076   6.882 -0.0224 -0.0626 -0.0246
  410CHOL    C2 3921  14.036  19.047   6.494  0.0569 -0.0007 -0.1186
  411PVSM   NC3 3922  25.292  29.011   8.250 -0.0151 -0.2612 -0.0723
  411PVSM   PO4 3923  25.340  29.427   8.019  0.1398  0.1550 -0.1302
  411PVSM   AM1 3924  25.585  29.268   7.631 -0.0287 -0.0960 -0.1170
  411PVSM   AM2 3925  25.905  29.239   7.579 -0.1783  0.0100  0.1066
  411PVSM   T1A 3926  25.452  29.247   7.156 -0.0758  0.1641  0.0720
  411PVSM   C2A 3927  25.453  29.319   6.770  0.0061 -0.0455 -0.0901
  411PVSM   C3A 3928  25.264  29.518   6.443  0.1413  0.1577 -0.2068
  411PVSM   C1B 3929  26.255  29.171   7.321  0.4175 -0.0425  0.1342
  411PVSM   C2B 3930  26.256  29.113   6.893  0.0311  0.1251 -0.2081
  411PVSM   D3B 3931  26.302  29.009   6.455 -0.0126 -0.0231 -0.0631
  411PVSM   C4B 3932  26.009  28.761   6.224  0.0176  0.1412 -0.2067
  412DBSM   NC3 3933   1.829  25.489   8.339 -0.0711 -0.0953  0.0857
  412DBSM   PO4 3934   1.903  24.993   8.315 -0.2852 -0.1142  0.2441
  412DBSM   AM1 3935   1.908  24.873   7.852  0.1946  0.0025  0.2751
  412DBSM   AM2 3936   2.215  24.592   7.815  0.1601 -0.0227  0.0834
  412DBSM   T1A 3937   1.752  24.756   7.418 -0.5108 -0.1897 -0.0367
  412DBSM   C2A 3938   1.782  24.600   6.999  0.0613  0.2141 -0.0720
  412DBSM   C3A 3939   1.586  24.625   6.641 -0.0670  0.2527 -0.0247
  412DBSM   C4A 3940   1.454  24.707   6.279 -0.4348  0.0878 -0.0073
  412DBSM   C1B 3941   2.234  24.550   7.400  0.0833 -0.1161 -0.0107
  412DBSM   C2B 3942   2.248  24.657   7.018 -0.3115 -0.0745  0.0525
  412DBSM   C3B 3943   2.024  24.855   6.675  0.3790 -0.0417  0.1703
  412DBSM   C4B 3944   1.821  25.093   6.462 -0.2626  0.0813  0.0614
  412DBSM   C5B 3945   1.704  25.572   6.452  0.0346  0.0268 -0.2231
  413CHOL   ROH 3946  16.965   1.496   3.277  0.1115  0.2699 -0.0844
  413CHOL    R1 3947  16.780   1.646   3.429  0.0674  0.1352 -0.0043
  413CHOL    R2 3948  16.524   1.557   3.481  0.0875  0.0422 -0.0694
  413CHOL    R3 3949  16.595   1.601   3.740  0.0624 -0.0927 -0.0384
  413CHOL    R4 3950  16.305   1.554   3.749 -0.0010  0.2440 -0.1375
  413CHOL    R5 3951  16.412   1.726   3.831  0.1779  0.1057 -0.0708
  413CHOL    C1 3952  16.244   1.594   4.147 -0.0761  0.2349 -0.1480
  413CHOL    C2 3953  15.872   1.462   4.378  0.1884 -0.0193 -0.3486
  414PVSM   NC3 3954   6.376  16.036   7.954  0.0773  0.1126 -0.0436
  414PVSM   PO4 3955   6.518  15.702   8.154 -0.2283  0.1008 -0.1746
  414PVSM   AM1 3956   6.537  15.439   7.803  0.0669  0.3459  0.0229
  414PVSM   AM2 3957   6.686  15.590   7.707 -0.0693  0.2093 -0.0593
  414PVSM   T1A 3958   6.181  15.157   7.512  0.2832 -0.2001 -0.0620
  414PVSM   C2A 3959   5.806  14.920   7.247 -0.1486 -0.1714 -0.2295
  414PVSM   C3A 3960   5.533  15.016   6.956  0.1076 -0.1906  0.0396
  414PVSM   C1B 3961   6.635  15.624   7.351  0.0464  0.5136 -0.2034
  414PVSM   C2B 3962   6.550  15.555   6.919 -0.2942 -0.3025  0.0964
  414PVSM   D3B 3963   6.321  15.616   6.636  0.1363 -0.1170  0.1481
  414PVSM   C4B 3964   5.905  15.613   6.765  0.0692 -0.1542 -0.1332
  415DVPC   NC3 3965  18.948  18.386   8.594  0.4726  0.4433  0.3549
  415DVPC   PO4 3966  18.629  18.452   8.408  0.2567 -0.3276  0.1094
  415DVPC   GL1 3967  18.587  18.440   7.866 -0.2482  0.2134 -0.0785
  415DVPC   GL2 3968  18.857  18.458   7.634 -0.0841  0.0542 -0.0634
  415DVPC   C1A 3969  18.315  18.565   7.638 -0.2820  0.2902  0.2309
  415DVPC   C2A 3970  18.190  18.542   7.207  0.2268 -0.0553  0.2480
  415DVPC   D3A 3971  18.307  18.375   6.827  0.0324  0.1715 -0.2726
  415DVPC   C4A 3972  18.073  17.985   6.730  0.2271  0.1416 -0.0677
  415DVPC   C1B 3973  18.634  18.416   7.289  0.1154  0.1721  0.2972
  415DVPC   C2B 3974  18.815  18.350   6.873 -0.0598  0.0822 -0.3126
  415DVPC   D3B 3975  18.688  18.233   6.537  0.0766 -0.2269  0.0733
  415DVPC   C4B 3976  18.753  18.454   6.096  0.1931  0.1099 -0.1389
  416DPSM   NC3 3977  17.674  27.104   8.663 -0.2245  0.1881 -0.0429
  416DPSM   PO4 3978  18.014  27.302   8.334 -0.0421 -0.0163  0.1794
  416DPSM   AM1 3979  17.879  27.397   7.939 -0.1849 -0.2164  0.1656
  416DPSM   AM2 3980  17.928  27.189   7.781 -0.2394 -0.1279  0.0200
  416DPSM   T1A 3981  17.573  27.534   7.602 -0.2213  0.0335 -0.2859
  416DPSM   C2A 3982  17.546  27.553   7.178 -0.1489 -0.1824 -0.2892
  416DPSM   C3A 3983  17.538  27.370   6.748 -0.1666  0.0435  0.1463
  416DPSM   C1B 3984  17.841  27.172   7.333  0.1879  0.1329  0.0057
  416DPSM   C2B 3985  17.878  27.047   7.003  0.0255 -0.1135 -0.0308
  416DPSM   C3B 3986  17.830  26.996   6.585  0.0276  0.2584 -0.0711
  416DPSM   C4B 3987  17.914  26.931   6.164  0.2375  0.2204 -0.4678
  417CHOL   ROH 3988  17.249  25.510   3.982 -0.0951 -0.1128  0.0056
  417CHOL    R1 3989  17.355  25.532   4.244 -0.0896 -0.1444  0.0055
  417CHOL    R2 3990  17.243  25.695   4.437 -0.0732 -0.1547  0.0199
  417CHOL    R3 3991  17.239  25.465   4.582 -0.0876 -0.1658  0.0029
  417CHOL    R4 3992  17.239  25.680   4.782 -0.0352 -0.1750  0.0198
  417CHOL    R5 3993  17.378  25.513   4.771 -0.0573 -0.1954 -0.0092
  417CHOL    C1 3994  17.233  25.457   5.120 -0.0266 -0.1972  0.0038
  417CHOL    C2 3995  17.366  25.693   5.466  0.2377  0.2279  0.1135
  418CHOL   ROH 3996   2.027  21.438   4.209 -0.3976  0.0440  0.1301
  418CHOL    R1 3997   2.071  21.453   4.488 -0.3461  0.0573  0.1214
  418CHOL    R2 3998   2.312  21.533   4.597 -0.2564 -0.1426  0.0718
  418CHOL    R3 3999   2.156  21.711   4.729 -0.0747  0.0280  0.0613
  418CHOL    R4 4000   2.423  21.745   4.846 -0.0378 -0.2541  0.0719
  418CHOL    R5 4001   2.238  21.706   4.954 -0.0872 -0.0562  0.0656
  418CHOL    C1 4002   2.341  22.036   5.116  0.2602 -0.1589  0.0620
  418CHOL    C2 4003   2.472  22.059   5.447 -0.1222  0.0888 -0.3888
  419CHOL   ROH 4004  13.362  24.516   7.807 -0.1260 -0.0694  0.1372
  419CHOL    R1 4005  13.256  24.388   7.578 -0.1413  0.1919 -0.0064
  419CHOL    R2 4006  13.255  24.506   7.328  0.2214  0.3165  0.0414
  419CHOL    R3 4007  13.381  24.276   7.255 -0.0520  0.1638  0.0388
  419CHOL    R4 4008  13.299  24.400   7.002  0.2716  0.3643  0.0329
  419CHOL    R5 4009  13.255  24.196   7.068 -0.0502  0.4011 -0.0634
  419CHOL    C1 4010  13.442  24.122   6.744  0.0441  0.2488  0.0255
  419CHOL    C2 4011  13.307  23.947   6.467 -0.0810 -0.1260  0.1818
  420PVSM   NC3 4012  13.665  17.213   8.626 -0.0779  0.3345  0.0722
  420PVSM   PO4 4013  14.078  17.174   8.548  0.0177 -0.0074  0.3505
  420PVSM   AM1 4014  14.309  17.055   8.341  0.1345 -0.1656  0.0475
  420PVSM   AM2 4015  14.244  17.140   8.053  0.0919 -0.2357  0.1575
  420PVSM   T1A 4016  14.745  16.825   8.259 -0.1801 -0.0653  0.1022
  420PVSM   C2A 4017  14.940  16.718   7.911  0.0671  0.0695 -0.0945
  420PVSM   C3A 4018  15.058  16.742   7.495 -0.1536 -0.0159 -0.2959
  420PVSM   C1B 4019  14.415  17.342   7.763  0.0791 -0.1406  0.0166
  420PVSM   C2B 4020  14.481  17.463   7.276  0.1630 -0.2146 -0.1626
  420PVSM   D3B 4021  14.258  17.330   6.917  0.2907  0.0669 -0.0111
  420PVSM   C4B 4022  13.880  17.116   6.939 -0.0717  0.0976  0.2375
  421DBSM   NC3 4023  17.498  22.142   8.910 -0.2362  0.2429 -0.1596
  421DBSM   PO4 4024  17.394  21.749   8.703 -0.1303 -0.0530  0.2996
  421DBSM   AM1 4025  17.276  21.874   8.365 -0.1383  0.0987  0.0885
  421DBSM   AM2 4026  17.382  22.290   8.380  0.1478  0.0419  0.0284
  421DBSM   T1A 4027  16.968  21.686   8.039 -0.0812 -0.0448 -0.4270
  421DBSM   C2A 4028  16.957  21.522   7.651  0.0393  0.0724  0.0229
  421DBSM   C3A 4029  16.991  21.453   7.274  0.0185 -0.5914 -0.1347
  421DBSM   C4A 4030  16.946  21.570   6.862  0.0279 -0.2942 -0.2207
  421DBSM   C1B 4031  17.581  22.068   8.066  0.1085 -0.0267  0.0002
  421DBSM   C2B 4032  17.636  22.255   7.596 -0.2301  0.1289 -0.4974
  421DBSM   C3B 4033  17.525  22.319   7.166  0.2849 -0.0845 -0.0750
  421DBSM   C4B 4034  17.386  22.374   6.771 -0.1091  0.4228  0.1068
  421DBSM   C5B 4035  17.540  22.357   6.209 -0.0388  0.0478 -0.2605
  422DVPC   NC3 4036   8.940  17.320   8.449  0.1432  0.2763 -0.1788
  422DVPC   PO4 4037   8.612  17.324   8.096 -0.1972  0.0102 -0.0836
  422DVPC   GL1 4038   8.706  17.037   7.767 -0.0014 -0.1230 -0.2764
  422DVPC   GL2 4039   9.029  16.947   7.714 -0.0024 -0.0475 -0.0512
  422DVPC   C1A 4040   8.661  16.657   7.476  0.0732 -0.0072  0.0749
  422DVPC   C2A 4041   8.624  16.640   6.995 -0.1909  0.0876  0.1761
  422DVPC   D3A 4042   8.668  16.423   6.688 -0.1861  0.1452 -0.2049
  422DVPC   C4A 4043   9.026  16.537   6.446 -0.0905  0.0518  0.0644
  422DVPC   C1B 4044   8.919  17.042   7.245  0.1715 -0.0866  0.3355
  422DVPC   C2B 4045   8.692  17.426   7.009  0.2689 -0.0438  0.2464
  422DVPC   D3B 4046   8.639  17.363   6.553  0.0932 -0.2736  0.2623
  422DVPC   C4B 4047   8.261  17.507   6.465  0.3064  0.3684  0.0903
  423CHOL   ROH 4048   2.014   5.729   4.372  0.3133  0.1834 -0.0588
  423CHOL    R1 4049   2.117   5.739   4.635  0.3334  0.1569 -0.0659
  423CHOL    R2 4050   2.283   5.941   4.723  0.0484  0.3469  0.0461
  423CHOL    R3 4051   2.096   5.966   4.919  0.0331 -0.0588  0.0917
  423CHOL    R4 4052   2.347   6.056   5.043 -0.1024  0.4042  0.0565
  423CHOL    R5 4053   2.211   5.903   5.119  0.2050  0.1174  0.0537
  423CHOL    C1 4054   2.208   6.146   5.413 -0.2046  0.0568  0.1053
  423CHOL    C2 4055   2.395   6.450   5.528  0.1471 -0.0177 -0.1433
  424CHOL   ROH 4056   8.957   1.663   2.950  0.0308  0.0358 -0.0049
  424CHOL    R1 4057   8.898   1.568   3.210  0.0978 -0.0048 -0.0044
  424CHOL    R2 4058   9.018   1.343   3.316  0.1641  0.0081 -0.0504
  424CHOL    R3 4059   9.082   1.512   3.519  0.1661 -0.0003 -0.0441
  424CHOL    R4 4060   9.056   1.249   3.646  0.0805  0.0103 -0.0398
  424CHOL    R5 4061   8.954   1.432   3.705  0.1127  0.0361 -0.0652
  424CHOL    C1 4062   9.139   1.353   4.029  0.0336  0.0036 -0.0278
  424CHOL    C2 4063   8.874   1.329   4.231 -0.0478  0.0942 -0.2002
  425CHOL   ROH 4064  24.839  15.339   5.444  0.0467  0.1194  0.0360
  425CHOL    R1 4065  24.769  15.495   5.669 -0.0802  0.0041  0.0793
  425CHOL    R2 4066  24.669  15.385   5.902 -0.0064 -0.1394  0.0499
  425CHOL    R3 4067  24.874  15.522   6.017 -0.1096 -0.0170  0.0884
  425CHOL    R4 4068  24.718  15.420   6.243 -0.1086 -0.0676  0.0570
  425CHOL    R5 4069  24.777  15.627   6.208 -0.2104 -0.0450  0.0486
  425CHOL    C1 4070  24.940  15.568   6.548 -0.2650  0.0893  0.0972
  425CHOL    C2 4071  24.976  15.901   6.691 -0.1711  0.1360  0.2897
  426DPPC   NC3 4072  14.874   8.327   7.648  0.1387  0.0166  0.1119
  426DPPC   PO4 4073  14.411   8.210   7.398  0.0050  0.0746  0.0100
  426DPPC   GL1 4074  14.578   8.136   7.060  0.0015 -0.0545  0.1080
  426DPPC   GL2 4075  14.920   8.162   7.174 -0.1882  0.0186 -0.3115
  426DPPC   C1A 4076  14.710   8.032   6.624  0.0749 -0.1929  0.1575
  426DPPC   C2A 4077  14.839   8.172   6.252 -0.0328 -0.2577  0.2616
  426DPPC   C3A 4078  14.992   8.239   5.915 -0.0393 -0.0156 -0.1736
  426DPPC   C4A 4079  15.261   8.398   5.573  0.0025  0.4143  0.2040
  426DPPC   C1B 4080  15.162   8.212   6.899 -0.0507  0.0056 -0.2338
  426DPPC   C2B 4081  15.280   8.347   6.561  0.3079  0.0470  0.1213
  426DPPC   C3B 4082  15.383   8.457   6.148  0.3071 -0.1388 -0.1516
  426DPPC   C4B 4083  15.700   8.415   5.888 -0.3274 -0.1075  0.1780
  427DVPC   NC3 4084   4.714  24.802   8.624  0.0144 -0.2480  0.0339
  427DVPC   PO4 4085   4.301  24.864   8.351 -0.1516 -0.1595  0.1103
  427DVPC   GL1 4086   4.248  24.810   7.908 -0.1870  0.0839 -0.0491
  427DVPC   GL2 4087   4.312  24.465   7.919 -0.3499 -0.4145  0.2356
  427DVPC   C1A 4088   4.496  24.739   7.512  0.1707 -0.2724 -0.0131
  427DVPC   C2A 4089   4.377  24.752   7.144 -0.0388  0.0720 -0.1141
  427DVPC   D3A 4090   4.332  24.695   6.725  0.1847  0.1047  0.1261
  427DVPC   C4A 4091   4.181  24.927   6.423  0.2866 -0.3084 -0.0742
  427DVPC   C1B 4092   4.158  24.343   7.562  0.1491 -0.0056 -0.0454
  427DVPC   C2B 4093   4.158  24.303   7.212 -0.1478  0.1321  0.0569
  427DVPC   D3B 4094   4.048  24.079   6.811 -0.1377 -0.0894  0.0337
  427DVPC   C4B 4095   3.793  24.300   6.469  0.2792  0.1122  0.0764
  428DPPC   NC3 4096   1.368  17.274   8.057  0.0467 -0.1192 -0.0149
  428DPPC   PO4 4097   1.377  17.707   7.910 -0.1033 -0.0659  0.1066
  428DPPC   GL1 4098   1.286  17.697   7.483 -0.0272 -0.1543  0.1631
  428DPPC   GL2 4099   0.967  17.808   7.379  0.0520 -0.0044 -0.2092
  428DPPC   C1A 4100   1.370  17.965   7.083  0.0048  0.0434  0.1175
  428DPPC   C2A 4101   1.425  18.126   6.673 -0.0062  0.3309  0.1223
  428DPPC   C3A 4102   1.608  18.097   6.290 -0.0740  0.1453 -0.1588
  428DPPC   C4A 4103   1.922  18.057   5.982 -0.0787 -0.1951 -0.1885
  428DPPC   C1B 4104   0.597  17.799   7.163  0.1039  0.1458  0.1209
  428DPPC   C2B 4105   0.621  17.508   6.859 -0.0192 -0.2570 -0.0474
  428DPPC   C3B 4106   0.695  17.226   6.524  0.1687  0.1719  0.0629
  428DPPC   C4B 4107   0.870  17.315   6.069 -0.0720 -0.1693  0.0557
  429DPSM   NC3 4108  29.242  11.691   8.932 -0.1890 -0.1737  0.2591
  429DPSM   PO4 4109  28.982  12.066   8.997  0.0073  0.1107  0.0554
  429DPSM   AM1 4110  28.738  11.837   8.855  0.1282 -0.2246 -0.1868
  429DPSM   AM2 4111  28.590  12.136   8.671  0.1654 -0.0469  0.1955
  429DPSM   T1A 4112  28.232  11.854   8.836 -0.0262 -0.1677  0.0421
  429DPSM   C2A 4113  27.820  11.945   8.570 -0.1818  0.0978  0.0992
  429DPSM   C3A 4114  27.795  11.736   8.128 -0.0900  0.1798  0.2040
  429DPSM   C1B 4115  28.753  12.047   8.293 -0.0253 -0.1185  0.2401
  429DPSM   C2B 4116  28.574  11.864   7.875 -0.1288  0.0925  0.2453
  429DPSM   C3B 4117  28.537  11.878   7.442  0.0634  0.1275 -0.1456
  429DPSM   C4B 4118  28.419  11.835   7.017  0.0400  0.1630 -0.0837
  430CHOL   ROH 4119  23.525  21.276   7.224  0.0556  0.0581  0.0030
  430CHOL    R1 4120  23.552  21.329   6.947  0.0721 -0.0857 -0.0243
  430CHOL    R2 4121  23.715  21.180   6.782  0.0764 -0.1786  0.0600
  430CHOL    R3 4122  23.487  21.151   6.636  0.0819 -0.2458  0.0647
  430CHOL    R4 4123  23.703  21.073   6.453  0.1306  0.1629 -0.0568
  430CHOL    R5 4124  23.549  21.223   6.416 -0.0223  0.0531  0.1294
  430CHOL    C1 4125  23.482  20.984   6.125  0.1672  0.2987 -0.1203
  430CHOL    C2 4126  23.499  20.618   5.887  0.1148  0.0038 -0.1251
  431DVPC   NC3 4127  14.460  12.929   8.401  0.0266  0.0711  0.1442
  431DVPC   PO4 4128  14.701  13.310   8.211  0.1226 -0.4106 -0.4409
  431DVPC   GL1 4129  14.993  13.052   7.977 -0.0784 -0.2444 -0.0397
  431DVPC   GL2 4130  14.769  12.787   7.948 -0.0104  0.0217  0.0854
  431DVPC   C1A 4131  15.138  13.021   7.576 -0.0345  0.1973 -0.0319
  431DVPC   C2A 4132  15.190  13.015   7.023  0.2761 -0.1981 -0.2252
  431DVPC   D3A 4133  15.051  13.423   6.719  0.0520  0.0122 -0.1756
  431DVPC   C4A 4134  14.681  13.638   6.816  0.1328 -0.4485  0.2140
  431DVPC   C1B 4135  14.721  12.664   7.547  0.0886  0.1536  0.1085
  431DVPC   C2B 4136  14.739  12.684   7.081 -0.4486  0.3909  0.0401
  431DVPC   D3B 4137  14.858  12.686   6.753 -0.1996  0.1657 -0.0319
  431DVPC   C4B 4138  15.113  12.962   6.426  0.1145  0.1941 -0.4370
  432CHOL   ROH 4139  12.295  12.493   6.835  0.0740  0.2391  0.1266
  432CHOL    R1 4140  12.463  12.611   6.640  0.1038  0.0412  0.0287
  432CHOL    R2 4141  12.515  12.493   6.396 -0.1311 -0.0501  0.0196
  432CHOL    R3 4142  12.428  12.731   6.298  0.0618  0.0250  0.0273
  432CHOL    R4 4143  12.556  12.600   6.070  0.0923 -0.0049  0.0612
  432CHOL    R5 4144  12.600  12.799   6.146  0.1782 -0.0471  0.1243
  432CHOL    C1 4145  12.498  12.886   5.788  0.4033  0.0917  0.0927
  432CHOL    C2 4146  12.705  12.755   5.558  0.1552  0.2561 -0.2843
  433CHOL   ROH 4147  15.878   3.772   6.705  0.0697 -0.0640  0.0797
  433CHOL    R1 4148  15.876   3.695   6.432  0.2244 -0.1104  0.0910
  433CHOL    R2 4149  15.710   3.813   6.245  0.0311 -0.4217  0.0612
  433CHOL    R3 4150  15.944   3.854   6.112 -0.0232 -0.0376  0.0716
  433CHOL    R4 4151  15.736   3.882   5.907 -0.0675 -0.5711  0.0226
  433CHOL    R5 4152  15.910   3.750   5.899  0.2034 -0.2399  0.1266
  433CHOL    C1 4153  15.970   3.959   5.586 -0.1757 -0.2975  0.0100
  433CHOL    C2 4154  15.844   3.949   5.256 -0.0166 -0.0023  0.0815
  434CHOL   ROH 4155  20.534  10.303   5.168  0.1006  0.1037 -0.0096
  434CHOL    R1 4156  20.597  10.199   5.423  0.1368  0.1214 -0.0108
  434CHOL    R2 4157  20.799  10.302   5.581  0.0202  0.2713  0.0462
  434CHOL    R3 4158  20.601  10.321   5.766 -0.0368  0.0803  0.0065
  434CHOL    R4 4159  20.842  10.414   5.905 -0.1001  0.0273  0.1485
  434CHOL    R5 4160  20.706  10.257   5.972 -0.0827 -0.0565 -0.0130
  434CHOL    C1 4161  20.681  10.497   6.267 -0.2234 -0.2940  0.1707
  434CHOL    C2 4162  20.838  10.552   6.492  0.2409  0.0576 -0.1453
  435CHOL   ROH 4163  21.928  17.523   7.802  0.0132  0.2564  0.1388
  435CHOL    R1 4164  21.961  17.705   7.587  0.0272  0.1011  0.0057
  435CHOL    R2 4165  22.046  17.626   7.336 -0.1320 -0.1137  0.0086
  435CHOL    R3 4166  21.818  17.750   7.256 -0.0979 -0.0311  0.0431
  435CHOL    R4 4167  22.002  17.782   7.031 -0.0941  0.0217  0.0725
  435CHOL    R5 4168  21.893  17.940   7.133 -0.0605 -0.0013  0.1245
  435CHOL    C1 4169  21.762  17.989   6.778 -0.0401  0.1779  0.1422
  435CHOL    C2 4170  21.949  18.069   6.496  0.2183 -0.0786 -0.0348
  436CHOL   ROH 4171  22.010  24.908   3.778  0.0137 -0.0287 -0.0211
  436CHOL    R1 4172  22.105  24.893   4.044 -0.0260  0.0046 -0.0045
  436CHOL    R2 4173  22.231  25.105   4.170 -0.0200  0.0127 -0.0202
  436CHOL    R3 4174  22.039  25.065   4.358 -0.0533  0.0642 -0.0433
  436CHOL    R4 4175  22.283  25.120   4.511 -0.0061 -0.2416 -0.0098
  436CHOL    R5 4176  22.152  24.947   4.534 -0.1554 -0.1412 -0.1145
  436CHOL    C1 4177  22.134  25.090   4.887 -0.0293 -0.3413 -0.0255
  436CHOL    C2 4178  22.012  25.050   5.306 -0.1008  0.1464 -0.1429
  437CHOL   ROH 4179  15.341   9.250   4.405 -0.0527 -0.1157  0.1760
  437CHOL    R1 4180  15.188   9.169   4.629  0.0844 -0.1405  0.2617
  437CHOL    R2 4181  15.302   9.119   4.876  0.2078  0.0446  0.2458
  437CHOL    R3 4182  15.118   9.300   4.961  0.1012 -0.0584  0.2328
  437CHOL    R4 4183  15.254   9.213   5.205  0.0483 -0.0722  0.2561
  437CHOL    R5 4184  15.039   9.211   5.169  0.0624 -0.1521  0.1781
  437CHOL    C1 4185  15.052   9.437   5.477 -0.1449 -0.2369  0.2498
  437CHOL    C2 4186  15.255   9.415   5.737  0.1477 -0.1969 -0.1666
  438CHOL   ROH 4187  14.905  18.744   8.141  0.2878 -0.0207  0.0915
  438CHOL    R1 4188  14.847  18.787   7.867  0.1338  0.0854  0.1399
  438CHOL    R2 4189  14.919  19.018   7.734  0.2600  0.0408  0.1356
  438CHOL    R3 4190  15.037  18.844   7.563 -0.0265 -0.0401  0.0133
  438CHOL    R4 4191  14.999  19.087   7.405  0.2375  0.0935  0.1406
  438CHOL    R5 4192  14.933  18.887   7.352 -0.0469  0.1987  0.0671
  438CHOL    C1 4193  15.157  18.964   7.053 -0.0444  0.0482  0.0287
  438CHOL    C2 4194  15.145  18.964   6.668  0.2316 -0.1921 -0.1027
  439CHOL   ROH 4195  22.288  12.268   5.394  0.0686 -0.0435 -0.0050
  439CHOL    R1 4196  22.100  12.295   5.603  0.0318 -0.0204 -0.0412
  439CHOL    R2 4197  22.137  12.182   5.852  0.0351  0.0923  0.0079
  439CHOL    R3 4198  22.096  12.437   5.938 -0.0605  0.1132 -0.0968
  439CHOL    R4 4199  22.093  12.274   6.183 -0.0938  0.1935 -0.0367
  439CHOL    R5 4200  21.939  12.414   6.118 -0.1133  0.1317 -0.1372
  439CHOL    C1 4201  22.029  12.567   6.456 -0.2586  0.2721 -0.1609
  439CHOL    C2 4202  22.015  12.713   6.790  0.1808  0.0572 -0.1904
  440CHOL   ROH 4203   6.444  20.674   7.739 -0.3101 -0.0960  0.0956
  440CHOL    R1 4204   6.371  20.717   7.469 -0.3208  0.0009  0.1128
  440CHOL    R2 4205   6.452  20.551   7.264 -0.0610  0.2505  0.0002
  440CHOL    R3 4206   6.186  20.536   7.213 -0.0373 -0.0675 -0.0459
  440CHOL    R4 4207   6.309  20.568   6.950 -0.0547  0.4179  0.0064
  440CHOL    R5 4208   6.150  20.690   7.034 -0.2380  0.0940  0.1335
  440CHOL    C1 4209   5.976  20.564   6.719 -0.0288  0.2168 -0.0332
  440CHOL    C2 4210   6.210  20.553   6.432  0.2128  0.1465  0.0410
  441DVPC   NC3 4211  23.484  24.438   7.368  0.2700 -0.2116 -0.0590
  441DVPC   PO4 4212  23.750  24.849   7.432 -0.2395  0.0956  0.1907
  441DVPC   GL1 4213  23.861  25.101   7.134 -0.2134  0.0272  0.0280
  441DVPC   GL2 4214  23.737  25.319   7.058  0.3397  0.1254  0.0032
  441DVPC   C1A 4215  24.112  24.916   6.795  0.2375 -0.1497  0.0774
  441DVPC   C2A 4216  24.211  24.868   6.456 -0.1445 -0.1263 -0.1154
  441DVPC   D3A 4217  24.206  24.951   6.024 -0.1053  0.1314 -0.3318
  441DVPC   C4A 4218  24.367  24.876   5.679  0.2615  0.2036  0.0956
  441DVPC   C1B 4219  23.834  25.260   6.620 -0.1569 -0.1484 -0.2241
  441DVPC   C2B 4220  23.850  25.253   6.259  0.1300  0.0953 -0.0699
  441DVPC   D3B 4221  23.976  25.620   6.015  0.0930  0.2949  0.0977
  441DVPC   C4B 4222  24.044  25.515   5.603 -0.2774  0.2901 -0.0583
  442CHOL   ROH 4223  16.645   0.361   5.292 -0.1096 -0.1921  0.0943
  442CHOL    R1 4224  16.917   0.283   5.296 -0.0948 -0.1400  0.1458
  442CHOL    R2 4225  17.124   0.465   5.313 -0.1303 -0.0946  0.0993
  442CHOL    R3 4226  17.197   0.311   5.526 -0.1200 -0.0056  0.1603
  442CHOL    R4 4227  17.444   0.444   5.441 -0.0985 -0.1363  0.0128
  442CHOL    R5 4228  17.415   0.230   5.468 -0.1655 -0.1124  0.1375
  442CHOL    C1 4229  17.700   0.288   5.714 -0.0703 -0.0772  0.0196
  442CHOL    C2 4230  17.971   0.465   5.620 -0.2709  0.1368 -0.1351
  443CHOL   ROH 4231  14.750  18.718   4.718  0.1074 -0.1341 -0.0566
  443CHOL    R1 4232  14.684  18.591   4.962  0.0850 -0.1666 -0.0789
  443CHOL    R2 4233  14.871  18.457   5.116  0.1186  0.0027  0.0344
  443CHOL    R3 4234  14.780  18.622   5.311 -0.1239 -0.0511 -0.0308
  443CHOL    R4 4235  14.843  18.372   5.449  0.1478  0.0600  0.0508
  443CHOL    R5 4236  14.654  18.480   5.456  0.0152 -0.1642 -0.0207
  443CHOL    C1 4237  14.741  18.477   5.827 -0.0630  0.0427 -0.0008
  443CHOL    C2 4238  14.759  18.401   6.269  0.1360 -0.1219  0.2476
  444DYPE   NH3 4239  10.173   6.009   6.180 -0.1176  0.4499 -0.1810
  444DYPE   PO4 4240  10.563   6.299   6.150 -0.0386 -0.3134 -0.2937
  444DYPE   GL1 4241  10.593   6.222   5.806 -0.2271  0.1671  0.0135
  444DYPE   GL2 4242  10.344   6.099   5.680  0.1598 -0.0148  0.2232
  444DYPE   C1A 4243  10.791   6.283   5.458 -0.1644 -0.0861  0.1383
  444DYPE   D2A 4244  10.702   6.299   5.018 -0.1533  0.1075 -0.3030
  444DYPE   C3A 4245  10.545   5.896   4.797  0.3312  0.3797  0.1370
  444DYPE   C1B 4246  10.249   6.102   5.215 -0.0544  0.2908  0.2260
  444DYPE   D2B 4247  10.063   5.973   4.780  0.3788 -0.0677 -0.0848
  444DYPE   C3B 4248  10.023   5.561   4.562  0.1069 -0.1906  0.0877
  445CHOL   ROH 4249   0.571  11.435   8.221 -0.1895 -0.1240  0.1398
  445CHOL    R1 4250   0.398  11.616   8.089 -0.1659 -0.1213  0.1108
  445CHOL    R2 4251   0.468  11.745   7.854 -0.0528  0.0207  0.2169
  445CHOL    R3 4252   0.236  11.636   7.763  0.0478 -0.0234  0.0096
  445CHOL    R4 4253   0.269  11.882   7.608  0.0660  0.0500  0.1374
  445CHOL    R5 4254   0.093  11.824   7.724  0.0075 -0.0610 -0.0095
  445CHOL    C1 4255  -0.065  11.860   7.378  0.2324  0.0256 -0.1036
  445CHOL    C2 4256  -0.432  11.816   7.184 -0.0691  0.3321  0.0950
  446DVPC   NC3 4257  10.504  10.216   6.672  0.1027 -0.0291  0.3549
  446DVPC   PO4 4258  10.167   9.900   6.470  0.1652 -0.1765 -0.0721
  446DVPC   GL1 4259  10.103  10.222   6.216  0.3472 -0.0532  0.0598
  446DVPC   GL2 4260   9.890  10.136   6.021 -0.0400 -0.0612  0.0268
  446DVPC   C1A 4261  10.066  10.608   5.922  0.0924  0.3535 -0.2887
  446DVPC   C2A 4262  10.101  10.695   5.497 -0.2308 -0.3165  0.0447
  446DVPC   D3A 4263   9.902  10.712   5.204  0.2893 -0.2077  0.1462
  446DVPC   C4A 4264   9.972  11.118   4.930  0.2132  0.1488 -0.0588
  446DVPC   C1B 4265   9.941  10.151   5.650 -0.1390  0.0459  0.1219
  446DVPC   C2B 4266   9.834  10.152   5.253 -0.1685 -0.2105  0.1745
  446DVPC   D3B 4267   9.636  10.264   4.890 -0.1119 -0.2586  0.3388
  446DVPC   C4B 4268   9.549  10.737   4.857 -0.1213 -0.0517 -0.0200
  447CHOL   ROH 4269  23.915  23.071   3.781  0.1827 -0.0500 -0.0073
  447CHOL    R1 4270  23.824  23.022   4.044  0.0318  0.0270 -0.0438
  447CHOL    R2 4271  23.996  22.982   4.257 -0.0863 -0.1984  0.0156
  447CHOL    R3 4272  23.853  23.184   4.369  0.1089 -0.0405 -0.0174
  447CHOL    R4 4273  23.968  23.040   4.596 -0.1310 -0.1879  0.0097
  447CHOL    R5 4274  23.758  23.088   4.566 -0.0667  0.0563 -0.0550
  447CHOL    C1 4275  23.819  23.264   4.899  0.0260 -0.0335 -0.0247
  447CHOL    C2 4276  23.736  23.538   5.155  0.0715  0.2185 -0.0196
  448CHOL   ROH 4277  12.162  20.939   3.856 -0.3823 -0.0777 -0.0669
  448CHOL    R1 4278  12.101  20.867   4.123 -0.3668  0.0173 -0.0376
  448CHOL    R2 4279  12.295  20.838   4.318 -0.3283 -0.1755 -0.1039
  448CHOL    R3 4280  12.141  21.017   4.453 -0.0855  0.0096 -0.0664
  448CHOL    R4 4281  12.270  20.856   4.662 -0.3283 -0.2367 -0.1005
  448CHOL    R5 4282  12.056  20.893   4.639 -0.2782  0.0761 -0.1080
  448CHOL    C1 4283  12.111  21.034   4.989 -0.1003 -0.0985 -0.0634
  448CHOL    C2 4284  12.101  20.914   5.286 -0.0145  0.0587 -0.1567
  449CHOL   ROH 4285   0.861  19.749   7.633  0.1505  0.0656  0.0096
  449CHOL    R1 4286   0.857  19.865   7.375  0.2261  0.1236  0.0343
  449CHOL    R2 4287   1.088  19.921   7.234  0.2629 -0.0767  0.0108
  449CHOL    R3 4288   0.968  19.771   7.041  0.0819  0.0806 -0.0019
  449CHOL    R4 4289   1.192  19.902   6.905  0.0868  0.0158 -0.0516
  449CHOL    R5 4290   0.983  19.905   6.844  0.0584  0.1634  0.0530
  449CHOL    C1 4291   1.139  19.750   6.532 -0.1857  0.2174 -0.0997
  449CHOL    C2 4292   1.166  19.683   6.210 -0.0218 -0.1549 -0.2114
  450DPPC   NC3 4293   9.128   8.167   6.354  0.2265 -0.2370 -0.2704
  450DPPC   PO4 4294   8.896   7.777   6.399 -0.1554  0.1313 -0.0155
  450DPPC   GL1 4295   8.886   7.446   5.995 -0.1352  0.0362 -0.4101
  450DPPC   GL2 4296   8.966   7.196   6.002 -0.2572  0.0825  0.1286
  450DPPC   C1A 4297   8.892   7.474   5.562  0.1488  0.2849 -0.1198
  450DPPC   C2A 4298   8.962   7.513   5.042  0.0526  0.0355 -0.4041
  450DPPC   C3A 4299   8.884   7.940   4.817 -0.0598 -0.2875 -0.3542
  450DPPC   C4A 4300   8.940   8.139   4.550  0.0586  0.1181 -0.1378
  450DPPC   C1B 4301   9.198   7.027   5.696 -0.4160  0.1048 -0.0718
  450DPPC   C2B 4302   9.099   6.884   5.291 -0.0628  0.1442  0.1200
  450DPPC   C3B 4303   8.952   7.004   4.890 -0.1649  0.0551 -0.1476
  450DPPC   C4B 4304   8.975   6.890   4.473  0.0489  0.1360  0.0158
  451CHOL   ROH 4305  21.781  11.788   8.679 -0.3241 -0.1781 -0.1207
  451CHOL    R1 4306  21.733  11.920   8.434 -0.2002 -0.0687 -0.0886
  451CHOL    R2 4307  21.842  12.166   8.373 -0.0868 -0.0824  0.0326
  451CHOL    R3 4308  21.932  12.036   8.152 -0.0684 -0.0408  0.0170
  451CHOL    R4 4309  21.926  12.318   8.075 -0.0043 -0.0283  0.0840
  451CHOL    R5 4310  21.831  12.153   7.969 -0.0106  0.0179  0.0272
  451CHOL    C1 4311  22.059  12.285   7.693  0.0608  0.0421  0.0993
  451CHOL    C2 4312  22.128  12.415   7.282 -0.0664  0.0700 -0.1102
  452DPSM   NC3 4313  14.690   0.385   6.933 -0.1085 -0.1812  0.3208
  452DPSM   PO4 4314  14.727  -0.123   6.970 -0.1276  0.0289 -0.0059
  452DPSM   AM1 4315  14.871  -0.010   6.539 -0.3339 -0.2629 -0.0637
  452DPSM   AM2 4316  14.932   0.267   6.510 -0.1800 -0.0137  0.1882
  452DPSM   T1A 4317  14.913  -0.197   6.088 -0.2149  0.4527  0.0513
  452DPSM   C2A 4318  14.926  -0.394   5.722  0.0214 -0.1149  0.0248
  452DPSM   C3A 4319  15.112  -0.391   5.298 -0.0674 -0.0360 -0.0252
  452DPSM   C1B 4320  15.132   0.265   6.143 -0.0917 -0.2873 -0.0975
  452DPSM   C2B 4321  15.165   0.093   5.741  0.0532  0.0955 -0.3013
  452DPSM   C3B 4322  15.374   0.087   5.354  0.0011 -0.0454  0.0926
  452DPSM   C4B 4323  15.203  -0.034   4.956 -0.2204  0.2630  0.3522
  453PNCE   AM1 4324  15.512  29.401   7.116  0.0373 -0.3698  0.0863
  453PNCE   AM2 4325  15.426  29.212   7.135 -0.1117  0.0977 -0.0450
  453PNCE   T1A 4326  15.463  29.347   6.673 -0.1724  0.0037  0.2737
  453PNCE   C2A 4327  15.494  29.419   6.269 -0.0869 -0.2781  0.0725
  453PNCE   C3A 4328  15.501  29.346   5.874  0.0239 -0.1821  0.1316
  453PNCE   C1B 4329  15.912  29.089   6.962  0.4136 -0.0317  0.3404
  453PNCE   C2B 4330  16.274  28.998   6.725 -0.1487  0.1758  0.1625
  453PNCE   C3B 4331  16.302  29.028   6.269 -0.4760  0.3042  0.2870
  453PNCE   D4B 4332  16.352  29.002   5.840 -0.1379  0.1984 -0.0528
  453PNCE   C5B 4333  16.426  29.349   5.653  0.0645 -0.0903 -0.1709
  453PNCE   C6B 4334  16.346  29.758   5.564  0.0534  0.2669  0.2891
  454CHOL   ROH 4335   9.448  18.403   7.681  0.1383  0.1495 -0.0250
  454CHOL    R1 4336   9.306  18.328   7.448  0.0583  0.1431  0.0257
  454CHOL    R2 4337   9.400  18.378   7.193  0.0117  0.0589 -0.0072
  454CHOL    R3 4338   9.363  18.111   7.161 -0.0795  0.0634  0.0573
  454CHOL    R4 4339   9.458  18.204   6.900  0.1876 -0.0698  0.1018
  454CHOL    R5 4340   9.277  18.089   6.939  0.1008  0.0240 -0.0109
  454CHOL    C1 4341   9.457  17.852   6.700  0.2042 -0.1406  0.2258
  454CHOL    C2 4342   9.215  17.848   6.303 -0.3603 -0.0815 -0.0076
  455CHOL   ROH 4343   4.830  16.119   4.525  0.0181 -0.0439  0.1735
  455CHOL    R1 4344   4.806  16.136   4.806 -0.0835  0.0681  0.1578
  455CHOL    R2 4345   5.026  16.160   4.973 -0.1327 -0.0984  0.2379
  455CHOL    R3 4346   4.893  16.378   5.064  0.0468  0.0643  0.1209
  455CHOL    R4 4347   5.052  16.287   5.293 -0.1991 -0.0987  0.2444
  455CHOL    R5 4348   4.837  16.324   5.290 -0.1669  0.1429  0.0945
  455CHOL    C1 4349   4.942  16.567   5.565 -0.0693  0.0539  0.1383
  455CHOL    C2 4350   4.625  16.607   5.733  0.0112  0.1265  0.2748
  456BNSM   NC3 4351  22.654  21.560   8.229  0.2551 -0.3305  0.0771
  456BNSM   PO4 4352  22.442  21.499   7.742 -0.2242 -0.3923 -0.0849
  456BNSM   AM1 4353  22.630  21.395   7.406 -0.1328 -0.1352 -0.1614
  456BNSM   AM2 4354  22.625  21.725   7.303 -0.2961 -0.0366 -0.1000
  456BNSM   T1A 4355  22.665  21.189   6.972 -0.2729  0.0539  0.0573
  456BNSM   C2A 4356  22.661  21.224   6.512 -0.1594  0.2111  0.1956
  456BNSM   C3A 4357  22.578  21.184   6.146  0.1450  0.1122  0.2073
  456BNSM   C4A 4358  22.738  21.067   5.675  0.0003  0.3318 -0.2422
  456BNSM   C1B 4359  22.635  21.701   6.925  0.0421  0.3773  0.1631
  456BNSM   C2B 4360  22.601  21.686   6.524  0.0040  0.0140 -0.0320
  456BNSM   C3B 4361  22.451  21.720   6.143 -0.0597  0.0174 -0.0222
  456BNSM   D4B 4362  22.609  22.076   5.809 -0.0021 -0.3918 -0.2937
  456BNSM   C5B 4363  22.426  21.944   5.452 -0.1187 -0.0799 -0.0540
  456BNSM   C6B 4364  22.112  21.599   5.350 -0.2032 -0.3602 -0.0381
  457DVPC   NC3 4365  14.222  30.278   6.911 -0.0992 -0.0856 -0.2294
  457DVPC   PO4 4366  13.858  30.528   6.927  0.1509 -0.0375 -0.0815
  457DVPC   GL1 4367  13.882  30.306   6.559  0.1157 -0.0548  0.1079
  457DVPC   GL2 4368  13.925  30.451   6.361  0.2636 -0.0056  0.2860
  457DVPC   C1A 4369  13.650  30.139   6.214  0.0150  0.1101  0.1561
  457DVPC   C2A 4370  13.647  30.016   5.772 -0.2150  0.0019  0.1708
  457DVPC   D3A 4371  13.638  29.857   5.332  0.1020 -0.2241  0.1726
  457DVPC   C4A 4372  13.291  29.676   5.236 -0.1227  0.2310  0.0785
  457DVPC   C1B 4373  13.867  30.463   5.907  0.2202 -0.4095 -0.2405
  457DVPC   C2B 4374  13.774  30.399   5.430 -0.1679  0.1618 -0.1953
  457DVPC   D3B 4375  13.993  30.137   5.085 -0.1203 -0.0712 -0.1094
  457DVPC   C4B 4376  14.177  30.039   4.729 -0.1436 -0.1030 -0.0579
  458CHOL   ROH 4377  18.586  12.839   4.656 -0.0682 -0.0783 -0.0917
  458CHOL    R1 4378  18.689  12.701   4.880 -0.1493 -0.0856 -0.0590
  458CHOL    R2 4379  18.791  12.832   5.102 -0.1085 -0.0928 -0.0754
  458CHOL    R3 4380  18.611  12.678   5.235 -0.1890  0.0117 -0.0607
  458CHOL    R4 4381  18.820  12.735   5.432  0.1076 -0.4981 -0.2048
  458CHOL    R5 4382  18.745  12.539   5.377 -0.2288 -0.3379 -0.3507
  458CHOL    C1 4383  18.667  12.535   5.750  0.1579 -0.6359 -0.2663
  458CHOL    C2 4384  18.452  12.506   5.971  0.0227  0.3941 -0.1643
  459CHOL   ROH 4385   8.349  27.405   4.136 -0.4376 -0.2914 -0.0206
  459CHOL    R1 4386   8.479  27.381   4.386 -0.2148 -0.1467 -0.1197
  459CHOL    R2 4387   8.544  27.600   4.542 -0.1990 -0.0665 -0.2422
  459CHOL    R3 4388   8.404  27.465   4.732  0.0313 -0.0821 -0.0791
  459CHOL    R4 4389   8.509  27.700   4.871 -0.0439  0.0707 -0.2657
  459CHOL    R5 4390   8.533  27.492   4.932  0.1536  0.1129 -0.1787
  459CHOL    C1 4391   8.358  27.631   5.241  0.2626  0.1360 -0.1263
  459CHOL    C2 4392   8.016  27.876   5.393  0.2454  0.1483 -0.2515
  460CHOL   ROH 4393  27.836   3.737   7.915 -0.2585 -0.1972 -0.1132
  460CHOL    R1 4394  27.801   3.701   7.636 -0.3855  0.0399 -0.1316
  460CHOL    R2 4395  27.640   3.866   7.483 -0.1337  0.4286  0.0036
  460CHOL    R3 4396  27.866   3.893   7.334 -0.1092  0.1246 -0.0213
  460CHOL    R4 4397  27.650   3.983   7.158 -0.0057  0.4725  0.0231
  460CHOL    R5 4398  27.799   3.831   7.113 -0.2310  0.2590 -0.0229
  460CHOL    C1 4399  27.867   4.077   6.829  0.0916  0.2127  0.0112
  460CHOL    C2 4400  27.866   4.276   6.433 -0.0275 -0.1414  0.0587
  461CHOL   ROH 4401  15.287   0.426   2.989  0.1794  0.0960 -0.0437
  461CHOL    R1 4402  15.332   0.499   3.259  0.0081  0.1460 -0.0269
  461CHOL    R2 4403  15.144   0.633   3.410 -0.2417 -0.1610 -0.0520
  461CHOL    R3 4404  15.181   0.425   3.581  0.0521 -0.1232 -0.0661
  461CHOL    R4 4405  15.124   0.654   3.755 -0.2395 -0.2090 -0.0492
  461CHOL    R5 4406  15.296   0.521   3.768 -0.0593  0.0195 -0.0715
  461CHOL    C1 4407  15.148   0.471   4.116  0.0375 -0.2014 -0.0608
  461CHOL    C2 4408  14.821   0.685   4.290  0.1452  0.0340  0.4634
  462CHOL   ROH 4409  22.208  14.292   8.324  0.1778 -0.1292 -0.0070
  462CHOL    R1 4410  22.104  14.378   8.075 -0.1496 -0.4254  0.0221
  462CHOL    R2 4411  22.248  14.537   7.900 -0.6535  0.0041 -0.0126
  462CHOL    R3 4412  22.191  14.338   7.724 -0.1260 -0.1696 -0.0064
  462CHOL    R4 4413  22.339  14.537   7.567 -0.3191  0.0648  0.0738
  462CHOL    R5 4414  22.144  14.452   7.519 -0.1368 -0.3108 -0.0928
  462CHOL    C1 4415  22.339  14.350   7.208  0.3708 -0.0629  0.1299
  462CHOL    C2 4416  22.740  14.345   7.003  0.0316 -0.1395  0.0056
  463CHOL   ROH 4417  11.454  15.211   7.103 -0.1495  0.0848  0.0114
  463CHOL    R1 4418  11.338  15.269   6.851 -0.0996  0.0272 -0.0243
  463CHOL    R2 4419  11.370  15.513   6.725 -0.1757  0.0388 -0.0142
  463CHOL    R3 4420  11.457  15.359   6.519 -0.0409  0.0793  0.0098
  463CHOL    R4 4421  11.368  15.608   6.393 -0.0786  0.0590 -0.0103
  463CHOL    R5 4422  11.304  15.406   6.341  0.0102  0.0378 -0.0478
  463CHOL    C1 4423  11.448  15.518   6.006  0.1044  0.1089  0.0145
  463CHOL    C2 4424  11.423  15.878   5.949  0.1035  0.2335  0.2833
  464CHOL   ROH 4425  15.584  20.412   4.842 -0.0367 -0.0972 -0.0502
  464CHOL    R1 4426  15.584  20.546   5.092 -0.0188 -0.1390 -0.0275
  464CHOL    R2 4427  15.405  20.486   5.293 -0.0544 -0.1192 -0.0534
  464CHOL    R3 4428  15.631  20.455   5.441 -0.0769 -0.2113 -0.0383
  464CHOL    R4 4429  15.411  20.412   5.630 -0.1136  0.1270  0.0039
  464CHOL    R5 4430  15.577  20.552   5.653  0.0145 -0.0023 -0.1074
  464CHOL    C1 4431  15.626  20.339   5.966 -0.1692  0.1839  0.0514
  464CHOL    C2 4432  15.567  20.146   6.307  0.0560  0.1479 -0.1230
  465DPPC   NC3 4433  12.116  19.796   8.171  0.0394 -0.1792 -0.2427
  465DPPC   PO4 4434  12.581  19.759   8.311 -0.1854 -0.1972 -0.1175
  465DPPC   GL1 4435  12.831  19.767   7.942 -0.1510  0.0176  0.0966
  465DPPC   GL2 4436  12.492  20.007   7.865  0.0764  0.3485  0.0225
  465DPPC   C1A 4437  12.771  19.792   7.461  0.1872  0.1953 -0.3287
  465DPPC   C2A 4438  12.703  19.704   7.108  0.2845 -0.0386 -0.0627
  465DPPC   C3A 4439  12.681  19.604   6.752 -0.1329  0.0389 -0.0122
  465DPPC   C4A 4440  12.507  19.479   6.345  0.0231 -0.2463  0.1310
  465DPPC   C1B 4441  12.287  20.080   7.452  0.0936  0.0376 -0.0538
  465DPPC   C2B 4442  12.327  20.021   7.079  0.0497 -0.1998 -0.1074
  465DPPC   C3B 4443  12.289  19.862   6.668  0.1531  0.0362  0.2492
  465DPPC   C4B 4444  12.256  19.865   6.232 -0.0880 -0.0960 -0.4552
  466CHOL   ROH 4445  16.873  17.802   4.717 -0.0151 -0.0167 -0.0216
  466CHOL    R1 4446  17.017  17.888   4.945  0.0028  0.0240 -0.0484
  466CHOL    R2 4447  16.983  18.139   5.057 -0.0276  0.0243 -0.0593
  466CHOL    R3 4448  16.936  17.996   5.283  0.0331  0.0299 -0.0429
  466CHOL    R4 4449  17.063  18.243   5.376 -0.0933  0.1057 -0.0688
  466CHOL    R5 4450  17.126  18.040   5.421  0.0058  0.1422 -0.0396
  466CHOL    C1 4451  17.066  18.169   5.775 -0.0748  0.1582 -0.0588
  466CHOL    C2 4452  16.786  18.340   6.014 -0.2675  0.2723  0.2254
  467CHOL   ROH 4453   4.152   8.306   3.778  0.0744 -0.0410  0.0049
  467CHOL    R1 4454   4.172   8.317   4.060  0.0556 -0.0040  0.0051
  467CHOL    R2 4455   4.098   8.106   4.222 -0.0007  0.0346  0.0311
  467CHOL    R3 4456   4.350   8.134   4.319 -0.0018 -0.0038  0.0446
  467CHOL    R4 4457   4.186   8.077   4.555  0.0355 -0.3441 -0.0068
  467CHOL    R5 4458   4.321   8.246   4.529 -0.0201 -0.2670  0.1866
  467CHOL    C1 4459   4.474   8.087   4.840  0.0556 -0.6005 -0.0162
  467CHOL    C2 4460   4.398   8.251   5.166 -0.0262 -0.0740 -0.3118
  468CHOL   ROH 4461  10.129  12.308   6.402 -0.2565  0.4040 -0.0265
  468CHOL    R1 4462  10.077  12.493   6.195 -0.2841  0.2934 -0.1189
  468CHOL    R2 4463  10.236  12.513   5.969 -0.2655  0.2324 -0.1071
  468CHOL    R3 4464  10.000  12.477   5.840 -0.2394  0.1099 -0.1228
  468CHOL    R4 4465  10.169  12.619   5.647 -0.2141  0.0012 -0.1959
  468CHOL    R5 4466   9.970  12.678   5.713 -0.2386  0.0238 -0.2696
  468CHOL    C1 4467   9.908  12.647   5.338 -0.1596 -0.2484 -0.2623
  468CHOL    C2 4468  10.109  12.575   5.032 -0.2053  0.0361 -0.0956
  469CHOL   ROH 4469  20.253  18.504   5.969  0.1115 -0.0744  0.0346
  469CHOL    R1 4470  20.504  18.595   6.063  0.1070  0.0814 -0.0999
  469CHOL    R2 4471  20.668  18.441   6.224  0.1707  0.2829  0.0299
  469CHOL    R3 4472  20.852  18.492   6.031  0.1263  0.1307 -0.0544
  469CHOL    R4 4473  21.009  18.410   6.264  0.1810  0.3332 -0.0164
  469CHOL    R5 4474  21.035  18.592   6.148  0.1469  0.2394 -0.1766
  469CHOL    C1 4475  21.381  18.439   6.105  0.1452  0.2195 -0.1225
  469CHOL    C2 4476  21.610  18.462   6.436 -0.0868 -0.0376  0.0731
  470CHOL   ROH 4477  29.613  10.782   6.614 -0.0305  0.0468  0.0462
  470CHOL    R1 4478  29.632  11.018   6.769  0.0998  0.0316  0.0556
  470CHOL    R2 4479  29.840  11.197   6.744  0.0957  0.0202 -0.0806
  470CHOL    R3 4480  29.639  11.376   6.706  0.0790  0.0363  0.0819
  470CHOL    R4 4481  29.875  11.541   6.762  0.1485  0.0192 -0.1619
  470CHOL    R5 4482  29.683  11.550   6.865  0.2454  0.0543  0.0160
  470CHOL    C1 4483  29.707  11.909   6.738  0.1635  0.0337 -0.0567
  470CHOL    C2 4484  29.684  12.218   6.560 -0.1205 -0.0461  0.1273
  471PGPC   NC3 4485  21.648  13.260   9.284 -0.2262  0.0635 -0.0995
  471PGPC   PO4 4486  21.778  13.089   8.818 -0.0519 -0.2108 -0.1161
  471PGPC   GL1 4487  21.751  13.259   8.556 -0.0083  0.1275  0.0849
  471PGPC   GL2 4488  21.431  13.387   8.508  0.1198  0.1690 -0.0187
  471PGPC   C1A 4489  21.772  13.390   8.133 -0.1194 -0.1091 -0.2242
  471PGPC   C2A 4490  21.810  13.361   7.726 -0.3652  0.2756 -0.0993
  471PGPC   D3A 4491  22.118  13.358   7.409  0.0045  0.0458 -0.1482
  471PGPC   C4A 4492  22.528  13.281   7.387  0.0407  0.2775  0.0874
  471PGPC   C5A 4493  22.751  13.289   7.064  0.0166 -0.1264 -0.0177
  471PGPC   C1B 4494  21.355  13.714   8.206  0.1237  0.1847  0.2194
  471PGPC   C2B 4495  21.472  13.755   7.799 -0.0886  0.0536 -0.2320
  471PGPC   C3B 4496  21.524  13.808   7.394  0.2474  0.0652 -0.1951
  471PGPC   C4B 4497  21.756  13.438   7.133  0.2024 -0.0233 -0.2436
  472CHOL   ROH 4498  13.086   2.308   6.133 -0.0334 -0.1208 -0.0724
  472CHOL    R1 4499  12.996   2.225   5.878  0.0139 -0.1425 -0.0822
  472CHOL    R2 4500  12.989   2.395   5.660 -0.0937 -0.1168 -0.0596
  472CHOL    R3 4501  13.137   2.199   5.543  0.0260 -0.0108 -0.0876
  472CHOL    R4 4502  13.080   2.388   5.327 -0.3061 -0.1412 -0.1187
  472CHOL    R5 4503  13.041   2.174   5.325 -0.0938 -0.1825 -0.0167
  472CHOL    C1 4504  13.272   2.200   5.023 -0.3171 -0.0559 -0.1794
  472CHOL    C2 4505  13.289   2.399   4.656  0.1531  0.2072 -0.0112
  473DPPC   NC3 4506   1.053  18.919   8.702 -0.1209  0.0819  0.1856
  473DPPC   PO4 4507   1.423  19.168   8.629 -0.2108  0.1664 -0.0526
  473DPPC   GL1 4508   1.296  19.121   8.087 -0.0427 -0.0841 -0.0686
  473DPPC   GL2 4509   1.051  19.342   8.137  0.1359  0.1867 -0.2534
  473DPPC   C1A 4510   1.089  18.882   7.647  0.2526 -0.1063  0.0517
  473DPPC   C2A 4511   0.987  18.991   7.333  0.0368  0.0219  0.0980
  473DPPC   C3A 4512   1.045  18.870   6.991  0.0948  0.0974 -0.0393
  473DPPC   C4A 4513   1.234  18.788   6.675  0.3073 -0.3031 -0.0600
  473DPPC   C1B 4514   0.766  19.205   7.822  0.2094 -0.0115  0.1418
  473DPPC   C2B 4515   0.637  19.390   7.380 -0.3246 -0.0768 -0.3582
  473DPPC   C3B 4516   0.703  19.365   6.964 -0.2117 -0.1305 -0.1214
  473DPPC   C4B 4517   0.803  19.103   6.654 -0.1141  0.1280  0.2726
  474CHOL   ROH 4518   2.306  18.985   4.362 -0.0830  0.0924 -0.1794
  474CHOL    R1 4519   2.382  18.980   4.634 -0.0427  0.0936 -0.1922
  474CHOL    R2 4520   2.347  19.196   4.804 -0.2630 -0.0012 -0.1279
  474CHOL    R3 4521   2.216  19.014   4.956 -0.0389 -0.1928 -0.1542
  474CHOL    R4 4522   2.368  19.174   5.148 -0.3770  0.1219 -0.1109
  474CHOL    R5 4523   2.371  18.957   5.129 -0.0087  0.1052 -0.0669
  474CHOL    C1 4524   2.257  18.989   5.491 -0.2330  0.0137 -0.1258
  474CHOL    C2 4525   2.394  18.759   5.824 -0.1622 -0.0506 -0.0931
  475CHOL   ROH 4526  20.207   5.348   4.407 -0.1718  0.0348 -0.0922
  475CHOL    R1 4527  20.051   5.247   4.621  0.0120 -0.0371  0.0102
  475CHOL    R2 4528  20.154   5.205   4.874  0.1542  0.1709 -0.0116
  475CHOL    R3 4529  19.946   5.363   4.950  0.0217 -0.0076  0.0030
  475CHOL    R4 4530  20.012   5.206   5.189  0.2164  0.0898  0.0170
  475CHOL    R5 4531  19.816   5.223   5.094  0.1787 -0.1067  0.0524
  475CHOL    C1 4532  19.734   5.354   5.443  0.1281 -0.1251  0.0475
  475CHOL    C2 4533  19.742   5.393   5.878 -0.0130  0.0982 -0.1087
  476DVPC   NC3 4534   3.106  17.585   8.010 -0.0141  0.0811  0.3035
  476DVPC   PO4 4535   3.452  17.398   7.954 -0.2677  0.0689  0.1676
  476DVPC   GL1 4536   3.423  17.115   7.652 -0.1462 -0.0228 -0.1785
  476DVPC   GL2 4537   3.510  16.835   7.688 -0.0619 -0.0967  0.1728
  476DVPC   C1A 4538   3.580  16.889   7.225  0.3483  0.4779 -0.0966
  476DVPC   C2A 4539   3.537  16.825   6.829 -0.0203  0.0836  0.0167
  476DVPC   D3A 4540   3.422  16.542   6.477  0.0305 -0.4197  0.0428
  476DVPC   C4A 4541   3.452  16.618   6.053 -0.0814  0.2596 -0.0221
  476DVPC   C1B 4542   3.109  16.690   7.409  0.0080 -0.0021  0.1144
  476DVPC   C2B 4543   2.987  16.647   6.797  0.1668 -0.0785  0.2625
  476DVPC   D3B 4544   2.831  16.378   6.363  0.0795 -0.2749 -0.0165
  476DVPC   C4B 4545   2.716  16.503   6.010 -0.3111  0.1887  0.2842
  477CHOL   ROH 4546   8.963   0.184   6.568 -0.2747 -0.0285 -0.0725
  477CHOL    R1 4547   8.873   0.224   6.303 -0.2438 -0.0964 -0.0931
  477CHOL    R2 4548   9.024   0.355   6.113 -0.2632 -0.0574 -0.0806
  477CHOL    R3 4549   8.982   0.128   5.970 -0.1455 -0.0914 -0.0628
  477CHOL    R4 4550   9.079   0.322   5.773 -0.1390 -0.0898 -0.0581
  477CHOL    R5 4551   8.896   0.204   5.760 -0.0989 -0.1479 -0.1030
  477CHOL    C1 4552   9.072   0.090   5.441  0.0439 -0.1406 -0.0282
  477CHOL    C2 4553   9.240   0.025   5.092 -0.1263  0.0797 -0.0746
  478CHOL   ROH 4554   9.624  18.687   4.638  0.2421  0.0434  0.0260
  478CHOL    R1 4555   9.700  18.682   4.910  0.2227 -0.0093  0.0306
  478CHOL    R2 4556   9.594  18.854   5.098  0.3580  0.0909  0.0175
  478CHOL    R3 4557   9.536  18.624   5.230  0.1542  0.1444  0.0240
  478CHOL    R4 4558   9.487  18.836   5.426  0.1289  0.2068 -0.0493
  478CHOL    R5 4559   9.614  18.661   5.453  0.0242  0.1472  0.0700
  478CHOL    C1 4560   9.369  18.609   5.741 -0.1958  0.3246 -0.0820
  478CHOL    C2 4561   9.410  18.789   6.106 -0.3372 -0.0839 -0.3901
  479CHOL   ROH 4562   3.886  23.645   4.752 -0.0520  0.0774  0.0915
  479CHOL    R1 4563   3.823  23.562   5.015 -0.0797  0.1947  0.1235
  479CHOL    R2 4564   4.002  23.584   5.224 -0.0462  0.1538  0.1053
  479CHOL    R3 4565   3.798  23.719   5.342  0.0415  0.3138  0.0755
  479CHOL    R4 4566   3.955  23.611   5.566 -0.2199 -0.0207  0.0966
  479CHOL    R5 4567   3.741  23.585   5.533 -0.2305  0.2524 -0.0481
  479CHOL    C1 4568   3.736  23.754   5.875 -0.2386  0.0277  0.0636
  479CHOL    C2 4569   3.950  23.893   6.231  0.1406  0.3034 -0.1430
  480DTPE   NH3 4570   9.005   6.966   6.904  0.0153  0.1080  0.0795
  480DTPE   PO4 4571   8.867   6.909   6.418  0.1998  0.0164  0.1541
  480DTPE   GL1 4572   8.878   6.696   6.026  0.5584  0.1834 -0.2817
  480DTPE   GL2 4573   9.207   6.672   6.069 -0.1489 -0.2311 -0.0177
  480DTPE   C1A 4574   8.902   6.597   5.612 -0.0190  0.0643  0.0855
  480DTPE   C2A 4575   8.647   6.584   5.279  0.2471 -0.0813  0.0623
  480DTPE   C1B 4576   9.370   6.394   5.718  0.2119 -0.0816 -0.0984
  480DTPE   C2B 4577   9.273   6.391   5.264 -0.0038 -0.2031 -0.0229
  481CHOL   ROH 4578   6.521   3.266   3.475 -0.1721  0.0742  0.0985
  481CHOL    R1 4579   6.733   3.294   3.661 -0.0532 -0.0641 -0.0125
  481CHOL    R2 4580   6.713   3.454   3.886  0.1838 -0.0218 -0.0175
  481CHOL    R3 4581   6.783   3.226   4.015  0.0762 -0.0624 -0.0309
  481CHOL    R4 4582   6.772   3.429   4.225  0.2145 -0.0636 -0.0261
  481CHOL    R5 4583   6.940   3.297   4.182  0.1358 -0.1529 -0.0495
  481CHOL    C1 4584   6.872   3.201   4.544  0.1315 -0.1260 -0.0437
  481CHOL    C2 4585   6.815   3.536   4.753  0.0333  0.0440 -0.1796
  482CHOL   ROH 4586  24.477   6.437   5.127 -0.1320  0.2313 -0.0883
  482CHOL    R1 4587  24.479   6.347   5.395 -0.0299 -0.0122 -0.1675
  482CHOL    R2 4588  24.527   6.516   5.609  0.1262 -0.2172 -0.0337
  482CHOL    R3 4589  24.291   6.417   5.699  0.1379 -0.2242 -0.0125
  482CHOL    R4 4590  24.429   6.510   5.940  0.1719 -0.2549 -0.0214
  482CHOL    R5 4591  24.346   6.311   5.907  0.1646 -0.2489 -0.0331
  482CHOL    C1 4592  24.150   6.412   6.218  0.2093 -0.2834  0.0056
  482CHOL    C2 4593  23.961   6.283   6.508  0.1023 -0.1530  0.2188
  483CHOL   ROH 4594  28.995   6.356   8.472  0.0836  0.0529  0.0768
  483CHOL    R1 4595  28.752   6.401   8.334  0.0348  0.0273  0.1537
  483CHOL    R2 4596  28.652   6.654   8.288  0.0750  0.0242  0.0439
  483CHOL    R3 4597  28.648   6.569   8.029 -0.0551 -0.1314  0.0954
  483CHOL    R4 4598  28.464   6.798   8.036  0.0513 -0.0422  0.0238
  483CHOL    R5 4599  28.420   6.598   7.961 -0.0669 -0.0689  0.1601
  483CHOL    C1 4600  28.351   6.802   7.647 -0.0846 -0.2270  0.0604
  483CHOL    C2 4601  28.190   6.866   7.318 -0.1066  0.0695  0.4671
  484CHOL   ROH 4602  19.668  23.186   4.263 -0.0096  0.2813 -0.0244
  484CHOL    R1 4603  19.720  23.257   4.532 -0.0662  0.2437 -0.0028
  484CHOL    R2 4604  19.564  23.168   4.742 -0.0902  0.1835 -0.0421
  484CHOL    R3 4605  19.802  23.082   4.840 -0.0931  0.2023 -0.0200
  484CHOL    R4 4606  19.644  23.150   5.078 -0.0896  0.2574 -0.0387
  484CHOL    R5 4607  19.844  23.223   5.029 -0.0905  0.2419 -0.0530
  484CHOL    C1 4608  19.915  23.058   5.365 -0.0920  0.3180 -0.0159
  484CHOL    C2 4609  20.117  23.330   5.602 -0.1757  0.4009 -0.1175
  485PGSM   NC3 4610  25.026  18.221   8.579 -0.0251 -0.2406 -0.0297
  485PGSM   PO4 4611  25.217  18.659   8.634  0.2068  0.2920 -0.1897
  485PGSM   AM1 4612  25.050  18.575   8.198 -0.1189  0.2735  0.0033
  485PGSM   AM2 4613  24.919  18.854   8.218  0.0309  0.2489  0.2576
  485PGSM   T1A 4614  24.588  18.425   7.849 -0.2623 -0.0140 -0.1146
  485PGSM   C2A 4615  24.492  18.383   7.446 -0.0379  0.2468 -0.0330
  485PGSM   C3A 4616  24.427  18.183   7.031  0.0414 -0.0148  0.2151
  485PGSM   C1B 4617  25.145  19.074   7.941  0.2678 -0.1527 -0.0556
  485PGSM   C2B 4618  25.117  19.063   7.528  0.3801 -0.0796  0.1633
  485PGSM   D3B 4619  25.352  18.981   7.123  0.4454  0.1305  0.1709
  485PGSM   C4B 4620  25.209  18.928   6.760 -0.0900 -0.4529  0.1555
  485PGSM   C5B 4621  25.003  18.751   6.453 -0.0793  0.2239 -0.0337
  486DVPC   NC3 4622  15.367  29.120   7.766  0.1225 -0.2252 -0.0151
  486DVPC   PO4 4623  15.096  28.832   7.544 -0.2143  0.0822 -0.2072
  486DVPC   GL1 4624  15.198  28.695   7.141 -0.1446 -0.0032 -0.0442
  486DVPC   GL2 4625  15.541  28.700   7.104  0.0736 -0.2718  0.1081
  486DVPC   C1A 4626  15.237  28.398   6.804 -0.3001 -0.0196  0.0512
  486DVPC   C2A 4627  15.281  28.347   6.363  0.1506  0.1365 -0.1035
  486DVPC   D3A 4628  15.236  28.413   5.917  0.1280  0.1157  0.3240
  486DVPC   C4A 4629  15.307  28.316   5.497 -0.0733  0.1112  0.1679
  486DVPC   C1B 4630  15.596  28.835   6.630 -0.0986  0.0932 -0.0835
  486DVPC   C2B 4631  15.858  29.144   6.418  0.0963  0.1110 -0.0525
  486DVPC   D3B 4632  15.886  28.966   5.996 -0.0115 -0.2041 -0.0848
  486DVPC   C4B 4633  15.586  28.687   6.093  0.1524 -0.0402  0.0672
  487DVPC   NC3 4634   9.617   9.880   6.565 -0.1558 -0.1747 -0.0043
  487DVPC   PO4 4635   9.234  10.142   6.612  0.0407  0.2791  0.0992
  487DVPC   GL1 4636   8.908  10.188   6.332 -0.0500 -0.0051 -0.2230
  487DVPC   GL2 4637   8.651  10.346   6.462 -0.2256 -0.1226  0.1158
  487DVPC   C1A 4638   8.838  10.286   5.851  0.1520  0.1631  0.1424
  487DVPC   C2A 4639   8.813  10.503   5.475 -0.2423 -0.0425 -0.3556
  487DVPC   D3A 4640   8.670  10.376   5.089  0.3206 -0.3150 -0.1083
  487DVPC   C4A 4641   8.456  10.603   4.771 -0.1079 -0.0776 -0.0511
  487DVPC   C1B 4642   8.566  10.665   6.126  0.0699  0.2468 -0.0827
  487DVPC   C2B 4643   8.469  10.767   5.751  0.0546  0.1610  0.2012
  487DVPC   D3B 4644   8.448  10.873   5.363  0.3411  0.0520  0.1904
  487DVPC   C4B 4645   8.114  10.848   5.068  0.2315 -0.2149  0.0957
  488DVPC   NC3 4646   5.469  17.386   7.884 -0.1833 -0.2299 -0.2748
  488DVPC   PO4 4647   5.623  16.939   7.783  0.1983 -0.0468 -0.0512
  488DVPC   GL1 4648   5.424  17.098   7.447 -0.1261  0.1083  0.0466
  488DVPC   GL2 4649   5.141  17.029   7.489  0.0358 -0.2430 -0.0872
  488DVPC   C1A 4650   5.646  17.262   7.097  0.3445  0.0509  0.0973
  488DVPC   C2A 4651   5.704  17.246   6.777  0.2186  0.1312 -0.1278
  488DVPC   D3A 4652   5.966  17.115   6.463 -0.0896 -0.0013 -0.0150
  488DVPC   C4A 4653   5.809  17.255   6.095  0.0131 -0.1129  0.0754
  488DVPC   C1B 4654   5.025  17.089   7.038  0.0523  0.2448 -0.2499
  488DVPC   C2B 4655   4.935  17.082   6.571  0.3625  0.1356 -0.0367
  488DVPC   D3B 4656   4.755  16.970   6.166 -0.2066  0.2636 -0.0824
  488DVPC   C4B 4657   4.978  17.165   5.810 -0.1436 -0.0717  0.1698
  489PVSM   NC3 4658   6.667  25.327   8.483  0.0214 -0.1223 -0.0793
  489PVSM   PO4 4659   6.249  25.397   8.115  0.0320 -0.0631 -0.2622
  489PVSM   AM1 4660   6.102  25.213   7.843 -0.2487  0.0829 -0.1861
  489PVSM   AM2 4661   6.095  24.921   7.806 -0.0228 -0.0868  0.0351
  489PVSM   T1A 4662   5.963  25.287   7.433 -0.0045  0.1199 -0.0128
  489PVSM   C2A 4663   5.886  25.220   7.007 -0.0571 -0.0662  0.2539
  489PVSM   C3A 4664   5.825  25.203   6.683  0.0157  0.0389 -0.1156
  489PVSM   C1B 4665   6.279  24.941   7.332  0.0192 -0.4104 -0.0880
  489PVSM   C2B 4666   6.253  24.887   6.862 -0.0731  0.0673 -0.3315
  489PVSM   D3B 4667   6.267  25.107   6.454  0.0160  0.2805  0.0081
  489PVSM   C4B 4668   6.488  25.390   6.263  0.0713  0.0515 -0.3850
  490DVPC   NC3 4669  18.777  17.283   8.749 -0.1083  0.0991 -0.1526
  490DVPC   PO4 4670  18.777  16.820   8.766 -0.2499  0.0423  0.0042
  490DVPC   GL1 4671  18.613  16.971   8.343  0.2689 -0.0163  0.2224
  490DVPC   GL2 4672  18.385  17.173   8.357 -0.1391  0.3124 -0.2451
  490DVPC   C1A 4673  18.582  17.158   7.910 -0.2745  0.2011  0.2796
  490DVPC   C2A 4674  18.575  17.063   7.437  0.1374 -0.2074 -0.1973
  490DVPC   D3A 4675  18.632  16.740   7.132  0.2145 -0.0361  0.0202
  490DVPC   C4A 4676  18.343  16.463   6.927 -0.0356  0.0415  0.2940
  490DVPC   C1B 4677  18.086  17.027   8.016  0.1268 -0.1709  0.1617
  490DVPC   C2B 4678  18.117  17.024   7.603 -0.0279  0.3536 -0.1651
  490DVPC   D3B 4679  18.163  17.063   7.213 -0.0593  0.0308 -0.1909
  490DVPC   C4B 4680  18.448  17.394   6.904  0.1192  0.3127  0.1707
  491PVSM   NC3 4681  12.816  14.947   7.873  0.0481  0.3519 -0.0722
  491PVSM   PO4 4682  12.527  15.301   7.857  0.3067  0.0164 -0.1562
  491PVSM   AM1 4683  12.855  15.514   7.616  0.2246 -0.1050  0.1361
  491PVSM   AM2 4684  12.913  15.786   7.836 -0.0762 -0.0763  0.0203
  491PVSM   T1A 4685  12.936  15.644   7.235 -0.0208  0.0593  0.0387
  491PVSM   C2A 4686  13.054  15.809   6.902 -0.0730  0.1334 -0.0331
  491PVSM   C3A 4687  13.017  15.824   6.631 -0.1361 -0.0615  0.0843
  491PVSM   C1B 4688  13.072  16.022   7.521 -0.1017 -0.0862  0.1238
  491PVSM   C2B 4689  13.130  16.193   7.177  0.0014 -0.1163 -0.0420
  491PVSM   D3B 4690  13.232  16.258   6.772  0.2112  0.1889 -0.1293
  491PVSM   C4B 4691  13.042  16.290   6.455  0.3936  0.0928 -0.0267
  492CHOL   ROH 4692  18.348  19.971   7.677  0.0399  0.1514  0.0102
  492CHOL    R1 4693  18.390  20.099   7.428 -0.1756  0.1720 -0.0165
  492CHOL    R2 4694  18.439  19.959   7.195  0.0514  0.2024  0.0147
  492CHOL    R3 4695  18.228  20.102   7.102 -0.1922 -0.1606 -0.0158
  492CHOL    R4 4696  18.363  20.005   6.861  0.2106  0.3240 -0.0065
  492CHOL    R5 4697  18.312  20.212   6.906 -0.2651  0.1897  0.1386
  492CHOL    C1 4698  18.121  20.167   6.579  0.0746  0.0540 -0.0475
  492CHOL    C2 4699  18.359  20.438   6.429  0.0776 -0.0539  0.0417
  493DTPC   NC3 4700  23.902  23.175   7.477 -0.2340  0.0388  0.0328
  493DTPC   PO4 4701  23.620  23.393   7.342 -0.2078 -0.2390  0.0107
  493DTPC   GL1 4702  23.727  23.523   6.918 -0.0220 -0.2267 -0.1889
  493DTPC   GL2 4703  23.426  23.753   6.799 -0.1508  0.2295 -0.1615
  493DTPC   C1A 4704  23.802  23.423   6.584 -0.2935 -0.1375  0.1812
  493DTPC   C2A 4705  23.859  23.405   6.164 -0.0497 -0.1486 -0.0927
  493DTPC   C1B 4706  23.427  23.769   6.415  0.1779  0.3015  0.0753
  493DTPC   C2B 4707  23.509  23.783   6.039 -0.3220  0.4469 -0.1017
  494PVSM   NC3 4708  10.971  19.142   8.592 -0.0682 -0.1410  0.3321
  494PVSM   PO4 4709  11.012  19.220   8.243  0.1336 -0.2213  0.3337
  494PVSM   AM1 4710  11.165  19.129   7.953  0.1590  0.1094  0.1625
  494PVSM   AM2 4711  11.459  18.927   8.104  0.1391  0.0329  0.2236
  494PVSM   T1A 4712  11.346  19.054   7.547 -0.2392  0.1710 -0.1831
  494PVSM   C2A 4713  11.547  18.871   7.200 -0.0345  0.2015 -0.1199
  494PVSM   C3A 4714  11.864  19.023   6.917 -0.0435 -0.0732  0.5291
  494PVSM   C1B 4715  11.645  18.747   7.830  0.2698 -0.0973  0.0984
  494PVSM   C2B 4716  11.792  18.498   7.495 -0.0631 -0.0497  0.2702
  494PVSM   D3B 4717  11.906  18.379   7.059 -0.1759  0.1074  0.0552
  494PVSM   C4B 4718  11.838  18.386   6.663 -0.2630  0.5192  0.2260
  495DVPC   NC3 4719  15.784  22.941   8.051 -0.2681 -0.1204 -0.3931
  495DVPC   PO4 4720  15.879  22.651   8.066 -0.2252 -0.1064  0.0273
  495DVPC   GL1 4721  16.206  22.662   7.748  0.2803 -0.2567  0.1298
  495DVPC   GL2 4722  16.400  22.781   8.000 -0.1951  0.0473  0.1555
  495DVPC   C1A 4723  16.155  22.607   7.383 -0.2070  0.3932  0.0915
  495DVPC   C2A 4724  15.860  22.611   7.025 -0.1898 -0.3304 -0.4684
  495DVPC   D3A 4725  15.577  22.594   6.595  0.1497 -0.1546 -0.1346
  495DVPC   C4A 4726  15.625  22.460   6.189 -0.1237 -0.1121  0.1594
  495DVPC   C1B 4727  16.667  22.862   7.625  0.0231  0.1360  0.1648
  495DVPC   C2B 4728  16.634  22.817   7.156 -0.0816  0.2109  0.2537
  495DVPC   D3B 4729  16.401  22.662   6.792  0.2035  0.0668 -0.2206
  495DVPC   C4B 4730  16.191  22.440   6.649  0.0168  0.2666  0.0459
  496CHOL   ROH 4731  20.611  22.208   7.403  0.0381 -0.1226 -0.1212
  496CHOL    R1 4732  20.423  22.200   7.191 -0.0247 -0.0579 -0.0675
  496CHOL    R2 4733  20.362  22.422   7.037  0.0987 -0.0679 -0.1257
  496CHOL    R3 4734  20.427  22.256   6.832 -0.0809 -0.1867 -0.0900
  496CHOL    R4 4735  20.330  22.501   6.702  0.3631 -0.0223 -0.1425
  496CHOL    R5 4736  20.259  22.298   6.666  0.0472  0.0825 -0.1616
  496CHOL    C1 4737  20.373  22.391   6.314  0.3485 -0.1073 -0.1187
  496CHOL    C2 4738  20.586  22.453   6.077 -0.2835 -0.1407 -0.2753
  497DVPC   NC3 4739  21.968   5.363   8.607  0.1024  0.2106 -0.0783
  497DVPC   PO4 4740  22.378   5.562   8.605  0.0401  0.0789 -0.4269
  497DVPC   GL1 4741  22.506   5.580   8.070 -0.1379 -0.0811 -0.1302
  497DVPC   GL2 4742  22.784   5.436   8.097  0.0409 -0.2793 -0.0566
  497DVPC   C1A 4743  22.553   5.841   7.788  0.0976  0.0606  0.1551
  497DVPC   C2A 4744  22.461   5.950   7.441  0.2798  0.1956  0.0292
  497DVPC   D3A 4745  22.541   6.097   7.054 -0.0924 -0.0898 -0.0559
  497DVPC   C4A 4746  22.144   6.153   6.768 -0.1055 -0.2529 -0.2718
  497DVPC   C1B 4747  22.939   5.435   7.646  0.0503 -0.1182  0.0937
  497DVPC   C2B 4748  23.199   5.515   7.433 -0.0220  0.2759  0.1851
  497DVPC   D3B 4749  23.324   5.661   7.070 -0.0037 -0.0039  0.0381
  497DVPC   C4B 4750  23.572   5.384   6.679 -0.0997  0.0218 -0.0096
  498CHOL   ROH 4751   2.676  29.497   4.321 -0.2141 -0.0394 -0.0110
  498CHOL    R1 4752   2.750  29.433   4.587 -0.2138  0.0312  0.0049
  498CHOL    R2 4753   2.873  29.615   4.755 -0.1621  0.0550 -0.0671
  498CHOL    R3 4754   2.666  29.552   4.920 -0.1635  0.1599 -0.0258
  498CHOL    R4 4755   2.897  29.582   5.098 -0.0953  0.0235 -0.0739
  498CHOL    R5 4756   2.764  29.410   5.086 -0.1981  0.0925 -0.0559
  498CHOL    C1 4757   2.718  29.503   5.453 -0.0577  0.1037 -0.0391
  498CHOL    C2 4758   2.698  29.559   5.829  0.2163 -0.0029 -0.3583
  499CHOL   ROH 4759  13.250  15.351   4.324  0.0179  0.0479 -0.1534
  499CHOL    R1 4760  13.313  15.122   4.478 -0.0055  0.1524  0.0133
  499CHOL    R2 4761  13.270  15.110   4.752 -0.3507  0.2249 -0.0343
  499CHOL    R3 4762  13.130  14.886   4.687 -0.0990  0.0919 -0.1346
  499CHOL    R4 4763  13.244  14.828   4.950 -0.2438  0.2090 -0.0422
  499CHOL    R5 4764  13.263  14.706   4.771  0.0050  0.2160 -0.0261
  499CHOL    C1 4765  13.098  14.454   5.005  0.0546  0.0748 -0.1409
  499CHOL    C2 4766  13.263  14.134   5.040  0.1510 -0.0468 -0.3372
  500DPPC   NC3 4767  15.610  26.224   7.807 -0.1061  0.2019 -0.2091
  500DPPC   PO4 4768  16.048  26.243   7.833 -0.0438  0.1978  0.0599
  500DPPC   GL1 4769  15.901  26.261   7.369  0.0745  0.0371 -0.0226
  500DPPC   GL2 4770  16.144  26.023   7.217  0.1532 -0.0821 -0.1130
  500DPPC   C1A 4771  15.712  26.362   6.982 -0.1038  0.0986  0.1769
  500DPPC   C2A 4772  15.743  26.274   6.557  0.2096 -0.2788  0.0896
  500DPPC   C3A 4773  15.902  26.358   6.151 -0.1728 -0.0549 -0.0265
  500DPPC   C4A 4774  16.254  26.606   5.940  0.1455 -0.5082  0.0211
  500DPPC   C1B 4775  16.172  25.932   6.801 -0.0221  0.1216  0.1176
  500DPPC   C2B 4776  16.260  25.834   6.435  0.2955 -0.2757  0.1997
  500DPPC   C3B 4777  16.217  25.908   5.990 -0.1502 -0.1217 -0.0122
  500DPPC   C4B 4778  16.091  26.192   5.663  0.2675 -0.0082 -0.0724
  501PGSM   NC3 4779  16.951  21.592   8.608 -0.2509 -0.3654 -0.1968
  501PGSM   PO4 4780  16.756  21.169   8.660  0.2972 -0.1793 -0.1117
  501PGSM   AM1 4781  16.849  20.899   8.317  0.1012 -0.0819 -0.1129
  501PGSM   AM2 4782  17.054  20.609   8.093  0.1923  0.0313  0.0069
  501PGSM   T1A 4783  16.615  20.935   7.871 -0.0667 -0.1241 -0.2190
  501PGSM   C2A 4784  16.583  20.695   7.491 -0.0921  0.0488  0.1287
  501PGSM   C3A 4785  16.543  20.664   7.085 -0.2400 -0.2053 -0.2545
  501PGSM   C1B 4786  17.041  20.503   7.657 -0.2416  0.0852 -0.0754
  501PGSM   C2B 4787  16.934  20.398   7.221 -0.0358 -0.0767  0.1117
  501PGSM   D3B 4788  16.839  20.269   6.766 -0.2773 -0.2480 -0.0795
  501PGSM   C4B 4789  17.181  20.140   6.516  0.2910 -0.0028  0.1623
  501PGSM   C5B 4790  17.488  19.757   6.445  0.0359 -0.0019 -0.0806
  502CHOL   ROH 4791  29.705   9.325   8.347 -0.0211 -0.1197 -0.0056
  502CHOL    R1 4792  29.658   9.304   8.069 -0.0284 -0.0482 -0.0109
  502CHOL    R2 4793  29.498   9.483   7.931 -0.0664 -0.0326  0.0435
  502CHOL    R3 4794  29.719   9.509   7.775 -0.0735  0.0486  0.0484
  502CHOL    R4 4795  29.499   9.608   7.609 -0.0966 -0.0316  0.0446
  502CHOL    R5 4796  29.643   9.455   7.554 -0.0427  0.0245  0.0478
  502CHOL    C1 4797  29.706   9.707   7.275 -0.1207  0.0452  0.0498
  502CHOL    C2 4798  29.866   9.816   6.966  0.0522 -0.0559 -0.2456
  503DVPC   NC3 4799  20.310   8.069   8.871  0.0734 -0.0481 -0.3610
  503DVPC   PO4 4800  19.959   8.290   8.701 -0.1164  0.1489 -0.0058
  503DVPC   GL1 4801  20.263   8.227   8.358  0.2697  0.0291  0.2611
  503DVPC   GL2 4802  20.557   8.267   8.287  0.0623  0.1189  0.2834
  503DVPC   C1A 4803  20.266   8.462   7.924 -0.2433  0.1975 -0.1330
  503DVPC   C2A 4804  20.113   8.436   7.536  0.1291 -0.1282  0.0821
  503DVPC   D3A 4805  20.135   8.384   7.074 -0.3048  0.0801 -0.1615
  503DVPC   C4A 4806  20.458   8.348   6.811  0.0299  0.1737  0.2588
  503DVPC   C1B 4807  20.765   8.546   7.898 -0.0126  0.1239 -0.1730
  503DVPC   C2B 4808  21.020   8.864   7.726 -0.0006 -0.1525 -0.0393
  503DVPC   D3B 4809  21.151   9.054   7.353 -0.0447  0.2742  0.0637
  503DVPC   C4B 4810  21.136   8.774   7.153 -0.1242  0.2524  0.0007
  504CHOL   ROH 4811   5.442  10.249   6.891  0.1379 -0.1921 -0.0562
  504CHOL    R1 4812   5.300  10.272   6.648  0.0854 -0.1607 -0.0226
  504CHOL    R2 4813   5.416  10.365   6.415  0.0371 -0.1383 -0.0376
  504CHOL    R3 4814   5.323  10.131   6.313  0.0078 -0.1240 -0.0439
  504CHOL    R4 4815   5.340  10.311   6.083  0.0353 -0.1208 -0.0401
  504CHOL    R5 4816   5.165  10.197   6.146  0.0190 -0.0992 -0.0450
  504CHOL    C1 4817   5.209  10.060   5.793  0.0067 -0.0970 -0.0475
  504CHOL    C2 4818   5.133  10.003   5.453  0.0365  0.3034 -0.1123
  505DPPC   NC3 4819  14.947  20.362   8.626 -0.1989 -0.0491 -0.3214
  505DPPC   PO4 4820  15.032  20.107   8.332  0.1750 -0.1794 -0.0112
  505DPPC   GL1 4821  15.485  19.961   8.139  0.2997 -0.0561  0.1036
  505DPPC   GL2 4822  15.510  19.617   8.019 -0.2492  0.4578  0.2691
  505DPPC   C1A 4823  15.655  20.064   7.762 -0.1279 -0.1861  0.1873
  505DPPC   C2A 4824  15.621  20.450   7.470 -0.1612 -0.1156  0.0677
  505DPPC   C3A 4825  15.745  20.461   6.966  0.0921 -0.0498 -0.1578
  505DPPC   C4A 4826  15.904  20.447   6.500  0.1341 -0.1082  0.0407
  505DPPC   C1B 4827  15.452  19.687   7.491 -0.1262 -0.0710  0.0195
  505DPPC   C2B 4828  15.664  19.707   7.184 -0.2527  0.0687 -0.3174
  505DPPC   C3B 4829  15.866  19.450   6.800 -0.3421  0.0262 -0.0231
  505DPPC   C4B 4830  16.066  19.256   6.451 -0.0760 -0.1470 -0.0152
  506POPC   NC3 4831  17.304  17.192   8.608 -0.2199 -0.1774 -0.3359
  506POPC   PO4 4832  17.181  16.898   8.358 -0.1365 -0.1658  0.1013
  506POPC   GL1 4833  17.379  16.883   7.983  0.0235  0.1443  0.0147
  506POPC   GL2 4834  17.170  16.828   7.787 -0.3765 -0.4080  0.3474
  506POPC   C1A 4835  17.531  16.758   7.468  0.0418  0.1095  0.2103
  506POPC   D2A 4836  17.383  16.634   7.110  0.0791 -0.0340 -0.1451
  506POPC   C3A 4837  17.072  16.869   6.973  0.3196  0.0975 -0.1871
  506POPC   C4A 4838  17.025  17.310   6.800  0.2759 -0.4485  0.0509
  506POPC   C1B 4839  16.968  17.034   7.510  0.1197 -0.1889  0.0227
  506POPC   C2B 4840  16.893  17.302   7.284  0.0497  0.2535 -0.0697
  506POPC   C3B 4841  16.631  17.508   7.101  0.1343 -0.1664  0.2371
  506POPC   C4B 4842  16.272  17.680   7.008 -0.1224  0.0825  0.4784
  507CHOL   ROH 4843   9.218  12.077   6.574  0.3498 -0.1805 -0.2348
  507CHOL    R1 4844   9.074  12.058   6.331  0.2240 -0.1304 -0.1651
  507CHOL    R2 4845   8.904  12.257   6.243  0.0806 -0.1680  0.0256
  507CHOL    R3 4846   9.057  12.243   6.019 -0.0382  0.0136 -0.0690
  507CHOL    R4 4847   8.836  12.422   5.948 -0.0930  0.0558  0.1877
  507CHOL    R5 4848   8.899  12.244   5.839 -0.1376  0.1407  0.0155
  507CHOL    C1 4849   8.939  12.507   5.565 -0.3055  0.3566  0.1931
  507CHOL    C2 4850   9.074  12.803   5.448 -0.2969 -0.0542 -0.2945
  508DPSM   NC3 4851  21.203  11.105   8.853  0.0622  0.0482 -0.1224
  508DPSM   PO4 4852  20.970  11.569   8.767 -0.1231 -0.0856  0.0470
  508DPSM   AM1 4853  21.227  11.835   8.474  0.0523 -0.4857 -0.3463
  508DPSM   AM2 4854  21.335  12.174   8.613 -0.3176  0.0536 -0.1015
  508DPSM   T1A 4855  21.449  11.840   8.028  0.0371 -0.0947 -0.0583
  508DPSM   C2A 4856  21.535  11.906   7.607 -0.0933  0.0513 -0.1242
  508DPSM   C3A 4857  21.802  12.007   7.223 -0.1262 -0.0556 -0.1279
  508DPSM   C1B 4858  21.381  12.289   8.256 -0.1945 -0.3229  0.1037
  508DPSM   C2B 4859  21.457  12.465   7.901 -0.1231 -0.0958 -0.2957
  508DPSM   C3B 4860  21.637  12.524   7.546  0.1703 -0.1987  0.0083
  508DPSM   C4B 4861  21.802  12.778   7.329 -0.1390  0.3074  0.2693
  509DVPC   NC3 4862  13.950  26.516   7.750  0.1928 -0.0145 -0.0407
  509DVPC   PO4 4863  13.596  26.227   7.746  0.0230  0.0101  0.0474
  509DVPC   GL1 4864  13.551  26.537   7.394 -0.0183 -0.0899  0.2750
  509DVPC   GL2 4865  13.776  26.384   7.214 -0.2091 -0.0787  0.0929
  509DVPC   C1A 4866  13.292  26.558   7.079  0.1904 -0.0804  0.0847
  509DVPC   C2A 4867  13.299  26.610   6.724  0.1066  0.1301 -0.0843
  509DVPC   D3A 4868  13.417  26.579   6.293  0.0584  0.0483  0.0300
  509DVPC   C4A 4869  13.363  26.535   5.805  0.1065 -0.1238  0.0554
  509DVPC   C1B 4870  13.759  26.346   6.834 -0.1364  0.0074  0.0792
  509DVPC   C2B 4871  13.812  26.267   6.358  0.3023  0.2431 -0.0102
  509DVPC   D3B 4872  13.960  26.180   6.036  0.2253  0.1532  0.1525
  509DVPC   C4B 4873  13.850  26.309   5.609 -0.0474  0.2983  0.0823
  510DPPC   NC3 4874  17.026  11.344   8.015 -0.0516  0.0446 -0.1660
  510DPPC   PO4 4875  16.720  11.063   7.936 -0.3201  0.0158  0.2590
  510DPPC   GL1 4876  16.645  11.270   7.633  0.1178  0.1084 -0.1303
  510DPPC   GL2 4877  16.745  11.517   7.685  0.3539  0.2100 -0.1924
  510DPPC   C1A 4878  16.827  11.446   7.217 -0.2534  0.0716  0.0588
  510DPPC   C2A 4879  16.925  11.478   6.820 -0.1200  0.0696 -0.2926
  510DPPC   C3A 4880  17.145  11.418   6.420  0.0615  0.0129  0.0911
  510DPPC   C4A 4881  17.242  11.368   5.957 -0.1464  0.0014  0.3724
  510DPPC   C1B 4882  16.697  11.884   7.479 -0.0559  0.0057 -0.1385
  510DPPC   C2B 4883  16.765  11.944   7.111  0.1785 -0.1768 -0.1999
  510DPPC   C3B 4884  16.789  11.992   6.739  0.0299 -0.0756 -0.0367
  510DPPC   C4B 4885  16.859  11.816   6.380 -0.2988 -0.1680 -0.0442
  511DTPC   NC3 4886  13.069   5.838   6.560 -0.1027  0.0648 -0.2679
  511DTPC   PO4 4887  13.398   5.722   6.660 -0.1613 -0.0768  0.1375
  511DTPC   GL1 4888  13.640   6.106   6.482 -0.0810 -0.2816 -0.1542
  511DTPC   GL2 4889  13.882   6.173   6.245 -0.1415  0.1278 -0.1636
  511DTPC   C1A 4890  13.527   6.428   6.089 -0.1038  0.1570  0.2475
  511DTPC   C2A 4891  13.684   6.853   5.958 -0.1109  0.2323  0.1621
  511DTPC   C1B 4892  13.910   6.336   5.834 -0.0030 -0.0976  0.0724
  511DTPC   C2B 4893  13.817   6.587   5.525  0.2018 -0.2287  0.0944
  512CHOL   ROH 4894   4.192  19.130   7.434  0.3392  0.0206 -0.0313
  512CHOL    R1 4895   4.360  19.263   7.250  0.3663 -0.0638 -0.0678
  512CHOL    R2 4896   4.555  19.132   7.104  0.1829 -0.1835 -0.2099
  512CHOL    R3 4897   4.428  19.247   6.893  0.1774 -0.0017 -0.1059
  512CHOL    R4 4898   4.713  19.279   6.834  0.1693 -0.0034 -0.1213
  512CHOL    R5 4899   4.563  19.436   6.838  0.1996  0.0163  0.0181
  512CHOL    C1 4900   4.685  19.472   6.478  0.1562  0.2721  0.0278
  512CHOL    C2 4901   4.673  19.730   6.188  0.0265 -0.1273 -0.0572
  513CHOL   ROH 4902  12.719  10.670   6.512 -0.0844 -0.1515 -0.1053
  513CHOL    R1 4903  12.927  10.702   6.322 -0.0199 -0.1238 -0.0308
  513CHOL    R2 4904  12.946  10.548   6.094  0.0701 -0.1059 -0.0366
  513CHOL    R3 4905  12.952  10.790   5.970  0.0971 -0.0963 -0.0160
  513CHOL    R4 4906  13.054  10.600   5.770 -0.0320 -0.1092 -0.0711
  513CHOL    R5 4907  13.152  10.783   5.837  0.0474 -0.1445 -0.0893
  513CHOL    C1 4908  13.123  10.858   5.464 -0.0660 -0.1020 -0.0719
  513CHOL    C2 4909  13.023  10.988   5.083  0.0378  0.1032  0.2170
  514DBPE   NH3 4910  20.993  19.100   8.202  0.1537  0.0806  0.0540
  514DBPE   PO4 4911  21.367  19.402   8.127  0.1388  0.1053 -0.0150
  514DBPE   GL1 4912  21.245  19.176   7.793  0.0848  0.1563 -0.1825
  514DBPE   GL2 4913  20.980  19.063   7.719  0.0756  0.0628 -0.0026
  514DBPE   C1A 4914  21.165  19.257   7.257 -0.1435  0.3149 -0.1253
  514DBPE   C2A 4915  21.249  19.448   6.827 -0.1707  0.1009 -0.0802
  514DBPE   C3A 4916  21.312  19.410   6.419  0.1454 -0.0945 -0.1213
  514DBPE   C4A 4917  21.674  19.378   6.204  0.0909 -0.0604  0.0598
  514DBPE   C5A 4918  21.924  19.151   5.997  0.0377 -0.2618 -0.0913
  514DBPE   C1B 4919  20.638  19.189   7.526  0.2265  0.0111 -0.2626
  514DBPE   C2B 4920  20.309  19.424   7.368 -0.0772 -0.2529 -0.0266
  514DBPE   C3B 4921  20.167  19.538   6.955 -0.0165  0.0882 -0.2917
  514DBPE   C4B 4922  20.090  19.420   6.492 -0.2669 -0.0258 -0.3612
  514DBPE   C5B 4923  20.135  19.527   6.166 -0.0723 -0.1724 -0.1135
  515CHOL   ROH 4924  20.360  27.152   3.871  0.2049  0.1071 -0.1226
  515CHOL    R1 4925  20.519  27.123   4.104  0.2022  0.1228 -0.1191
  515CHOL    R2 4926  20.656  27.335   4.217  0.0123  0.1811  0.0019
  515CHOL    R3 4927  20.521  27.261   4.441  0.0490 -0.0441 -0.0479
  515CHOL    R4 4928  20.762  27.394   4.541 -0.0077  0.0011  0.0425
  515CHOL    R5 4929  20.692  27.195   4.595  0.0857 -0.0746 -0.0983
  515CHOL    C1 4930  20.696  27.358   4.939  0.0148 -0.3151  0.0194
  515CHOL    C2 4931  20.642  27.088   5.218  0.1001  0.2154  0.1199
  516CHOL   ROH 4932   7.625   6.403   2.497  0.0841 -0.0721 -0.1174
  516CHOL    R1 4933   7.819   6.365   2.699  0.0131  0.0416 -0.0255
  516CHOL    R2 4934   7.795   6.474   2.952 -0.2101 -0.0365 -0.0066
  516CHOL    R3 4935   7.829   6.217   3.032 -0.0400 -0.0304 -0.0569
  516CHOL    R4 4936   7.768   6.365   3.278 -0.1719 -0.1332 -0.0360
  516CHOL    R5 4937   7.940   6.235   3.244 -0.0801 -0.0033 -0.0420
  516CHOL    C1 4938   7.784   6.059   3.544  0.0099 -0.1838 -0.1002
  516CHOL    C2 4939   7.908   6.136   3.966 -0.0062 -0.1451  0.0537
  517CHOL   ROH 4940  29.862  21.792   7.224 -0.1663 -0.1047  0.0844
  517CHOL    R1 4941  29.863  21.687   6.961 -0.0587  0.0799  0.0086
  517CHOL    R2 4942  29.769  21.829   6.744 -0.0802  0.1880  0.0878
  517CHOL    R3 4943  30.015  21.773   6.642 -0.0313  0.3792  0.0995
  517CHOL    R4 4944  29.862  21.882   6.416 -0.2014 -0.0012  0.0212
  517CHOL    R5 4945  29.970  21.692   6.421  0.0216  0.1239  0.1785
  517CHOL    C1 4946  30.147  21.861   6.128 -0.2259  0.0681 -0.0066
  517CHOL    C2 4947  30.167  22.019   5.837  0.1569  0.0789  0.1797
  518CHOL   ROH 4948   3.500  18.376   7.624  0.2181 -0.2321  0.0385
  518CHOL    R1 4949   3.485  18.466   7.356 -0.0046 -0.1113  0.0870
  518CHOL    R2 4950   3.688  18.423   7.172 -0.0130  0.2437 -0.0261
  518CHOL    R3 4951   3.488  18.312   7.026  0.0646  0.0551  0.0115
  518CHOL    R4 4952   3.670  18.424   6.827 -0.0561  0.1632 -0.0226
  518CHOL    R5 4953   3.457  18.463   6.843 -0.0794 -0.0097 -0.0110
  518CHOL    C1 4954   3.472  18.321   6.489 -0.0082 -0.0605  0.0148
  518CHOL    C2 4955   3.509  18.237   6.135 -0.0649 -0.0698  0.4293
  519CHOL   ROH 4956  16.392  21.316   7.644 -0.0212 -0.3636 -0.0383
  519CHOL    R1 4957  16.531  21.225   7.414  0.0100 -0.1786 -0.0928
  519CHOL    R2 4958  16.401  21.122   7.193  0.0464 -0.0781 -0.1571
  519CHOL    R3 4959  16.542  21.313   7.061 -0.0067  0.0450 -0.0405
  519CHOL    R4 4960  16.476  21.114   6.856  0.0381  0.1494 -0.1667
  519CHOL    R5 4961  16.675  21.190   6.904  0.0228  0.1740 -0.1223
  519CHOL    C1 4962  16.653  21.288   6.535 -0.0168  0.3974 -0.0629
  519CHOL    C2 4963  16.925  21.040   6.417  0.0350  0.0948 -0.0256
  520CHOL   ROH 4964   6.736  27.808   7.701  0.0306  0.0633  0.1318
  520CHOL    R1 4965   6.654  27.896   7.444  0.2198  0.0840  0.0779
  520CHOL    R2 4966   6.815  27.871   7.220  0.1892 -0.3626  0.1012
  520CHOL    R3 4967   6.597  27.744   7.119 -0.0644  0.0096  0.1583
  520CHOL    R4 4968   6.710  27.889   6.891  0.2292 -0.2948  0.0916
  520CHOL    R5 4969   6.505  27.899   6.962  0.2361  0.1334  0.0908
  520CHOL    C1 4970   6.444  27.780   6.605  0.0144  0.0940  0.1395
  520CHOL    C2 4971   6.466  27.818   6.301  0.1600 -0.4678  0.2795
  521DPPC   NC3 4972   6.741  20.312   7.772  0.0240  0.2124 -0.2171
  521DPPC   PO4 4973   7.181  20.173   7.747 -0.1627  0.3789  0.2449
  521DPPC   GL1 4974   7.115  20.122   7.387 -0.2864  0.0328  0.1645
  521DPPC   GL2 4975   6.883  20.223   7.305 -0.3281  0.0175 -0.3777
  521DPPC   C1A 4976   7.078  19.835   7.053  0.0438  0.0975  0.1524
  521DPPC   C2A 4977   6.984  19.845   6.583 -0.0205 -0.1750 -0.3816
  521DPPC   C3A 4978   7.031  19.738   6.212 -0.0915 -0.1901  0.1511
  521DPPC   C4A 4979   6.694  19.547   5.949  0.1113 -0.0772  0.0734
  521DPPC   C1B 4980   6.726  20.182   6.864 -0.5469  0.0762 -0.0873
  521DPPC   C2B 4981   6.641  20.248   6.451 -0.1266  0.1921 -0.0084
  521DPPC   C3B 4982   6.512  20.263   6.064 -0.2263  0.0278 -0.2625
  521DPPC   C4B 4983   6.641  20.406   5.625  0.0216 -0.2305  0.2391
  522DPPC   NC3 4984   5.435  28.790   8.040 -0.0001 -0.1120  0.0809
  522DPPC   PO4 4985   5.847  28.778   8.298  0.5475 -0.1212 -0.0059
  522DPPC   GL1 4986   5.800  28.833   7.722  0.0760 -0.0000  0.3584
  522DPPC   GL2 4987   5.671  29.141   7.723 -0.0713 -0.4235  0.0485
  522DPPC   C1A 4988   5.576  28.692   7.350  0.1288 -0.2196  0.0806
  522DPPC   C2A 4989   5.426  28.782   7.050  0.0388  0.0587  0.0724
  522DPPC   C3A 4990   5.394  28.785   6.600  0.1004 -0.1394 -0.0183
  522DPPC   C4A 4991   5.461  28.741   6.149  0.2770  0.0309 -0.2514
  522DPPC   C1B 4992   5.577  29.234   7.287 -0.2791 -0.2062 -0.0973
  522DPPC   C2B 4993   5.568  29.223   6.791  0.1587 -0.0524  0.2619
  522DPPC   C3B 4994   5.560  29.223   6.391 -0.3691 -0.0452  0.1935
  522DPPC   C4B 4995   5.617  29.162   5.988 -0.1053  0.2169  0.3072
  523DPPC   NC3 4996  18.444  14.259   9.024  0.0294 -0.1891 -0.1735
  523DPPC   PO4 4997  18.116  14.176   8.726 -0.0838 -0.2739 -0.2537
  523DPPC   GL1 4998  17.830  14.130   8.369 -0.0443  0.1569 -0.1737
  523DPPC   GL2 4999  17.581  14.068   8.430 -0.2229 -0.0285  0.1866
  523DPPC   C1A 5000  17.952  14.205   8.003  0.0442  0.2438  0.1106
  523DPPC   C2A 5001  18.254  14.263   7.740  0.0584  0.0365 -0.0141
  523DPPC   C3A 5002  18.084  14.347   7.377  0.1402 -0.1245 -0.4145
  523DPPC   C4A 5003  18.124  14.551   7.046  0.3091  0.0661 -0.0750
  523DPPC   C1B 5004  17.482  14.083   8.030 -0.1320 -0.2644  0.0690
  523DPPC   C2B 5005  17.604  14.338   7.636 -0.1715 -0.0581  0.0790
  523DPPC   C3B 5006  17.624  14.540   7.331  0.0206 -0.0998  0.0546
  523DPPC   C4B 5007  17.471  14.871   6.988 -0.4202 -0.1761 -0.0485
  524PVSM   NC3 5008  19.094  21.058   8.700  0.2988  0.3389 -0.1080
  524PVSM   PO4 5009  18.851  21.102   8.354  0.1690 -0.2405 -0.0853
  524PVSM   AM1 5010  18.958  21.187   7.991 -0.0352 -0.1725  0.0251
  524PVSM   AM2 5011  19.015  21.429   7.904 -0.2286  0.0432 -0.0469
  524PVSM   T1A 5012  18.952  21.159   7.444 -0.0056  0.1174  0.2486
  524PVSM   C2A 5013  18.945  21.062   7.001  0.0393 -0.1498 -0.1259
  524PVSM   C3A 5014  18.773  21.268   6.575 -0.0329 -0.0540 -0.0278
  524PVSM   C1B 5015  18.857  21.710   7.564  0.4274  0.0105  0.1123
  524PVSM   C2B 5016  18.866  21.964   7.196  0.1436 -0.0638 -0.0814
  524PVSM   D3B 5017  19.080  22.036   6.882  0.0162 -0.0462  0.0087
  524PVSM   C4B 5018  19.444  22.026   6.727 -0.0532  0.2485  0.0059
  525DPPC   NC3 5019   7.264  21.732   7.998 -0.1882  0.0890  0.3301
  525DPPC   PO4 5020   7.256  21.943   7.542 -0.2681  0.1699 -0.2427
  525DPPC   GL1 5021   7.434  21.894   7.204  0.1057 -0.1347 -0.1893
  525DPPC   GL2 5022   7.673  21.730   7.265  0.2330 -0.0104 -0.1279
  525DPPC   C1A 5023   7.292  21.843   6.809  0.0997  0.0099  0.1022
  525DPPC   C2A 5024   7.177  21.836   6.412 -0.2357  0.0132  0.2159
  525DPPC   C3A 5025   7.402  21.880   6.073 -0.1495  0.0079 -0.0595
  525DPPC   C4A 5026   7.665  21.963   5.822  0.1346  0.0082  0.1481
  525DPPC   C1B 5027   7.749  21.720   6.892  0.2004  0.0954 -0.1348
  525DPPC   C2B 5028   7.701  21.803   6.494 -0.2676  0.0847  0.0688
  525DPPC   C3B 5029   7.861  22.039   6.260  0.0732 -0.1630  0.3354
  525DPPC   C4B 5030   8.100  22.286   5.946 -0.0753  0.1320 -0.0171
  526PGSM   NC3 5031   5.505  15.587   8.075  0.0982 -0.0093  0.3289
  526PGSM   PO4 5032   5.489  16.043   8.042  0.0578  0.2165  0.2656
  526PGSM   AM1 5033   5.410  16.164   7.713 -0.0812 -0.3397 -0.1048
  526PGSM   AM2 5034   5.202  16.447   7.795  0.2427 -0.1081 -0.1168
  526PGSM   T1A 5035   5.318  16.111   7.310 -0.0428 -0.0307 -0.1708
  526PGSM   C2A 5036   5.148  16.188   7.001 -0.0753 -0.3009  0.2006
  526PGSM   C3A 5037   4.809  16.187   6.609  0.0110 -0.2790  0.1080
  526PGSM   C1B 5038   4.999  16.607   7.380  0.0253  0.1501  0.2648
  526PGSM   C2B 5039   4.939  16.614   6.928  0.2414  0.2267  0.4968
  526PGSM   D3B 5040   5.054  16.609   6.471 -0.2901 -0.2186  0.3262
  526PGSM   C4B 5041   4.911  16.484   6.131 -0.1213 -0.1509  0.1123
  526PGSM   C5B 5042   4.966  16.173   5.846 -0.0735 -0.1029 -0.4809
  527CHOL   ROH 5043  16.657  22.281   7.911  0.2065  0.2314 -0.0525
  527CHOL    R1 5044  16.549  22.361   7.662  0.0062  0.0152 -0.0365
  527CHOL    R2 5045  16.705  22.399   7.437 -0.1340  0.1253 -0.1061
  527CHOL    R3 5046  16.530  22.224   7.326  0.0283 -0.1224  0.0147
  527CHOL    R4 5047  16.683  22.331   7.099 -0.4427  0.3259 -0.1320
  527CHOL    R5 5048  16.465  22.327   7.119 -0.4314 -0.0803  0.1586
  527CHOL    C1 5049  16.506  22.126   6.798 -0.4700  0.2103 -0.0337
  527CHOL    C2 5050  16.703  22.408   6.581  0.1460 -0.1254  0.2474
  528DLPE   NH3 5051  10.359   0.421   6.873 -0.3566 -0.4005 -0.0322
  528DLPE   PO4 5052  10.750   0.659   6.974 -0.4058 -0.0426  0.0259
  528DLPE   GL1 5053  10.658   0.621   6.519  0.0207  0.2055  0.1520
  528DLPE   GL2 5054  10.534   0.270   6.405  0.0287 -0.3685  0.2001
  528DLPE   C1A 5055  10.707   0.591   6.094  0.0021 -0.1999  0.1938
  528DLPE   C2A 5056  10.702   0.504   5.624 -0.2551 -0.0184 -0.0834
  528DLPE   C3A 5057  10.652   0.388   5.210  0.0222 -0.1896 -0.1747
  528DLPE   C1B 5058  10.454   0.171   5.920  0.0165 -0.2950  0.0361
  528DLPE   C2B 5059  10.325   0.076   5.430  0.2543  0.1742  0.1740
  528DLPE   C3B 5060  10.387  -0.006   5.034 -0.0295  0.1028  0.0619
  529CHOL   ROH 5061   6.464   0.348   7.297 -0.0220  0.0409  0.0163
  529CHOL    R1 5062   6.380   0.271   7.038 -0.0923  0.0342  0.0419
  529CHOL    R2 5063   6.160   0.382   6.913 -0.0496  0.1190  0.0509
  529CHOL    R3 5064   6.338   0.432   6.714 -0.0528 -0.0074  0.0144
  529CHOL    R4 5065   6.075   0.464   6.588 -0.0697  0.3382  0.1093
  529CHOL    R5 5066   6.237   0.336   6.519 -0.2303  0.1753  0.0084
  529CHOL    C1 5067   6.193   0.559   6.212 -0.0844  0.3472  0.1090
  529CHOL    C2 5068   6.016   0.463   5.960  0.1096  0.0009  0.1175
  530CHOL   ROH 5069  14.433  15.750   4.413  0.0861 -0.0635  0.0315
  530CHOL    R1 5070  14.447  15.569   4.630  0.0385 -0.0618  0.0362
  530CHOL    R2 5071  14.363  15.636   4.885  0.0155 -0.0476  0.0245
  530CHOL    R3 5072  14.213  15.411   4.859 -0.0078 -0.0307  0.0104
  530CHOL    R4 5073  14.271  15.429   5.146  0.0138 -0.0671  0.0086
  530CHOL    R5 5074  14.308  15.258   5.016 -0.0114 -0.0568 -0.0127
  530CHOL    C1 5075  14.077  15.097   5.274 -0.0091 -0.0625 -0.0138
  530CHOL    C2 5076  13.959  14.725   5.300  0.0134 -0.3045  0.1477
  531CHOL   ROH 5077  13.582  21.354   4.296 -0.1437  0.1341 -0.0606
  531CHOL    R1 5078  13.604  21.303   4.573 -0.0880  0.2617 -0.0405
  531CHOL    R2 5079  13.513  21.480   4.765 -0.3148  0.2230 -0.1077
  531CHOL    R3 5080  13.375  21.264   4.854 -0.0515  0.0807 -0.0347
  531CHOL    R4 5081  13.376  21.449   5.080 -0.1853  0.1156 -0.0609
  531CHOL    R5 5082  13.440  21.241   5.083  0.0449  0.1841 -0.0509
  531CHOL    C1 5083  13.166  21.228   5.347  0.1373 -0.0804  0.0348
  531CHOL    C2 5084  13.220  21.508   5.655  0.0037  0.4286 -0.0120
  532DPPC   NC3 5085  15.120  11.105   8.543 -0.1465 -0.1386 -0.1733
  532DPPC   PO4 5086  15.144  10.931   8.085  0.0678 -0.2534  0.0728
  532DPPC   GL1 5087  15.381  11.157   7.729  0.3440  0.0362 -0.2120
  532DPPC   GL2 5088  15.640  11.250   7.746 -0.1197 -0.1712 -0.1308
  532DPPC   C1A 5089  15.245  11.404   7.373 -0.0444  0.2687 -0.1540
  532DPPC   C2A 5090  15.295  11.517   6.990  0.3842 -0.2189  0.0551
  532DPPC   C3A 5091  15.038  11.658   6.752  0.0685 -0.1352 -0.0409
  532DPPC   C4A 5092  14.694  11.535   6.405 -0.1641 -0.2885 -0.0422
  532DPPC   C1B 5093  15.754  11.214   7.359 -0.0996  0.1082 -0.3383
  532DPPC   C2B 5094  15.804  11.320   6.935  0.2586 -0.0548  0.2436
  532DPPC   C3B 5095  15.647  11.342   6.589 -0.0515  0.2638 -0.1435
  532DPPC   C4B 5096  15.614  11.288   6.069 -0.1645 -0.1425  0.1758
  533VPC    NC3 5097  11.611  13.926   7.626  0.2769 -0.0898  0.1670
  533VPC    PO4 5098  11.714  13.620   7.539  0.2993  0.3331 -0.1838
  533VPC    GL1 5099  11.552  13.562   7.160 -0.1088 -0.1139 -0.2204
  533VPC    GL2 5100  11.488  13.741   6.941 -0.0426 -0.1689  0.2656
  533VPC    C1B 5101  11.271  13.892   6.648 -0.1808  0.0410  0.0289
  533VPC    C2B 5102  11.248  13.959   6.276  0.0750 -0.2036 -0.2548
  533VPC    D3B 5103  11.379  14.107   5.828  0.0206 -0.0366  0.0170
  533VPC    C4B 5104  11.139  14.055   5.470  0.0737  0.1749  0.2104
  534CHOL   ROH 5105   9.967   1.072   6.337 -0.0789  0.0805 -0.1412
  534CHOL    R1 5106  10.014   0.979   6.074 -0.2037  0.0600 -0.1576
  534CHOL    R2 5107   9.816   0.971   5.881 -0.2282  0.3192 -0.1497
  534CHOL    R3 5108   9.995   1.116   5.737 -0.0634  0.1312 -0.1368
  534CHOL    R4 5109   9.816   0.997   5.537  0.0552  0.0193 -0.1774
  534CHOL    R5 5110  10.034   0.983   5.541  0.0483 -0.0539  0.0073
  534CHOL    C1 5111   9.983   1.148   5.201  0.3750 -0.3317 -0.1815
  534CHOL    C2 5112   9.861   1.587   5.052 -0.1554  0.3451 -0.1371
  535DTPC   NC3 5113  15.122   7.443   7.613 -0.0508  0.0134  0.1489
  535DTPC   PO4 5114  15.237   7.938   7.569  0.3596  0.1143  0.0705
  535DTPC   GL1 5115  15.461   7.941   7.215 -0.0562 -0.3978 -0.0443
  535DTPC   GL2 5116  15.853   7.903   7.247 -0.1797  0.1519 -0.2210
  535DTPC   C1A 5117  15.639   8.131   6.872  0.1172  0.3954  0.1266
  535DTPC   C2A 5118  15.732   8.181   6.364 -0.3862  0.1307  0.0911
  535DTPC   C1B 5119  15.987   7.653   7.097 -0.0543  0.0698  0.1444
  535DTPC   C2B 5120  16.117   7.275   6.876  0.0638 -0.0758 -0.2344
  536CHOL   ROH 5121  13.376   0.757   2.764  0.0629 -0.0703  0.0504
  536CHOL    R1 5122  13.413   0.688   3.036 -0.0686 -0.1719  0.0431
  536CHOL    R2 5123  13.532   0.858   3.217  0.1194 -0.3578  0.0944
  536CHOL    R3 5124  13.304   0.816   3.359  0.0405 -0.0958  0.0509
  536CHOL    R4 5125  13.488   0.943   3.550  0.2183 -0.4573  0.1339
  536CHOL    R5 5126  13.380   0.755   3.578 -0.0629 -0.3204  0.0288
  536CHOL    C1 5127  13.247   0.952   3.876  0.2019 -0.2693  0.1162
  536CHOL    C2 5128  13.307   1.312   4.191  0.0446 -0.0567  0.0426
  537DVPC   NC3 5129  12.993  12.221   7.549 -0.0417  0.0842  0.2184
  537DVPC   PO4 5130  13.380  12.385   7.374  0.0420 -0.0686  0.0674
  537DVPC   GL1 5131  13.381  12.256   7.008 -0.2483 -0.0699  0.1272
  537DVPC   GL2 5132  13.196  12.278   6.844  0.0485 -0.0712  0.1321
  537DVPC   C1A 5133  13.601  11.950   6.771  0.0212 -0.2754  0.0779
  537DVPC   C2A 5134  13.717  11.899   6.310 -0.0407 -0.1278 -0.2034
  537DVPC   D3A 5135  13.810  12.018   5.957  0.0308  0.0826 -0.3865
  537DVPC   C4A 5136  13.915  11.878   5.638  0.2046  0.0984 -0.1733
  537DVPC   C1B 5137  13.343  12.253   6.329  0.0907 -0.1309 -0.1096
  537DVPC   C2B 5138  13.463  12.432   5.890  0.2107 -0.0454  0.0439
  537DVPC   D3B 5139  13.370  12.667   5.554 -0.0114  0.2714 -0.0459
  537DVPC   C4B 5140  13.472  12.932   5.262  0.0997 -0.2182 -0.3208
  538CHOL   ROH 5141  10.758   3.239   2.698  0.0950  0.0217 -0.0310
  538CHOL    R1 5142  10.698   3.181   2.969  0.1181 -0.2633 -0.0829
  538CHOL    R2 5143  10.873   3.046   3.135  0.4066  0.1053 -0.0712
  538CHOL    R3 5144  10.839   3.264   3.294 -0.2324 -0.0412  0.0166
  538CHOL    R4 5145  10.901   3.045   3.479  0.2669  0.0322 -0.0596
  538CHOL    R5 5146  10.729   3.178   3.488 -0.0949 -0.4179 -0.0658
  538CHOL    C1 5147  10.885   3.249   3.829 -0.4143 -0.1479  0.0297
  538CHOL    C2 5148  10.847   3.217   4.139 -0.1125 -0.0633 -0.0161
  539DPPC   NC3 5149  13.378  24.293   8.269 -0.1027 -0.5888  0.3027
  539DPPC   PO4 5150  13.555  24.606   8.260  0.0509 -0.3007 -0.1026
  539DPPC   GL1 5151  13.756  24.756   7.837 -0.1123 -0.3102  0.0923
  539DPPC   GL2 5152  14.043  24.665   7.653 -0.0166  0.1330 -0.2091
  539DPPC   C1A 5153  13.706  24.695   7.324  0.0098 -0.0281  0.1346
  539DPPC   C2A 5154  13.759  24.573   6.925 -0.1563  0.0046  0.0225
  539DPPC   C3A 5155  13.779  24.527   6.546  0.2989  0.3207 -0.0710
  539DPPC   C4A 5156  13.601  24.284   6.148  0.3345 -0.1856 -0.1426
  539DPPC   C1B 5157  14.184  24.613   7.221 -0.0769 -0.1464 -0.2270
  539DPPC   C2B 5158  14.221  24.497   6.728 -0.3614 -0.2190 -0.0378
  539DPPC   C3B 5159  14.176  24.387   6.316 -0.1607  0.1270  0.1921
  539DPPC   C4B 5160  14.079  24.093   6.055 -0.2334 -0.2120  0.2144
  540DTPC   NC3 5161   3.223  15.757   8.261  0.1364  0.1362 -0.3864
  540DTPC   PO4 5162   2.976  16.059   8.065 -0.1792 -0.3466  0.1903
  540DTPC   GL1 5163   3.388  16.115   7.896  0.0350  0.1141 -0.0642
  540DTPC   GL2 5164   3.538  15.868   7.856 -0.4938 -0.0968  0.0620
  540DTPC   C1A 5165   3.517  16.331   7.492  0.0587  0.2311  0.1471
  540DTPC   C2A 5166   3.342  16.449   7.085  0.0883  0.0359  0.0203
  540DTPC   C1B 5167   3.800  15.831   7.570 -0.0964  0.3531  0.0115
  540DTPC   C2B 5168   4.188  15.880   7.298  0.1292  0.1959 -0.0235
  541DTPC   NC3 5169  26.516  22.631   8.012 -0.0737 -0.0788  0.1671
  541DTPC   PO4 5170  26.781  22.896   7.823 -0.1075 -0.1434 -0.2038
  541DTPC   GL1 5171  26.789  22.658   7.476  0.1062 -0.0039 -0.1291
  541DTPC   GL2 5172  26.617  22.458   7.566  0.3203  0.0264  0.0342
  541DTPC   C1A 5173  26.777  22.430   7.031  0.1962  0.0947 -0.2383
  541DTPC   C2A 5174  26.724  22.257   6.527  0.0817  0.0311 -0.0575
  541DTPC   C1B 5175  26.378  22.231   7.256  0.0600  0.1254 -0.3496
  541DTPC   C2B 5176  26.338  22.284   6.877 -0.1691  0.1800 -0.1675
  542DPPC   NC3 5177  24.652  23.082   7.363 -0.0852 -0.1072  0.4161
  542DPPC   PO4 5178  24.256  22.846   7.462  0.0177 -0.1687 -0.0417
  542DPPC   GL1 5179  24.250  23.073   7.053 -0.0761  0.1203  0.0934
  542DPPC   GL2 5180  24.168  23.406   7.102 -0.1264  0.0625  0.0570
  542DPPC   C1A 5181  24.205  23.123   6.646  0.2354  0.0875 -0.2347
  542DPPC   C2A 5182  24.263  23.101   6.242 -0.2580  0.0299  0.1260
  542DPPC   C3A 5183  24.023  23.084   5.872  0.1401 -0.1358  0.1377
  542DPPC   C4A 5184  23.723  23.039   5.502  0.3206  0.0275 -0.3759
  542DPPC   C1B 5185  24.276  23.594   6.626  0.1830  0.1508 -0.0190
  542DPPC   C2B 5186  24.376  23.580   6.208 -0.0222 -0.0826 -0.0544
  542DPPC   C3B 5187  24.237  23.590   5.781 -0.1565  0.0890  0.0607
  542DPPC   C4B 5188  24.151  23.267   5.398  0.0174 -0.1096 -0.2314
  543POPC   NC3 5189  11.019  15.664   7.794  0.1156  0.2061 -0.0076
  543POPC   PO4 5190  10.893  15.234   7.720  0.0596 -0.2198 -0.2560
  543POPC   GL1 5191  11.021  14.986   7.383  0.1223  0.2355  0.1325
  543POPC   GL2 5192  11.227  14.825   7.498 -0.1616  0.2555 -0.0993
  543POPC   C1A 5193  10.865  15.136   6.982 -0.0977  0.0952 -0.1704
  543POPC   D2A 5194  10.924  15.239   6.568 -0.1247 -0.2062 -0.2937
  543POPC   C3A 5195  10.530  15.264   6.380 -0.0017 -0.5035 -0.0790
  543POPC   C4A 5196  10.403  15.235   6.040  0.1412  0.0947  0.1995
  543POPC   C1B 5197  11.310  14.703   7.060  0.3231 -0.0397 -0.0246
  543POPC   C2B 5198  11.255  14.833   6.641  0.0982  0.3558  0.2905
  543POPC   C3B 5199  11.098  14.915   6.288  0.0545  0.1583 -0.2649
  543POPC   C4B 5200  11.229  15.038   5.873 -0.0635 -0.0363  0.2430
  544DTPC   NC3 5201   2.052  19.683   8.545 -0.3466 -0.1213 -0.2682
  544DTPC   PO4 5202   2.449  19.768   8.277  0.1172  0.1799  0.1869
  544DTPC   GL1 5203   2.848  19.638   8.084 -0.0231 -0.0769 -0.0693
  544DTPC   GL2 5204   3.060  19.463   7.868  0.3907  0.1223  0.1158
  544DTPC   C1A 5205   2.839  19.892   7.715 -0.0009 -0.1962 -0.0235
  544DTPC   C2A 5206   2.701  19.936   7.340 -0.2537  0.1935 -0.1746
  544DTPC   C1B 5207   2.660  19.423   7.658 -0.1400  0.2551  0.0681
  544DTPC   C2B 5208   2.360  19.578   7.431  0.0205 -0.1482 -0.5017
  545DPSM   NC3 5209  24.606  19.305   8.314  0.2477  0.0067 -0.2777
  545DPSM   PO4 5210  24.450  18.983   8.535  0.0136 -0.0088  0.3376
  545DPSM   AM1 5211  24.197  18.927   8.176  0.0908  0.3116 -0.0371
  545DPSM   AM2 5212  24.063  19.132   8.171  0.0348 -0.0232 -0.1537
  545DPSM   T1A 5213  24.228  18.764   7.803  0.2671  0.2530  0.2560
  545DPSM   C2A 5214  24.158  18.821   7.379  0.1081  0.1544 -0.4321
  545DPSM   C3A 5215  24.145  18.718   6.986 -0.1867 -0.0866  0.0522
  545DPSM   C1B 5216  23.878  19.208   7.743 -0.0945 -0.2111  0.2569
  545DPSM   C2B 5217  23.833  19.220   7.353  0.1642  0.5850  0.0052
  545DPSM   C3B 5218  23.791  19.067   6.863  0.0245 -0.0958  0.2362
  545DPSM   C4B 5219  23.748  19.163   6.416 -0.1122  0.0031  0.3005
  546DTPC   NC3 5220  25.824  21.928   7.910 -0.1242  0.1506  0.0713
  546DTPC   PO4 5221  26.124  21.538   7.864 -0.0502 -0.0293 -0.2149
  546DTPC   GL1 5222  26.100  21.575   7.485 -0.0894 -0.1460 -0.1937
  546DTPC   GL2 5223  25.856  21.323   7.433 -0.0553  0.0160 -0.1654
  546DTPC   C1A 5224  26.234  21.444   7.067  0.2861  0.0961 -0.0129
  546DTPC   C2A 5225  26.226  21.336   6.703 -0.1145  0.1044 -0.0032
  546DTPC   C1B 5226  25.709  21.280   7.055  0.3052 -0.0135  0.0676
  546DTPC   C2B 5227  25.775  21.254   6.569  0.3198  0.2272  0.0897
  547PVSM   NC3 5228  28.596  15.641   8.692  0.3950 -0.1074 -0.1199
  547PVSM   PO4 5229  28.689  15.350   8.417  0.0138  0.0858  0.3513
  547PVSM   AM1 5230  28.798  15.438   8.082  0.2544 -0.3410 -0.3224
  547PVSM   AM2 5231  29.126  15.259   8.124 -0.0522  0.1631 -0.0748
  547PVSM   T1A 5232  28.610  15.368   7.676  0.1940 -0.0600  0.0394
  547PVSM   C2A 5233  28.690  15.198   7.265  0.3535  0.0163  0.1514
  547PVSM   C3A 5234  28.543  15.144   6.818 -0.3800 -0.2013  0.3974
  547PVSM   C1B 5235  29.180  15.161   7.736 -0.0925  0.0623  0.0767
  547PVSM   C2B 5236  29.169  15.072   7.317 -0.1433 -0.0933 -0.4189
  547PVSM   D3B 5237  29.040  15.074   6.936 -0.1971  0.2254  0.1946
  547PVSM   C4B 5238  28.981  14.798   6.576  0.1449 -0.0453  0.0504
  548LPPC   NC3 5239  17.067  12.932   8.845  0.0287 -0.2995 -0.2488
  548LPPC   PO4 5240  17.168  12.815   8.400  0.1529 -0.0874 -0.1169
  548LPPC   GL1 5241  17.279  12.767   8.037  0.1919 -0.0063 -0.0299
  548LPPC   GL2 5242  17.538  12.669   7.872  0.1396  0.1411  0.1578
  548LPPC   C1A 5243  17.032  12.788   7.610 -0.0198 -0.1182 -0.0664
  548LPPC   C2A 5244  17.114  12.885   7.159  0.0010 -0.0200 -0.0484
  548LPPC   C3A 5245  17.124  12.922   6.682 -0.1162 -0.0462  0.3652
  548LPPC   C4A 5246  17.436  12.814   6.386  0.1851 -0.3644 -0.0873
  548LPPC   C1B 5247  17.476  12.646   7.439 -0.2534 -0.0855 -0.2200
  548LPPC   C2B 5248  17.566  12.766   6.971  0.1307 -0.0254 -0.0128
  548LPPC   C3B 5249  17.836  12.652   6.682 -0.0693  0.4593  0.0601
  549CHOL   ROH 5250   9.809  16.117   4.419  0.0329 -0.0406  0.0008
  549CHOL    R1 5251   9.894  16.005   4.665  0.1096  0.0743  0.0280
  549CHOL    R2 5252  10.034  16.150   4.854 -0.1187  0.2612  0.0616
  549CHOL    R3 5253   9.833  16.068   5.018 -0.0638  0.0165  0.0089
  549CHOL    R4 5254  10.062  16.107   5.196 -0.1765  0.3603  0.0789
  549CHOL    R5 5255   9.941  15.927   5.179  0.0736  0.1911  0.0697
  549CHOL    C1 5256   9.891  16.005   5.548 -0.1586  0.1882  0.0395
  549CHOL    C2 5257   9.703  15.879   5.954  0.0041 -0.2746  0.1499
  550CHOL   ROH 5258  20.692  24.202   7.034  0.0815  0.0863 -0.0976
  550CHOL    R1 5259  20.764  24.292   6.776 -0.2171  0.2863 -0.1149
  550CHOL    R2 5260  20.862  24.123   6.581  0.1711  0.5381 -0.1421
  550CHOL    R3 5261  20.659  24.226   6.434 -0.1457  0.0254 -0.0894
  550CHOL    R4 5262  20.848  24.119   6.236  0.1404  0.5792 -0.1423
  550CHOL    R5 5263  20.767  24.322   6.242 -0.4197  0.3751 -0.0830
  550CHOL    C1 5264  20.648  24.214   5.896 -0.1749  0.1219 -0.0930
  550CHOL    C2 5265  20.866  24.197   5.590 -0.0103 -0.0882 -0.0138
  551CHOL   ROH 5266  19.538   9.317   4.778 -0.1496 -0.0348  0.0920
  551CHOL    R1 5267  19.338   9.278   4.975 -0.1861 -0.1009  0.0424
  551CHOL    R2 5268  19.163   9.064   4.970 -0.0213 -0.2398  0.0763
  551CHOL    R3 5269  19.257   9.022   5.221 -0.0712 -0.0571  0.1262
  551CHOL    R4 5270  18.967   8.991   5.245 -0.0595 -0.1975  0.0604
  551CHOL    R5 5271  19.093   9.123   5.363 -0.1637 -0.0685  0.0270
  551CHOL    C1 5272  18.941   8.911   5.641 -0.1285 -0.0015  0.0980
  551CHOL    C2 5273  18.721   8.790   5.960 -0.1548  0.0270  0.1108
  552DPPC   NC3 5274  28.240  21.905   7.889 -0.0141  0.1306  0.1350
  552DPPC   PO4 5275  28.454  21.506   7.625 -0.0971  0.0093 -0.0291
  552DPPC   GL1 5276  28.330  21.716   7.307  0.0539 -0.0564  0.0035
  552DPPC   GL2 5277  28.101  21.914   7.398  0.1389  0.1202 -0.0159
  552DPPC   C1A 5278  28.533  21.750   6.896  0.0616 -0.5217  0.2133
  552DPPC   C2A 5279  28.590  21.730   6.436 -0.0015 -0.0328 -0.2213
  552DPPC   C3A 5280  28.691  21.917   6.073  0.1841 -0.0984  0.1348
  552DPPC   C4A 5281  28.583  22.010   5.735 -0.0079 -0.0012 -0.0162
  552DPPC   C1B 5282  28.119  21.972   6.891 -0.1886  0.2367  0.0106
  552DPPC   C2B 5283  28.255  22.122   6.577  0.0305 -0.1491 -0.0607
  552DPPC   C3B 5284  28.504  22.323   6.284 -0.2604  0.0677  0.2517
  552DPPC   C4B 5285  28.817  22.517   5.946  0.1744  0.1981  0.0675
  553CHOL   ROH 5286  13.348   2.510   2.616  0.0582  0.1577  0.1452
  553CHOL    R1 5287  13.126   2.432   2.774 -0.0383  0.1463  0.0104
  553CHOL    R2 5288  13.147   2.251   2.981 -0.2073 -0.0543 -0.1253
  553CHOL    R3 5289  13.032   2.451   3.125 -0.1268 -0.0987 -0.0027
  553CHOL    R4 5290  12.971   2.208   3.276  0.0820 -0.0959  0.0430
  553CHOL    R5 5291  12.828   2.357   3.207 -0.0174 -0.1421  0.1935
  553CHOL    C1 5292  12.761   2.371   3.582  0.3260 -0.1618  0.2561
  553CHOL    C2 5293  12.767   2.188   3.791 -0.2298  0.0470 -0.0945
  554DVPC   NC3 5294  10.098   3.400   6.470 -0.0012 -0.0800 -0.1742
  554DVPC   PO4 5295  10.460   3.641   6.397 -0.4132 -0.2190  0.1388
  554DVPC   GL1 5296  10.293   3.741   6.052 -0.0425 -0.1286 -0.0555
  554DVPC   GL2 5297   9.979   3.790   6.009 -0.2268  0.2762 -0.2776
  554DVPC   C1A 5298  10.441   3.669   5.607  0.1426  0.1357 -0.0234
  554DVPC   C2A 5299  10.373   3.588   5.223  0.1765 -0.0932  0.1874
  554DVPC   D3A 5300  10.271   3.353   4.827  0.0432 -0.2333 -0.2658
  554DVPC   C4A 5301  10.465   3.290   4.472 -0.1026  0.1295 -0.1240
  554DVPC   C1B 5302   9.961   3.762   5.462  0.2856 -0.2772 -0.1172
  554DVPC   C2B 5303   9.876   3.647   5.011  0.2797  0.1306  0.0742
  554DVPC   D3B 5304   9.506   3.756   4.713 -0.0944  0.0485  0.1651
  554DVPC   C4B 5305   9.638   3.838   4.256  0.1094  0.0577 -0.0097
  555CHOL   ROH 5306  26.906  20.887   7.071  0.1029  0.0902  0.0677
  555CHOL    R1 5307  26.872  20.754   6.824  0.1601 -0.0239  0.1195
  555CHOL    R2 5308  26.787  20.884   6.595  0.0609 -0.1567  0.0718
  555CHOL    R3 5309  27.014  20.777   6.489  0.1194 -0.0611  0.1020
  555CHOL    R4 5310  26.831  20.806   6.261  0.2225  0.0315  0.0481
  555CHOL    R5 5311  26.935  20.624   6.323  0.2224  0.0206 -0.0144
  555CHOL    C1 5312  27.070  20.660   5.968  0.3716  0.2306  0.0625
  555CHOL    C2 5313  26.787  20.545   5.658 -0.2757  0.2470 -0.1590
  556CHOL   ROH 5314  11.693   8.341   6.184 -0.0587 -0.2909 -0.1104
  556CHOL    R1 5315  11.730   8.495   5.950 -0.1165 -0.0499  0.0355
  556CHOL    R2 5316  11.893   8.412   5.742  0.1080  0.3214  0.0549
  556CHOL    R3 5317  11.669   8.453   5.594  0.1372  0.1610 -0.0359
  556CHOL    R4 5318  11.884   8.425   5.397  0.1938  0.0702  0.0409
  556CHOL    R5 5319  11.742   8.590   5.411  0.1506  0.0469 -0.1159
  556CHOL    C1 5320  11.668   8.471   5.057  0.2711 -0.2267 -0.0526
  556CHOL    C2 5321  11.870   8.564   4.760  0.0882 -0.2618  0.0338
  557PGPC   NC3 5322  28.603  29.494   8.191  0.2572  0.2175 -0.0765
  557PGPC   PO4 5323  28.877  29.427   7.894  0.2268  0.0263  0.1073
  557PGPC   GL1 5324  29.103  29.638   7.559 -0.2631 -0.3411 -0.2519
  557PGPC   GL2 5325  29.374  29.822   7.570  0.3426 -0.2475  0.1374
  557PGPC   C1A 5326  29.064  29.596   7.124 -0.1869  0.0246 -0.1249
  557PGPC   C2A 5327  29.160  29.566   6.700 -0.0559  0.0482 -0.1601
  557PGPC   D3A 5328  29.184  29.602   6.311 -0.2185 -0.2552  0.0745
  557PGPC   C4A 5329  28.988  29.561   5.884  0.1306 -0.1559  0.2202
  557PGPC   C5A 5330  29.109  29.306   5.560 -0.0968 -0.1014 -0.1407
  557PGPC   C1B 5331  29.495  29.865   7.155  0.0244  0.2255  0.1711
  557PGPC   C2B 5332  29.632  29.832   6.717  0.0976 -0.2249  0.0798
  557PGPC   C3B 5333  29.614  29.855   6.230  0.1699 -0.0298 -0.0584
  557PGPC   C4B 5334  29.867  29.737   5.972  0.2727  0.0842 -0.0003
  558DPPC   NC3 5335  22.360  25.655   7.776 -0.0522  0.0730  0.0493
  558DPPC   PO4 5336  22.628  25.900   7.580 -0.0665 -0.0254 -0.2584
  558DPPC   GL1 5337  22.812  25.715   7.185 -0.1751 -0.0481  0.2258
  558DPPC   GL2 5338  22.682  25.545   7.004 -0.1873  0.1459 -0.1633
  558DPPC   C1A 5339  23.076  25.823   6.858  0.1304 -0.2001  0.0872
  558DPPC   C2A 5340  23.011  25.958   6.389  0.3555  0.2583  0.1296
  558DPPC   C3A 5341  22.977  25.919   5.930  0.4439 -0.0019 -0.2310
  558DPPC   C4A 5342  23.008  25.916   5.490 -0.3338  0.2247 -0.2157
  558DPPC   C1B 5343  22.634  25.685   6.585 -0.1778  0.0932  0.1076
  558DPPC   C2B 5344  22.734  25.522   6.130 -0.0229 -0.2956 -0.1424
  558DPPC   C3B 5345  22.995  25.435   5.698 -0.0280 -0.3359 -0.2116
  558DPPC   C4B 5346  23.213  25.209   5.559  0.2413  0.1329  0.1153
  559DYPC   NC3 5347  24.463  10.887   9.521 -0.0160  0.0799 -0.1247
  559DYPC   PO4 5348  24.596  10.491   9.785 -0.0065 -0.1318  0.0608
  559DYPC   GL1 5349  24.413  10.393   9.367  0.0480  0.0087 -0.3784
  559DYPC   GL2 5350  24.334  10.113   9.146 -0.0325 -0.4313  0.3312
  559DYPC   C1A 5351  24.490  10.472   8.911 -0.0389  0.1719 -0.2925
  559DYPC   D2A 5352  24.455  10.506   8.542  0.1410 -0.0259  0.2371
  559DYPC   C3A 5353  24.421  10.147   8.277  0.3081 -0.2423 -0.0133
  559DYPC   C1B 5354  24.678   9.992   8.706  0.0979  0.0452 -0.3019
  559DYPC   D2B 5355  24.958  10.076   8.427  0.3165  0.0981 -0.0263
  559DYPC   C3B 5356  24.947  10.113   8.028 -0.0469 -0.2605  0.0897
  560CHOL   ROH 5357  24.448  14.980   8.427 -0.4016 -0.2422 -0.0078
  560CHOL    R1 5358  24.520  14.801   8.220 -0.2881 -0.2259  0.0161
  560CHOL    R2 5359  24.332  14.667   8.068 -0.2062 -0.1906 -0.1193
  560CHOL    R3 5360  24.468  14.778   7.860 -0.0633 -0.1793 -0.0204
  560CHOL    R4 5361  24.308  14.565   7.738 -0.1250 -0.0509 -0.1690
  560CHOL    R5 5362  24.524  14.593   7.719 -0.1018 -0.1539 -0.0690
  560CHOL    C1 5363  24.422  14.610   7.352  0.0567  0.0410 -0.1051
  560CHOL    C2 5364  24.233  14.339   7.066  0.0848  0.2647 -0.1254
  561DPPC   NC3 5365   2.966   3.625   8.173 -0.0015 -0.1392  0.1732
  561DPPC   PO4 5366   3.008   3.300   7.925 -0.0894  0.1822 -0.3472
  561DPPC   GL1 5367   2.760   3.115   7.617 -0.0166  0.0350 -0.0403
  561DPPC   GL2 5368   2.606   2.875   7.662 -0.0389  0.2547  0.2794
  561DPPC   C1A 5369   2.532   3.224   7.211 -0.2472  0.0153 -0.0896
  561DPPC   C2A 5370   2.374   3.274   6.876 -0.1790 -0.1419 -0.0671
  561DPPC   C3A 5371   2.321   3.172   6.446  0.2218 -0.0409 -0.0747
  561DPPC   C4A 5372   2.289   2.822   6.189 -0.0658  0.1780  0.2206
  561DPPC   C1B 5373   2.521   2.749   7.208  0.3103  0.0152  0.2034
  561DPPC   C2B 5374   2.302   2.501   6.807 -0.1925  0.0171  0.0481
  561DPPC   C3B 5375   1.982   2.518   6.410 -0.0151 -0.3059 -0.0279
  561DPPC   C4B 5376   1.782   2.737   6.077  0.1587  0.0808 -0.1509
  562LPPC   NC3 5377  12.466  14.315   8.414 -0.3042 -0.0513  0.1918
  562LPPC   PO4 5378  12.706  14.474   8.065  0.0564  0.0245 -0.3514
  562LPPC   GL1 5379  12.885  14.548   7.586 -0.0518  0.1832 -0.1894
  562LPPC   GL2 5380  13.047  14.253   7.327  0.0223 -0.2080  0.0992
  562LPPC   C1A 5381  13.063  14.732   7.246 -0.0968 -0.1095 -0.0458
  562LPPC   C2A 5382  13.291  14.651   6.817  0.0775 -0.0736  0.1209
  562LPPC   C3A 5383  13.306  14.841   6.398  0.0119  0.1023 -0.0435
  562LPPC   C4A 5384  13.127  15.049   6.105 -0.0888  0.1084 -0.1220
  562LPPC   C1B 5385  13.055  14.138   6.881  0.4037 -0.1896  0.0160
  562LPPC   C2B 5386  13.137  14.257   6.411 -0.3599  0.1166  0.2679
  562LPPC   C3B 5387  13.190  14.536   5.976 -0.2550  0.0622  0.1056
  563CHOL   ROH 5388  29.698  17.005   7.562  0.0126 -0.1275 -0.0848
  563CHOL    R1 5389  29.674  16.835   7.337  0.0666 -0.0896 -0.1192
  563CHOL    R2 5390  29.544  16.912   7.106  0.0834 -0.0679 -0.1191
  563CHOL    R3 5391  29.779  16.841   6.989  0.1071 -0.0101 -0.1064
  563CHOL    R4 5392  29.609  16.932   6.767  0.0720 -0.1038 -0.1237
  563CHOL    R5 5393  29.714  16.741   6.781  0.1371 -0.0686 -0.0898
  563CHOL    C1 5394  29.867  16.879   6.460  0.0877 -0.0705 -0.1145
  563CHOL    C2 5395  30.011  16.668   6.204  0.2603  0.0663  0.0312
  564DPPE   NH3 5396  19.413  27.253   7.509 -0.1143  0.2391  0.2991
  564DPPE   PO4 5397  19.692  27.586   7.614  0.0111 -0.2251  0.0084
  564DPPE   GL1 5398  19.791  27.691   7.154 -0.1636 -0.2785  0.1200
  564DPPE   GL2 5399  19.997  27.931   7.087  0.0588  0.0089  0.2060
  564DPPE   C1A 5400  19.477  27.942   6.808  0.2041 -0.0042  0.0826
  564DPPE   C2A 5401  19.356  27.867   6.476  0.0855  0.1263 -0.0451
  564DPPE   C3A 5402  19.418  27.784   6.194  0.2611  0.0155 -0.0342
  564DPPE   C4A 5403  19.451  27.474   5.843 -0.1880  0.0888 -0.1736
  564DPPE   C1B 5404  19.916  27.753   6.719 -0.0245 -0.1183  0.1162
  564DPPE   C2B 5405  19.872  27.725   6.354  0.2008 -0.1248 -0.4465
  564DPPE   C3B 5406  19.863  27.723   5.913  0.1059  0.2337 -0.0368
  564DPPE   C4B 5407  19.895  27.751   5.429 -0.1928 -0.0212 -0.3077
  565DTPC   NC3 5408  27.611  18.801   7.813 -0.0511  0.0009 -0.4775
  565DTPC   PO4 5409  27.884  18.575   7.504  0.2789 -0.0181 -0.0706
  565DTPC   GL1 5410  28.171  18.676   7.378 -0.2229 -0.2771 -0.0350
  565DTPC   GL2 5411  28.508  18.674   7.403  0.1142  0.2081  0.2868
  565DTPC   C1A 5412  28.298  18.633   6.952  0.0548  0.2049  0.0145
  565DTPC   C2A 5413  28.369  18.750   6.681  0.0809  0.2098  0.1609
  565DTPC   C1B 5414  28.774  18.787   7.007  0.3548  0.0626 -0.1003
  565DTPC   C2B 5415  28.858  18.801   6.587 -0.0270  0.0984  0.2583
  566CHOL   ROH 5416  27.738  27.623   4.243 -0.1181 -0.1082 -0.1631
  566CHOL    R1 5417  27.617  27.569   4.494 -0.0546  0.0641 -0.0945
  566CHOL    R2 5418  27.751  27.442   4.699 -0.0917 -0.0532 -0.1446
  566CHOL    R3 5419  27.676  27.662   4.841  0.2211  0.0539 -0.1353
  566CHOL    R4 5420  27.737  27.459   5.044 -0.2298 -0.1085 -0.1464
  566CHOL    R5 5421  27.552  27.573   5.026 -0.0287  0.2237 -0.2139
  566CHOL    C1 5422  27.658  27.675   5.378 -0.0164 -0.0405 -0.1386
  566CHOL    C2 5423  27.904  27.693   5.665 -0.1569 -0.0567  0.1787
  567CHOL   ROH 5424  24.621  11.638   5.720 -0.1899  0.0341  0.0018
  567CHOL    R1 5425  24.568  11.774   5.962 -0.1405 -0.0214  0.0439
  567CHOL    R2 5426  24.491  11.644   6.193 -0.1345 -0.0705  0.0186
  567CHOL    R3 5427  24.703  11.774   6.300 -0.1012 -0.1322  0.0283
  567CHOL    R4 5428  24.573  11.644   6.529 -0.2860  0.1006  0.0573
  567CHOL    R5 5429  24.623  11.855   6.511 -0.1463  0.0583 -0.0610
  567CHOL    C1 5430  24.821  11.767   6.825 -0.3429  0.1423  0.0890
  567CHOL    C2 5431  24.895  11.531   7.124 -0.0318  0.0295 -0.0050
  568CHOL   ROH 5432   8.234   9.444   6.239  0.1460  0.0087  0.0291
  568CHOL    R1 5433   8.095   9.548   6.016  0.0060 -0.1858  0.0243
  568CHOL    R2 5434   8.216   9.711   5.828 -0.2424  0.0874  0.0994
  568CHOL    R3 5435   8.121   9.525   5.654  0.1371 -0.0440  0.0221
  568CHOL    R4 5436   8.168   9.764   5.490 -0.3596  0.1436  0.1238
  568CHOL    R5 5437   7.982   9.650   5.503 -0.1337 -0.2563  0.0819
  568CHOL    C1 5438   8.051   9.621   5.129 -0.0717  0.0530  0.0654
  568CHOL    C2 5439   8.019   9.564   4.844  0.3056  0.1782 -0.1726
  569DBSM   NC3 5440  23.868  20.286   8.116  0.0127 -0.0198 -0.1604
  569DBSM   PO4 5441  23.887  20.793   8.000  0.1940  0.3653 -0.1127
  569DBSM   AM1 5442  23.711  20.833   7.689  0.1656 -0.0505 -0.0026
  569DBSM   AM2 5443  23.801  21.074   7.583  0.2120  0.1257 -0.0780
  569DBSM   T1A 5444  23.587  20.825   7.171 -0.1339 -0.1841 -0.0285
  569DBSM   C2A 5445  23.647  20.704   6.726 -0.0404  0.1039  0.1088
  569DBSM   C3A 5446  23.621  20.533   6.345  0.2405  0.0390 -0.1763
  569DBSM   C4A 5447  23.689  20.174   6.033 -0.1701  0.1018  0.0365
  569DBSM   C1B 5448  24.068  21.236   7.209 -0.1573  0.0511 -0.2081
  569DBSM   C2B 5449  24.206  21.176   6.843 -0.1088  0.2197 -0.2567
  569DBSM   C3B 5450  24.353  21.173   6.464  0.2332  0.4305  0.2248
  569DBSM   C4B 5451  24.444  21.091   5.990  0.2046  0.0790  0.0575
  569DBSM   C5B 5452  24.241  20.989   5.665 -0.1120  0.1390  0.0047
  570DPPE   NH3 5453  12.093  16.592   8.099  0.0536 -0.1590  0.1978
  570DPPE   PO4 5454  12.350  16.748   7.802 -0.0549  0.0007 -0.0608
  570DPPE   GL1 5455  12.013  16.778   7.578  0.1535  0.0544 -0.0697
  570DPPE   GL2 5456  11.729  16.871   7.749  0.1079  0.0599  0.0981
  570DPPE   C1A 5457  11.968  16.949   7.167  0.0075 -0.0637  0.0929
  570DPPE   C2A 5458  11.802  17.162   6.828  0.0203 -0.0752  0.0136
  570DPPE   C3A 5459  11.841  17.230   6.406  0.2525 -0.1115  0.2500
  570DPPE   C4A 5460  12.186  17.138   6.022  0.2064 -0.0821  0.2442
  570DPPE   C1B 5461  11.577  17.052   7.398 -0.0315  0.0999  0.2120
  570DPPE   C2B 5462  11.489  17.410   7.194 -0.1633 -0.0133  0.1085
  570DPPE   C3B 5463  11.466  17.525   6.842 -0.1306 -0.1512  0.1100
  570DPPE   C4B 5464  11.398  17.516   6.420 -0.0611  0.0435 -0.0587
  571DVPC   NC3 5465  19.167  16.487   8.863  0.0688  0.1130  0.0662
  571DVPC   PO4 5466  19.608  16.634   8.743  0.0473  0.0032  0.1815
  571DVPC   GL1 5467  19.849  16.492   8.335  0.1248  0.0011 -0.0427
  571DVPC   GL2 5468  19.953  16.216   8.407  0.2414  0.2547  0.5572
  571DVPC   C1A 5469  19.858  16.666   7.979 -0.3661 -0.2515  0.0865
  571DVPC   C2A 5470  19.834  16.761   7.544  0.1303  0.0413 -0.1337
  571DVPC   D3A 5471  19.750  16.750   7.127 -0.0766  0.0507 -0.0429
  571DVPC   C4A 5472  19.504  16.539   6.887 -0.2985  0.4259 -0.0777
  571DVPC   C1B 5473  19.895  16.141   8.047 -0.1058 -0.2051 -0.2435
  571DVPC   C2B 5474  19.929  16.100   7.636  0.0323  0.0153  0.2200
  571DVPC   D3B 5475  19.789  16.229   7.217  0.2564 -0.0820  0.0776
  571DVPC   C4B 5476  19.659  16.021   6.877  0.1336  0.0458 -0.1088
  572DPSM   NC3 5477  13.229   7.664   7.547 -0.1082  0.1244  0.2459
  572DPSM   PO4 5478  13.030   7.400   7.233  0.3411 -0.2021  0.2488
  572DPSM   AM1 5479  12.969   7.563   6.820  0.0545  0.2353  0.1099
  572DPSM   AM2 5480  12.739   7.442   6.580 -0.1456 -0.1638  0.0231
  572DPSM   T1A 5481  13.241   7.835   6.491 -0.0598 -0.0704 -0.0390
  572DPSM   C2A 5482  13.465   7.908   6.163  0.1918  0.1643 -0.2762
  572DPSM   C3A 5483  13.740   7.977   5.792  0.1026  0.2269  0.0293
  572DPSM   C1B 5484  12.819   7.669   6.276 -0.2198 -0.1700 -0.1273
  572DPSM   C2B 5485  12.953   7.760   5.911 -0.3159 -0.2199 -0.3824
  572DPSM   C3B 5486  13.081   7.813   5.462 -0.0003  0.0435 -0.0625
  572DPSM   C4B 5487  12.795   7.983   5.054 -0.2670  0.0447  0.0105
  573CHOL   ROH 5488  18.282   4.993   3.470 -0.0480 -0.0439  0.0449
  573CHOL    R1 5489  18.187   4.840   3.688  0.0453 -0.0632  0.0733
  573CHOL    R2 5490  18.334   4.801   3.918  0.0302  0.1566  0.1256
  573CHOL    R3 5491  18.112   4.899   4.039 -0.0963 -0.0131  0.0346
  573CHOL    R4 5492  18.268   4.780   4.257 -0.1542  0.0068  0.0818
  573CHOL    R5 5493  18.060   4.737   4.208 -0.1012 -0.0975 -0.0496
  573CHOL    C1 5494  18.021   4.860   4.568 -0.3801 -0.2397 -0.0291
  573CHOL    C2 5495  18.136   4.937   4.936  0.0531  0.1203  0.3315
  574CHOL   ROH 5496  28.185   2.726   7.476 -0.3243  0.1420 -0.0719
  574CHOL    R1 5497  28.165   2.902   7.255 -0.1806  0.0633 -0.1491
  574CHOL    R2 5498  28.218   2.822   6.996 -0.1010 -0.0541 -0.0978
  574CHOL    R3 5499  27.969   2.920   6.949 -0.0522  0.0063 -0.2353
  574CHOL    R4 5500  28.118   2.972   6.701  0.0403 -0.2029 -0.2242
  574CHOL    R5 5501  28.007   3.118   6.819  0.0566 -0.0883 -0.3499
  574CHOL    C1 5502  27.825   3.152   6.486  0.1681 -0.2328 -0.4268
  574CHOL    C2 5503  27.561   3.242   6.290  0.1473 -0.1974 -0.1349
  575CHOL   ROH 5504   3.023  16.236   7.576  0.1923  0.0967 -0.1048
  575CHOL    R1 5505   2.832  16.217   7.368  0.0618 -0.0044  0.0213
  575CHOL    R2 5506   2.880  16.311   7.113 -0.1891  0.1002  0.0068
  575CHOL    R3 5507   2.812  16.058   7.042 -0.0331  0.0605 -0.0042
  575CHOL    R4 5508   2.702  16.227   6.829 -0.1195 -0.0038 -0.0061
  575CHOL    R5 5509   2.593  16.080   6.946 -0.0387 -0.0709 -0.0186
  575CHOL    C1 5510   2.535  15.940   6.596  0.0675 -0.1015 -0.0238
  575CHOL    C2 5511   2.286  15.969   6.247 -0.1661  0.1148 -0.4321
  576DPSM   NC3 5512  19.956  17.006   8.983  0.0493  0.0571  0.1717
  576DPSM   PO4 5513  20.192  16.790   8.583  0.1641  0.2769  0.0756
  576DPSM   AM1 5514  20.150  17.054   8.136 -0.0055 -0.2398 -0.1798
  576DPSM   AM2 5515  20.414  16.967   7.968 -0.2455 -0.0854 -0.3225
  576DPSM   T1A 5516  19.856  17.178   7.795 -0.1554 -0.2862  0.2222
  576DPSM   C2A 5517  19.444  17.381   7.644  0.2672  0.0448  0.1613
  576DPSM   C3A 5518  19.019  17.443   7.594 -0.2302 -0.0851  0.1113
  576DPSM   C1B 5519  20.348  17.033   7.529 -0.1851  0.0796 -0.1864
  576DPSM   C2B 5520  20.244  17.103   7.117  0.0087 -0.2952  0.2394
  576DPSM   C3B 5521  20.275  16.906   6.791  0.1096  0.0523  0.0623
  576DPSM   C4B 5522  20.436  16.663   6.516 -0.0202  0.0960 -0.1718
  577CHOL   ROH 5523  21.154  22.994   7.216  0.2162  0.1025 -0.1057
  577CHOL    R1 5524  21.205  22.963   6.939 -0.0165  0.0268 -0.1417
  577CHOL    R2 5525  21.003  22.925   6.754 -0.1954  0.2405  0.0056
  577CHOL    R3 5526  21.118  23.140   6.633 -0.0390  0.1058 -0.0898
  577CHOL    R4 5527  21.042  22.963   6.413 -0.0251 -0.0060 -0.0046
  577CHOL    R5 5528  21.240  23.047   6.450 -0.0006 -0.0758  0.0252
  577CHOL    C1 5529  21.173  23.186   6.101  0.2209 -0.2756 -0.1001
  577CHOL    C2 5530  21.325  23.205   5.737  0.2465 -0.1019 -0.0597
  578CHOL   ROH 5531  23.148   7.885   5.689  0.0200 -0.0940  0.0833
  578CHOL    R1 5532  23.003   7.939   5.926  0.0662  0.0777  0.0720
  578CHOL    R2 5533  22.869   7.743   6.067 -0.0731  0.2205  0.1241
  578CHOL    R3 5534  23.018   7.834   6.274 -0.0078  0.1637  0.1045
  578CHOL    R4 5535  22.821   7.656   6.398 -0.0962  0.2462  0.1282
  578CHOL    R5 5536  22.861   7.863   6.452  0.0070  0.2425  0.1166
  578CHOL    C1 5537  22.932   7.692   6.785 -0.0487  0.2079  0.1122
  578CHOL    C2 5538  22.541   7.615   6.827 -0.0638 -0.1065  0.2505
  579PVSM   NC3 5539  19.318   4.595   7.807 -0.0917 -0.2499 -0.4271
  579PVSM   PO4 5540  18.903   4.578   7.661  0.1258 -0.4178  0.3003
  579PVSM   AM1 5541  18.933   4.212   7.423 -0.5714  0.0874 -0.0838
  579PVSM   AM2 5542  19.187   4.127   7.474  0.1549 -0.2111  0.1199
  579PVSM   T1A 5543  18.950   4.291   6.955 -0.1161  0.1162 -0.2078
  579PVSM   C2A 5544  19.009   4.379   6.577  0.0181  0.1966  0.4607
  579PVSM   C3A 5545  19.133   4.393   6.172 -0.0059  0.2451 -0.0504
  579PVSM   C1B 5546  19.450   4.168   7.110  0.1819  0.1156  0.0534
  579PVSM   C2B 5547  19.780   4.072   6.756  0.4241  0.2284 -0.0651
  579PVSM   D3B 5548  20.035   4.018   6.429  0.3980 -0.0917 -0.0357
  579PVSM   C4B 5549  20.104   3.763   6.018  0.0323 -0.0010  0.1427
  580CHOL   ROH 5550   9.131   1.946   3.276 -0.2204  0.0766  0.2211
  580CHOL    R1 5551   9.189   1.994   3.549 -0.1153  0.0837  0.1981
  580CHOL    R2 5552   9.023   1.910   3.753 -0.0034  0.0309  0.2678
  580CHOL    R3 5553   9.250   1.793   3.846  0.0698  0.0912  0.1665
  580CHOL    R4 5554   9.075   1.812   4.081  0.1581  0.0253  0.2411
  580CHOL    R5 5555   9.279   1.886   4.065  0.1316  0.0866  0.1611
  580CHOL    C1 5556   9.318   1.645   4.358  0.3209  0.0786  0.1306
  580CHOL    C2 5557   9.302   1.382   4.587  0.1242 -0.0189  0.1489
  581CHOL   ROH 5558  21.114  21.165   3.993  0.2087 -0.2089 -0.0167
  581CHOL    R1 5559  21.066  21.192   4.270  0.1054 -0.1225 -0.0424
  581CHOL    R2 5560  21.089  20.981   4.447  0.0375 -0.0687  0.0326
  581CHOL    R3 5561  21.257  21.150   4.577 -0.0088 -0.0302  0.0421
  581CHOL    R4 5562  21.114  21.009   4.790  0.0387 -0.0878  0.0340
  581CHOL    R5 5563  21.131  21.225   4.766 -0.0249 -0.0816  0.0510
  581CHOL    C1 5564  21.286  21.185   5.113 -0.0041 -0.0628  0.0437
  581CHOL    C2 5565  21.387  21.473   5.389  0.1214  0.2212  0.1430
  582CHOL   ROH 5566  11.190  11.450   6.256 -0.0994  0.2923 -0.0019
  582CHOL    R1 5567  11.307  11.505   6.004 -0.0170  0.0550 -0.0184
  582CHOL    R2 5568  11.328  11.315   5.804 -0.2385 -0.0496  0.0550
  582CHOL    R3 5569  11.199  11.503   5.657 -0.0035  0.0546 -0.0227
  582CHOL    R4 5570  11.355  11.350   5.462 -0.0797 -0.1293  0.0581
  582CHOL    R5 5571  11.357  11.565   5.488  0.1206 -0.1254  0.0234
  582CHOL    C1 5572  11.249  11.546   5.123  0.2335 -0.0778 -0.0131
  582CHOL    C2 5573  11.252  11.656   4.723 -0.1948  0.0881  0.1836
  583DPPC   NC3 5574  19.243  13.140   8.713  0.1151  0.1735 -0.1541
  583DPPC   PO4 5575  18.957  13.061   8.320 -0.1279  0.0923  0.0797
  583DPPC   GL1 5576  19.244  13.309   8.001 -0.1020  0.2211  0.2916
  583DPPC   GL2 5577  19.286  13.544   8.167 -0.5359 -0.2109 -0.1192
  583DPPC   C1A 5578  19.377  13.394   7.607  0.1420 -0.1349  0.2117
  583DPPC   C2A 5579  19.572  13.604   7.182 -0.1168 -0.0468 -0.0586
  583DPPC   C3A 5580  19.250  13.938   6.972  0.1204  0.0581  0.0236
  583DPPC   C4A 5581  18.893  14.029   6.847  0.0765 -0.0890  0.0369
  583DPPC   C1B 5582  19.263  13.846   7.830  0.1270 -0.1027  0.1801
  583DPPC   C2B 5583  19.319  13.973   7.457  0.3045 -0.2425 -0.0638
  583DPPC   C3B 5584  19.454  14.282   7.236 -0.0258  0.0679 -0.0418
  583DPPC   C4B 5585  19.699  14.340   6.843 -0.1909  0.1040  0.0864
  584DVPC   NC3 5586  18.590  13.835   8.673 -0.1704 -0.0099 -0.2439
  584DVPC   PO4 5587  18.597  13.366   8.517 -0.1146 -0.1731  0.4295
  584DVPC   GL1 5588  18.358  13.664   8.253 -0.3685 -0.0756  0.2372
  584DVPC   GL2 5589  18.385  14.052   8.254 -0.1043  0.3457 -0.0442
  584DVPC   C1A 5590  18.271  13.775   7.822  0.4988 -0.5065 -0.1479
  584DVPC   C2A 5591  18.401  13.794   7.465  0.0142 -0.0342 -0.0328
  584DVPC   D3A 5592  18.441  14.113   7.160  0.3147  0.0493 -0.2818
  584DVPC   C4A 5593  18.287  14.160   6.748  0.1525 -0.1047  0.2605
  584DVPC   C1B 5594  18.518  14.448   8.221 -0.4162 -0.3092  0.0877
  584DVPC   C2B 5595  18.526  14.672   7.838  0.0529 -0.0434 -0.1439
  584DVPC   D3B 5596  18.488  14.628   7.383 -0.0327 -0.1857  0.4473
  584DVPC   C4B 5597  18.719  14.777   7.069 -0.2087  0.1793  0.0293
  585PGSM   NC3 5598  11.542   5.187   6.024 -0.2695 -0.2380  0.0775
  585PGSM   PO4 5599  11.581   4.792   6.242 -0.0288  0.1046 -0.1012
  585PGSM   AM1 5600  11.911   4.822   5.987 -0.2739 -0.1304 -0.0028
  585PGSM   AM2 5601  12.096   4.662   5.900 -0.3320 -0.1090 -0.0199
  585PGSM   T1A 5602  11.772   4.961   5.569  0.1858 -0.1310 -0.2966
  585PGSM   C2A 5603  11.824   5.040   5.234 -0.4611  0.1505  0.0329
  585PGSM   C3A 5604  11.719   5.066   4.796 -0.2139  0.1320 -0.0610
  585PGSM   C1B 5605  12.028   4.603   5.497 -0.2074  0.1370  0.1117
  585PGSM   C2B 5606  12.080   4.637   5.052 -0.0131 -0.2035  0.1411
  585PGSM   D3B 5607  12.165   4.528   4.740  0.0332 -0.3145 -0.1252
  585PGSM   C4B 5608  12.215   4.879   4.551  0.1913  0.2844  0.1393
  585PGSM   C5B 5609  12.567   5.060   4.325  0.0237 -0.1602  0.1798
  586DPSM   NC3 5610  27.346   9.003   9.902  0.0880  0.0381  0.0176
  586DPSM   PO4 5611  27.277   9.159   9.548 -0.0624 -0.0246 -0.0652
  586DPSM   AM1 5612  27.033   9.318   9.112  0.2194 -0.3951 -0.1947
  586DPSM   AM2 5613  26.854   9.551   9.119  0.0924 -0.2615  0.0209
  586DPSM   T1A 5614  27.110   9.416   8.606 -0.1774 -0.0383 -0.2636
  586DPSM   C2A 5615  27.026   9.502   8.155 -0.0165 -0.1758  0.1119
  586DPSM   C3A 5616  26.873   9.579   7.688  0.1776 -0.1072  0.0670
  586DPSM   C1B 5617  26.827   9.819   8.784  0.3908  0.3336  0.1640
  586DPSM   C2B 5618  26.674   9.757   8.470 -0.0219 -0.0772  0.1555
  586DPSM   C3B 5619  26.547   9.779   8.044  0.1316 -0.3297 -0.0316
  586DPSM   C4B 5620  26.361   9.737   7.599 -0.0553  0.0260  0.1186
  587CHOL   ROH 5621   8.356  23.095   3.713 -0.1018 -0.2337 -0.0347
  587CHOL    R1 5622   8.401  22.989   3.971 -0.0940 -0.1513 -0.0021
  587CHOL    R2 5623   8.636  22.862   4.042 -0.0504 -0.0318  0.0638
  587CHOL    R3 5624   8.636  23.044   4.244 -0.1585  0.0167  0.0211
  587CHOL    R4 5625   8.740  22.799   4.365  0.1223  0.1400  0.0443
  587CHOL    R5 5626   8.572  22.919   4.437  0.0275 -0.0036  0.0723
  587CHOL    C1 5627   8.800  22.933   4.743  0.1212  0.2855 -0.0071
  587CHOL    C2 5628   8.973  22.881   5.192  0.0176 -0.0540  0.2381
  588PVSM   NC3 5629  23.313  20.285   8.698  0.0393 -0.0859 -0.2139
  588PVSM   PO4 5630  23.396  20.111   8.327 -0.0498  0.4354  0.0419
  588PVSM   AM1 5631  23.370  20.041   7.911 -0.1087 -0.2637 -0.1316
  588PVSM   AM2 5632  23.128  20.042   7.841  0.2370 -0.2568  0.5741
  588PVSM   T1A 5633  23.398  19.876   7.468  0.1927 -0.1016  0.1574
  588PVSM   C2A 5634  23.471  19.728   7.026 -0.0567  0.1245  0.3489
  588PVSM   C3A 5635  23.546  19.579   6.664 -0.1315  0.1434 -0.3212
  588PVSM   C1B 5636  22.898  19.937   7.501  0.1016 -0.0671 -0.1253
  588PVSM   C2B 5637  22.972  19.822   7.072 -0.4461  0.0902 -0.0789
  588PVSM   D3B 5638  23.065  19.695   6.641 -0.0263  0.1765 -0.0226
  588PVSM   C4B 5639  22.914  19.853   6.320  0.2492  0.0568  0.2076
  589PNCE   AM1 5640  10.150  18.855   7.581 -0.1084  0.0839 -0.1410
  589PNCE   AM2 5641   9.884  18.864   7.768 -0.0895 -0.2368 -0.2474
  589PNCE   T1A 5642  10.234  18.620   7.290  0.1179 -0.1551  0.1746
  589PNCE   C2A 5643  10.383  18.599   6.863 -0.0119 -0.0590 -0.0931
  589PNCE   C3A 5644  10.667  18.752   6.544 -0.2441 -0.1709  0.0353
  589PNCE   C1B 5645   9.733  18.730   7.347 -0.3580 -0.1564  0.0105
  589PNCE   C2B 5646   9.805  18.541   6.944 -0.2432  0.2047 -0.2084
  589PNCE   C3B 5647   9.907  18.280   6.641  0.2298 -0.2828  0.0623
  589PNCE   D4B 5648   9.985  17.980   6.250 -0.0324  0.4023 -0.0545
  589PNCE   C5B 5649   9.670  17.633   6.181 -0.1084  0.0011  0.2556
  589PNCE   C6B 5650   9.565  17.243   6.093  0.3465 -0.1545 -0.0667
  590LCA    COO 5651   8.206  17.007   8.062  0.1108 -0.2930  0.0207
  590LCA     C1 5652   8.282  16.849   7.630 -0.2221  0.2971 -0.2574
  590LCA     C2 5653   8.200  16.635   7.222 -0.3387 -0.0226 -0.3281
  590LCA     C3 5654   8.201  16.581   6.729  0.0046 -0.0914  0.0979
  591DPPC   NC3 5655  20.638  22.068   7.917  0.2398  0.2528 -0.1492
  591DPPC   PO4 5656  20.916  22.284   7.800 -0.2660 -0.0304 -0.1215
  591DPPC   GL1 5657  21.054  22.466   7.392  0.1330  0.1818  0.0488
  591DPPC   GL2 5658  21.330  22.546   7.519  0.1015  0.1363 -0.1944
  591DPPC   C1A 5659  20.886  22.538   7.082  0.0819 -0.3409 -0.2019
  591DPPC   C2A 5660  20.848  22.406   6.702  0.0221  0.1299  0.0879
  591DPPC   C3A 5661  20.795  22.133   6.470 -0.0787  0.0122  0.0184
  591DPPC   C4A 5662  20.622  21.829   6.287  0.2964 -0.1876  0.0478
  591DPPC   C1B 5663  21.505  22.551   7.194 -0.0466 -0.0455 -0.1180
  591DPPC   C2B 5664  21.361  22.466   6.899 -0.0025 -0.1752  0.0179
  591DPPC   C3B 5665  21.253  22.553   6.537 -0.1017 -0.2753  0.0339
  591DPPC   C4B 5666  21.052  22.528   6.204  0.0589  0.1788 -0.1923
  592CHOL   ROH 5667  17.140   8.473   7.367  0.0532 -0.0547 -0.0145
  592CHOL    R1 5668  17.207   8.557   7.105  0.0691 -0.0484 -0.0081
  592CHOL    R2 5669  17.343   8.395   6.928 -0.0259 -0.0880 -0.0445
  592CHOL    R3 5670  17.131   8.450   6.766 -0.0149  0.0385 -0.0172
  592CHOL    R4 5671  17.346   8.372   6.583 -0.1264 -0.2299 -0.0375
  592CHOL    R5 5672  17.229   8.555   6.574  0.0366 -0.1254 -0.0827
  592CHOL    C1 5673  17.150   8.411   6.230 -0.1746 -0.1938 -0.0078
  592CHOL    C2 5674  16.995   8.390   5.931 -0.2523 -0.1398 -0.3970
  593LCA    COO 5675  21.857  26.201   7.039  0.1588  0.1737  0.1439
  593LCA     C1 5676  21.587  25.908   6.708 -0.0131  0.2821 -0.0465
  593LCA     C2 5677  21.441  25.874   6.301 -0.1562 -0.1811 -0.1980
  593LCA     C3 5678  21.288  25.839   5.927  0.1426  0.2969 -0.1064
  594CHOL   ROH 5679   9.448  22.283   6.715 -0.0825  0.0160  0.0741
  594CHOL    R1 5680   9.348  22.350   6.460 -0.1054  0.0137  0.0842
  594CHOL    R2 5681   9.476  22.279   6.226 -0.0914  0.0754  0.0814
  594CHOL    R3 5682   9.234  22.171   6.165 -0.0623  0.0152  0.0641
  594CHOL    R4 5683   9.376  22.185   5.908 -0.1560  0.3569  0.0141
  594CHOL    R5 5684   9.178  22.266   5.952 -0.1879  0.2162  0.1777
  594CHOL    C1 5685   9.090  22.029   5.666 -0.1664  0.4643 -0.0414
  594CHOL    C2 5686   8.698  21.902   5.509 -0.2824  0.1173  0.1867
  595PVSM   NC3 5687  22.602  16.969   8.621  0.0547  0.3573  0.0292
  595PVSM   PO4 5688  22.681  16.798   8.238 -0.0450  0.0573  0.2235
  595PVSM   AM1 5689  22.991  16.987   7.969  0.0469  0.1871  0.2274
  595PVSM   AM2 5690  23.272  17.144   8.011 -0.0440 -0.0951 -0.1929
  595PVSM   T1A 5691  23.270  16.883   7.546 -0.0469 -0.3847 -0.0237
  595PVSM   C2A 5692  23.469  16.757   7.106 -0.1136 -0.1757 -0.6110
  595PVSM   C3A 5693  23.343  16.740   6.687  0.1385 -0.3578 -0.3179
  595PVSM   C1B 5694  23.533  17.281   7.721 -0.0951 -0.0190 -0.1005
  595PVSM   C2B 5695  23.625  17.294   7.281  0.1838 -0.0009 -0.3258
  595PVSM   D3B 5696  23.558  17.209   6.870  0.1965 -0.2964  0.2276
  595PVSM   C4B 5697  23.061  17.177   6.820  0.0326  0.0831  0.2755
  596DPSM   NC3 5698   1.124  25.036   9.002  0.0555  0.2799 -0.3089
  596DPSM   PO4 5699   0.938  25.150   8.621 -0.0555 -0.2690  0.4187
  596DPSM   AM1 5700   1.062  25.115   8.135  0.2277 -0.1272 -0.0518
  596DPSM   AM2 5701   1.085  25.505   8.061  0.1277 -0.0787 -0.1578
  596DPSM   T1A 5702   0.881  25.060   7.751  0.0719 -0.2247 -0.1601
  596DPSM   C2A 5703   0.619  25.185   7.359 -0.1507 -0.0110 -0.3171
  596DPSM   C3A 5704   0.490  25.333   6.961  0.2851 -0.1256  0.0227
  596DPSM   C1B 5705   0.921  25.569   7.657  0.0912 -0.0263 -0.0806
  596DPSM   C2B 5706   0.871  25.600   7.169 -0.2142  0.0224 -0.0420
  596DPSM   C3B 5707   0.731  25.754   6.782 -0.3824  0.3925 -0.1413
  596DPSM   C4B 5708   0.636  25.582   6.378  0.0789  0.2086  0.0587
  597DVPC   NC3 5709  15.655   4.616   6.807  0.2501 -0.1571  0.0683
  597DVPC   PO4 5710  15.720   4.241   6.702 -0.0382  0.3712  0.0483
  597DVPC   GL1 5711  16.071   4.298   6.384 -0.3382 -0.0980  0.1522
  597DVPC   GL2 5712  16.393   4.387   6.451 -0.0041 -0.1681  0.4092
  597DVPC   C1A 5713  16.120   4.310   5.989 -0.0979  0.0145  0.0925
  597DVPC   C2A 5714  16.231   4.457   5.639  0.0876  0.1409  0.0677
  597DVPC   D3A 5715  16.352   4.598   5.266 -0.1795 -0.1611 -0.1099
  597DVPC   C4A 5716  16.458   4.374   4.862 -0.0218 -0.2009  0.2166
  597DVPC   C1B 5717  16.641   4.487   6.011  0.0454  0.2262 -0.1907
  597DVPC   C2B 5718  16.723   4.463   5.548 -0.0696  0.0727 -0.1749
  597DVPC   D3B 5719  16.892   4.498   5.158 -0.1900 -0.2279 -0.1095
  597DVPC   C4B 5720  16.751   4.778   4.825 -0.3034  0.1235 -0.2585
  598PNCE   AM1 5721  15.208  30.297   6.811  0.0029 -0.2388 -0.2181
  598PNCE   AM2 5722  15.482  30.400   7.004 -0.0564  0.2085  0.1791
  598PNCE   T1A 5723  15.129  30.088   6.405 -0.0626  0.1181  0.1880
  598PNCE   C2A 5724  15.171  29.867   6.056 -0.0063 -0.2651  0.2334
  598PNCE   C3A 5725  15.189  29.746   5.648 -0.1886  0.0312  0.1187
  598PNCE   C1B 5726  15.750  30.212   6.773  0.1681 -0.1338 -0.1262
  598PNCE   C2B 5727  16.075  30.187   6.567  0.2699  0.2924 -0.1170
  598PNCE   C3B 5728  16.069  30.117   6.171 -0.1916 -0.0202  0.1909
  598PNCE   D4B 5729  16.012  30.104   5.767 -0.0589 -0.0947 -0.1619
  598PNCE   C5B 5730  16.034  30.103   5.353  0.0548 -0.2176  0.0320
  598PNCE   C6B 5731  16.367  30.130   5.073  0.0298 -0.1422  0.0572
  599PVSM   NC3 5732  11.441  10.230   6.735 -0.0765 -0.3840  0.1314
  599PVSM   PO4 5733  11.014  10.319   6.575  0.0493  0.1432 -0.1589
  599PVSM   AM1 5734  10.905  10.464   6.240  0.1030  0.2771  0.0045
  599PVSM   AM2 5735  10.522  10.538   6.198  0.1439  0.1698  0.1798
  599PVSM   T1A 5736  10.978  10.736   5.976  0.3076 -0.1314  0.1074
  599PVSM   C2A 5737  11.113  10.852   5.637 -0.0798 -0.1533 -0.3841
  599PVSM   C3A 5738  11.343  10.887   5.233 -0.0477 -0.3699  0.0334
  599PVSM   C1B 5739  10.420  10.272   5.750  0.1075 -0.0179 -0.1388
  599PVSM   C2B 5740  10.319  10.291   5.413  0.2426 -0.1347 -0.2469
  599PVSM   D3B 5741  10.287  10.344   5.086 -0.2920 -0.1232 -0.0599
  599PVSM   C4B 5742  10.158  10.607   4.728  0.2633  0.1340 -0.1858
  600DVPC   NC3 5743   9.500  20.590   7.603  0.4783  0.0912 -0.3228
  600DVPC   PO4 5744   9.091  20.461   7.585 -0.1098 -0.0894 -0.2673
  600DVPC   GL1 5745   8.760  20.309   7.303  0.0307 -0.0764  0.0081
  600DVPC   GL2 5746   8.625  20.038   7.501 -0.2278  0.1252 -0.1822
  600DVPC   C1A 5747   8.827  20.296   6.751  0.1608 -0.0877  0.2699
  600DVPC   C2A 5748   9.020  20.167   6.300 -0.2481 -0.2598 -0.4889
  600DVPC   D3A 5749   9.050  19.997   5.898 -0.1121  0.0358 -0.0732
  600DVPC   C4A 5750   9.266  19.669   5.852 -0.0231  0.1029 -0.2276
  600DVPC   C1B 5751   8.862  19.828   7.184 -0.1109  0.1268 -0.2012
  600DVPC   C2B 5752   8.782  19.690   6.818 -0.2116 -0.4341  0.1134
  600DVPC   D3B 5753   8.775  19.439   6.559 -0.1503 -0.0187 -0.3053
  600DVPC   C4B 5754   8.849  19.556   6.120 -0.0732 -0.0645  0.3423
  601DBSM   NC3 5755  24.870   7.382   9.958 -0.0271  0.1423  0.0322
  601DBSM   PO4 5756  25.010   7.165   9.453  0.3215  0.3811  0.0069
  601DBSM   AM1 5757  25.204   7.263   9.179  0.0765 -0.1018  0.1703
  601DBSM   AM2 5758  25.499   7.286   9.093 -0.0281  0.1457  0.1865
  601DBSM   T1A 5759  25.159   7.535   8.745  0.0802  0.1446  0.0996
  601DBSM   C2A 5760  25.029   7.544   8.376 -0.1207  0.1552  0.1428
  601DBSM   C3A 5761  24.986   7.505   7.876  0.1764 -0.0387 -0.0859
  601DBSM   C4A 5762  25.025   7.451   7.464  0.1793 -0.3230 -0.0227
  601DBSM   C1B 5763  25.436   7.015   8.726  0.0021  0.0629  0.2798
  601DBSM   C2B 5764  25.140   7.080   8.315  0.1964  0.0271  0.0645
  601DBSM   C3B 5765  25.346   7.154   7.758 -0.2267 -0.2956 -0.3167
  601DBSM   C4B 5766  25.334   7.187   7.244 -0.3829  0.1979 -0.1332
  601DBSM   C5B 5767  25.098   7.638   7.034  0.3174 -0.1754  0.3414
  602PGSM   NC3 5768  11.480  18.162   8.765 -0.1900  0.4648 -0.0100
  602PGSM   PO4 5769  11.123  18.278   8.449  0.0613  0.2338 -0.1939
  602PGSM   AM1 5770  11.018  18.478   8.251  0.0053 -0.2006 -0.3490
  602PGSM   AM2 5771  10.731  18.368   8.108  0.1177  0.1959 -0.0734
  602PGSM   T1A 5772  11.150  18.568   7.845  0.1355 -0.0879 -0.1112
  602PGSM   C2A 5773  11.291  18.433   7.458 -0.0927  0.1118  0.1646
  602PGSM   C3A 5774  11.392  18.322   7.102 -0.3097 -0.1805 -0.0332
  602PGSM   C1B 5775  10.857  18.151   7.751 -0.1469  0.1155  0.1444
  602PGSM   C2B 5776  10.944  18.098   7.310  0.2394  0.0630  0.0138
  602PGSM   D3B 5777  11.142  17.856   7.085  0.0869 -0.0840  0.0743
  602PGSM   C4B 5778  11.118  17.923   6.688  0.0251  0.2129  0.1562
  602PGSM   C5B 5779  11.003  17.708   6.205  0.2351 -0.1448 -0.1622
  603CHOL   ROH 5780  11.018   0.920   6.251 -0.0448  0.0697 -0.0521
  603CHOL    R1 5781  10.971   1.026   5.992 -0.1625  0.0753 -0.0293
  603CHOL    R2 5782  11.162   1.020   5.792 -0.1790  0.2680 -0.0536
  603CHOL    R3 5783  10.964   0.897   5.652 -0.0943  0.1258 -0.0501
  603CHOL    R4 5784  11.177   0.938   5.457 -0.0615  0.1291 -0.0148
  603CHOL    R5 5785  10.970   1.000   5.436 -0.0830  0.0355 -0.0934
  603CHOL    C1 5786  11.001   0.775   5.130  0.0864 -0.0852  0.0111
  603CHOL    C2 5787  10.899   0.547   4.841  0.1260  0.1534  0.3992
  604CHOL   ROH 5788  21.200  29.444   3.872  0.0606 -0.0395 -0.2057
  604CHOL    R1 5789  21.325  29.391   4.121  0.0535 -0.2288 -0.2400
  604CHOL    R2 5790  21.372  29.589   4.308  0.2763 -0.3221 -0.1900
  604CHOL    R3 5791  21.236  29.421   4.473  0.1383 -0.2387 -0.2187
  604CHOL    R4 5792  21.400  29.584   4.653  0.0360 -0.2031 -0.1677
  604CHOL    R5 5793  21.392  29.366   4.645  0.0077 -0.2009 -0.0906
  604CHOL    C1 5794  21.287  29.423   5.008 -0.2334 -0.0557 -0.1817
  604CHOL    C2 5795  21.260  29.296   5.432 -0.0835 -0.0486  0.0300
  605DPSM   NC3 5796  24.429  27.830   7.958 -0.1047 -0.2059  0.0597
[truncated: 6,010,070 more chars]
