# Supplementary material for: The bending rigidity of the red blood cell cytoplasmic membrane
Source: PLoS One. 2022 Aug 1;17(8):e0269619. doi: 10.1371/journal.pone.0269619 (PMC9342732; doi:10.1371/journal.pone.0269619)
Supplement: S1 Data — (XLSX) [file pone.0269619.s003.xlsx]

## Sheet: Experimental Lipidomics
LipidMolec	Class	FA	FA Group Key	Calc Mass	Formula	MainArea[Human 0]	AreaSD[Human 0]	AreaRSD[Human 0]		Cer Total	1.31105e+09	%Ceramide	1.63011
Cer(d13:0/32:1)	Cer	d13:0/32:1	d45:1	691.684	C45 H89 O3 N1	1539000	0	0		MG Total	9.23437e+09	%Monoacylglycerol	11.4816
Cer(d25:0/20:3)	Cer	d25:0/20:3	d45:3	687.653	C45 H85 O3 N1	146300	431466	294.919		DG Total	3.62481e+09	%Diacyglycerol	4.50693
Cer(d44:2)	Cer	d44:2	d44:2	675.653	C44 H85 O3 N1	0	0	0		TG Total	1.27698e+09	%Triacylgycerol	1.58774
Cer(d22:2/22:2)	Cer	d22:2/22:2	d44:4	671.622	C44 H81 O3 N1	1432000	1.38804e+06	96.93		FA Total	179214850	%Fatty Acyls	0.222828
Cer(d22:1/20:0)	Cer	d22:1/20:0	d42:1	649.637	C42 H83 O3 N1	6132000	3.35469e+06	54.708		PAF Total	7452000	%Plate Activating Factor	0.00926549
Cer(d20:0/22:1)	Cer	d20:0/22:1	d42:1	649.637	C42 H83 O3 N1	132400	340277	257.007		CL Total	85522700	%Cardiolipin	0.106335
Cer(d42:4)	Cer	d42:4	d42:4	643.59	C42 H77 O3 N1	1143000	1.35675e+06	118.701		PMe Total	2.49167e+09	%Phosphatidyl Methanol	3.09803
Cer(d42:6)	Cer	d42:6	d42:6	639.559	C42 H73 O3 N1	9001	0	0		SM Total	5.87152e+09	%Sphingomyelin	7.30038
Cer(d41:1)	Cer	d41:1	d41:1	635.622	C41 H81 O3 N1	1217000	2.06665e+06	169.815		OAHFA Total	54685730	%(O-acyl)-1-hydroxy fatty acid	0.0679938
Cer(d15:0/26:2)	Cer	d15:0/26:2	d41:2	633.606	C41 H79 O3 N1	4838000	811671	16.777		So Total	153970622	%Sphingosine	0.19144
Cer(d40:3+O)	Cer	d40:3+O	d40:3+O	633.57	C40 H75 O4 N1	5321000	1.24346e+06	23.369		ZyE Total	28540000	%Zymosteryl	0.0354854
Cer(d24:0/16:0)	Cer	d24:0/16:0	d40:0	623.622	C40 H81 O3 N1	2056000	0	0		PC Total	2.55822e+10	%Phosphatidylcholine	31.8077
Cer(d40:5)	Cer	d40:5	d40:5	613.543	C40 H71 O3 N1	912900	0	0		PE Total	2.01557e+10	%Phosphatidylethanolamine	25.0607
Cer(d20:2/18:0+O)	Cer	d20:2/18:0+O	d38:2+O	607.554	C38 H73 O4 N1	967000	882939	91.307		PS Total	4133613323	%Phosphatidylserine	5.13955
Cer(d17:1/22:1)	Cer	d17:1/22:1	d39:2	605.575	C39 H75 O3 N1	27890000	1.10554e+08	396.394		PG Total	2.46119e+09	%Phosphatidylglycerol	3.06013
Cer(d39:2)	Cer	d39:2	d39:2	605.575	C39 H75 O3 N1	287800	191643	66.589		PA Total	2.74751e+09	%Phosphatidic Acid	3.41613
Cer(d13:0/26:2)	Cer	d13:0/26:2	d39:2	605.575	C39 H75 O3 N1	0	0	0		PI Total	1027525332	%Phosphatidylinositol	1.27758
Cer(d13:0/26:6)	Cer	d13:0/26:6	d39:6	597.512	C39 H67 O3 N1	60000	83526.6	139.211		Total All Classes	8.04275e+10	% Total All Classes	100
Cer(d39:6)	Cer	d39:6	d39:6	597.512	C39 H67 O3 N1	11830	7207.19	60.923
Cer(d24:0/14:0)	Cer	d24:0/14:0	d38:0	595.59	C38 H77 O3 N1	112800000	3.37613e+08	299.302
Cer(d17:1/20:1+O)	Cer	d17:1/20:1+O	d37:2+O	593.538	C37 H71 O4 N1	4893000	1.61339e+07	329.734
Cer(d37:0)	Cer	d37:0	d37:0	581.575	C37 H75 O3 N1	10870000	6802446	62.58
Cer(d16:1/22:6)	Cer	d16:1/22:6	d38:7	581.481	C38 H63 O3 N1	56520	82364.3	145.726
Cer(d37:1)	Cer	d37:1	d37:1	579.559	C37 H73 O3 N1	11010000	1.3036e+07	118.401
Cer(d13:0/24:1)	Cer	d13:0/24:1	d37:1	579.559	C37 H73 O3 N1	0	0	0
Cer(d37:6)	Cer	d37:6	d37:6	569.481	C37 H63 O3 N1	79110000	2.23718e+08	282.794
Cer(d17:0/19:1)	Cer	d17:0/19:1	d36:1	565.543	C36 H71 O3 N1	1762000	8.07451e+06	458.258
Cer(d18:0/18:1)	Cer	d18:0/18:1	d36:1	565.543	C36 H71 O3 N1	734100	0	0
Cer(d36:3)	Cer	d36:3	d36:3	561.512	C36 H67 O3 N1	1020000	2.38092e+06	233.424
Cer(d16:0/20:4)	Cer	d16:0/20:4	d36:4	559.496	C36 H65 O3 N1	4750000	6.23186e+06	131.197
Cer(d18:2/18:4)	Cer	d18:2/18:4	d36:6	555.465	C36 H61 O3 N1	630500	871301	138.192
Cer(d18:0/17:0)	Cer	d18:0/17:0	d35:0	553.543	C35 H71 O3 N1	4686000	0	0
Cer(d18:1/16:1)	Cer	d18:1/16:1	d34:2	535.496	C34 H65 O3 N1	1240	1159.77	93.53
Cer(d34:5)	Cer	d34:5	d34:5	529.449	C34 H59 O3 N1	1161000	1.74604e+06	150.391
Cer(d25:0/8:0)	Cer	d25:0/8:0	d33:0	525.512	C33 H67 O3 N1	4987000	1.34146e+07	268.991
Cer(d33:0)	Cer	d33:0	d33:0	525.512	C33 H67 O3 N1	8703	8776.37	100.843
Cer(d13:0/18:2+2O)	Cer	d13:0/18:2+2O	d31:2+2O	525.439	C31 H59 O5 N1	4378000	1.81113e+06	41.369
Cer(d33:3)	Cer	d33:3	d33:3	519.465	C33 H61 O3 N1	6153000	2.68069e+07	435.672
Cer(d32:4)	Cer	d32:4	d32:4	503.434	C32 H57 O3 N1	1436000	1.03895e+06	72.35
Cer(d29:0+2O)	Cer	d29:0+2O	d29:0+2O	501.439	C29 H59 O5 N1	3504000	0	0
Cer(d31:0)	Cer	d31:0	d31:0	497.481	C31 H63 O3 N1	11540000	2.90183e+07	251.458
Cer(d31:1)	Cer	d31:1	d31:1	495.465	C31 H61 O3 N1	185500000	413234640	222.768
Cer(d13:0/18:1)	Cer	d13:0/18:1	d31:1	495.465	C31 H61 O3 N1	18160000	34563928	190.33
Cer(d14:1/16:0)	Cer	d14:1/16:0	d30:1	481.45	C30 H59 O3 N1	4679000	0	0
Cer(d30:2)	Cer	d30:2	d30:2	479.434	C30 H57 O3 N1	4453	5164.9	115.987
Cer(d20:2/8:0)	Cer	d20:2/8:0	d28:2	451.402	C28 H53 O3 N1	124100	317679	255.986
Cer(d26:0)	Cer	d26:0	d26:0	427.402	C26 H53 O3 N1	16340	42104.1	257.675
Cer(d12:0/14:0)	Cer	d12:0/14:0	d26:0	427.402	C26 H53 O3 N1	6195	6779.93	109.442
Cer(d20:2/6:0)	Cer	d20:2/6:0	d26:2	423.371	C26 H49 O3 N1	0	0	0
Cer(d22:1/2:0)	Cer	d22:1/2:0	d24:1	397.356	C24 H47 O3 N1	15410000	5.61107e+07	364.119
Cer(d22:2/2:0)	Cer	d22:2/2:0	d24:2	395.34	C24 H45 O3 N1	2340000	7.07015e+06	302.143
Cer(d12:0/10:0)	Cer	d12:0/10:0	d22:0	371.34	C22 H45 O3 N1	2275000	5.10863e+06	224.555
Cer(d22:1)	Cer	d22:1	d22:1	369.324	C22 H43 O3 N1	14740000	1926518	13.07
Cer(d20:2/2:0)	Cer	d20:2/2:0	d22:2	367.309	C22 H41 O3 N1	55420	29182	52.656
Cer(d13:0/8:0)	Cer	d13:0/8:0	d21:0	357.324	C21 H43 O3 N1	0	0	0
Cer(d17:1/4:0)	Cer	d17:1/4:0	d21:1	355.309	C21 H41 O3 N1	21500000	6005165	27.931
Cer(d16:0/4:0)	Cer	d16:0/4:0	d20:0	343.309	C20 H41 O3 N1	20900000	11115038	53.182
Cer(d18:1/2:0)	Cer	d18:1/2:0	d20:1	341.293	C20 H39 O3 N1	2344000	1.55904e+06	66.512
Cer(d20:2)	Cer	d20:2	d20:2	339.277	C20 H37 O3 N1	1221000	1.56433e+06	128.119
Cer(d18:2/2:0)	Cer	d18:2/2:0	d20:2	339.277	C20 H37 O3 N1	2859000	4.72827e+06	165.382
Cer(d17:1/2:0)	Cer	d17:1/2:0	d19:1	327.277	C19 H37 O3 N1	3692000	9.01483e+06	244.172
Cer(d19:1)	Cer	d19:1	d19:1	327.277	C19 H37 O3 N1	64740	41284.1	63.769
Cer(d14:0/4:0)	Cer	d14:0/4:0	d18:0	315.277	C18 H37 O3 N1	5411000	7.6221e+06	140.863
Cer(d16:0/2:0)	Cer	d16:0/2:0	d18:0	315.277	C18 H37 O3 N1	4303000	1.83385e+06	42.618
Cer(d16:1/2:0)	Cer	d16:1/2:0	d18:1	313.262	C18 H35 O3 N1	466000	438329	94.062
Cer(d12:0/4:0)	Cer	d12:0/4:0	d16:0	287.246	C16 H33 O3 N1	190000	221677	116.672
Cer(d13:0/2:0)	Cer	d13:0/2:0	d15:0	273.23	C15 H31 O3 N1	28810	95029.5	329.849
CerG1(d52:3)	CerG1	d52:3	d52:3	947.815	C58 H109 O8 N1	1203000	891940	74.143
CerG1(d47:6)	CerG1	d47:6	d47:6	871.69	C53 H93 O8 N1	8049000	1.28911e+07	160.158
CerG1(d45:5)	CerG1	d45:5	d45:5	845.674	C51 H91 O8 N1	10640000	1.50468e+07	141.417
CerG1(d13:0/30:4)	CerG1	d13:0/30:4	d43:4	819.659	C49 H89 O8 N1	1692000	3.88256e+06	229.466
CerG1(d42:3)	CerG1	d42:3	d42:3	807.659	C48 H89 O8 N1	5783000	5.34552e+06	92.435
CerG1(d41:2)	CerG1	d41:2	d41:2	795.659	C47 H89 O8 N1	155000	141814	91.493
CerG1(d13:0/28:2)	CerG1	d13:0/28:2	d41:2	795.659	C47 H89 O8 N1	5524000	2.18657e+07	395.831
CerG1(d13:0/28:3)	CerG1	d13:0/28:3	d41:3	793.643	C47 H87 O8 N1	2025000	2.9743e+06	146.879
CerG1(d40:0)	CerG1	d40:0	d40:0	785.674	C46 H91 O8 N1	995700	373139	37.475
CerG1(d40:4)	CerG1	d40:4	d40:4	777.612	C46 H83 O8 N1	51350000	172156010	335.26
CerG1(d40:5)	CerG1	d40:5	d40:5	775.596	C46 H81 O8 N1	21910000	4.00789e+07	182.925
CerG1(d39:0)	CerG1	d39:0	d39:0	771.659	C45 H89 O8 N1	1931000	1.98265e+06	102.675
CerG1(d13:0/26:0)	CerG1	d13:0/26:0	d39:0	771.659	C45 H89 O8 N1	21880000	47017932	214.89
CerG1(d40:8)	CerG1	d40:8	d40:8	769.549	C46 H75 O8 N1	52550	100650	191.532
CerG1(d13:0/26:3)	CerG1	d13:0/26:3	d39:3	765.612	C45 H83 O8 N1	1102000	714911	64.874
CerG1(d38:4)	CerG1	d38:4	d38:4	749.581	C44 H79 O8 N1	14290000	2.1926e+07	153.436
CerG1(d38:5)	CerG1	d38:5	d38:5	747.565	C44 H77 O8 N1	38550000	2.55968e+07	66.399
CerG1(d13:0/24:0)	CerG1	d13:0/24:0	d37:0	743.628	C43 H85 O8 N1	99320	62707.7	63.137
CerG1(d37:1)	CerG1	d37:1	d37:1	741.612	C43 H83 O8 N1	43730	53320.4	121.931
CerG1(d37:4)	CerG1	d37:4	d37:4	735.565	C43 H77 O8 N1	321900	242906	75.46
CerG1(d13:0/24:5)	CerG1	d13:0/24:5	d37:5	733.549	C43 H75 O8 N1	42400000	27920824	65.851
CerG1(d37:5)	CerG1	d37:5	d37:5	733.549	C43 H75 O8 N1	14780000	8033669	54.355
CerG1(d13:0/24:6)	CerG1	d13:0/24:6	d37:6	731.534	C43 H73 O8 N1	49330000	26756592	54.24
CerG1(d37:6)	CerG1	d37:6	d37:6	731.534	C43 H73 O8 N1	5885000	4.78315e+06	81.277
CerG1(d13:0/24:6)	CerG1	d13:0/24:6	d37:6	731.534	C43 H73 O8 N1	35950000	2.55723e+07	71.133
CerG1(d36:1)	CerG1	d36:1	d36:1	727.596	C42 H81 O8 N1	17000000	65233080	383.724
CerG1(d36:4)	CerG1	d36:4	d36:4	721.549	C42 H75 O8 N1	3038000	2.03977e+06	67.142
CerG1(d13:0/22:5)	CerG1	d13:0/22:5	d35:5	705.518	C41 H71 O8 N1	8961000	4.77559e+06	53.293
CerG1(d34:0)	CerG1	d34:0	d34:0	701.581	C40 H79 O8 N1	1737	1097.51	63.184
CerG1(d13:0/18:0+2O)	CerG1	d13:0/18:0+2O	d31:0+2O	691.523	C37 H73 O10 N1	19420000	60651573	312.315
CerG1(d33:0)	CerG1	d33:0	d33:0	687.565	C39 H77 O8 N1	21080	25267.1	119.863
CerG1(d33:1)	CerG1	d33:1	d33:1	685.549	C39 H75 O8 N1	1860	1491.52	80.189
CerG1(d13:0/20:5)	CerG1	d13:0/20:5	d33:5	677.487	C39 H67 O8 N1	2284000	4.42712e+06	193.832
CerG1(d14:0/18:0)	CerG1	d14:0/18:0	d32:0	673.549	C38 H75 O8 N1	11120000	2.1832e+07	196.331
CerG1(d13:0/16:0+O)	CerG1	d13:0/16:0+O	d29:0+O	647.497	C35 H69 O9 N1	343200	171984	50.112
CerG1(d14:1/16:1)	CerG1	d14:1/16:1	d30:2	641.487	C36 H67 O8 N1	6937000	12812639	184.7
CerG1(d28:0)	CerG1	d28:0	d28:0	617.487	C34 H67 O8 N1	81940	64067.2	78.188
CerG1(d14:0/14:0)	CerG1	d14:0/14:0	d28:0	617.487	C34 H67 O8 N1	10490000	2.29361e+07	218.647
CerG1(d28:1)	CerG1	d28:1	d28:1	615.471	C34 H65 O8 N1	223100	184524	82.709
CerG1(d27:1)	CerG1	d27:1	d27:1	601.455	C33 H63 O8 N1	1396000	3.01678e+06	216.102
CerG1(d26:1)	CerG1	d26:1	d26:1	587.44	C32 H61 O8 N1	1199	1333.52	111.219
CerG1(d26:2)	CerG1	d26:2	d26:2	585.424	C32 H59 O8 N1	2658000	8.41321e+06	316.524
CerG1(d25:0)	CerG1	d25:0	d25:0	575.44	C31 H61 O8 N1	4543000	5.28101e+06	116.245
CerG1(d25:1)	CerG1	d25:1	d25:1	573.424	C31 H59 O8 N1	581200	0	0
CerG1(d24:0)	CerG1	d24:0	d24:0	561.424	C30 H59 O8 N1	6644000	1.08563e+06	16.34
CerG1(d23:0)	CerG1	d23:0	d23:0	547.408	C29 H57 O8 N1	4842000	191065	3.946
CerG1(d22:0)	CerG1	d22:0	d22:0	533.393	C28 H55 O8 N1	4901000	2.8712e+06	58.584
CerG1(d22:1)	CerG1	d22:1	d22:1	531.377	C28 H53 O8 N1	5573000	4.21358e+06	75.607
CerG1(d13:0/8:0)	CerG1	d13:0/8:0	d21:0	519.377	C27 H53 O8 N1	3666000	8.86567e+06	241.835
CerG1(d13:0/6:0)	CerG1	d13:0/6:0	d19:0	491.346	C25 H49 O8 N1	78710	81926.9	104.087
CerG1(d13:0/2:0)	CerG1	d13:0/2:0	d15:0	435.283	C21 H41 O8 N1	18600000	72016410	387.185
CerG1(d14:0)	CerG1	d14:0	d14:0	421.268	C20 H39 O8 N1	2155000	8.89866e+06	412.931
CerG2(d37:6)	CerG2	d37:6	d37:6	893.586	C49 H83 O13 N1	13940000	1.10024e+07	78.927
CerG2(d36:7)	CerG2	d36:7	d36:7	877.555	C48 H79 O13 N1	4893000	8.76214e+06	179.075
CerG2(d35:3)	CerG2	d35:3	d35:3	871.602	C47 H85 O13 N1	3809000	1.34035e+06	35.189
CerG2(d35:4)	CerG2	d35:4	d35:4	869.586	C47 H83 O13 N1	41050000	34137180	83.16
CerG2(d32:4)	CerG2	d32:4	d32:4	827.539	C44 H77 O13 N1	118800	153637	129.324
CerG2(d13:0/16:1+2O)	CerG2	d13:0/16:1+2O	d29:1+2O	823.529	C41 H77 O15 N1	11600000	12366644	106.609
CerG2(d30:2)	CerG2	d30:2	d30:2	803.539	C42 H77 O13 N1	59810000	14186932	23.72
CerG2(d13:0/16:1)	CerG2	d13:0/16:1	d29:1	791.539	C41 H77 O13 N1	14650000	22858688	156.032
CerG2(d28:0)	CerG2	d28:0	d28:0	779.539	C40 H77 O13 N1	6951000	3.05163e+06	43.902
CerG2(d22:2)	CerG2	d22:2	d22:2	691.414	C34 H61 O13 N1	161000	153151	95.125
CerG2(d18:1)	CerG2	d18:1	d18:1	637.367	C30 H55 O13 N1	3771000	1.74424e+06	46.254
CerG2(d14:0/2:0)	CerG2	d14:0/2:0	d16:0	611.352	C28 H53 O13 N1	539400	686840	127.334
CerG2(d16:1)	CerG2	d16:1	d16:1	609.336	C28 H51 O13 N1	7110000	5.00551e+06	70.401
CerG2GNAc1(d13:0/2:0)	CerG2GNAc1	d13:0/2:0	d15:0	800.415	C35 H64 O18 N2	5142000	2.5185e+06	48.979
CerG3(d25:0)	CerG3	d25:0	d25:0	899.545	C43 H81 O18 N1	1075000	512603	47.684
CerP(d53:0)	CerP	d53:0	d53:0	885.791	C53 H108 O6 N1 P1	11020	8848.73	80.297
CerP(d54:7)	CerP	d54:7	d54:7	885.697	C54 H96 O6 N1 P1	1689000	2.91297e+06	172.467
CerP(d17:1/26:6)	CerP	d17:1/26:6	d43:7	731.525	C43 H74 O6 N1 P1	37090	59018.7	159.123
CerP(d14:0/20:5)	CerP	d14:0/20:5	d34:5	609.416	C34 H60 O6 N1 P1	121100	226367	186.926
CerP(d32:0+O)	CerP	d32:0+O	d32:0+O	607.458	C32 H66 O7 N1 P1	970500	1.19222e+06	122.846
CerP(d14:0/19:0)	CerP	d14:0/19:0	d33:0	605.478	C33 H68 O6 N1 P1	304600	259428	85.17
CerP(d33:3)	CerP	d33:3	d33:3	599.432	C33 H62 O6 N1 P1	1212000	3.62e+06	298.68
CerP(d31:0+O)	CerP	d31:0+O	d31:0+O	593.442	C31 H64 O7 N1 P1	3796000	2.04244e+06	53.805
CerP(d30:1+2O)	CerP	d30:1+2O	d30:1+2O	593.406	C30 H60 O8 N1 P1	2339000	1.0188e+07	435.571
CerP(d12:0/20:3)	CerP	d12:0/20:3	d32:3	585.416	C32 H60 O6 N1 P1	631800	900928	142.597
CerP(d14:0/16:1+O)	CerP	d14:0/16:1+O	d30:1+O	577.411	C30 H60 O7 N1 P1	0	0	0
CerP(d22:2/2:0)	CerP	d22:2/2:0	d24:2	475.306	C24 H46 O6 N1 P1	0	0	0
CerP(d17:0/6:0)	CerP	d17:0/6:0	d23:0	465.322	C23 H48 O6 N1 P1	3779000	2.94694e+06	77.982
CerP(d22:1)	CerP	d22:1	d22:1	449.291	C22 H44 O6 N1 P1	2559000	2.97156e+06	116.122
CerP(d16:1/6:0)	CerP	d16:1/6:0	d22:1	449.291	C22 H44 O6 N1 P1	9568000	4.02041e+07	420.193
CerP(d17:1/4:0)	CerP	d17:1/4:0	d21:1	435.275	C21 H42 O6 N1 P1	1492000	1471485	98.625
CerP(d12:0/6:0)	CerP	d12:0/6:0	d18:0	395.244	C18 H38 O6 N1 P1	486100	1.03026e+06	211.944
CerP(d17:0)	CerP	d17:0	d17:0	381.228	C17 H36 O6 N1 P1	7879000	1.59923e+07	202.974
CerP(d15:0/2:0)	CerP	d15:0/2:0	d17:0	381.228	C17 H36 O6 N1 P1	1830000	4.89057e+06	267.244
CerP(d14:0)	CerP	d14:0	d14:0	339.181	C14 H30 O6 N1 P1	955.6	381.265	39.898
CerP(d12:0/2:0)	CerP	d12:0/2:0	d14:0	339.181	C14 H30 O6 N1 P1	347100	234265	67.492
CL(20:4/18:0/22:2/24:1)	CL	20:4/18:0/22:2/24:1	3 days, 12:07:00	1619.18	C93 H168 O17 P2	38030000	1.09494e+08	287.916
CL(20:4/18:1/22:3/24:1)	CL	20:4/18:1/22:3/24:1	3 days, 12:09:00	1615.14	C93 H164 O17 P2	13350000	8.30891e+06	62.239
CL(21:4/16:1/22:0/20:1)	CL	21:4/16:1/22:0/20:1	3 days, 7:06:00	1551.11	C88 H160 O17 P2	55500	70268	126.609
CL(22:6/18:1/22:6/16:0)	CL	22:6/18:1/22:6/16:0	3 days, 6:13:00	1522.99	C87 H144 O17 P2	11960000	17805450	148.875
CL(75:4)	CL	3 days, 3:04:00	3 days, 3:04:00	1499.08	C84 H156 O17 P2	521200	918266	176.183
CL(16:2/18:0/20:4/22:6)	CL	16:2/18:0/20:4/22:6	3 days, 4:12:00	1496.97	C85 H142 O17 P2	18130000	1.42331e+07	78.506
CL(18:2/14:1/20:4/20:4)	CL	18:2/14:1/20:4/20:4	3 days, 0:11:00	1442.93	C81 H136 O17 P2	1071000	476777	44.517
CL(18:3/12:0/20:4/14:1)	CL	18:3/12:0/20:4/14:1	2 days, 16:08:00	1336.85	C73 H126 O17 P2	458200	351838	76.787
CL(62:6)	CL	2 days, 14:06:00	2 days, 14:06:00	1312.85	C71 H126 O17 P2	801200	2.42849e+06	303.106
CL(8:0/18:2/20:3/15:1)	CL	8:0/18:2/20:3/15:1	2 days, 13:06:00	1298.83	C70 H124 O17 P2	0	0	0
CL(11:0/15:0/16:0/14:1)	CL	11:0/15:0/16:0/14:1	2 days, 8:01:00	1238.83	C65 H124 O17 P2	543700	766443	140.968
CL(49:0)	CL	2 days, 1:00:00	2 days, 1:00:00	1142.74	C58 H112 O17 P2	601900	761397	126.499
cPA(15:1)	cPA	15:01:00	15:01:00	376.202	C18 H33 O6 N0 P1	423000	263208	62.224
DG(54:4)	DG	2 days, 6:04:00	2 days, 6:04:00	868.788	C57 H104 O5	669300	938017	140.149
DG(53:4)	DG	2 days, 5:04:00	2 days, 5:04:00	854.773	C56 H102 O5	0	0	0
DG(51:6)	DG	2 days, 3:06:00	2 days, 3:06:00	822.71	C54 H94 O5	19690	51096.5	259.505
DG(47:7)	DG	1 day, 23:07:00	1 day, 23:07:00	764.632	C50 H84 O5	105200000	138617832	131.766
DG(27:3/19:0)	DG	27:3/19:0	1 day, 22:03:00	758.679	C49 H90 O5	1542000	0	0
DG(45:10)	DG	1 day, 21:10:00	1 day, 21:10:00	730.554	C48 H74 O5	4916000	0	0
DG(43:6)	DG	1 day, 19:06:00	1 day, 19:06:00	710.585	C46 H78 O5	8462	10378.9	122.653
DG(24:4/19:4)	DG	24:4/19:4	1 day, 19:08:00	706.554	C46 H74 O5	13500000	43196625	319.975
DG(42:10)	DG	1 day, 18:10:00	1 day, 18:10:00	688.507	C45 H68 O5	63720	84162	132.081
DG(20:2/20:2)	DG	20:2/20:2	1 day, 16:04:00	672.569	C43 H76 O5	153400	239362	156.038
DG(18:4/22:4)	DG	18:4/22:4	1 day, 16:08:00	664.507	C43 H68 O5	925200	2.26304e+06	244.6
DG(20:5/20:5)	DG	20:5/20:5	1 day, 16:10:00	660.475	C43 H64 O5	3103000	5.07961e+06	163.7
DG(25:2/13:0)	DG	25:2/13:0	1 day, 14:02:00	648.569	C41 H76 O5	1143000	1.35675e+06	118.701
DG(19:4/19:4)	DG	19:4/19:4	1 day, 14:08:00	636.475	C41 H64 O5	491500	414153	84.263
DG(37:2)	DG	1 day, 13:02:00	1 day, 13:02:00	634.554	C40 H74 O5	66600	46561.4	69.912
DG(19:5/19:5)	DG	19:5/19:5	1 day, 14:10:00	632.444	C41 H60 O5	1258000	4.2777e+06	340.04
DG(18:1/19:5)	DG	18:1/19:5	1 day, 13:06:00	626.491	C40 H66 O5	1524000	4.02485e+06	264.098
DG(16:1/21:6)	DG	16:1/21:6	1 day, 13:07:00	624.475	C40 H64 O5	0	0	0
DG(17:0/19:5)	DG	17:0/19:5	1 day, 12:05:00	614.491	C39 H66 O5	551500	779198	141.287
DG(16:0/19:0)	DG	16:0/19:0	1 day, 11:00:00	610.554	C38 H74 O5	5577	3161.38	56.686
DG(15:1/21:6)	DG	15:1/21:6	1 day, 12:07:00	610.46	C39 H62 O5	50040	125735	251.269
DG(36:7)	DG	1 day, 12:07:00	1 day, 12:07:00	610.46	C39 H62 O5	889100	881311	99.124
DG(19:0/16:2)	DG	19:0/16:2	1 day, 11:02:00	606.522	C38 H70 O5	284200000	802450068	282.354
DG(16:2/19:2)	DG	16:2/19:2	1 day, 11:04:00	602.491	C38 H66 O5	12910000	6.68648e+06	51.793
DG(35:6)	DG	1 day, 11:06:00	1 day, 11:06:00	598.46	C38 H62 O5	110500	76257.2	69.011
DG(18:4/17:3)	DG	18:4/17:3	1 day, 11:07:00	596.444	C38 H60 O5	886500	691098	77.958
DG(35:1e)	DG	35:1e	35:1e	594.559	C38 H74 O4	1737000	2754882	158.6
DG(19:0/15:2)	DG	19:0/15:2	1 day, 10:02:00	592.507	C37 H68 O5	9075000	2.94874e+06	32.493
DG(34:3)	DG	1 day, 10:03:00	1 day, 10:03:00	590.491	C37 H66 O5	3456	1680	48.611
DG(15:1/19:3)	DG	15:1/19:3	1 day, 10:04:00	588.475	C37 H64 O5	17880000	7.92286e+07	443.113
DG(15:1/18:2)	DG	15:1/18:2	1 day, 9:03:00	576.475	C36 H64 O5	6497000	1.66044e+07	255.571
DG(16:1/17:3)	DG	16:1/17:3	1 day, 9:04:00	574.46	C36 H62 O5	102500	84128.9	82.077
DG(20:4/13:1)	DG	20:4/13:1	1 day, 9:05:00	572.444	C36 H60 O5	2053000	6.47719e+06	315.499
DG(19:1/13:1)	DG	19:1/13:1	1 day, 8:02:00	564.475	C35 H64 O5	2389000	4.46485e+06	186.892
DG(32:3)	DG	1 day, 8:03:00	1 day, 8:03:00	562.46	C35 H62 O5	348100	908593	261.015
DG(18:4/14:1)	DG	18:4/14:1	1 day, 8:05:00	558.428	C35 H58 O5	39630000	6.1121e+07	154.229
DG(17:4/15:1)	DG	17:4/15:1	1 day, 8:05:00	558.428	C35 H58 O5	52910	49711.1	93.954
DG(31:1)	DG	1 day, 7:01:00	1 day, 7:01:00	552.475	C34 H64 O5	1294000	1.76663e+06	136.525
DG(31:2)	DG	1 day, 7:02:00	1 day, 7:02:00	550.46	C34 H62 O5	3054000	1.65426e+06	54.167
DG(30:0)	DG	1 day, 6:00:00	1 day, 6:00:00	540.475	C33 H64 O5	31550	130084	412.311
DG(15:1/15:1)	DG	15:1/15:1	1 day, 6:02:00	536.444	C33 H60 O5	1906000	2.2892e+06	120.105
DG(6:0/23:1)	DG	6:0/23:1	1 day, 5:01:00	524.444	C32 H60 O5	346.4	0	0
DG(29:1)	DG	1 day, 5:01:00	1 day, 5:01:00	524.444	C32 H60 O5	1527000	3.39218e+06	222.147
DG(6:0/23:2)	DG	6:0/23:2	1 day, 5:02:00	522.428	C32 H58 O5	1302000	1.12202e+06	86.177
DG(29:4)	DG	1 day, 5:04:00	1 day, 5:04:00	518.397	C32 H54 O5	2075	1483.87	71.512
DG(28:2)	DG	1 day, 4:02:00	1 day, 4:02:00	508.413	C31 H56 O5	4068000	1.20218e+06	29.552
DG(15:2/13:0)	DG	15:2/13:0	1 day, 4:02:00	508.413	C31 H56 O5	4397000	6.20236e+06	141.059
DG(6:0/22:4)	DG	6:0/22:4	1 day, 4:04:00	504.382	C31 H52 O5	7005	4980.06	71.093
DG(6:0/22:5)	DG	6:0/22:5	1 day, 4:05:00	502.366	C31 H50 O5	122800	91804.1	74.759
DG(28:7)	DG	1 day, 4:07:00	1 day, 4:07:00	498.334	C31 H46 O5	163900	293719	179.206
DG(6:0/21:1)	DG	6:0/21:1	1 day, 3:01:00	496.413	C30 H56 O5	333500	194097	58.2
DG(10:0e/18:2)	DG	10:0e/18:2	28:2e	494.433	C31 H58 O4	3969000	7.90661e+06	199.209
DG(4:0/23:2)	DG	4:0/23:2	1 day, 3:02:00	494.397	C30 H54 O5	4906000	3.07174e+06	62.612
DG(10:0p/18:2)	DG	10:0p/18:2	28:2p	492.418	C31 H56 O4	2034000	1.87134e+06	92.003
DG(27:3)	DG	1 day, 3:03:00	1 day, 3:03:00	492.382	C30 H52 O5	913400	865593	94.766
DG(4:0/22:3)	DG	4:0/22:3	1 day, 2:03:00	478.366	C29 H50 O5	1805000	1.14406e+06	63.383
DG(10:0p/17:3)	DG	10:0p/17:3	27:3p	476.387	C30 H52 O4	37150	0	0
DG(17:4/9:0)	DG	17:4/9:0	1 day, 2:04:00	476.35	C29 H48 O5	5471000	2.02011e+06	36.924
DG(25:1)	DG	1 day, 1:01:00	1 day, 1:01:00	468.382	C28 H52 O5	328600	0	0
DG(25:2)	DG	1 day, 1:02:00	1 day, 1:02:00	466.366	C28 H50 O5	964100	618788	64.183
DG(9:0/16:2)	DG	9:0/16:2	1 day, 1:02:00	466.366	C28 H50 O5	84490	80028.1	94.719
DG(25:3)	DG	1 day, 1:03:00	1 day, 1:03:00	464.35	C28 H48 O5	2484000	4.59883e+06	185.138
DG(6:0/19:4)	DG	6:0/19:4	1 day, 1:04:00	462.334	C28 H46 O5	32060	45094.6	140.657
DG(4:0/21:4)	DG	4:0/21:4	1 day, 1:04:00	462.334	C28 H46 O5	1698	2783.21	163.911
DG(6:0/19:5)	DG	6:0/19:5	1 day, 1:05:00	460.319	C28 H44 O5	37820	27913.1	73.805
DG(4:0/21:6)	DG	4:0/21:6	1 day, 1:06:00	458.303	C28 H42 O5	4062000	5.87731e+06	144.69
DG(24:0)	DG	1 day, 0:00:00	1 day, 0:00:00	456.382	C27 H52 O5	769900	2.55869e+06	332.34
DG(25:1e)	DG	25:1e	25:1e	454.402	C28 H54 O4	0	0	0
DG(25:0p)	DG	25:0p	25:0p	454.402	C28 H54 O4	0	0	0
DG(24:1)	DG	1 day, 0:01:00	1 day, 0:01:00	454.366	C27 H50 O5	0	0	0
DG(25:2e)	DG	25:2e	25:2e	452.387	C28 H52 O4	606400	0	0
DG(8:0p/17:2)	DG	8:0p/17:2	25:2p	450.371	C28 H50 O4	14170	21093.3	148.859
DG(4:0/20:3)	DG	4:0/20:3	1 day, 0:03:00	450.334	C27 H46 O5	4043000	3.41973e+06	84.584
DG(4:0/20:4)	DG	4:0/20:4	1 day, 0:04:00	448.319	C27 H44 O5	10260	8732.8	85.115
DG(4:0/20:5)	DG	4:0/20:5	1 day, 0:05:00	446.303	C27 H42 O5	2650000	4127587	155.758
DG(24:1p)	DG	24:1p	24:1p	438.371	C27 H50 O4	875900	0	0
DG(23:2)	DG	23:02:00	23:02:00	438.334	C26 H46 O5	7024	5411.22	77.039
DG(23:4)	DG	23:04:00	23:04:00	434.303	C26 H42 O5	53110	125511	236.323
DG(4:0/19:4)	DG	4:0/19:4	23:04:00	434.303	C26 H42 O5	19910	19310.5	96.989
DG(22:0)	DG	22:00:00	22:00:00	428.35	C25 H48 O5	61770000	1.03902e+08	168.208
DG(4:0/18:3)	DG	4:0/18:3	22:03:00	422.303	C25 H42 O5	6900000	4.70911e+06	68.248
DG(22:3)	DG	22:03:00	22:03:00	422.303	C25 H42 O5	2940000	3.82235e+06	130.012
DG(6:0/15:0)	DG	6:0/15:0	21:00:00	414.334	C24 H46 O5	754.7	297.057	39.361
DG(21:1)	DG	21:01:00	21:01:00	412.319	C24 H44 O5	3043000	1.24918e+07	410.51
DG(21:2)	DG	21:02:00	21:02:00	410.303	C24 H42 O5	2372000	1352040	57
DG(4:0/17:2)	DG	4:0/17:2	21:02:00	410.303	C24 H42 O5	154300000	4.28348e+08	277.607
DG(4:0/17:3)	DG	4:0/17:3	21:03:00	408.288	C24 H40 O5	28350000	1.03775e+08	366.049
DG(21:0e)	DG	21:0e	21:0e	400.355	C24 H48 O4	486600	154851	31.823
DG(10:0/10:0)	DG	10:0/10:0	20:00:00	400.319	C23 H44 O5	690400	354541	51.353
DG(20:1)	DG	20:01:00	20:01:00	398.303	C23 H42 O5	32250	40753.4	126.367
DG(20:2)	DG	20:02:00	20:02:00	396.288	C23 H40 O5	707000	997655	141.111
DG(19:0)	DG	19:00:00	19:00:00	386.303	C22 H42 O5	684.7	1367.11	199.665
DG(4:0/15:0)	DG	4:0/15:0	19:00:00	386.303	C22 H42 O5	69040	60214.6	87.217
DG(20:0p)	DG	20:0p	20:0p	384.324	C23 H44 O4	396000000	1793832480	452.988
DG(19:1)	DG	19:01:00	19:01:00	384.288	C22 H40 O5	606400000	513075040	84.61
DG(4:0/15:1)	DG	4:0/15:1	19:01:00	384.288	C22 H40 O5	518600000	1472134262	283.867
DG(19:1)	DG	19:01:00	19:01:00	384.288	C22 H40 O5	42110000	1.47111e+07	34.935
DG(4:0/15:2)	DG	4:0/15:2	19:02:00	382.272	C22 H38 O5	182100000	243305631	133.611
DG(18:0)	DG	18:00:00	18:00:00	372.288	C21 H40 O5	2500000	0	0
DG(18:1)	DG	18:01:00	18:01:00	370.272	C21 H38 O5	11370000	9808899	86.27
DG(4:0/13:0)	DG	4:0/13:0	17:00:00	358.272	C20 H38 O5	280000	583215	208.291
DG(17:0)	DG	17:00:00	17:00:00	358.272	C20 H38 O5	240100	63816.2	26.579
DG(4:0/13:1)	DG	4:0/13:1	17:01:00	356.256	C20 H36 O5	2141000	6.14917e+06	287.21
DG(8:0/8:0)	DG	8:0/8:0	16:00:00	344.256	C19 H36 O5	2689000	1.0743e+07	399.515
DG(4:0/11:0)	DG	4:0/11:0	15:00:00	330.241	C18 H34 O5	12850000	4227136	32.896
DG(6:0/9:0)	DG	6:0/9:0	15:00:00	330.241	C18 H34 O5	9590000	6.31741e+06	65.875
DG(16:0p)	DG	16:0p	16:0p	328.261	C19 H36 O4	846100	575983	68.075
DG(6:0/8:0)	DG	6:0/8:0	14:00:00	316.225	C17 H32 O5	27100	22989.2	84.831
DG(4:0/9:0)	DG	4:0/9:0	13:00:00	302.209	C16 H30 O5	79760	63750.6	79.928
DG(4:0/8:0)	DG	4:0/8:0	12:00:00	288.194	C15 H28 O5	8972000	1.58551e+07	176.718
DG(12:0)	DG	12:00:00	12:00:00	288.194	C15 H28 O5	1604000	0	0
DGDG(33:4)	DGDG	1 day, 9:04:00	1 day, 9:04:00	898.565	C48 H82 O15	875700	3.73112e+06	426.073
DGDG(32:7)	DGDG	1 day, 8:07:00	1 day, 8:07:00	878.503	C47 H74 O15	9340000	2.84338e+06	30.443
DGDG(11:0/17:2)	DGDG	11:0/17:2	1 day, 4:02:00	832.518	C43 H76 O15	2908000	4.1088e+06	141.293
DGDG(13:0/15:3)	DGDG	13:0/15:3	1 day, 4:03:00	830.503	C43 H74 O15	1104000	0	0
DGDG(13:0/15:5)	DGDG	13:0/15:5	1 day, 4:05:00	826.471	C43 H70 O15	29150	51145.4	175.456
DGDG(13:0/13:0)	DGDG	13:0/13:0	1 day, 2:00:00	808.518	C41 H76 O15	4898000	946049	19.315
DGMG(20:4)	DGMG	20:04:00	20:04:00	702.383	C35 H58 O14	0	0	0
DGMG(7:0)	DGMG	07:00:00	07:00:00	528.242	C22 H40 O14	342800	573398	167.269
dMePE(24:5/22:6)	dMePE	24:5/22:6	1 day, 22:11:00	893.593	C53 H84 O8 N1 P1	10310000	9470766	91.86
dMePE(24:6/22:6)	dMePE	24:6/22:6	1 day, 22:12:00	891.578	C53 H82 O8 N1 P1	2153000	1.92246e+06	89.292
dMePE(45:7)	dMePE	1 day, 21:07:00	1 day, 21:07:00	887.64	C52 H90 O8 N1 P1	71990	52119.3	72.398
dMePE(45:12)	dMePE	1 day, 21:12:00	1 day, 21:12:00	877.562	C52 H80 O8 N1 P1	1398000	1.64301e+06	117.526
dMePE(22:4/22:5)	dMePE	22:4/22:5	1 day, 20:09:00	869.593	C51 H84 O8 N1 P1	54490000	1.42949e+07	26.234
dMePE(24:5/20:4)	dMePE	24:5/20:4	1 day, 20:09:00	869.593	C51 H84 O8 N1 P1	51600000	48307920	93.62
dMePE(24:6/20:4)	dMePE	24:6/20:4	1 day, 20:10:00	867.578	C51 H82 O8 N1 P1	29410000	7.99746e+06	27.193
dMePE(43:4)	dMePE	1 day, 19:04:00	1 day, 19:04:00	865.656	C50 H92 O8 N1 P1	49450	49557.3	100.217
dMePE(22:5/22:6)	dMePE	22:5/22:6	1 day, 20:11:00	865.562	C51 H80 O8 N1 P1	69130000	33714701	48.77
dMePE(26:2/16:0)	dMePE	26:2/16:0	1 day, 18:02:00	855.672	C49 H94 O8 N1 P1	25440000	1.11749e+08	439.266
dMePE(20:4/23:5)	dMePE	20:4/23:5	1 day, 19:09:00	855.578	C50 H82 O8 N1 P1	59190000	2.35979e+07	39.868
dMePE(42:3)	dMePE	1 day, 18:03:00	1 day, 18:03:00	853.656	C49 H92 O8 N1 P1	1950000	737470	37.819
dMePE(43:10)	dMePE	1 day, 19:10:00	1 day, 19:10:00	853.562	C50 H80 O8 N1 P1	40660000	1.66417e+07	40.929
dMePE(42:4)	dMePE	1 day, 18:04:00	1 day, 18:04:00	851.64	C49 H90 O8 N1 P1	665400	426794	64.141
dMePE(43:11)	dMePE	1 day, 19:11:00	1 day, 19:11:00	851.547	C50 H78 O8 N1 P1	71140000	3.16801e+07	44.532
dMePE(42:7)	dMePE	1 day, 18:07:00	1 day, 18:07:00	845.593	C49 H84 O8 N1 P1	230600000	80703082	34.997
dMePE(33:1/8:0)	dMePE	33:1/8:0	1 day, 17:01:00	843.672	C48 H94 O8 N1 P1	96030000	1.37788e+08	143.484
dMePE(22:4/20:4)	dMePE	22:4/20:4	1 day, 18:08:00	843.578	C49 H82 O8 N1 P1	119600000	37200384	31.104
dMePE(24:6/18:2)	dMePE	24:6/18:2	1 day, 18:08:00	843.578	C49 H82 O8 N1 P1	150900000	224465259	148.751
dMePE(18:2/23:0)	dMePE	18:2/23:0	1 day, 17:02:00	841.656	C48 H92 O8 N1 P1	69280	130017	187.669
dMePE(18:2/24:7)	dMePE	18:2/24:7	1 day, 18:09:00	841.562	C49 H80 O8 N1 P1	124500000	35486235	28.503
dMePE(20:3/22:6)	dMePE	20:3/22:6	1 day, 18:09:00	841.562	C49 H80 O8 N1 P1	131100000	37490667	28.597
dMePE(20:4/22:6)	dMePE	20:4/22:6	1 day, 18:10:00	839.547	C49 H78 O8 N1 P1	87080000	5.54586e+07	63.687
dMePE(18:0/23:4)	dMePE	18:0/23:4	1 day, 17:04:00	837.625	C48 H88 O8 N1 P1	98950000	204654327	206.826
dMePE(20:5/22:6)	dMePE	20:5/22:6	1 day, 18:11:00	837.531	C49 H76 O8 N1 P1	200900000	202961234	101.026
dMePE(18:0/22:0)	dMePE	18:0/22:0	1 day, 16:00:00	831.672	C47 H94 O8 N1 P1	93370000	4.16877e+08	446.478
dMePE(41:7)	dMePE	1 day, 17:07:00	1 day, 17:07:00	831.578	C48 H82 O8 N1 P1	164800000	178330080	108.21
dMePE(40:1)	dMePE	1 day, 16:01:00	1 day, 16:01:00	829.656	C47 H92 O8 N1 P1	44760000	1.89827e+08	424.099
dMePE(41:8)	dMePE	1 day, 17:08:00	1 day, 17:08:00	829.562	C48 H80 O8 N1 P1	162400000	240157120	147.88
dMePE(18:2/23:6)	dMePE	18:2/23:6	1 day, 17:08:00	829.562	C48 H80 O8 N1 P1	77040000	19880172	25.805
dMePE(40:2)	dMePE	1 day, 16:02:00	1 day, 16:02:00	827.64	C47 H90 O8 N1 P1	71560000	3.221e+08	450.112
dMePE(22:0/18:2)	dMePE	22:0/18:2	1 day, 16:02:00	827.64	C47 H90 O8 N1 P1	12870000	5.05678e+07	392.912
dMePE(41:9)	dMePE	1 day, 17:09:00	1 day, 17:09:00	827.547	C48 H78 O8 N1 P1	168300000	6.65425e+07	39.538
dMePE(41:10)	dMePE	1 day, 17:10:00	1 day, 17:10:00	825.531	C48 H76 O8 N1 P1	21530000	1.50023e+07	69.681
dMePE(20:4/21:6)	dMePE	20:4/21:6	1 day, 17:10:00	825.531	C48 H76 O8 N1 P1	21850000	1.24045e+07	56.771
dMePE(32:5/8:0)	dMePE	32:5/8:0	1 day, 16:05:00	821.593	C47 H84 O8 N1 P1	85700000	4.17882e+07	48.761
dMePE(40:6)	dMePE	1 day, 16:06:00	1 day, 16:06:00	819.578	C47 H82 O8 N1 P1	27440000	1.38289e+07	50.397
dMePE(39:0)	dMePE	1 day, 15:00:00	1 day, 15:00:00	817.656	C46 H92 O8 N1 P1	0	0	0
dMePE(40:7)	dMePE	1 day, 16:07:00	1 day, 16:07:00	817.562	C47 H80 O8 N1 P1	360100000	324720175	90.175
dMePE(39:6)	dMePE	1 day, 15:06:00	1 day, 15:06:00	805.562	C46 H80 O8 N1 P1	144000000	34964640	24.281
dMePE(16:0/23:6)	dMePE	16:0/23:6	1 day, 15:06:00	805.562	C46 H80 O8 N1 P1	124100000	18138456	14.616
dMePE(18:1/21:5)	dMePE	18:1/21:5	1 day, 15:06:00	805.562	C46 H80 O8 N1 P1	161500000	43936075	27.205
dMePE(16:0/22:0)	dMePE	16:0/22:0	1 day, 14:00:00	803.64	C45 H90 O8 N1 P1	35660	71320	200
dMePE(39:7)	dMePE	1 day, 15:07:00	1 day, 15:07:00	803.547	C46 H78 O8 N1 P1	352700000	126739218	35.934
dMePE(39:8)	dMePE	1 day, 15:08:00	1 day, 15:08:00	801.531	C46 H76 O8 N1 P1	13280000	8033072	60.49
dMePE(18:1/20:2)	dMePE	18:1/20:2	1 day, 14:03:00	797.593	C45 H84 O8 N1 P1	23650000	9.09082e+06	38.439
dMePE(17:0/21:4)	dMePE	17:0/21:4	1 day, 14:04:00	795.578	C45 H82 O8 N1 P1	57700000	27040528	46.864
dMePE(16:0/22:5)	dMePE	16:0/22:5	1 day, 14:05:00	793.562	C45 H80 O8 N1 P1	105800000	33515324	31.678
dMePE(16:0/22:6)	dMePE	16:0/22:6	1 day, 14:06:00	791.547	C45 H78 O8 N1 P1	38230000	1.22233e+07	31.973
dMePE(38:7)	dMePE	1 day, 14:07:00	1 day, 14:07:00	789.531	C45 H76 O8 N1 P1	30270000	2.24013e+07	74.005
dMePE(37:3)	dMePE	1 day, 13:03:00	1 day, 13:03:00	783.578	C44 H82 O8 N1 P1	840200	237919	28.317
dMePE(16:0/21:4)	dMePE	16:0/21:4	1 day, 13:04:00	781.562	C44 H80 O8 N1 P1	5276000	5.63899e+06	106.88
dMePE(38:4p)	dMePE	38:4p	38:4p	779.583	C45 H82 O7 N1 P1	36590000	1.9404e+07	53.031
dMePE(15:1/22:4)	dMePE	15:1/22:4	1 day, 13:05:00	779.547	C44 H78 O8 N1 P1	34050000	1.8482e+07	54.279
dMePE(16:0/21:5)	dMePE	16:0/21:5	1 day, 13:05:00	779.547	C44 H78 O8 N1 P1	8067000	3.47486e+06	43.075
dMePE(16:0e/22:6)	dMePE	16:0e/22:6	38:6e	777.567	C45 H80 O7 N1 P1	60280000	1.42827e+07	23.694
dMePE(16:0p/22:5)	dMePE	16:0p/22:5	38:5p	777.567	C45 H80 O7 N1 P1	68520000	2.64241e+07	38.564
dMePE(15:0/22:6)	dMePE	15:0/22:6	1 day, 13:06:00	777.531	C44 H76 O8 N1 P1	46920000	3.61946e+07	77.141
dMePE(15:1/22:5)	dMePE	15:1/22:5	1 day, 13:06:00	777.531	C44 H76 O8 N1 P1	23250000	19921530	85.684
dMePE(16:0/21:6)	dMePE	16:0/21:6	1 day, 13:06:00	777.531	C44 H76 O8 N1 P1	15450000	1.38282e+07	89.503
dMePE(38:6p)	dMePE	38:6p	38:6p	775.552	C45 H78 O7 N1 P1	28220000	2.41936e+07	85.732
dMePE(37:7)	dMePE	1 day, 13:07:00	1 day, 13:07:00	775.515	C44 H74 O8 N1 P1	12700000	8985885	70.755
dMePE(15:1/22:6)	dMePE	15:1/22:6	1 day, 13:07:00	775.515	C44 H74 O8 N1 P1	32680000	2.89852e+07	88.694
dMePE(15:2/22:6)	dMePE	15:2/22:6	1 day, 13:08:00	773.5	C44 H72 O8 N1 P1	11610000	1.03776e+07	89.385
dMePE(16:0/20:4)	dMePE	16:0/20:4	1 day, 12:04:00	767.547	C43 H78 O8 N1 P1	188900000	105732997	55.973
dMePE(15:2/21:6)	dMePE	15:2/21:6	1 day, 12:08:00	759.484	C43 H70 O8 N1 P1	117900	95865.7	81.311
dMePE(16:0e/20:4)	dMePE	16:0e/20:4	36:4e	753.567	C43 H80 O7 N1 P1	122000000	112702380	92.379
dMePE(35:4)	dMePE	1 day, 11:04:00	1 day, 11:04:00	753.531	C42 H76 O8 N1 P1	58760000	57211674	97.365
dMePE(15:0/20:4)	dMePE	15:0/20:4	1 day, 11:04:00	753.531	C42 H76 O8 N1 P1	70820000	5.7889e+07	81.741
dMePE(36:4p)	dMePE	36:4p	36:4p	751.552	C43 H78 O7 N1 P1	182000000	173107480	95.114
dMePE(35:5)	dMePE	1 day, 11:05:00	1 day, 11:05:00	751.515	C42 H74 O8 N1 P1	46510000	28245523	60.73
dMePE(15:2/20:4)	dMePE	15:2/20:4	1 day, 11:06:00	749.5	C42 H72 O8 N1 P1	21470000	5.60668e+06	26.114
dMePE(35:7)	dMePE	1 day, 11:07:00	1 day, 11:07:00	747.484	C42 H70 O8 N1 P1	6389000	4.21297e+06	65.941
dMePE(22:6/13:1)	dMePE	22:6/13:1	1 day, 11:07:00	747.484	C42 H70 O8 N1 P1	38550000	68151003	176.786
dMePE(16:0/18:2)	dMePE	16:0/18:2	1 day, 10:02:00	743.547	C41 H78 O8 N1 P1	70240000	33149768	47.195
dMePE(34:4)	dMePE	1 day, 10:04:00	1 day, 10:04:00	739.515	C41 H74 O8 N1 P1	61220000	3.52633e+07	57.601
dMePE(34:6)	dMePE	1 day, 10:06:00	1 day, 10:06:00	735.484	C41 H70 O8 N1 P1	1874000	1.72211e+06	91.895
dMePE(33:3)	dMePE	1 day, 9:03:00	1 day, 9:03:00	727.515	C40 H74 O8 N1 P1	44530000	1.01422e+08	227.761
dMePE(34:4e)	dMePE	34:4e	34:4e	725.536	C41 H76 O7 N1 P1	24380000	1.94718e+07	79.868
dMePE(33:4)	dMePE	1 day, 9:04:00	1 day, 9:04:00	725.5	C40 H72 O8 N1 P1	64800000	83712528	129.186
dMePE(20:4/13:0)	dMePE	20:4/13:0	1 day, 9:04:00	725.5	C40 H72 O8 N1 P1	63380000	67616953	106.685
dMePE(34:4p)	dMePE	34:4p	34:4p	723.52	C41 H74 O7 N1 P1	121400000	99463020	81.93
dMePE(33:5)	dMePE	1 day, 9:05:00	1 day, 9:05:00	723.484	C40 H70 O8 N1 P1	24740000	22618545	91.425
dMePE(20:4/13:1)	dMePE	20:4/13:1	1 day, 9:05:00	723.484	C40 H70 O8 N1 P1	25550000	13857809	54.238
dMePE(34:5p)	dMePE	34:5p	34:5p	721.505	C41 H72 O7 N1 P1	14220000	7.42128e+06	52.189
dMePE(33:6)	dMePE	1 day, 9:06:00	1 day, 9:06:00	721.468	C40 H68 O8 N1 P1	1172000	463092	39.513
dMePE(20:5/13:1)	dMePE	20:5/13:1	1 day, 9:06:00	721.468	C40 H68 O8 N1 P1	7206000	8.91721e+06	123.747
dMePE(16:0/16:0)	dMePE	16:0/16:0	1 day, 8:00:00	719.547	C39 H78 O8 N1 P1	9132000	5.96922e+06	65.366
dMePE(18:0/13:0)	dMePE	18:0/13:0	1 day, 7:00:00	705.531	C38 H76 O8 N1 P1	111600	404485	362.442
dMePE(31:2)	dMePE	1 day, 7:02:00	1 day, 7:02:00	701.5	C38 H72 O8 N1 P1	219100000	687930180	313.98
dMePE(31:5)	dMePE	1 day, 7:05:00	1 day, 7:05:00	695.453	C38 H66 O8 N1 P1	1971000	3.13722e+06	159.169
dMePE(29:0)	dMePE	1 day, 5:00:00	1 day, 5:00:00	677.5	C36 H72 O8 N1 P1	19210	0	0
dMePE(19:1/10:0)	dMePE	19:1/10:0	1 day, 5:01:00	675.484	C36 H70 O8 N1 P1	1332000	2.92603e+06	219.672
dMePE(20:0/8:0)	dMePE	20:0/8:0	1 day, 4:00:00	663.484	C35 H70 O8 N1 P1	1488000	5.23063e+06	351.521
dMePE(14:0/14:1)	dMePE	14:0/14:1	1 day, 4:01:00	661.468	C35 H68 O8 N1 P1	1196000	625951	52.337
dMePE(28:4)	dMePE	1 day, 4:04:00	1 day, 4:04:00	655.421	C35 H62 O8 N1 P1	125100	85419.5	68.281
dMePE(28:5)	dMePE	1 day, 4:05:00	1 day, 4:05:00	653.406	C35 H60 O8 N1 P1	592300	469895	79.334
dMePE(27:0)	dMePE	1 day, 3:00:00	1 day, 3:00:00	649.468	C34 H68 O8 N1 P1	0	0	0
dMePE(9:0/18:1)	dMePE	9:0/18:1	1 day, 3:01:00	647.453	C34 H66 O8 N1 P1	7135	9601.21	134.565
dMePE(17:4/10:0)	dMePE	17:4/10:0	1 day, 3:04:00	641.406	C34 H60 O8 N1 P1	646100	1.70279e+06	263.549
dMePE(26:0)	dMePE	1 day, 2:00:00	1 day, 2:00:00	635.453	C33 H66 O8 N1 P1	758400	1.13159e+06	149.207
dMePE(6:0/20:2)	dMePE	6:0/20:2	1 day, 2:02:00	631.421	C33 H62 O8 N1 P1	3419000	7.3381e+06	214.627
dMePE(26:4)	dMePE	1 day, 2:04:00	1 day, 2:04:00	627.39	C33 H58 O8 N1 P1	54980	50871.3	92.527
dMePE(11:0/14:1)	dMePE	11:0/14:1	1 day, 1:01:00	619.421	C32 H62 O8 N1 P1	1485000	1.24201e+06	83.637
dMePE(17:1/8:0)	dMePE	17:1/8:0	1 day, 1:01:00	619.421	C32 H62 O8 N1 P1	75770	63243.7	83.468
dMePE(6:0/18:0)	dMePE	6:0/18:0	1 day, 0:00:00	607.421	C31 H62 O8 N1 P1	61100	70223.5	114.932
dMePE(6:0/18:1)	dMePE	6:0/18:1	1 day, 0:01:00	605.406	C31 H60 O8 N1 P1	3079000	2.66669e+06	86.609
dMePE(6:0/18:3)	dMePE	6:0/18:3	1 day, 0:03:00	601.374	C31 H56 O8 N1 P1	1696000	1.71849e+06	101.326
dMePE(8:0/14:0)	dMePE	8:0/14:0	22:00:00	579.39	C29 H58 O8 N1 P1	3640000	6.20609e+06	170.497
dMePE(6:0/15:0)	dMePE	6:0/15:0	21:00:00	565.374	C28 H56 O8 N1 P1	121300	77602.9	63.976
dMePE(8:0/13:0)	dMePE	8:0/13:0	21:00:00	565.374	C28 H56 O8 N1 P1	4634000	9.066e+06	195.641
dMePE(21:2)	dMePE	21:02:00	21:02:00	561.343	C28 H52 O8 N1 P1	6129000	4.30617e+06	70.259
dMePE(18:0)	dMePE	18:00:00	18:00:00	523.327	C25 H50 O8 N1 P1	119300	58686.1	49.192
dMePE(16:0e)	dMePE	16:0e	16:0e	481.317	C23 H48 O7 N1 P1	3161000	1.60149e+06	50.664
dMePE(16:0p)	dMePE	16:0p	16:0p	479.301	C23 H46 O7 N1 P1	7324000	3.36963e+06	46.008
FA(30:4)	FA	1 day, 6:04:00	1 day, 6:04:00	444.397	O2 H52 C30	10070000	5.29189e+06	52.551
FA(27:1)	FA	1 day, 3:01:00	1 day, 3:01:00	408.397	O2 H52 C27	31930000	6.94446e+06	21.749
FA(26:6)	FA	1 day, 2:06:00	1 day, 2:06:00	384.303	O2 H40 C26	4328000	4.63737e+06	107.148
FA(24:4)	FA	1 day, 0:04:00	1 day, 0:04:00	360.303	O2 H40 C24	3340000	8.63059e+06	258.401
FA(23:5)	FA	23:05:00	23:05:00	344.272	O2 H36 C23	8232000	1.12179e+07	136.272
FA(22:6)	FA	22:06:00	22:06:00	328.24	O2 H32 C22	5937000	3.81375e+06	64.237
FA(21:6)	FA	21:06:00	21:06:00	314.225	O2 H30 C21	171200	94570.9	55.24
FA(20:4)	FA	20:04:00	20:04:00	304.24	O2 H32 C20	13620000	1.01109e+07	74.236
FA(19:1)	FA	19:01:00	19:01:00	296.272	O2 H36 C19	56650	30587	53.993
FA(16:0)	FA	16:00:00	16:00:00	256.24	O2 H32 C16	1727000	1.33119e+06	77.081
FA(15:0)	FA	15:00:00	15:00:00	242.225	O2 H30 C15	44960000	2.60683e+07	57.981
FA(15:1)	FA	15:01:00	15:01:00	240.209	O2 H28 C15	48530000	2.89836e+07	59.723
FA(15:2)	FA	15:02:00	15:02:00	238.193	O2 H26 C15	6313000	1.02247e+07	161.962
LdMePE(18:0)	LdMePE	18:00:00	18:00:00	509.348	C25 H52 O7 N1 P1	2314000	3.44747e+06	148.983
LdMePE(16:0)	LdMePE	16:00:00	16:00:00	481.317	C23 H48 O7 N1 P1	17860000	7.69302e+06	43.074
LdMePE(10:0e)	LdMePE	10:0e	10:0e	383.244	C17 H38 O6 N1 P1	1482000	1.64985e+06	111.326
LdMePE(9:0)	LdMePE	09:00:00	09:00:00	383.207	C16 H34 O7 N1 P1	1581000	1.86621e+06	118.04
LdMePE(10:0p)	LdMePE	10:0p	10:0p	381.228	C17 H36 O6 N1 P1	19610	23662.6	120.666
LPA(20:1p)	LPA	20:1p	20:1p	448.295	C23 H45 O6 N0 P1	2408000	6.78278e+06	281.677
LPA(16:0)	LPA	16:00:00	16:00:00	410.243	C19 H39 O7 N0 P1	1933000	535325	27.694
LPA(14:1)	LPA	14:01:00	14:01:00	380.196	C17 H33 O7 N0 P1	1220000	1.01423e+06	83.134
LPA(13:0)	LPA	13:00:00	13:00:00	368.196	C16 H33 O7 N0 P1	65650	69612.6	106.036
LPC(38:0)	LPC	1 day, 14:00:00	1 day, 14:00:00	803.677	C46 H94 O7 N1 P1	73380000	1.43498e+08	195.554
LPC(38:0)	LPC	1 day, 14:00:00	1 day, 14:00:00	803.677	C46 H94 O7 N1 P1	8463000	1.5614e+07	184.497
LPC(38:4)	LPC	1 day, 14:04:00	1 day, 14:04:00	795.614	C46 H86 O7 N1 P1	30260000	2.50774e+07	82.873
LPC(37:1)	LPC	1 day, 13:01:00	1 day, 13:01:00	787.645	C45 H90 O7 N1 P1	998100	1.01212e+06	101.405
LPC(37:2)	LPC	1 day, 13:02:00	1 day, 13:02:00	785.63	C45 H88 O7 N1 P1	426600000	472510692	110.762
LPC(37:3)	LPC	1 day, 13:03:00	1 day, 13:03:00	783.614	C45 H86 O7 N1 P1	14060000	7439849	52.915
LPC(37:4)	LPC	1 day, 13:04:00	1 day, 13:04:00	781.598	C45 H84 O7 N1 P1	539400000	261479544	48.476
LPC(37:5)	LPC	1 day, 13:05:00	1 day, 13:05:00	779.583	C45 H82 O7 N1 P1	204200000	3.37191e+08	165.128
LPC(35:4)	LPC	1 day, 11:04:00	1 day, 11:04:00	753.567	C43 H80 O7 N1 P1	6972000	6.95143e+06	99.705
LPC(35:6)	LPC	1 day, 11:06:00	1 day, 11:06:00	749.536	C43 H76 O7 N1 P1	23160000	1.62558e+07	70.189
LPC(33:0)	LPC	1 day, 9:00:00	1 day, 9:00:00	733.598	C41 H84 O7 N1 P1	4113000	1.03824e+06	25.243
LPC(33:1)	LPC	1 day, 9:01:00	1 day, 9:01:00	731.583	C41 H82 O7 N1 P1	33280000	9.57818e+07	287.806
LPC(33:6)	LPC	1 day, 9:06:00	1 day, 9:06:00	721.505	C41 H72 O7 N1 P1	6036000	1.25351e+07	207.673
LPC(31:5)	LPC	1 day, 7:05:00	1 day, 7:05:00	695.489	C39 H70 O7 N1 P1	76550	57968.3	75.726
LPC(29:3)	LPC	1 day, 5:03:00	1 day, 5:03:00	671.489	C37 H70 O7 N1 P1	1458000	2.38102e+06	163.307
LPC(27:0)	LPC	1 day, 3:00:00	1 day, 3:00:00	649.505	C35 H72 O7 N1 P1	4915000	1.82149e+07	370.599
LPC(26:0)	LPC	1 day, 2:00:00	1 day, 2:00:00	635.489	C34 H70 O7 N1 P1	1758000	3.61652e+06	205.718
LPC(25:0)	LPC	1 day, 1:00:00	1 day, 1:00:00	621.473	C33 H68 O7 N1 P1	1549000	2.46822e+06	159.343
LPC(25:3)	LPC	1 day, 1:03:00	1 day, 1:03:00	615.426	C33 H62 O7 N1 P1	890500	2.43211e+06	273.117
LPC(24:0)	LPC	1 day, 0:00:00	1 day, 0:00:00	607.458	C32 H66 O7 N1 P1	274500	367492	133.877
LPC(24:5)	LPC	1 day, 0:05:00	1 day, 0:05:00	597.379	C32 H56 O7 N1 P1	2464000	9.88949e+06	401.359
LPC(24:6)	LPC	1 day, 0:06:00	1 day, 0:06:00	595.364	C32 H54 O7 N1 P1	6921000	1.83323e+06	26.488
LPC(23:0)	LPC	23:00:00	23:00:00	593.442	C31 H64 O7 N1 P1	30860	83405	270.269
LPC(23:4)	LPC	23:04:00	23:04:00	585.379	C31 H56 O7 N1 P1	21240000	24893280	117.2
LPC(23:5)	LPC	23:05:00	23:05:00	583.364	C31 H54 O7 N1 P1	79940	90980.5	113.811
LPC(23:6)	LPC	23:06:00	23:06:00	581.348	C31 H52 O7 N1 P1	194900	266884	136.934
LPC(22:0)	LPC	22:00:00	22:00:00	579.426	C30 H62 O7 N1 P1	5403000	6.60781e+06	122.299
LPC(22:2)	LPC	22:02:00	22:02:00	575.395	C30 H58 O7 N1 P1	1713000	3.11475e+06	181.83
LPC(22:5)	LPC	22:05:00	22:05:00	569.348	C30 H52 O7 N1 P1	186600	102244	54.793
LPC(22:6)	LPC	22:06:00	22:06:00	567.332	C30 H50 O7 N1 P1	1937000	695674	35.915
LPC(21:3)	LPC	21:03:00	21:03:00	559.364	C29 H54 O7 N1 P1	1101000	1.1327e+06	102.879
LPC(21:4)	LPC	21:04:00	21:04:00	557.348	C29 H52 O7 N1 P1	1466000	1.45892e+06	99.517
LPC(20:1)	LPC	20:01:00	20:01:00	549.379	C28 H56 O7 N1 P1	17200	34939.4	203.136
LPC(20:2)	LPC	20:02:00	20:02:00	547.364	C28 H54 O7 N1 P1	1733000	503003	29.025
LPC(20:3)	LPC	20:03:00	20:03:00	545.348	C28 H52 O7 N1 P1	14430000	3884556	26.92
LPC(20:4)	LPC	20:04:00	20:04:00	543.332	C28 H50 O7 N1 P1	4470000	1.90936e+06	42.715
LPC(20:5)	LPC	20:05:00	20:05:00	541.317	C28 H48 O7 N1 P1	4015000	1.03944e+06	25.889
LPC(20:0e)	LPC	20:0e	20:0e	537.416	C28 H60 O6 N1 P1	242000	197925	81.787
LPC(19:0)	LPC	19:00:00	19:00:00	537.379	C27 H56 O7 N1 P1	1723000	1.1846e+06	68.752
LPC(20:0p)	LPC	20:0p	20:0p	535.4	C28 H58 O6 N1 P1	2033000	1.55264e+06	76.372
LPC(19:1)	LPC	19:01:00	19:01:00	535.364	C27 H54 O7 N1 P1	10840000	5792354	53.435
LPC(20:1p)	LPC	20:1p	20:1p	533.385	C28 H56 O6 N1 P1	2142000	2.53523e+06	118.358
LPC(19:2)	LPC	19:02:00	19:02:00	533.348	C27 H52 O7 N1 P1	1352000	2.57667e+06	190.582
LPC(19:3)	LPC	19:03:00	19:03:00	531.332	C27 H50 O7 N1 P1	2715000	1.45128e+06	53.454
LPC(19:5)	LPC	19:05:00	19:05:00	527.301	C27 H46 O7 N1 P1	6487000	2.89054e+06	44.559
LPC(18:0)	LPC	18:00:00	18:00:00	523.364	C26 H54 O7 N1 P1	191700000	60452595	31.535
LPC(18:1)	LPC	18:01:00	18:01:00	521.348	C26 H52 O7 N1 P1	32100000	6640206	20.686
LPC(18:2)	LPC	18:02:00	18:02:00	519.332	C26 H50 O7 N1 P1	22690000	5.68816e+06	25.069
LPC(18:3)	LPC	18:03:00	18:03:00	517.317	C26 H48 O7 N1 P1	123800000	68352456	55.212
LPC(18:4)	LPC	18:04:00	18:04:00	515.301	C26 H46 O7 N1 P1	3008000	1.05527e+07	350.821
LPC(18:0e)	LPC	18:0e	18:0e	509.385	C26 H56 O6 N1 P1	23010000	3.95671e+07	171.956
LPC(17:0)	LPC	17:00:00	17:00:00	509.348	C25 H52 O7 N1 P1	83790000	6.27151e+07	74.848
LPC(18:0p)	LPC	18:0p	18:0p	507.369	C26 H54 O6 N1 P1	1597000	595154	37.267
LPC(17:1)	LPC	17:01:00	17:01:00	507.332	C25 H50 O7 N1 P1	782600	2.36095e+06	301.68
LPC(18:1p)	LPC	18:1p	18:1p	505.353	C26 H52 O6 N1 P1	723200	241064	33.333
LPC(17:2)	LPC	17:02:00	17:02:00	505.317	C25 H48 O7 N1 P1	76070	55967	73.573
LPC(17:4)	LPC	17:04:00	17:04:00	501.286	C25 H44 O7 N1 P1	7357000	2.14346e+06	29.135
LPC(16:0)	LPC	16:00:00	16:00:00	495.332	C24 H50 O7 N1 P1	161900000	43251585	26.715
LPC(16:1)	LPC	16:01:00	16:01:00	493.317	C24 H48 O7 N1 P1	4837000	2.74069e+06	56.661
LPC(16:0e)	LPC	16:0e	16:0e	481.353	C24 H52 O6 N1 P1	5162000	1.25344e+06	24.282
LPC(15:0)	LPC	15:00:00	15:00:00	481.317	C23 H48 O7 N1 P1	4981000	4.16437e+06	83.605
LPC(16:0p)	LPC	16:0p	16:0p	479.338	C24 H50 O6 N1 P1	6327000	1.3405e+06	21.187
LPC(15:1)	LPC	15:01:00	15:01:00	479.301	C23 H46 O7 N1 P1	5294000	4.10063e+06	77.458
LPC(16:1p)	LPC	16:1p	16:1p	477.322	C24 H48 O6 N1 P1	4791000	4.41103e+06	92.069
LPC(15:2)	LPC	15:02:00	15:02:00	477.286	C23 H44 O7 N1 P1	3369000	3.69953e+06	109.811
LPC(14:0)	LPC	14:00:00	14:00:00	467.301	C22 H46 O7 N1 P1	8325000	2.7798e+06	33.391
LPC(14:1)	LPC	14:01:00	14:01:00	465.286	C22 H44 O7 N1 P1	737200	1.16459e+06	157.975
LPC(12:0)	LPC	12:00:00	12:00:00	439.27	C20 H42 O7 N1 P1	2866000	6.37814e+06	222.545
LPC(12:0p)	LPC	12:0p	12:0p	423.275	C20 H42 O6 N1 P1	325900	519709	159.469
LPC(10:0e)	LPC	10:0e	10:0e	397.259	C18 H40 O6 N1 P1	4050000	10173195	251.19
LPC(9:0)	LPC	09:00:00	09:00:00	397.223	C17 H36 O7 N1 P1	15410000	62227121	403.81
LPE(23:0)	LPE	23:00:00	23:00:00	551.395	C28 H58 O7 N1 P1	866000	372536	43.018
LPE(22:4)	LPE	22:04:00	22:04:00	529.317	C27 H48 O7 N1 P1	7839000	3.59489e+06	45.859
LPE(22:5)	LPE	22:05:00	22:05:00	527.301	C27 H46 O7 N1 P1	6190000	2.15263e+06	34.776
LPE(22:6)	LPE	22:06:00	22:06:00	525.285	C27 H44 O7 N1 P1	6528000	2.59534e+06	39.757
LPE(21:1)	LPE	21:01:00	21:01:00	521.348	C26 H52 O7 N1 P1	3000000	9902610	330.087
LPE(20:2)	LPE	20:02:00	20:02:00	505.317	C25 H48 O7 N1 P1	10160000	5.53232e+06	54.452
LPE(20:4)	LPE	20:04:00	20:04:00	501.286	C25 H44 O7 N1 P1	27660000	1.54755e+07	55.949
LPE(20:5)	LPE	20:05:00	20:05:00	499.27	C25 H42 O7 N1 P1	2684000	1.53031e+06	57.016
LPE(19:0)	LPE	19:00:00	19:00:00	495.332	C24 H50 O7 N1 P1	141800	126924	89.509
LPE(19:3)	LPE	19:03:00	19:03:00	489.286	C24 H44 O7 N1 P1	743700	1.98685e+06	267.157
LPE(18:0)	LPE	18:00:00	18:00:00	481.317	C23 H48 O7 N1 P1	19560000	9.23956e+06	47.237
LPE(18:1)	LPE	18:01:00	18:01:00	479.301	C23 H46 O7 N1 P1	5567000	3.42627e+06	61.546
LPE(18:2)	LPE	18:02:00	18:02:00	477.286	C23 H44 O7 N1 P1	6806000	5.15371e+06	75.723
LPE(18:4)	LPE	18:04:00	18:04:00	473.254	C23 H40 O7 N1 P1	1137000	2.71866e+06	239.108
LPE(17:1)	LPE	17:01:00	17:01:00	465.286	C22 H44 O7 N1 P1	1440000	3216600	223.375
LPE(17:4)	LPE	17:04:00	17:04:00	459.239	C22 H38 O7 N1 P1	1949	1257.07	64.498
LPE(16:0)	LPE	16:00:00	16:00:00	453.286	C21 H44 O7 N1 P1	12910000	4681166	36.26
LPE(16:1)	LPE	16:01:00	16:01:00	451.27	C21 H42 O7 N1 P1	652000	483980	74.23
LPE(16:2)	LPE	16:02:00	16:02:00	449.254	C21 H40 O7 N1 P1	241300	199869	82.83
LPE(16:0e)	LPE	16:0e	16:0e	439.306	C21 H46 O6 N1 P1	4094000	1.49296e+06	36.467
LPE(15:1)	LPE	15:01:00	15:01:00	437.254	C20 H40 O7 N1 P1	937700	1.75371e+06	187.023
LPE(16:1p)	LPE	16:1p	16:1p	435.275	C21 H42 O6 N1 P1	15230000	6.22092e+07	408.465
LPE(15:2)	LPE	15:02:00	15:02:00	435.239	C20 H38 O7 N1 P1	24820000	1.04894e+08	422.617
LPE(14:1)	LPE	14:01:00	14:01:00	423.239	C19 H38 O7 N1 P1	141300000	312579621	221.217
LPE(14:0p)	LPE	14:0p	14:0p	409.259	C19 H40 O6 N1 P1	19190000	1.36541e+07	71.152
LPE(12:0)	LPE	12:00:00	12:00:00	397.223	C17 H36 O7 N1 P1	126500000	510450270	403.518
LPE(12:0e)	LPE	12:0e	12:0e	383.244	C17 H38 O6 N1 P1	2177000	6.58125e+06	302.308
LPE(11:0)	LPE	11:00:00	11:00:00	383.207	C16 H34 O7 N1 P1	1700000	5.00211e+06	294.242
LPE(12:0p)	LPE	12:0p	12:0p	381.228	C17 H36 O6 N1 P1	219000	291815	133.249
LPE(10:0)	LPE	10:00:00	10:00:00	369.192	C15 H32 O7 N1 P1	680700	853189	125.34
LPE(9:0)	LPE	09:00:00	09:00:00	355.176	C14 H30 O7 N1 P1	5241000	9.06111e+06	172.889
LPE(10:0p)	LPE	10:0p	10:0p	353.197	C15 H32 O6 N1 P1	1744000	1.32281e+06	75.849
LPE(8:0)	LPE	08:00:00	08:00:00	341.16	C13 H28 O7 N1 P1	2037	0	0
LPE(8:0e)	LPE	8:0e	8:0e	327.181	C13 H30 O6 N1 P1	408100	788233	193.147
LPE(8:0p)	LPE	8:0p	8:0p	325.165	C13 H28 O6 N1 P1	249600	538699	215.825
LPE(6:0)	LPE	06:00:00	06:00:00	313.129	C11 H24 O7 N1 P1	5853000	1.96558e+07	335.824
LPE(4:0)	LPE	04:00:00	04:00:00	285.098	C9 H20 O7 N1 P1	3977000	1.3777e+07	346.418
LPEt(34:1)	LPEt	1 day, 10:01:00	1 day, 10:01:00	688.541	C39 H77 O7 N0 P1	3244000	2.29646e+06	70.791
LPEt(27:6)	LPEt	1 day, 3:06:00	1 day, 3:06:00	580.353	C32 H53 O7 N0 P1	39570000	3.12247e+06	7.891
LPEt(22:1)	LPEt	22:01:00	22:01:00	520.353	C27 H53 O7 N0 P1	663100000	103344135	15.585
LPEt(22:4)	LPEt	22:04:00	22:04:00	514.306	C27 H47 O7 N0 P1	6492000	1.07971e+07	166.314
LPEt(22:6)	LPEt	22:06:00	22:06:00	510.275	C27 H43 O7 N0 P1	3190000	1.59411e+06	49.972
LPEt(10:0)	LPEt	10:00:00	10:00:00	354.181	C15 H31 O7 N0 P1	2606000	5.44333e+06	208.877
LPEt(10:0e)	LPEt	10:0e	10:0e	340.202	C15 H33 O6 N0 P1	293300	183685	62.627
LPEt(9:0)	LPEt	09:00:00	09:00:00	340.165	C14 H29 O7 N0 P1	670200	460769	68.751
LPEt(8:0)	LPEt	08:00:00	08:00:00	326.149	C13 H27 O7 N0 P1	76440000	2.37978e+08	311.327
LPG(29:5)	LPG	1 day, 5:05:00	1 day, 5:05:00	656.405	C35 H61 O9 N0 P1	2021000	2.82063e+06	139.566
LPG(26:4)	LPG	1 day, 2:04:00	1 day, 2:04:00	616.374	C32 H57 O9 N0 P1	2202000	1.8499e+06	84.01
LPG(23:3)	LPG	23:03:00	23:03:00	576.343	C29 H53 O9 N0 P1	638200	578720	90.68
LPG(22:5)	LPG	22:05:00	22:05:00	558.296	C28 H47 O9 N0 P1	23040000	1.79629e+07	77.964
LPG(22:6)	LPG	22:06:00	22:06:00	556.28	C28 H45 O9 N0 P1	181400	90106.8	49.673
LPG(21:6)	LPG	21:06:00	21:06:00	542.264	C27 H43 O9 N0 P1	603900	311467	51.576
LPG(20:1)	LPG	20:01:00	20:01:00	538.327	C26 H51 O9 N0 P1	873100	3.20737e+06	367.354
LPG(20:4)	LPG	20:04:00	20:04:00	532.28	C26 H45 O9 N0 P1	140600	121535	86.44
LPG(19:4)	LPG	19:04:00	19:04:00	518.264	C25 H43 O9 N0 P1	4125000	0	0
LPG(12:0)	LPG	12:00:00	12:00:00	428.217	C18 H37 O9 N0 P1	544500	572765	105.191
LPG(12:0p)	LPG	12:0p	12:0p	412.223	C18 H37 O8 N0 P1	132100000	383763710	290.51
LPG(10:0)	LPG	10:00:00	10:00:00	400.186	C16 H33 O9 N0 P1	5428000	2.42942e+07	447.572
LPG(10:0p)	LPG	10:0p	10:0p	384.191	C16 H33 O8 N0 P1	520700000	2312657808	444.144
LPG(8:0e)	LPG	8:0e	8:0e	358.176	C14 H31 O8 N0 P1	449400	425712	94.729
LPG(8:0p)	LPG	8:0p	8:0p	356.16	C14 H29 O8 N0 P1	14940	4560.58	30.526
LPG(6:0)	LPG	06:00:00	06:00:00	344.124	C12 H25 O9 N0 P1	1795000	3.89484e+06	216.983
LPG(4:0)	LPG	04:00:00	04:00:00	316.092	C10 H21 O9 N0 P1	1113000	791054	71.074
LPI(21:5)	LPI	21:05:00	21:05:00	632.296	C30 H49 O12 N0 P1	616200	1.6109e+06	261.425
LPI(18:0)	LPI	18:00:00	18:00:00	600.327	C27 H53 O12 N0 P1	4931000	4.02158e+06	81.557
LPI(18:1)	LPI	18:01:00	18:01:00	598.312	C27 H51 O12 N0 P1	2127000	2.20055e+06	103.458
LPI(18:2)	LPI	18:02:00	18:02:00	596.296	C27 H49 O12 N0 P1	1439000	1.29055e+06	89.684
LPI(10:0p)	LPI	10:0p	10:0p	472.207	C19 H37 O11 N0 P1	0	0	0
LPI(8:0e)	LPI	8:0e	8:0e	446.192	C17 H35 O11 N0 P1	16860000	2.76538e+06	16.402
LPI(8:0p)	LPI	8:0p	8:0p	444.176	C17 H33 O11 N0 P1	2823000	754701	26.734
LPI(6:0)	LPI	06:00:00	06:00:00	432.14	C15 H29 O12 N0 P1	1623000	2.7097e+06	166.956
LPI(4:0)	LPI	04:00:00	04:00:00	404.108	C13 H25 O12 N0 P1	24130000	5.3342e+07	221.061
LPMe(14:1)	LPMe	14:01:00	14:01:00	394.212	C18 H35 O7 N0 P1	145000	124448	85.826
LPS(25:0)	LPS	1 day, 1:00:00	1 day, 1:00:00	623.416	C31 H62 O9 N1 P1	2383000	5.94454e+06	249.456
LPS(24:4)	LPS	1 day, 0:04:00	1 day, 0:04:00	601.338	C30 H52 O9 N1 P1	2623000	1.36477e+06	52.031
LPS(23:5)	LPS	23:05:00	23:05:00	585.307	C29 H48 O9 N1 P1	339500	95562.5	28.148
LPS(20:1)	LPS	20:01:00	20:01:00	551.322	C26 H50 O9 N1 P1	103300	70038.4	67.801
LPS(20:4)	LPS	20:04:00	20:04:00	545.275	C26 H44 O9 N1 P1	3037000	1.63038e+06	53.684
LPS(18:0)	LPS	18:00:00	18:00:00	525.307	C24 H48 O9 N1 P1	12130000	5.93181e+06	48.902
LPS(18:2)	LPS	18:02:00	18:02:00	521.275	C24 H44 O9 N1 P1	740800	733859	99.063
LPS(18:4)	LPS	18:04:00	18:04:00	517.244	C24 H40 O9 N1 P1	6107	0	0
LPS(18:0e)	LPS	18:0e	18:0e	511.327	C24 H50 O8 N1 P1	911400	2.87154e+06	315.069
LPS(15:0)	LPS	15:00:00	15:00:00	483.26	C21 H42 O9 N1 P1	55580	94033	169.185
LPS(14:1)	LPS	14:01:00	14:01:00	467.228	C20 H38 O9 N1 P1	1394000	1.62879e+06	116.843
LPS(12:0e)	LPS	12:0e	12:0e	427.233	C18 H38 O8 N1 P1	208400000	946163092	454.013
LPS(12:0p)	LPS	12:0p	12:0p	425.218	C18 H36 O8 N1 P1	26360000	8.19319e+07	310.819
LPS(10:0)	LPS	10:00:00	10:00:00	413.182	C16 H32 O9 N1 P1	47690	33510.3	70.267
LPS(10:0e)	LPS	10:0e	10:0e	399.202	C16 H34 O8 N1 P1	72560	54568	75.204
LPS(9:0)	LPS	09:00:00	09:00:00	399.166	C15 H30 O9 N1 P1	2239000	3.86747e+06	172.732
LPS(10:0p)	LPS	10:0p	10:0p	397.187	C16 H32 O8 N1 P1	22980000	5.05493e+07	219.971
LPS(8:0)	LPS	08:00:00	08:00:00	385.15	C14 H28 O9 N1 P1	59640000	1.92179e+08	322.231
LPS(8:0e)	LPS	8:0e	8:0e	371.171	C14 H30 O8 N1 P1	14040000	34762338	247.595
LPS(8:0p)	LPS	8:0p	8:0p	369.155	C14 H28 O8 N1 P1	1745000	1.33611e+06	76.568
LPS(6:0)	LPS	06:00:00	06:00:00	357.119	C12 H24 O9 N1 P1	24780	11593.8	46.787
LPS(4:0)	LPS	04:00:00	04:00:00	329.088	C10 H20 O9 N1 P1	5938000	1.15793e+07	195.003
LSM(d25:0)	LSM	d25:0	d25:0	564.463	C30 H65 O5 N2 P1	974000	1.68672e+06	173.175
LSM(d22:0)	LSM	d22:0	d22:0	522.416	C27 H59 O5 N2 P1	2370000	5.79754e+06	244.622
LSM(d22:2)	LSM	d22:2	d22:2	518.385	C27 H55 O5 N2 P1	777500	1.99795e+06	256.971
LSM(d20:0)	LSM	d20:0	d20:0	494.385	C25 H55 O5 N2 P1	1713000	2.94179e+06	171.733
LSM(d20:1)	LSM	d20:1	d20:1	492.369	C25 H53 O5 N2 P1	2956000	9.56381e+06	323.539
LSM(d16:1)	LSM	d16:1	d16:1	436.307	C21 H45 O5 N2 P1	548700	828460	150.986
MG(37:0)	MG	1 day, 13:00:00	1 day, 13:00:00	624.606	C40 H80 O4	1133000	5.19206e+06	458.258
MG(37:3)	MG	1 day, 13:03:00	1 day, 13:03:00	618.559	C40 H74 O4	1538000	6.87042e+06	446.711
MG(33:6)	MG	1 day, 9:06:00	1 day, 9:06:00	556.449	C36 H60 O4	2909	1750.64	60.18
MG(32:6)	MG	1 day, 8:06:00	1 day, 8:06:00	542.433	C35 H58 O4	5262000	2.15655e+07	409.835
MG(31:2)	MG	1 day, 7:02:00	1 day, 7:02:00	536.481	C34 H64 O4	7378000	3.14249e+07	425.927
MG(31:3)	MG	1 day, 7:03:00	1 day, 7:03:00	534.465	C34 H62 O4	1880000	4.91203e+06	261.278
MG(31:4)	MG	1 day, 7:04:00	1 day, 7:04:00	532.449	C34 H60 O4	1844000	3.15501e+06	171.096
MG(31:5)	MG	1 day, 7:05:00	1 day, 7:05:00	530.433	C34 H58 O4	1515000	4.25541e+06	280.885
MG(30:5)	MG	1 day, 6:05:00	1 day, 6:05:00	516.418	C33 H56 O4	360.8	0	0
MG(29:1)	MG	1 day, 5:01:00	1 day, 5:01:00	510.465	C32 H62 O4	493000	0	0
MG(29:6)	MG	1 day, 5:06:00	1 day, 5:06:00	500.387	C32 H52 O4	3443000	2.4636e+06	71.554
MG(28:4)	MG	1 day, 4:04:00	1 day, 4:04:00	490.402	C31 H54 O4	0	0	0
MG(26:0)	MG	1 day, 2:00:00	1 day, 2:00:00	470.433	C29 H58 O4	1596000	6.79041e+06	425.464
MG(26:4)	MG	1 day, 2:04:00	1 day, 2:04:00	462.371	C29 H50 O4	807400	2.5334e+06	313.773
MG(26:6)	MG	1 day, 2:06:00	1 day, 2:06:00	458.34	C29 H46 O4	2292000	6.92709e+06	302.229
MG(25:0)	MG	1 day, 1:00:00	1 day, 1:00:00	456.418	C28 H56 O4	4287000	1.31653e+07	307.099
MG(25:3)	MG	1 day, 1:03:00	1 day, 1:03:00	450.371	C28 H50 O4	62890	36318.3	57.749
MG(24:0)	MG	1 day, 0:00:00	1 day, 0:00:00	442.402	C27 H54 O4	2060000	8.37635e+06	406.619
MG(24:3)	MG	1 day, 0:03:00	1 day, 0:03:00	436.355	C27 H48 O4	19310000	2.79485e+07	144.736
MG(24:4)	MG	1 day, 0:04:00	1 day, 0:04:00	434.34	C27 H46 O4	1247000	2.86475e+06	229.731
MG(24:6)	MG	1 day, 0:06:00	1 day, 0:06:00	430.308	C27 H42 O4	1044000	1.94856e+06	186.644
MG(23:0)	MG	23:00:00	23:00:00	428.387	C26 H52 O4	85550000	4.39496e+07	51.373
MG(23:1)	MG	23:01:00	23:01:00	426.371	C26 H50 O4	112200	206041	183.637
MG(23:2)	MG	23:02:00	23:02:00	424.355	C26 H48 O4	0	0	0
MG(23:4)	MG	23:04:00	23:04:00	420.324	C26 H44 O4	5937000	5.85471e+06	98.614
MG(23:5)	MG	23:05:00	23:05:00	418.308	C26 H42 O4	144900000	183068109	126.341
MG(23:6)	MG	23:06:00	23:06:00	416.293	C26 H40 O4	736500	2.05216e+06	278.637
MG(22:0)	MG	22:00:00	22:00:00	414.371	C25 H50 O4	11670000	1.27271e+07	109.058
MG(22:1)	MG	22:01:00	22:01:00	412.355	C25 H48 O4	131100000	236677452	180.532
MG(22:2)	MG	22:02:00	22:02:00	410.34	C25 H46 O4	310100000	130220293	41.993
MG(22:3)	MG	22:03:00	22:03:00	408.324	C25 H44 O4	136500000	65797095	48.203
MG(22:4)	MG	22:04:00	22:04:00	406.308	C25 H42 O4	141600000	55218336	38.996
MG(22:5)	MG	22:05:00	22:05:00	404.293	C25 H40 O4	11450000	1.8764e+07	163.878
MG(22:6)	MG	22:06:00	22:06:00	402.277	C25 H38 O4	283.3	0	0
MG(21:1)	MG	21:01:00	21:01:00	398.34	C24 H46 O4	536000	917605	171.195
MG(21:2)	MG	21:02:00	21:02:00	396.324	C24 H44 O4	43600000	32979912	75.642
MG(21:4)	MG	21:04:00	21:04:00	392.293	C24 H40 O4	18660000	1.78459e+07	95.637
MG(21:5)	MG	21:05:00	21:05:00	390.277	C24 H38 O4	590500000	501056965	84.853
MG(21:6)	MG	21:06:00	21:06:00	388.261	C24 H36 O4	12250000	8.30268e+06	67.777
MG(20:1)	MG	20:01:00	20:01:00	384.324	C23 H44 O4	353100000	1060846578	300.438
MG(20:2)	MG	20:02:00	20:02:00	382.308	C23 H42 O4	22440000	1.67097e+07	74.464
MG(20:2)	MG	20:02:00	20:02:00	382.308	C23 H42 O4	272400000	152832744	56.106
MG(20:3)	MG	20:03:00	20:03:00	380.293	C23 H40 O4	36550000	31513410	86.22
MG(19:0)	MG	19:00:00	19:00:00	372.324	C22 H44 O4	10890000	3.28833e+07	301.959
MG(19:1)	MG	19:01:00	19:01:00	370.308	C22 H42 O4	8992000	1.20793e+07	134.334
MG(20:1p)	MG	20:1p	20:1p	368.329	C23 H44 O3	8275000	7.05973e+06	85.314
MG(19:2)	MG	19:02:00	19:02:00	368.293	C22 H40 O4	591200000	492469600	83.3
MG(19:3)	MG	19:03:00	19:03:00	366.277	C22 H38 O4	0	0	0
MG(19:4)	MG	19:04:00	19:04:00	364.261	C22 H36 O4	342100	129143	37.75
MG(19:5)	MG	19:05:00	19:05:00	362.246	C22 H34 O4	12170000	22672710	186.3
MG(18:1)	MG	18:01:00	18:01:00	356.293	C21 H40 O4	493600	534914	108.37
MG(18:2)	MG	18:02:00	18:02:00	354.277	C21 H38 O4	23620000	1.50358e+07	63.657
MG(18:3)	MG	18:03:00	18:03:00	352.261	C21 H36 O4	591200000	502768304	85.042
MG(18:4)	MG	18:04:00	18:04:00	350.246	C21 H34 O4	708300	863984	121.98
MG(18:0e)	MG	18:0e	18:0e	344.329	C21 H44 O3	984900	2.79999e+06	284.292
MG(17:0)	MG	17:00:00	17:00:00	344.293	C20 H40 O4	87390	104580	119.671
MG(18:0p)	MG	18:0p	18:0p	342.313	C21 H42 O3	5119000	2.00255e+06	39.12
MG(17:1)	MG	17:01:00	17:01:00	342.277	C20 H38 O4	4900000	10951745	223.505
MG(17:2)	MG	17:02:00	17:02:00	340.261	C20 H36 O4	4087000	6.64113e+06	162.494
MG(17:3)	MG	17:03:00	17:03:00	338.246	C20 H34 O4	15700	22111.4	140.837
MG(17:4)	MG	17:04:00	17:04:00	336.23	C20 H32 O4	9840000	4.9753e+06	50.562
MG(16:0)	MG	16:00:00	16:00:00	330.277	C19 H38 O4	14840000	6.66399e+07	449.056
MG(16:1)	MG	16:01:00	16:01:00	328.261	C19 H36 O4	1480000	5.47887e+06	370.194
MG(16:2)	MG	16:02:00	16:02:00	326.246	C19 H34 O4	7684000	1.61786e+07	210.549
MG(16:0e)	MG	16:0e	16:0e	316.298	C19 H40 O3	810000	965666	119.218
MG(15:0)	MG	15:00:00	15:00:00	316.261	C18 H36 O4	1631000	2.07703e+06	127.347
MG(16:0p)	MG	16:0p	16:0p	314.282	C19 H38 O3	409100	800003	195.552
MG(15:1)	MG	15:01:00	15:01:00	314.246	C18 H34 O4	8420000	3.21436e+07	381.753
MG(16:1p)	MG	16:1p	16:1p	312.266	C19 H36 O3	308300000	132612162	43.014
MG(15:2)	MG	15:02:00	15:02:00	312.23	C18 H32 O4	307300000	128546663	41.831
MG(14:0)	MG	14:00:00	14:00:00	302.246	C17 H34 O4	69290	87709.4	126.583
MG(14:1)	MG	14:01:00	14:01:00	300.23	C17 H32 O4	153100	78540.3	51.3
MG(13:0)	MG	13:00:00	13:00:00	288.23	C16 H32 O4	10010000	5.19549e+06	51.903
MG(13:1)	MG	13:01:00	13:01:00	286.214	C16 H30 O4	2471000	1.03274e+07	417.943
MG(12:0)	MG	12:00:00	12:00:00	274.214	C15 H30 O4	1074000	4.00973e+06	373.345
MG(11:0)	MG	11:00:00	11:00:00	260.199	C14 H28 O4	2143000	3.73581e+06	174.326
MG(10:0)	MG	10:00:00	10:00:00	246.183	C13 H26 O4	142400	118690	83.35
MG(9:0)	MG	09:00:00	09:00:00	232.167	C12 H24 O4	1961000	881568	44.955
MG(8:0)	MG	08:00:00	08:00:00	218.152	C11 H22 O4	119300000	47654385	39.945
MG(6:0)	MG	06:00:00	06:00:00	190.12	C9 H18 O4	13440000	4.92749e+07	366.629
MGDG(20:4/20:5)	MGDG	20:4/20:5	1 day, 16:09:00	824.544	C49 H76 O10	284500	137177	48.217
MGDG(18:2/20:8)	MGDG	18:2/20:8	1 day, 14:10:00	794.497	C47 H70 O10	13850000	8.54143e+06	61.671
MGDG(16:0/20:3)	MGDG	16:0/20:3	1 day, 12:03:00	780.575	C45 H80 O10	13590000	1.1684e+07	85.975
MGDG(16:0/21:10)	MGDG	16:0/21:10	1 day, 13:10:00	780.481	C46 H68 O10	2922000	3.02877e+06	103.654
MGDG(18:2/18:5)	MGDG	18:2/18:5	1 day, 12:07:00	772.513	C45 H72 O10	30620000	3.42871e+07	111.976
MGDG(16:0/18:1)	MGDG	16:0/18:1	1 day, 10:01:00	756.575	C43 H80 O10	203800	208638	102.374
MGDG(35:8)	MGDG	1 day, 11:08:00	1 day, 11:08:00	756.481	C44 H68 O10	62230	32645.2	52.459
MGDG(16:0/18:2)	MGDG	16:0/18:2	1 day, 10:02:00	754.559	C43 H78 O10	11250000	22965300	204.136
MGDG(16:3/18:2)	MGDG	16:3/18:2	1 day, 10:05:00	748.513	C43 H72 O10	15890000	1.04685e+07	65.881
MGDG(33:3)	MGDG	1 day, 9:03:00	1 day, 9:03:00	738.528	C42 H74 O10	33070000	3.8089e+07	115.177
MGDG(33:4)	MGDG	1 day, 9:04:00	1 day, 9:04:00	736.513	C42 H72 O10	681200	743823	109.193
MGDG(33:5)	MGDG	1 day, 9:05:00	1 day, 9:05:00	734.497	C42 H70 O10	799000	504233	63.108
MGDG(16:0/16:0)	MGDG	16:0/16:0	1 day, 8:00:00	730.559	C41 H78 O10	8077000	1.76549e+07	218.583
MGDG(16:0/16:1)	MGDG	16:0/16:1	1 day, 8:01:00	728.544	C41 H76 O10	5570000	4.55999e+06	81.867
MGDG(15:0/16:0)	MGDG	15:0/16:0	1 day, 7:00:00	716.544	C40 H76 O10	24990000	2.45092e+07	98.076
MGDG(32:7)	MGDG	1 day, 8:07:00	1 day, 8:07:00	716.45	C41 H64 O10	74110000	206826188	279.08
MGDG(30:5)	MGDG	1 day, 6:05:00	1 day, 6:05:00	692.45	C39 H64 O10	3073000	1.91638e+06	62.362
MGDG(30:6)	MGDG	1 day, 6:06:00	1 day, 6:06:00	690.434	C39 H62 O10	866500	533417	61.56
MGDG(11:0/18:0)	MGDG	11:0/18:0	1 day, 5:00:00	688.513	C38 H72 O10	16050000	53168835	331.27
MGDG(29:3)	MGDG	1 day, 5:03:00	1 day, 5:03:00	682.466	C38 H66 O10	1432000	601626	42.013
MGDG(10:1/20:9)	MGDG	10:1/20:9	1 day, 6:10:00	682.372	C39 H54 O10	1257000	2.15922e+06	171.776
MGDG(29:5)	MGDG	1 day, 5:05:00	1 day, 5:05:00	678.434	C38 H62 O10	114700000	2.94678e+08	256.912
MGDG(12:0/16:0)	MGDG	12:0/16:0	1 day, 4:00:00	674.497	C37 H70 O10	2419000	1.51231e+06	62.518
MGDG(29:8)	MGDG	1 day, 5:08:00	1 day, 5:08:00	672.387	C38 H56 O10	989900	727210	73.463
MGDG(14:4/14:4)	MGDG	14:4/14:4	1 day, 4:08:00	658.372	C37 H54 O10	525100	685875	130.618
MGDG(10:1/16:1)	MGDG	10:1/16:1	1 day, 2:02:00	642.434	C35 H62 O10	90980000	2665714	2.93
MGDG(27:9)	MGDG	1 day, 3:09:00	1 day, 3:09:00	642.34	C36 H50 O10	554100	537931	97.082
MGDG(11:5/16:4)	MGDG	11:5/16:4	1 day, 3:09:00	642.34	C36 H50 O10	570500	792710	138.95
MGDG(25:5)	MGDG	1 day, 1:05:00	1 day, 1:05:00	622.372	C34 H54 O10	2656000	1.80316e+06	67.89
MGDG(10:0/14:0)	MGDG	10:0/14:0	1 day, 0:00:00	618.434	C33 H62 O10	64720	35928	55.513
MGDG(10:1/14:4)	MGDG	10:1/14:4	1 day, 0:05:00	608.356	C33 H52 O10	231900	267427	115.32
MGDG(24:8)	MGDG	1 day, 0:08:00	1 day, 0:08:00	602.309	C33 H46 O10	442.4	478.942	108.26
MGDG(22:1)	MGDG	22:01:00	22:01:00	588.387	C31 H56 O10	21130000	4.93696e+07	233.647
MGDG(23:8)	MGDG	23:08:00	23:08:00	588.293	C32 H44 O10	9829000	3.25757e+07	331.424
MGDG(22:5)	MGDG	22:05:00	22:05:00	580.325	C31 H48 O10	53690000	1.88055e+07	35.026
MGDG(10:0/12:5)	MGDG	10:0/12:5	22:05:00	580.325	C31 H48 O10	35520000	50994288	143.565
MGDG(22:9)	MGDG	22:09:00	22:09:00	572.262	C31 H40 O10	1444000	3.16874e+06	219.442
MGMG(23:1)	MGMG	23:01:00	23:01:00	588.424	C32 H60 O9	14360000	6.2307e+07	433.893
MGMG(23:3)	MGMG	23:03:00	23:03:00	584.392	C32 H56 O9	15560000	1.97825e+07	127.137
MGMG(20:3)	MGMG	20:03:00	20:03:00	542.346	C29 H50 O9	28740000	1.07893e+07	37.541
MGMG(20:5)	MGMG	20:05:00	20:05:00	538.314	C29 H46 O9	45460000	4.36971e+07	96.122
MGMG(19:0)	MGMG	19:00:00	19:00:00	534.377	C28 H54 O9	44740000	9.65131e+06	21.572
MGMG(18:1)	MGMG	18:01:00	18:01:00	518.346	C27 H50 O9	126200	231480	183.423
MGMG(16:2)	MGMG	16:02:00	16:02:00	488.298	C25 H44 O9	1280000	2.81764e+06	220.128
MGMG(15:2)	MGMG	15:02:00	15:02:00	474.283	C24 H42 O9	663100000	452705001	68.271
MGMG(14:0)	MGMG	14:00:00	14:00:00	464.298	C23 H44 O9	438500000	1910290170	435.642
MGMG(13:4)	MGMG	13:04:00	13:04:00	442.22	C22 H34 O9	6917	10517	152.045
MGMG(13:5)	MGMG	13:05:00	13:05:00	440.205	C22 H32 O9	0	0	0
MGMG(10:0)	MGMG	10:00:00	10:00:00	408.236	C19 H36 O9	129900000	1.05985e+07	8.159
MGMG(7:0)	MGMG	07:00:00	07:00:00	366.189	C16 H30 O9	44880000	6307884	14.055
MGMG(7:4)	MGMG	07:04:00	07:04:00	358.126	C16 H22 O9	1070000	4.56952e+06	427.058
MGMG(6:1)	MGMG	06:01:00	06:01:00	350.158	C15 H26 O9	4053000	3.52684e+06	87.018
MGMG(6:3)	MGMG	06:03:00	06:03:00	346.126	C15 H22 O9	1407000	1.13899e+06	80.952
MGMG(5:4)	MGMG	05:04:00	05:04:00	330.095	C14 H18 O9	2362000000	10698560900	452.945
MGMG(4:0)	MGMG	04:00:00	04:00:00	324.142	C13 H24 O9	6303000	1.07692e+07	170.859
MGMG(3:1)	MGMG	03:01:00	03:01:00	308.111	C12 H20 O9	80750	36158.2	44.778
MGMG(3:2)	MGMG	03:02:00	03:02:00	306.095	C12 H18 O9	270400000	56070144	20.736
MGMG(2:0)	MGMG	02:00:00	02:00:00	296.111	C11 H20 O9	1230000	294991	23.983
MGMG(2:1)	MGMG	02:01:00	02:01:00	294.095	C11 H18 O9	56000000	111912640	199.844
MGMG(1:0)	MGMG	01:00:00	01:00:00	282.095	C10 H18 O9	5689000	6.94877e+06	122.144
OAHFA(44:9)	OAHFA	1 day, 20:09:00	1 day, 20:09:00	660.512	C44 H68 O4	915200	374884	40.962
OAHFA(20:2/22:4)	OAHFA	20:2/22:4	1 day, 18:06:00	638.527	C42 H70 O4	77130	86252.2	111.827
OAHFA(42:7)	OAHFA	1 day, 18:07:00	1 day, 18:07:00	636.512	C42 H68 O4	794900	675117	84.931
OAHFA(42:8)	OAHFA	1 day, 18:08:00	1 day, 18:08:00	634.496	C42 H66 O4	1727000	3.83095e+06	221.827
OAHFA(23:3/18:0)	OAHFA	23:3/18:0	1 day, 17:03:00	630.559	C41 H74 O4	967300	2.07401e+06	214.412
OAHFA(40:4)	OAHFA	1 day, 16:04:00	1 day, 16:04:00	614.527	C40 H70 O4	4426000	1.5248e+06	34.451
OAHFA(39:3)	OAHFA	1 day, 15:03:00	1 day, 15:03:00	602.527	C39 H70 O4	14510000	2.17897e+06	15.017
OAHFA(39:5)	OAHFA	1 day, 15:05:00	1 day, 15:05:00	598.496	C39 H66 O4	11800000	2.09432e+07	177.485
OAHFA(37:0)	OAHFA	1 day, 13:00:00	1 day, 13:00:00	580.543	C37 H72 O4	2258000	0	0
OAHFA(37:5)	OAHFA	1 day, 13:05:00	1 day, 13:05:00	570.465	C37 H62 O4	4379000	1.72033e+07	392.859
OAHFA(22:4/12:0)	OAHFA	22:4/12:0	1 day, 10:04:00	530.433	C34 H58 O4	5929000	9.93523e+06	167.57
OAHFA(33:0)	OAHFA	1 day, 9:00:00	1 day, 9:00:00	524.481	C33 H64 O4	1481000	405942	27.41
OAHFA(32:0)	OAHFA	1 day, 8:00:00	1 day, 8:00:00	510.465	C32 H62 O4	223200	0	0
OAHFA(32:4)	OAHFA	1 day, 8:04:00	1 day, 8:04:00	502.402	C32 H54 O4	3856000	7.15643e+06	185.592
OAHFA(18:2/12:0)	OAHFA	18:2/12:0	1 day, 6:02:00	478.402	C30 H54 O4	1342000	483992	36.065
PA(34:1/16:0)	PA	34:1/16:0	2 days, 2:01:00	898.739	C53 H103 O8 N0 P1	0	0	0
PA(32:6/18:0)	PA	32:6/18:0	2 days, 2:06:00	888.661	C53 H93 O8 N0 P1	970400	0	0
PA(28:4/22:6)	PA	28:4/22:6	2 days, 2:10:00	880.598	C53 H85 O8 N0 P1	7559000	6.43029e+06	85.068
PA(31:6/18:0)	PA	31:6/18:0	2 days, 1:06:00	874.645	C52 H91 O8 N0 P1	2669000	6.17417e+06	231.329
PA(30:2/18:0)	PA	30:2/18:0	2 days, 0:02:00	868.692	C51 H97 O8 N0 P1	244800	219101	89.502
PA(29:5/20:4)	PA	29:5/20:4	2 days, 1:09:00	868.598	C52 H85 O8 N0 P1	5162000	1.4434e+06	27.962
PA(26:2/22:5)	PA	26:2/22:5	2 days, 0:07:00	858.614	C51 H87 O8 N0 P1	4240000	3.40616e+06	80.334
PA(26:3/22:4)	PA	26:3/22:4	2 days, 0:07:00	858.614	C51 H87 O8 N0 P1	3073000	1.23415e+06	40.161
PA(28:4/20:3)	PA	28:4/20:3	2 days, 0:07:00	858.614	C51 H87 O8 N0 P1	7765000	3.3478e+06	43.114
PA(26:2/22:6)	PA	26:2/22:6	2 days, 0:08:00	856.598	C51 H85 O8 N0 P1	25500000	11410230	44.746
PA(26:3/22:5)	PA	26:3/22:5	2 days, 0:08:00	856.598	C51 H85 O8 N0 P1	31160000	1.18729e+07	38.103
PA(28:4/20:4)	PA	28:4/20:4	2 days, 0:08:00	856.598	C51 H85 O8 N0 P1	4601000	1.05892e+06	23.015
PA(29:4/18:0)	PA	29:4/18:0	1 day, 23:04:00	850.645	C50 H91 O8 N0 P1	180900	234519	129.64
PA(26:5/22:6)	PA	26:5/22:6	2 days, 0:11:00	850.551	C51 H79 O8 N0 P1	218300	175956	80.603
PA(25:5/22:6)	PA	25:5/22:6	1 day, 23:11:00	836.536	C50 H77 O8 N0 P1	115700000	89544858	77.394
PA(28:6/18:0)	PA	28:6/18:0	1 day, 22:06:00	832.598	C49 H85 O8 N0 P1	116900000	59323243	50.747
PA(27:2/18:1)	PA	27:2/18:1	1 day, 21:03:00	824.63	C48 H89 O8 N0 P1	677200	500654	73.93
PA(27:2/18:2)	PA	27:2/18:2	1 day, 21:04:00	822.614	C48 H87 O8 N0 P1	11450000	8125378	70.964
PA(37:5/8:0)	PA	37:5/8:0	1 day, 21:05:00	820.598	C48 H85 O8 N0 P1	22150000	6.11362e+06	27.601
PA(27:5/18:1)	PA	27:5/18:1	1 day, 21:06:00	818.583	C48 H83 O8 N0 P1	178900000	37910699	21.191
PA(37:6/8:0)	PA	37:6/8:0	1 day, 21:06:00	818.583	C48 H83 O8 N0 P1	178900000	32368377	18.093
PA(27:6/18:2)	PA	27:6/18:2	1 day, 21:08:00	814.551	C48 H79 O8 N0 P1	11960000	6.76362e+06	56.552
PA(26:3/18:1)	PA	26:3/18:1	1 day, 20:04:00	808.598	C47 H85 O8 N0 P1	4510000	4.96574e+06	110.105
PA(26:4/18:1)	PA	26:4/18:1	1 day, 20:05:00	806.583	C47 H83 O8 N0 P1	28230000	7.95154e+06	28.167
PA(26:4/18:2)	PA	26:4/18:2	1 day, 20:06:00	804.567	C47 H81 O8 N0 P1	31970000	3.0266e+06	9.467
PA(25:2/18:1)	PA	25:2/18:1	1 day, 19:03:00	796.598	C46 H85 O8 N0 P1	240200	307960	128.21
PA(26:3/17:0)	PA	26:3/17:0	1 day, 19:03:00	796.598	C46 H85 O8 N0 P1	623300	578092	92.747
PA(26:4/17:0)	PA	26:4/17:0	1 day, 19:04:00	794.583	C46 H83 O8 N0 P1	7581000	5.52791e+06	72.918
PA(35:4/8:0)	PA	35:4/8:0	1 day, 19:04:00	794.583	C46 H83 O8 N0 P1	3543000	2.24573e+06	63.385
PA(25:4/18:1)	PA	25:4/18:1	1 day, 19:05:00	792.567	C46 H81 O8 N0 P1	2279000	2.28522e+06	100.273
PA(25:4/18:2)	PA	25:4/18:2	1 day, 19:06:00	790.551	C46 H79 O8 N0 P1	9664000	6.31137e+06	65.308
PA(18:0/24:0)	PA	18:0/24:0	1 day, 18:00:00	788.63	C45 H89 O8 N0 P1	8075000	5501013	68.124
PA(18:0/24:1)	PA	18:0/24:1	1 day, 18:01:00	786.614	C45 H87 O8 N0 P1	285800	183647	64.257
PA(18:1/24:0)	PA	18:1/24:0	1 day, 18:01:00	786.614	C45 H87 O8 N0 P1	391100	208089	53.206
PA(22:6/21:2)	PA	22:6/21:2	1 day, 19:08:00	786.52	C46 H75 O8 N0 P1	16060000	1.94315e+07	120.993
PA(25:6/18:2)	PA	25:6/18:2	1 day, 19:08:00	786.52	C46 H75 O8 N0 P1	8557000	7.86859e+06	91.955
PA(20:3/22:1)	PA	20:3/22:1	1 day, 18:04:00	780.567	C45 H81 O8 N0 P1	12020000	1.27077e+07	105.721
PA(20:0/22:6)	PA	20:0/22:6	1 day, 18:06:00	776.536	C45 H77 O8 N0 P1	28180000	2.64982e+07	94.032
PA(33:0/8:0)	PA	33:0/8:0	1 day, 17:00:00	774.614	C44 H87 O8 N0 P1	492000	260750	52.998
PA(20:1/22:6)	PA	20:1/22:6	1 day, 18:07:00	774.52	C45 H75 O8 N0 P1	5916000	3.2948e+06	55.693
PA(20:0e/22:6)	PA	20:0e/22:6	42:6e	762.556	C45 H79 O7 N0 P1	57540000	7.74995e+07	134.688
PA(19:0/22:6)	PA	19:0/22:6	1 day, 17:06:00	762.52	C44 H75 O8 N0 P1	1714000	957749	55.878
PA(20:4/21:2)	PA	20:4/21:2	1 day, 17:06:00	762.52	C44 H75 O8 N0 P1	1057000	601084	56.867
PA(16:0/24:0)	PA	16:0/24:0	1 day, 16:00:00	760.598	C43 H85 O8 N0 P1	13200000	8133312	61.616
PA(18:0/22:1)	PA	18:0/22:1	1 day, 16:01:00	758.583	C43 H83 O8 N0 P1	12930000	4.47348e+07	345.977
PA(19:3/22:5)	PA	19:3/22:5	1 day, 17:08:00	758.489	C44 H71 O8 N0 P1	2350000	8.32405e+06	354.215
PA(40:2)	PA	1 day, 16:02:00	1 day, 16:02:00	756.567	C43 H81 O8 N0 P1	406600	217974	53.609
PA(16:0/24:2)	PA	16:0/24:2	1 day, 16:02:00	756.567	C43 H81 O8 N0 P1	2998000	807122	26.922
PA(20:4/21:5)	PA	20:4/21:5	1 day, 17:09:00	756.473	C44 H69 O8 N0 P1	85890	63763.9	74.239
PA(40:3)	PA	1 day, 16:03:00	1 day, 16:03:00	754.551	C43 H79 O8 N0 P1	7515000	1.26756e+07	168.67
PA(19:1/21:3)	PA	19:1/21:3	1 day, 16:04:00	752.536	C43 H77 O8 N0 P1	113000000	114840770	101.629
PA(20:1/20:4)	PA	20:1/20:4	1 day, 16:05:00	750.52	C43 H75 O8 N0 P1	33660000	2.10362e+07	62.496
PA(18:1/22:5)	PA	18:1/22:5	1 day, 16:06:00	748.504	C43 H73 O8 N0 P1	57540000	46380117	80.605
PA(20:1p/21:5)	PA	20:1p/21:5	41:6p	746.525	C44 H75 O7 N0 P1	1162000	1.15616e+06	99.497
PA(18:1/22:6)	PA	18:1/22:6	1 day, 16:07:00	746.489	C43 H71 O8 N0 P1	19180000	3.14748e+07	164.102
PA(17:0/22:1)	PA	17:0/22:1	1 day, 15:01:00	744.567	C42 H81 O8 N0 P1	12270000	1.93542e+07	157.736
PA(18:2/22:6)	PA	18:2/22:6	1 day, 16:08:00	744.473	C43 H69 O8 N0 P1	35220	60758.7	172.512
PA(20:4/20:4)	PA	20:4/20:4	1 day, 16:08:00	744.473	C43 H69 O8 N0 P1	27740000	6.28014e+07	226.393
PA(20:0e/20:4)	PA	20:0e/20:4	40:4e	738.556	C43 H79 O7 N0 P1	33480000	2.65319e+07	79.247
PA(16:0/23:4)	PA	16:0/23:4	1 day, 15:04:00	738.52	C42 H75 O8 N0 P1	29440000	1.40479e+07	47.717
PA(19:0/20:4)	PA	19:0/20:4	1 day, 15:04:00	738.52	C42 H75 O8 N0 P1	33070000	3.44371e+07	104.134
PA(20:0e/20:5)	PA	20:0e/20:5	40:5e	736.541	C43 H77 O7 N0 P1	221700	174230	78.588
PA(20:0p/20:4)	PA	20:0p/20:4	40:4p	736.541	C43 H77 O7 N0 P1	455800	523309	114.811
PA(19:1/20:4)	PA	19:1/20:4	1 day, 15:05:00	736.504	C42 H73 O8 N0 P1	1525000	1.75648e+06	115.179
PA(18:0/21:6)	PA	18:0/21:6	1 day, 15:06:00	734.489	C42 H71 O8 N0 P1	249600	126560	50.705
PA(16:0/22:0)	PA	16:0/22:0	1 day, 14:00:00	732.567	C41 H81 O8 N0 P1	7194000	1.81951e+07	252.92
PA(18:1/21:6)	PA	18:1/21:6	1 day, 15:07:00	732.473	C42 H69 O8 N0 P1	1190000	1451086	121.94
PA(16:0/22:1)	PA	16:0/22:1	1 day, 14:01:00	730.551	C41 H79 O8 N0 P1	11920000	3.38648e+07	284.101
PA(20:0/18:1)	PA	20:0/18:1	1 day, 14:01:00	730.551	C41 H79 O8 N0 P1	69570	46634.9	67.033
PA(18:2/21:6)	PA	18:2/21:6	1 day, 15:08:00	730.457	C42 H67 O8 N0 P1	23200	16406.3	70.717
PA(18:0/20:4)	PA	18:0/20:4	1 day, 14:04:00	724.504	C41 H73 O8 N0 P1	113900000	158828994	139.446
PA(18:1/20:4)	PA	18:1/20:4	1 day, 14:05:00	722.489	C41 H71 O8 N0 P1	29360000	1.93767e+07	65.997
PA(16:0/22:6)	PA	16:0/22:6	1 day, 14:06:00	720.473	C41 H69 O8 N0 P1	14640000	4.0036e+06	27.347
PA(18:2/20:4)	PA	18:2/20:4	1 day, 14:06:00	720.473	C41 H69 O8 N0 P1	21360000	25363932	118.745
PA(38:4e)	PA	38:4e	38:4e	710.525	C41 H75 O7 N0 P1	5828000	4.2123e+06	72.277
PA(17:0/20:4)	PA	17:0/20:4	1 day, 13:04:00	710.489	C40 H71 O8 N0 P1	6073000	4.99559e+06	82.259
PA(18:0/18:1)	PA	18:0/18:1	1 day, 12:01:00	702.52	C39 H75 O8 N0 P1	100500000	196829250	195.85
PA(18:0/18:2)	PA	18:0/18:2	1 day, 12:02:00	700.504	C39 H73 O8 N0 P1	527200000	1663911736	315.613
PA(18:0/18:3)	PA	18:0/18:3	1 day, 12:03:00	698.489	C39 H71 O8 N0 P1	10740000	6154020	57.3
PA(18:1/18:2)	PA	18:1/18:2	1 day, 12:03:00	698.489	C39 H71 O8 N0 P1	30370000	2.2096e+07	72.756
PA(16:0/20:4)	PA	16:0/20:4	1 day, 12:04:00	696.473	C39 H69 O8 N0 P1	56350000	1.70848e+07	30.319
PA(18:2/18:2)	PA	18:2/18:2	1 day, 12:04:00	696.473	C39 H69 O8 N0 P1	1883000	1.22728e+06	65.177
PA(36:1e)	PA	36:1e	36:1e	688.541	C39 H77 O7 N0 P1	3274000	2545535	77.75
PA(17:0/18:1)	PA	17:0/18:1	1 day, 11:01:00	688.504	C38 H73 O8 N0 P1	3456000	4.80698e+06	139.091
PA(17:1/18:0)	PA	17:1/18:0	1 day, 11:01:00	688.504	C38 H73 O8 N0 P1	1797000	1.06605e+06	59.324
PA(16:0p/20:5)	PA	16:0p/20:5	36:5p	678.462	C39 H67 O7 N0 P1	6494000	4.18266e+06	64.408
PA(14:0/21:6)	PA	14:0/21:6	1 day, 11:06:00	678.426	C38 H63 O8 N0 P1	118000000	294300260	249.407
PA(16:0/18:1)	PA	16:0/18:1	1 day, 10:01:00	674.489	C37 H71 O8 N0 P1	57960000	5.53124e+07	95.432
PA(16:0/18:2)	PA	16:0/18:2	1 day, 10:02:00	672.473	C37 H69 O8 N0 P1	59550000	36184962	60.764
PA(16:0/18:3)	PA	16:0/18:3	1 day, 10:03:00	670.457	C37 H67 O8 N0 P1	782800	744795	95.145
PA(13:1/21:5)	PA	13:1/21:5	1 day, 10:06:00	664.41	C37 H61 O8 N0 P1	1466000	5.65232e+06	385.561
PA(16:1/17:3)	PA	16:1/17:3	1 day, 9:04:00	654.426	C36 H63 O8 N0 P1	1570000	2.08997e+06	133.119
PA(25:4/8:0)	PA	25:4/8:0	1 day, 9:04:00	654.426	C36 H63 O8 N0 P1	1139000	448128	39.344
PA(16:0/16:1)	PA	16:0/16:1	1 day, 8:01:00	646.457	C35 H67 O8 N0 P1	1645000	1.23367e+06	74.995
PA(32:5)	PA	1 day, 8:05:00	1 day, 8:05:00	638.395	C35 H59 O8 N0 P1	18960	0	0
PA(15:1/16:0)	PA	15:1/16:0	1 day, 7:01:00	632.442	C34 H65 O8 N0 P1	8590	0	0
PA(20:0/10:0)	PA	20:0/10:0	1 day, 6:00:00	620.442	C33 H65 O8 N0 P1	1169000	2.48511e+06	212.584
PA(16:1/14:0)	PA	16:1/14:0	1 day, 6:01:00	618.426	C33 H63 O8 N0 P1	46540000	9.47559e+07	203.601
PA(10:0/20:3)	PA	10:0/20:3	1 day, 6:03:00	614.395	C33 H59 O8 N0 P1	1477000	1.49452e+06	101.186
PA(30:5)	PA	1 day, 6:05:00	1 day, 6:05:00	610.364	C33 H55 O8 N0 P1	21940000	5.09559e+07	232.251
PA(12:0p/18:0)	PA	12:0p/18:0	30:0p	604.447	C33 H65 O7 N0 P1	776.2	0	0
PA(10:0e/20:4)	PA	10:0e/20:4	30:4e	598.4	C33 H59 O7 N0 P1	1616000	1.60401e+06	99.258
PA(29:5p)	PA	29:5p	29:5p	580.353	C32 H53 O7 N0 P1	1538000	1.4432e+06	93.836
PA(8:0/19:3)	PA	8:0/19:3	1 day, 3:03:00	572.348	C30 H53 O8 N0 P1	2517000	2.40884e+06	95.703
PA(18:0/8:0)	PA	18:0/8:0	1 day, 2:00:00	564.379	C29 H57 O8 N0 P1	32140000	1.13573e+08	353.371
PA(8:0e/19:4)	PA	8:0e/19:4	27:4e	556.353	C30 H53 O7 N0 P1	820400	1.41946e+06	173.02
PA(18:4/8:0)	PA	18:4/8:0	1 day, 2:04:00	556.317	C29 H49 O8 N0 P1	138500	263667	190.373
PA(17:4/8:0)	PA	17:4/8:0	1 day, 1:04:00	542.301	C28 H47 O8 N0 P1	8831000	1.25757e+07	142.404
PA(8:0e/17:2)	PA	8:0e/17:2	25:2e	532.353	C28 H53 O7 N0 P1	12580000	2.00737e+07	159.568
PA(14:0e/10:0)	PA	14:0e/10:0	24:0e	522.369	C27 H55 O7 N0 P1	1404000	1.41713e+06	100.935
PA(4:0/18:0)	PA	4:0/18:0	22:00:00	508.317	C25 H49 O8 N0 P1	77810	65756.5	84.509
PA(8:0/14:0)	PA	8:0/14:0	22:00:00	508.317	C25 H49 O8 N0 P1	5289000	5.53901e+06	104.727
PA(6:0/16:2)	PA	6:0/16:2	22:02:00	504.285	C25 H45 O8 N0 P1	1317000	1.84111e+06	139.796
PA(8:0/13:0)	PA	8:0/13:0	21:00:00	494.301	C24 H47 O8 N0 P1	10230000	7.9614e+06	77.824
PA(8:0/13:1)	PA	8:0/13:1	21:01:00	492.285	C24 H45 O8 N0 P1	6432000	8.82335e+06	137.179
PA(8:0/9:0)	PA	8:0/9:0	17:00:00	438.238	C20 H39 O8 N0 P1	4814000	1.8496e+07	384.212
PA(8:0/8:0)	PA	8:0/8:0	16:00:00	424.223	C19 H37 O8 N0 P1	12710000	4.27069e+06	33.601
PA(8:0e/8:0)	PA	8:0e/8:0	16:0e	410.243	C19 H39 O7 N0 P1	9301000	2.50423e+07	269.243
PA(6:0/9:0)	PA	6:0/9:0	15:00:00	410.207	C18 H35 O8 N0 P1	1394000	3.07798e+06	220.802
PAF(22:6)	PAF	22:06:00	22:06:00	609.343	C32 H52 O8 N1 P1	2224000	1.37766e+06	61.945
PAF(12:0)	PAF	12:00:00	12:00:00	481.281	C22 H44 O8 N1 P1	5228000	3.5232e+06	67.391
PC(36:6/8:0)	PC	36:6/8:0	1 day, 20:06:00	889.656	C52 H92 O8 N1 P1	2564000	1.31656e+06	51.348
PC(25:4/18:2)	PC	25:4/18:2	1 day, 19:06:00	875.64	C51 H90 O8 N1 P1	87950	70136.6	79.746
PC(25:5/18:2)	PC	25:5/18:2	1 day, 19:07:00	873.625	C51 H88 O8 N1 P1	62410	130859	209.676
PC(42:5)	PC	1 day, 18:05:00	1 day, 18:05:00	863.64	C50 H90 O8 N1 P1	1351000	1.02287e+06	75.712
PC(18:3/24:2)	PC	18:3/24:2	1 day, 18:05:00	863.64	C50 H90 O8 N1 P1	476400	320922	67.364
PC(25:1/16:0)	PC	25:1/16:0	1 day, 17:01:00	857.687	C49 H96 O8 N1 P1	626400	376310	60.075
PC(24:6/18:2)	PC	24:6/18:2	1 day, 18:08:00	857.593	C50 H84 O8 N1 P1	4932000	9.39679e+06	190.527
PC(20:0p/22:1)	PC	20:0p/22:1	42:1p	855.708	C50 H98 O7 N1 P1	9073000	3.7557e+07	413.942
PC(29:2/12:0)	PC	29:2/12:0	1 day, 17:02:00	855.672	C49 H94 O8 N1 P1	3440000	13309704	386.91
PC(19:3/23:6)	PC	19:3/23:6	1 day, 18:09:00	855.578	C50 H82 O8 N1 P1	7136000	9.65586e+06	135.312
PC(33:5/8:0)	PC	33:5/8:0	1 day, 17:05:00	849.625	C49 H88 O8 N1 P1	707600	601007	84.936
PC(20:0p/22:5)	PC	20:0p/22:5	42:5p	847.645	C50 H90 O7 N1 P1	858600	919775	107.125
PC(24:4/17:2)	PC	24:4/17:2	1 day, 17:06:00	847.609	C49 H86 O8 N1 P1	299400	140484	46.922
PC(41:6)	PC	1 day, 17:06:00	1 day, 17:06:00	847.609	C49 H86 O8 N1 P1	469400	366418	78.061
PC(17:4/24:2)	PC	17:4/24:2	1 day, 17:06:00	847.609	C49 H86 O8 N1 P1	204000	157276	77.096
PC(27:0/13:0)	PC	27:0/13:0	1 day, 16:00:00	845.687	C48 H96 O8 N1 P1	0	0	0
PC(42:7e)	PC	42:7e	42:7e	845.63	C50 H88 O7 N1 P1	3266000	6.32703e+06	193.724
PC(20:1p/22:5)	PC	20:1p/22:5	42:6p	845.63	C50 H88 O7 N1 P1	386600	557257	144.143
PC(24:5/17:2)	PC	24:5/17:2	1 day, 17:07:00	845.593	C49 H84 O8 N1 P1	3231000	8.78515e+06	271.902
PC(27:1/13:0)	PC	27:1/13:0	1 day, 16:01:00	843.672	C48 H94 O8 N1 P1	1015000	2.54699e+06	250.935
PC(19:2/22:6)	PC	19:2/22:6	1 day, 17:08:00	843.578	C49 H82 O8 N1 P1	1254000	1.93238e+06	154.097
PC(18:1/22:1)	PC	18:1/22:1	1 day, 16:02:00	841.656	C48 H92 O8 N1 P1	27590	46562.5	168.766
PC(19:0/21:2)	PC	19:0/21:2	1 day, 16:02:00	841.656	C48 H92 O8 N1 P1	19630	11929	60.769
PC(19:3/22:6)	PC	19:3/22:6	1 day, 17:09:00	841.562	C49 H80 O8 N1 P1	135800	41730	30.729
PC(18:0/22:3)	PC	18:0/22:3	1 day, 16:03:00	839.64	C48 H90 O8 N1 P1	1159000	507700	43.805
PC(29:3/11:0)	PC	29:3/11:0	1 day, 16:03:00	839.64	C48 H90 O8 N1 P1	2342000	2.29856e+06	98.145
PC(32:3/8:0)	PC	32:3/8:0	1 day, 16:03:00	839.64	C48 H90 O8 N1 P1	256500	120660	47.041
PC(29:4/11:0)	PC	29:4/11:0	1 day, 16:04:00	837.625	C48 H88 O8 N1 P1	5322000	3.24738e+06	61.018
PC(20:1/20:3)	PC	20:1/20:3	1 day, 16:04:00	837.625	C48 H88 O8 N1 P1	2275000	2.27113e+06	99.83
PC(40:4)	PC	1 day, 16:04:00	1 day, 16:04:00	837.625	C48 H88 O8 N1 P1	3225000	2.58252e+06	80.078
PC(18:0/22:5)	PC	18:0/22:5	1 day, 16:05:00	835.609	C48 H86 O8 N1 P1	30050000	1.7609e+07	58.599
PC(19:0/21:5)	PC	19:0/21:5	1 day, 16:05:00	835.609	C48 H86 O8 N1 P1	17750000	31322360	176.464
PC(18:1p/23:4)	PC	18:1p/23:4	41:5p	833.63	C49 H88 O7 N1 P1	42630000	6.37856e+07	149.626
PC(20:0p/21:5)	PC	20:0p/21:5	41:5p	833.63	C49 H88 O7 N1 P1	3611000	2.85312e+06	79.012
PC(18:0e/23:6)	PC	18:0e/23:6	41:6e	833.63	C49 H88 O7 N1 P1	3611000	2.85312e+06	79.012
PC(20:1p/21:4)	PC	20:1p/21:4	41:5p	833.63	C49 H88 O7 N1 P1	2456000	3.38938e+06	138.004
PC(20:0e/21:6)	PC	20:0e/21:6	41:6e	833.63	C49 H88 O7 N1 P1	9859000	1.72931e+07	175.404
PC(18:0/22:6)	PC	18:0/22:6	1 day, 16:06:00	833.593	C48 H84 O8 N1 P1	15710000	1.09775e+07	69.876
PC(31:6/9:0)	PC	31:6/9:0	1 day, 16:06:00	833.593	C48 H84 O8 N1 P1	69290000	4.67042e+07	67.404
PC(29:6/11:0)	PC	29:6/11:0	1 day, 16:06:00	833.593	C48 H84 O8 N1 P1	65630000	3.66852e+07	55.897
PC(28:6/12:0)	PC	28:6/12:0	1 day, 16:06:00	833.593	C48 H84 O8 N1 P1	65550000	2.99544e+07	45.697
PC(18:3/22:3)	PC	18:3/22:3	1 day, 16:06:00	833.593	C48 H84 O8 N1 P1	51370000	8.1049e+07	157.775
PC(16:0e/24:0)	PC	16:0e/24:0	40:0e	831.708	C48 H98 O7 N1 P1	28830000	1.25475e+08	435.225
PC(27:0/12:0)	PC	27:0/12:0	1 day, 15:00:00	831.672	C47 H94 O8 N1 P1	29120000	6.8425e+07	234.976
PC(15:0/24:0)	PC	15:0/24:0	1 day, 15:00:00	831.672	C47 H94 O8 N1 P1	672000	553587	82.379
PC(18:0/21:0)	PC	18:0/21:0	1 day, 15:00:00	831.672	C47 H94 O8 N1 P1	30740000	3.08467e+07	100.347
PC(30:0/9:0)	PC	30:0/9:0	1 day, 15:00:00	831.672	C47 H94 O8 N1 P1	5535000	1.37475e+07	248.374
PC(27:0/12:0)	PC	27:0/12:0	1 day, 15:00:00	831.672	C47 H94 O8 N1 P1	734000	2.29673e+06	312.906
PC(18:0p/23:6)	PC	18:0p/23:6	41:6p	831.614	C49 H86 O7 N1 P1	20590000	5.121e+07	248.713
PC(20:0p/21:6)	PC	20:0p/21:6	41:6p	831.614	C49 H86 O7 N1 P1	2393000	1.35209e+06	56.502
PC(20:3/20:4)	PC	20:3/20:4	1 day, 16:07:00	831.578	C48 H82 O8 N1 P1	26360000	3.64561e+07	138.301
PC(24:5/16:2)	PC	24:5/16:2	1 day, 16:07:00	831.578	C48 H82 O8 N1 P1	42950000	24678211	57.458
PC(18:3/22:4)	PC	18:3/22:4	1 day, 16:07:00	831.578	C48 H82 O8 N1 P1	26350000	1.30087e+07	49.369
PC(17:4/23:3)	PC	17:4/23:3	1 day, 16:07:00	831.578	C48 H82 O8 N1 P1	20590000	7.87506e+06	38.247
PC(19:1/21:6)	PC	19:1/21:6	1 day, 16:07:00	831.578	C48 H82 O8 N1 P1	10700000	7.16568e+06	66.969
PC(16:0e/24:1)	PC	16:0e/24:1	40:1e	829.692	C48 H96 O7 N1 P1	8660	15427.5	178.147
PC(25:1/14:0)	PC	25:1/14:0	1 day, 15:01:00	829.656	C47 H92 O8 N1 P1	11140	8220.87	73.796
PC(27:1/12:0)	PC	27:1/12:0	1 day, 15:01:00	829.656	C47 H92 O8 N1 P1	55410	86535.5	156.173
PC(18:0/21:1)	PC	18:0/21:1	1 day, 15:01:00	829.656	C47 H92 O8 N1 P1	4408000	1.99461e+07	452.498
PC(18:2/22:6)	PC	18:2/22:6	1 day, 16:08:00	829.562	C48 H80 O8 N1 P1	3608000	3.4035e+06	94.332
PC(20:4/20:4)	PC	20:4/20:4	1 day, 16:08:00	829.562	C48 H80 O8 N1 P1	4644000	4.61651e+06	99.408
PC(16:0p/24:1)	PC	16:0p/24:1	40:1p	827.677	C48 H94 O7 N1 P1	8568000	2.79482e+07	326.193
PC(27:2/12:0)	PC	27:2/12:0	1 day, 15:02:00	827.64	C47 H90 O8 N1 P1	8750000	11437125	130.71
PC(16:0/23:2)	PC	16:0/23:2	1 day, 15:02:00	827.64	C47 H90 O8 N1 P1	1307000	5.6554e+06	432.701
PC(27:2/12:0)	PC	27:2/12:0	1 day, 15:02:00	827.64	C47 H90 O8 N1 P1	15870000	1.53126e+07	96.488
PC(25:1/14:1)	PC	25:1/14:1	1 day, 15:02:00	827.64	C47 H90 O8 N1 P1	2115000	3.38969e+06	160.269
PC(18:2p/23:6)	PC	18:2p/23:6	41:8p	827.583	C49 H82 O7 N1 P1	3569000	1.63885e+06	45.919
PC(18:3/22:6)	PC	18:3/22:6	1 day, 16:09:00	827.547	C48 H78 O8 N1 P1	13760000	1.06478e+07	77.382
PC(19:4/21:5)	PC	19:4/21:5	1 day, 16:09:00	827.547	C48 H78 O8 N1 P1	15970000	6.53189e+06	40.901
PC(18:0e/22:3)	PC	18:0e/22:3	40:3e	825.661	C48 H92 O7 N1 P1	160900	114390	71.094
PC(20:0p/20:2)	PC	20:0p/20:2	40:2p	825.661	C48 H92 O7 N1 P1	343800	853851	248.357
PC(20:0/19:3)	PC	20:0/19:3	1 day, 15:03:00	825.625	C47 H88 O8 N1 P1	218400	235568	107.861
PC(24:3/15:0)	PC	24:3/15:0	1 day, 15:03:00	825.625	C47 H88 O8 N1 P1	12650000	1.04979e+07	82.987
PC(19:1/20:2)	PC	19:1/20:2	1 day, 15:03:00	825.625	C47 H88 O8 N1 P1	672100	988431	147.066
PC(40:10)	PC	1 day, 16:10:00	1 day, 16:10:00	825.531	C48 H76 O8 N1 P1	247900	150292	60.626
PC(40:3p)	PC	40:3p	40:3p	823.645	C48 H90 O7 N1 P1	16800000	22157520	131.89
PC(20:0p/20:3)	PC	20:0p/20:3	40:3p	823.645	C48 H90 O7 N1 P1	3416000	2.06456e+06	60.438
PC(18:0e/22:4)	PC	18:0e/22:4	40:4e	823.645	C48 H90 O7 N1 P1	1938000	742952	38.336
PC(16:1p/24:2)	PC	16:1p/24:2	40:3p	823.645	C48 H90 O7 N1 P1	1229000	968538	78.807
PC(17:4/22:0)	PC	17:4/22:0	1 day, 15:04:00	823.609	C47 H86 O8 N1 P1	1714000	1.25347e+06	73.131
PC(29:4/10:0)	PC	29:4/10:0	1 day, 15:04:00	823.609	C47 H86 O8 N1 P1	1500000	815655	54.377
PC(30:4/9:0)	PC	30:4/9:0	1 day, 15:04:00	823.609	C47 H86 O8 N1 P1	5845000	1.54229e+07	263.864
PC(18:0/21:4)	PC	18:0/21:4	1 day, 15:04:00	823.609	C47 H86 O8 N1 P1	1237000	1.056e+06	85.368
PC(25:3/14:1)	PC	25:3/14:1	1 day, 15:04:00	823.609	C47 H86 O8 N1 P1	4956000	1.30862e+07	264.048
PC(19:5/21:6)	PC	19:5/21:6	1 day, 16:11:00	823.515	C48 H74 O8 N1 P1	8113000	8.33862e+06	102.781
PC(39:5)	PC	1 day, 15:05:00	1 day, 15:05:00	821.593	C47 H84 O8 N1 P1	3749000	2.10608e+06	56.177
PC(18:0p/22:5)	PC	18:0p/22:5	40:5p	819.614	C48 H86 O7 N1 P1	8905000	7255794	81.48
PC(40:6e)	PC	40:6e	40:6e	819.614	C48 H86 O7 N1 P1	6211000	2.66017e+06	42.83
PC(16:0e/24:6)	PC	16:0e/24:6	40:6e	819.614	C48 H86 O7 N1 P1	5794000	5.54677e+06	95.733
PC(18:0/21:6)	PC	18:0/21:6	1 day, 15:06:00	819.578	C47 H82 O8 N1 P1	2489000	785952	31.577
PC(26:5/13:1)	PC	26:5/13:1	1 day, 15:06:00	819.578	C47 H82 O8 N1 P1	15550000	16544578	106.396
PC(29:6/10:0)	PC	29:6/10:0	1 day, 15:06:00	819.578	C47 H82 O8 N1 P1	4968000	3.27098e+06	65.841
PC(16:1/23:5)	PC	16:1/23:5	1 day, 15:06:00	819.578	C47 H82 O8 N1 P1	4897000	5.19307e+06	106.046
PC(20:1/19:5)	PC	20:1/19:5	1 day, 15:06:00	819.578	C47 H82 O8 N1 P1	4647000	2.80098e+06	60.275
PC(27:6/12:0)	PC	27:6/12:0	1 day, 15:06:00	819.578	C47 H82 O8 N1 P1	2590000	2.91489e+06	112.544
PC(26:0/12:0)	PC	26:0/12:0	1 day, 14:00:00	817.656	C46 H92 O8 N1 P1	444000	705325	158.857
PC(38:0)	PC	1 day, 14:00:00	1 day, 14:00:00	817.656	C46 H92 O8 N1 P1	0	0	0
PC(40:6p)	PC	40:6p	40:6p	817.598	C48 H84 O7 N1 P1	7504000	3.90553e+06	52.046
PC(21:4/18:3)	PC	21:4/18:3	1 day, 15:07:00	817.562	C47 H80 O8 N1 P1	9656000	1.74828e+07	181.056
PC(16:1/23:6)	PC	16:1/23:6	1 day, 15:07:00	817.562	C47 H80 O8 N1 P1	5179000	3.96147e+06	76.491
PC(27:1/11:0)	PC	27:1/11:0	1 day, 14:01:00	815.64	C46 H90 O8 N1 P1	422600	323910	76.647
PC(17:1/21:0)	PC	17:1/21:0	1 day, 14:01:00	815.64	C46 H90 O8 N1 P1	172500	59110.6	34.267
PC(39:8)	PC	1 day, 15:08:00	1 day, 15:08:00	815.547	C47 H78 O8 N1 P1	51410000	2.00021e+07	38.907
PC(22:6/17:2)	PC	22:6/17:2	1 day, 15:08:00	815.547	C47 H78 O8 N1 P1	26600000	26819716	100.826
PC(25:1/13:1)	PC	25:1/13:1	1 day, 14:02:00	813.625	C46 H88 O8 N1 P1	8537000	4.29659e+06	50.329
PC(18:0/20:3)	PC	18:0/20:3	1 day, 14:03:00	811.609	C46 H86 O8 N1 P1	52610000	30582193	58.13
PC(39:10)	PC	1 day, 15:10:00	1 day, 15:10:00	811.515	C47 H74 O8 N1 P1	41320000	1.40058e+07	33.896
PC(20:1p/19:2)	PC	20:1p/19:2	39:3p	809.63	C47 H88 O7 N1 P1	133600000	158683400	118.775
PC(18:0/20:4)	PC	18:0/20:4	1 day, 14:04:00	809.593	C46 H84 O8 N1 P1	175800000	141497904	80.488
PC(18:1/20:3)	PC	18:1/20:3	1 day, 14:04:00	809.593	C46 H84 O8 N1 P1	315700000	151043508	47.844
PC(17:2/21:2)	PC	17:2/21:2	1 day, 14:04:00	809.593	C46 H84 O8 N1 P1	102600000	55638954	54.229
PC(19:2/19:2)	PC	19:2/19:2	1 day, 14:04:00	809.593	C46 H84 O8 N1 P1	49610000	42887845	86.45
PC(25:4/13:0)	PC	25:4/13:0	1 day, 14:04:00	809.593	C46 H84 O8 N1 P1	32910000	1.00254e+07	30.463
PC(16:0e/23:5)	PC	16:0e/23:5	39:5e	807.614	C47 H86 O7 N1 P1	158700000	526284114	331.622
PC(16:0p/23:4)	PC	16:0p/23:4	39:4p	807.614	C47 H86 O7 N1 P1	13760000	1.5305e+07	111.228
PC(16:1p/23:3)	PC	16:1p/23:3	39:4p	807.614	C47 H86 O7 N1 P1	40410000	6.88e+07	170.255
PC(39:5e)	PC	39:5e	39:5e	807.614	C47 H86 O7 N1 P1	23250000	6.6767e+06	28.717
PC(20:0p/19:4)	PC	20:0p/19:4	39:4p	807.614	C47 H86 O7 N1 P1	62930000	1.25581e+08	199.556
PC(20:0e/19:5)	PC	20:0e/19:5	39:5e	807.614	C47 H86 O7 N1 P1	17060000	2.98842e+07	175.171
PC(16:0/22:5)	PC	16:0/22:5	1 day, 14:05:00	807.578	C46 H82 O8 N1 P1	21630000	8.39741e+06	38.823
PC(18:1/20:4)	PC	18:1/20:4	1 day, 14:05:00	807.578	C46 H82 O8 N1 P1	66920000	1.19798e+08	179.017
PC(30:5/8:0)	PC	30:5/8:0	1 day, 14:05:00	807.578	C46 H82 O8 N1 P1	59980000	3.93205e+07	65.556
PC(26:5/12:0)	PC	26:5/12:0	1 day, 14:05:00	807.578	C46 H82 O8 N1 P1	159300000	105910605	66.485
PC(16:0/22:5)	PC	16:0/22:5	1 day, 14:05:00	807.578	C46 H82 O8 N1 P1	171700000	85657696	49.888
PC(26:5/12:0)	PC	26:5/12:0	1 day, 14:05:00	807.578	C46 H82 O8 N1 P1	65050000	2.51139e+07	38.607
PC(16:1p/23:4)	PC	16:1p/23:4	39:5p	805.598	C47 H84 O7 N1 P1	55180000	2.59523e+07	47.032
PC(16:0e/23:6)	PC	16:0e/23:6	39:6e	805.598	C47 H84 O7 N1 P1	11820000	4.93071e+06	41.715
PC(18:1p/21:4)	PC	18:1p/21:4	39:5p	805.598	C47 H84 O7 N1 P1	55840000	6.40608e+07	114.722
PC(18:0p/21:5)	PC	18:0p/21:5	39:5p	805.598	C47 H84 O7 N1 P1	14400000	9.57154e+06	66.469
PC(16:0e/23:6)	PC	16:0e/23:6	39:6e	805.598	C47 H84 O7 N1 P1	45720000	5.46464e+07	119.524
PC(16:0/22:6)	PC	16:0/22:6	1 day, 14:06:00	805.562	C46 H80 O8 N1 P1	70510000	3.67484e+07	52.118
PC(26:6/12:0)	PC	26:6/12:0	1 day, 14:06:00	805.562	C46 H80 O8 N1 P1	195300000	59113404	30.268
PC(18:4/20:2)	PC	18:4/20:2	1 day, 14:06:00	805.562	C46 H80 O8 N1 P1	39220000	2.91373e+07	74.292
PC(19:2/19:4)	PC	19:2/19:4	1 day, 14:06:00	805.562	C46 H80 O8 N1 P1	70550000	43384017	61.494
PC(25:5/13:1)	PC	25:5/13:1	1 day, 14:06:00	805.562	C46 H80 O8 N1 P1	64440000	2.99762e+07	46.518
PC(19:3/19:3)	PC	19:3/19:3	1 day, 14:06:00	805.562	C46 H80 O8 N1 P1	64440000	2.99762e+07	46.518
PC(20:0e/18:0)	PC	20:0e/18:0	38:0e	803.677	C46 H94 O7 N1 P1	41420000	1.73311e+08	418.423
PC(16:0e/22:0)	PC	16:0e/22:0	38:0e	803.677	C46 H94 O7 N1 P1	6411000	2.37395e+07	370.294
PC(25:0/12:0)	PC	25:0/12:0	1 day, 13:00:00	803.64	C45 H90 O8 N1 P1	51750000	1.13333e+08	219.001
PC(26:0/11:0)	PC	26:0/11:0	1 day, 13:00:00	803.64	C45 H90 O8 N1 P1	189800	267330	140.848
PC(25:0/12:0)	PC	25:0/12:0	1 day, 13:00:00	803.64	C45 H90 O8 N1 P1	11710000	1.40171e+07	119.702
PC(16:0/21:0)	PC	16:0/21:0	1 day, 13:00:00	803.64	C45 H90 O8 N1 P1	14780	18288.5	123.738
PC(18:0p/21:6)	PC	18:0p/21:6	39:6p	803.583	C47 H82 O7 N1 P1	7509000	6.59756e+06	87.862
PC(18:2p/21:4)	PC	18:2p/21:4	39:6p	803.583	C47 H82 O7 N1 P1	48600000	79333182	163.237
PC(18:4/20:3)	PC	18:4/20:3	1 day, 14:07:00	803.547	C46 H78 O8 N1 P1	101900000	6.52384e+07	64.022
PC(17:2/21:5)	PC	17:2/21:5	1 day, 14:07:00	803.547	C46 H78 O8 N1 P1	46220000	2.63001e+07	56.902
PC(24:6/14:1)	PC	24:6/14:1	1 day, 14:07:00	803.547	C46 H78 O8 N1 P1	8198000	2.07778e+06	25.345
PC(38:1e)	PC	38:1e	38:1e	801.661	C46 H92 O7 N1 P1	9086000	2.9129e+07	320.592
PC(20:0p/18:0)	PC	20:0p/18:0	38:0p	801.661	C46 H92 O7 N1 P1	1618000	4.77784e+06	295.293
PC(19:1/18:0)	PC	19:1/18:0	1 day, 13:01:00	801.625	C45 H88 O8 N1 P1	5641000	2.12288e+06	37.633
PC(25:1/12:0)	PC	25:1/12:0	1 day, 13:01:00	801.625	C45 H88 O8 N1 P1	767300	1.00239e+06	130.638
PC(16:0/21:1)	PC	16:0/21:1	1 day, 13:01:00	801.625	C45 H88 O8 N1 P1	980500	964037	98.321
PC(14:0/23:1)	PC	14:0/23:1	1 day, 13:01:00	801.625	C45 H88 O8 N1 P1	1439000	3.02486e+06	210.206
PC(16:2/22:6)	PC	16:2/22:6	1 day, 14:08:00	801.531	C46 H76 O8 N1 P1	9086000	9.38066e+06	103.243
PC(14:1/24:7)	PC	14:1/24:7	1 day, 14:08:00	801.531	C46 H76 O8 N1 P1	2401000	2.22304e+06	92.588
PC(18:3/20:5)	PC	18:3/20:5	1 day, 14:08:00	801.531	C46 H76 O8 N1 P1	6209000	3.42886e+06	55.224
PC(18:0e/20:2)	PC	18:0e/20:2	38:2e	799.645	C46 H90 O7 N1 P1	462500	416319	90.015
PC(18:0p/20:1)	PC	18:0p/20:1	38:1p	799.645	C46 H90 O7 N1 P1	462500	407005	88.001
PC(16:2/21:0)	PC	16:2/21:0	1 day, 13:02:00	799.609	C45 H86 O8 N1 P1	6722000	4.90861e+06	73.023
PC(14:1/23:1)	PC	14:1/23:1	1 day, 13:02:00	799.609	C45 H86 O8 N1 P1	1083000	1.31303e+06	121.24
PC(18:0e/20:3)	PC	18:0e/20:3	38:3e	797.63	C46 H88 O7 N1 P1	1783000	1.38503e+06	77.68
PC(38:3e)	PC	38:3e	38:3e	797.63	C46 H88 O7 N1 P1	5210000	3.43266e+06	65.886
PC(18:0/19:3)	PC	18:0/19:3	1 day, 13:03:00	797.593	C45 H84 O8 N1 P1	5077000	2.67116e+06	52.613
PC(19:1/18:2)	PC	19:1/18:2	1 day, 13:03:00	797.593	C45 H84 O8 N1 P1	43730000	3.73222e+07	85.347
PC(37:3)	PC	1 day, 13:03:00	1 day, 13:03:00	797.593	C45 H84 O8 N1 P1	48500000	3.79362e+07	78.219
PC(27:3/10:0)	PC	27:3/10:0	1 day, 13:03:00	797.593	C45 H84 O8 N1 P1	869600	431443	49.614
PC(17:4/21:6)	PC	17:4/21:6	1 day, 14:10:00	797.5	C46 H72 O8 N1 P1	3054000	2.37314e+06	77.706
PC(38:4e)	PC	38:4e	38:4e	795.614	C46 H86 O7 N1 P1	41710000	3.04637e+07	73.037
PC(18:0p/20:3)	PC	18:0p/20:3	38:3p	795.614	C46 H86 O7 N1 P1	25440000	2.47834e+07	97.419
PC(18:0e/20:4)	PC	18:0e/20:4	38:4e	795.614	C46 H86 O7 N1 P1	32560000	3.39164e+07	104.166
PC(20:1p/18:2)	PC	20:1p/18:2	38:3p	795.614	C46 H86 O7 N1 P1	32070000	2.60809e+07	81.325
PC(16:1p/22:2)	PC	16:1p/22:2	38:3p	795.614	C46 H86 O7 N1 P1	32070000	2.4379e+07	76.018
PC(16:0e/22:4)	PC	16:0e/22:4	38:4e	795.614	C46 H86 O7 N1 P1	30170000	28733908	95.24
PC(16:0p/22:3)	PC	16:0p/22:3	38:3p	795.614	C46 H86 O7 N1 P1	24450000	1.09587e+07	44.821
PC(38:4e)	PC	38:4e	38:4e	795.614	C46 H86 O7 N1 P1	21440000	1.47406e+07	68.753
PC(18:0/19:4)	PC	18:0/19:4	1 day, 13:04:00	795.578	C45 H82 O8 N1 P1	12300000	8302254	67.498
PC(15:1/22:3)	PC	15:1/22:3	1 day, 13:04:00	795.578	C45 H82 O8 N1 P1	37080000	40001904	107.88
PC(28:4/9:0)	PC	28:4/9:0	1 day, 13:04:00	795.578	C45 H82 O8 N1 P1	12560000	7.01828e+06	55.878
PC(19:2/18:2)	PC	19:2/18:2	1 day, 13:04:00	795.578	C45 H82 O8 N1 P1	58170000	70542759	121.27
PC(18:4/19:0)	PC	18:4/19:0	1 day, 13:04:00	795.578	C45 H82 O8 N1 P1	59680000	8.16434e+07	136.802
PC(19:1/18:3)	PC	19:1/18:3	1 day, 13:04:00	795.578	C45 H82 O8 N1 P1	12830000	1.27856e+07	99.654
PC(16:0e/22:5)	PC	16:0e/22:5	38:5e	793.598	C46 H84 O7 N1 P1	30310000	1.23471e+07	40.736
PC(18:0p/20:4)	PC	18:0p/20:4	38:4p	793.598	C46 H84 O7 N1 P1	25300000	13856051	54.767
PC(18:2p/20:2)	PC	18:2p/20:2	38:4p	793.598	C46 H84 O7 N1 P1	30310000	1.40569e+07	46.377
PC(38:4p)	PC	38:4p	38:4p	793.598	C46 H84 O7 N1 P1	22480000	2.86827e+07	127.592
PC(18:1/19:4)	PC	18:1/19:4	1 day, 13:05:00	793.562	C45 H80 O8 N1 P1	5484000	1.57029e+06	28.634
PC(19:3/18:2)	PC	19:3/18:2	1 day, 13:05:00	793.562	C45 H80 O8 N1 P1	31430000	4.62364e+07	147.109
PC(18:0/19:5)	PC	18:0/19:5	1 day, 13:05:00	793.562	C45 H80 O8 N1 P1	13470000	6.04924e+06	44.909
PC(28:5/9:0)	PC	28:5/9:0	1 day, 13:05:00	793.562	C45 H80 O8 N1 P1	23340000	2.67201e+07	114.482
PC(18:4/19:1)	PC	18:4/19:1	1 day, 13:05:00	793.562	C45 H80 O8 N1 P1	8029000	6.37053e+06	79.344
PC(37:5)	PC	1 day, 13:05:00	1 day, 13:05:00	793.562	C45 H80 O8 N1 P1	7585000	7.39704e+06	97.522
PC(16:1/21:4)	PC	16:1/21:4	1 day, 13:05:00	793.562	C45 H80 O8 N1 P1	11240000	11477164	102.11
PC(38:6e)	PC	38:6e	38:6e	791.583	C46 H82 O7 N1 P1	2989000	1.37204e+06	45.903
PC(37:6)	PC	1 day, 13:06:00	1 day, 13:06:00	791.547	C45 H78 O8 N1 P1	51820000	7.54074e+07	145.518
PC(20:4/17:2)	PC	20:4/17:2	1 day, 13:06:00	791.547	C45 H78 O8 N1 P1	33460000	3.97696e+07	118.857
PC(29:6/8:0)	PC	29:6/8:0	1 day, 13:06:00	791.547	C45 H78 O8 N1 P1	8565000	8.97638e+06	104.803
PC(28:6/9:0)	PC	28:6/9:0	1 day, 13:06:00	791.547	C45 H78 O8 N1 P1	15620000	16557200	106
PC(19:3/18:3)	PC	19:3/18:3	1 day, 13:06:00	791.547	C45 H78 O8 N1 P1	5145000	1.57257e+06	30.565
PC(18:0/18:0)	PC	18:0/18:0	1 day, 12:00:00	789.625	C44 H88 O8 N1 P1	17380000	1.10014e+07	63.299
PC(27:0/9:0)	PC	27:0/9:0	1 day, 12:00:00	789.625	C44 H88 O8 N1 P1	7454000	2.95827e+06	39.687
PC(17:0/19:0)	PC	17:0/19:0	1 day, 12:00:00	789.625	C44 H88 O8 N1 P1	5217000	3.67882e+06	70.516
PC(14:0e/24:7)	PC	14:0e/24:7	38:7e	789.567	C46 H80 O7 N1 P1	2407000	1.1421e+06	47.449
PC(19:4/18:3)	PC	19:4/18:3	1 day, 13:07:00	789.531	C45 H76 O8 N1 P1	8035000	3.9431e+06	49.074
PC(18:0/18:1)	PC	18:0/18:1	1 day, 12:01:00	787.609	C44 H86 O8 N1 P1	76550000	16202573	21.166
PC(27:1/9:0)	PC	27:1/9:0	1 day, 12:01:00	787.609	C44 H86 O8 N1 P1	37520000	23628220	62.975
PC(17:4/20:4)	PC	17:4/20:4	1 day, 13:08:00	787.515	C45 H74 O8 N1 P1	9874000	4.49109e+06	45.484
PC(37:1p)	PC	37:1p	37:1p	785.63	C45 H88 O7 N1 P1	643300000	419052053	65.141
PC(14:0p/23:1)	PC	14:0p/23:1	37:1p	785.63	C45 H88 O7 N1 P1	12790000	3701426	28.94
PC(18:0/18:2)	PC	18:0/18:2	1 day, 12:02:00	785.593	C44 H84 O8 N1 P1	203900000	79653535	39.065
PC(28:2/8:0)	PC	28:2/8:0	1 day, 12:02:00	785.593	C44 H84 O8 N1 P1	452400000	112729032	24.918
PC(36:2)	PC	1 day, 12:02:00	1 day, 12:02:00	785.593	C44 H84 O8 N1 P1	643700000	295690032	45.936
PC(16:0/20:2)	PC	16:0/20:2	1 day, 12:02:00	785.593	C44 H84 O8 N1 P1	585100000	1.12696e+09	192.61
PC(18:0/18:2)	PC	18:0/18:2	1 day, 12:02:00	785.593	C44 H84 O8 N1 P1	247100000	176515885	71.435
PC(17:4/20:5)	PC	17:4/20:5	1 day, 13:09:00	785.5	C45 H72 O8 N1 P1	22560000	31292976	138.71
PC(18:1/18:2)	PC	18:1/18:2	1 day, 12:03:00	783.578	C44 H82 O8 N1 P1	162400000	209957216	129.284
PC(16:0/20:3)	PC	16:0/20:3	1 day, 12:03:00	783.578	C44 H82 O8 N1 P1	262500000	63698250	24.266
PC(36:3)	PC	1 day, 12:03:00	1 day, 12:03:00	783.578	C44 H82 O8 N1 P1	430300000	152033596	35.332
PC(28:3/8:0)	PC	28:3/8:0	1 day, 12:03:00	783.578	C44 H82 O8 N1 P1	56890000	29213015	51.35
PC(18:1p/19:2)	PC	18:1p/19:2	37:3p	781.598	C45 H84 O7 N1 P1	9459000	3.32437e+06	35.145
PC(24:4/12:0)	PC	24:4/12:0	1 day, 12:04:00	781.562	C44 H80 O8 N1 P1	653200000	216588056	33.158
PC(16:0/20:4)	PC	16:0/20:4	1 day, 12:04:00	781.562	C44 H80 O8 N1 P1	539400000	200090430	37.095
PC(13:0/23:4)	PC	13:0/23:4	1 day, 12:04:00	781.562	C44 H80 O8 N1 P1	258300000	107011107	41.429
PC(18:2/18:2)	PC	18:2/18:2	1 day, 12:04:00	781.562	C44 H80 O8 N1 P1	252200000	135201898	53.609
PC(16:0/20:5)	PC	16:0/20:5	1 day, 12:05:00	779.547	C44 H78 O8 N1 P1	88040000	3.4598e+07	39.298
PC(22:4/14:1)	PC	22:4/14:1	1 day, 12:05:00	779.547	C44 H78 O8 N1 P1	214300000	107960054	50.378
PC(17:0/19:5)	PC	17:0/19:5	1 day, 12:05:00	779.547	C44 H78 O8 N1 P1	214300000	131685207	61.449
PC(22:4/14:1)	PC	22:4/14:1	1 day, 12:05:00	779.547	C44 H78 O8 N1 P1	158800000	178921548	112.671
PC(24:5/12:0)	PC	24:5/12:0	1 day, 12:05:00	779.547	C44 H78 O8 N1 P1	142400000	64578400	45.35
PC(22:5/14:1)	PC	22:5/14:1	1 day, 12:06:00	777.531	C44 H76 O8 N1 P1	5312000	2.14775e+06	40.432
PC(16:0/19:0)	PC	16:0/19:0	1 day, 11:00:00	775.609	C43 H86 O8 N1 P1	4140000	3.84643e+06	92.909
PC(22:6/14:1)	PC	22:6/14:1	1 day, 12:07:00	775.515	C44 H74 O8 N1 P1	9834000	7.67495e+06	78.045
PC(15:2/21:5)	PC	15:2/21:5	1 day, 12:07:00	775.515	C44 H74 O8 N1 P1	2654000	1.83426e+06	69.113
PC(36:1e)	PC	36:1e	36:1e	773.63	C44 H88 O7 N1 P1	1816000	1.88601e+06	103.855
PC(12:0e/24:1)	PC	12:0e/24:1	36:1e	773.63	C44 H88 O7 N1 P1	1858000	2.50081e+06	134.597
PC(16:0p/20:0)	PC	16:0p/20:0	36:0p	773.63	C44 H88 O7 N1 P1	9079000	2.42668e+07	267.285
PC(35:1)	PC	1 day, 11:01:00	1 day, 11:01:00	773.593	C43 H84 O8 N1 P1	9913000	4.56028e+06	46.003
PC(14:1/21:0)	PC	14:1/21:0	1 day, 11:01:00	773.593	C43 H84 O8 N1 P1	5208000	7.052e+06	135.407
PC(36:2e)	PC	36:2e	36:2e	771.614	C44 H86 O7 N1 P1	13360000	2.38922e+07	178.834
PC(16:0p/20:1)	PC	16:0p/20:1	36:1p	771.614	C44 H86 O7 N1 P1	7034000	2.29583e+06	32.639
PC(14:0e/22:2)	PC	14:0e/22:2	36:2e	771.614	C44 H86 O7 N1 P1	20720000	1.64906e+07	79.588
PC(20:0p/16:1)	PC	20:0p/16:1	36:1p	771.614	C44 H86 O7 N1 P1	13650000	3.05087e+07	223.507
PC(12:0p/24:1)	PC	12:0p/24:1	36:1p	771.614	C44 H86 O7 N1 P1	7492000	4.28475e+06	57.191
PC(17:1/18:1)	PC	17:1/18:1	1 day, 11:02:00	771.578	C43 H82 O8 N1 P1	6854000	5.32426e+06	77.681
PC(26:2/9:0)	PC	26:2/9:0	1 day, 11:02:00	771.578	C43 H82 O8 N1 P1	28130000	8.04462e+06	28.598
PC(16:0/19:2)	PC	16:0/19:2	1 day, 11:02:00	771.578	C43 H82 O8 N1 P1	24120000	3.65599e+07	151.575
PC(18:0/17:2)	PC	18:0/17:2	1 day, 11:02:00	771.578	C43 H82 O8 N1 P1	25240000	5.95134e+06	23.579
PC(35:2)	PC	1 day, 11:02:00	1 day, 11:02:00	771.578	C43 H82 O8 N1 P1	15960000	6919458	43.355
PC(16:0/19:2)	PC	16:0/19:2	1 day, 11:02:00	771.578	C43 H82 O8 N1 P1	12490000	1.52624e+07	122.197
PC(17:4/19:5)	PC	17:4/19:5	1 day, 12:09:00	771.484	C44 H70 O8 N1 P1	18600000	59732226	321.141
PC(18:1/17:2)	PC	18:1/17:2	1 day, 11:03:00	769.562	C43 H80 O8 N1 P1	96960000	2.93559e+08	302.763
PC(16:0e/20:4)	PC	16:0e/20:4	36:4e	767.583	C44 H82 O7 N1 P1	36510000	1.9895e+07	54.492
PC(18:0p/18:3)	PC	18:0p/18:3	36:3p	767.583	C44 H82 O7 N1 P1	36450000	2.24404e+07	61.565
PC(18:2p/18:1)	PC	18:2p/18:1	36:3p	767.583	C44 H82 O7 N1 P1	38350000	17877236	46.616
PC(14:0e/22:4)	PC	14:0e/22:4	36:4e	767.583	C44 H82 O7 N1 P1	26300000	9145825	34.775
PC(36:4e)	PC	36:4e	36:4e	767.583	C44 H82 O7 N1 P1	22400000	9.03482e+06	40.334
PC(16:1p/20:2)	PC	16:1p/20:2	36:3p	767.583	C44 H82 O7 N1 P1	22330000	1.08656e+07	48.659
PC(36:4e)	PC	36:4e	36:4e	767.583	C44 H82 O7 N1 P1	14850000	13148784	88.544
PC(26:4/9:0)	PC	26:4/9:0	1 day, 11:04:00	767.547	C43 H78 O8 N1 P1	28870000	8.62376e+06	29.871
PC(16:1/19:3)	PC	16:1/19:3	1 day, 11:04:00	767.547	C43 H78 O8 N1 P1	11030000	2.62106e+06	23.763
PC(17:4/18:0)	PC	17:4/18:0	1 day, 11:04:00	767.547	C43 H78 O8 N1 P1	35150000	7.09331e+07	201.801
PC(16:1p/20:3)	PC	16:1p/20:3	36:4p	765.567	C44 H80 O7 N1 P1	45800000	68503976	149.572
PC(14:0e/22:5)	PC	14:0e/22:5	36:5e	765.567	C44 H80 O7 N1 P1	27050000	1.47744e+07	54.619
PC(18:2p/18:2)	PC	18:2p/18:2	36:4p	765.567	C44 H80 O7 N1 P1	25620000	9.76327e+06	38.108
PC(16:0p/20:4)	PC	16:0p/20:4	36:4p	765.567	C44 H80 O7 N1 P1	28370000	2.16857e+07	76.439
PC(16:1p/20:3)	PC	16:1p/20:3	36:4p	765.567	C44 H80 O7 N1 P1	3226000	977575	30.303
PC(35:5)	PC	1 day, 11:05:00	1 day, 11:05:00	765.531	C43 H76 O8 N1 P1	903900	848762	93.9
PC(17:4/18:1)	PC	17:4/18:1	1 day, 11:05:00	765.531	C43 H76 O8 N1 P1	39140000	8.76071e+06	22.383
PC(26:5/9:0)	PC	26:5/9:0	1 day, 11:05:00	765.531	C43 H76 O8 N1 P1	25650000	1.42996e+07	55.749
PC(25:5/10:0)	PC	25:5/10:0	1 day, 11:05:00	765.531	C43 H76 O8 N1 P1	27220000	4.04508e+07	148.607
PC(15:2/20:3)	PC	15:2/20:3	1 day, 11:05:00	765.531	C43 H76 O8 N1 P1	10240000	3141632	30.68
PC(26:6/9:0)	PC	26:6/9:0	1 day, 11:06:00	763.515	C43 H74 O8 N1 P1	20230000	4.87381e+06	24.092
PC(35:0e)	PC	35:0e	35:0e	761.63	C43 H88 O7 N1 P1	135200	154420	114.216
PC(17:0/17:0)	PC	17:0/17:0	1 day, 10:00:00	761.593	C42 H84 O8 N1 P1	40790000	1.50531e+07	36.904
PC(18:0/16:0)	PC	18:0/16:0	1 day, 10:00:00	761.593	C42 H84 O8 N1 P1	60360000	2.53138e+07	41.938
PC(10:0/24:0)	PC	10:0/24:0	1 day, 10:00:00	761.593	C42 H84 O8 N1 P1	23450000	12814487	54.646
PC(35:7)	PC	1 day, 11:07:00	1 day, 11:07:00	761.5	C43 H72 O8 N1 P1	9282000	2.87733e+06	30.999
PC(15:2/20:5)	PC	15:2/20:5	1 day, 11:07:00	761.5	C43 H72 O8 N1 P1	1189000	1.15558e+06	97.189
PC(35:0p)	PC	35:0p	35:0p	759.614	C43 H86 O7 N1 P1	477100000	1768977067	370.777
PC(16:0/18:1)	PC	16:0/18:1	1 day, 10:01:00	759.578	C42 H82 O8 N1 P1	157600000	86049600	54.6
PC(34:1)	PC	1 day, 10:01:00	1 day, 10:01:00	759.578	C42 H82 O8 N1 P1	668600000	197370720	29.52
PC(15:1/19:0)	PC	15:1/19:0	1 day, 10:01:00	759.578	C42 H82 O8 N1 P1	45080000	1.61265e+07	35.773
PC(35:1p)	PC	35:1p	35:1p	757.598	C43 H84 O7 N1 P1	1398000000	1.12599e+09	80.543
PC(34:2)	PC	1 day, 10:02:00	1 day, 10:02:00	757.562	C42 H80 O8 N1 P1	1799000000	842345770	46.823
PC(12:0/22:2)	PC	12:0/22:2	1 day, 10:02:00	757.562	C42 H80 O8 N1 P1	1498000000	537692120	35.894
PC(16:0/18:2)	PC	16:0/18:2	1 day, 10:02:00	757.562	C42 H80 O8 N1 P1	1429000000	782406080	54.752
PC(26:2/8:0)	PC	26:2/8:0	1 day, 10:02:00	757.562	C42 H80 O8 N1 P1	241000000	151972190	63.059
PC(34:2)	PC	1 day, 10:02:00	1 day, 10:02:00	757.562	C42 H80 O8 N1 P1	222800000	299986832	134.644
PC(18:0p/17:2)	PC	18:0p/17:2	35:2p	755.583	C43 H82 O7 N1 P1	1842000	848646	46.072
PC(16:1/18:2)	PC	16:1/18:2	1 day, 10:03:00	755.547	C42 H78 O8 N1 P1	33650000	3.89018e+07	115.607
PC(14:0/20:3)	PC	14:0/20:3	1 day, 10:03:00	755.547	C42 H78 O8 N1 P1	19980000	7.37722e+06	36.923
PC(34:3)	PC	1 day, 10:03:00	1 day, 10:03:00	755.547	C42 H78 O8 N1 P1	29180000	9.33672e+06	31.997
PC(16:1/18:2)	PC	16:1/18:2	1 day, 10:03:00	755.547	C42 H78 O8 N1 P1	28810000	9.13047e+06	31.692
PC(20:2/14:1)	PC	20:2/14:1	1 day, 10:03:00	755.547	C42 H78 O8 N1 P1	4827000	1.51906e+06	31.47
PC(12:0e/23:4)	PC	12:0e/23:4	35:4e	753.567	C43 H80 O7 N1 P1	11870000	1.55883e+07	131.325
PC(16:1p/19:2)	PC	16:1p/19:2	35:3p	753.567	C43 H80 O7 N1 P1	9845000	1.17596e+07	119.447
PC(14:0p/21:3)	PC	14:0p/21:3	35:3p	753.567	C43 H80 O7 N1 P1	6376000	8.31819e+06	130.461
PC(16:0e/19:4)	PC	16:0e/19:4	35:4e	753.567	C43 H80 O7 N1 P1	2933000	2.1581e+06	73.58
PC(25:4/9:0)	PC	25:4/9:0	1 day, 10:04:00	753.531	C42 H76 O8 N1 P1	17580000	22241337	126.515
PC(12:0/22:4)	PC	12:0/22:4	1 day, 10:04:00	753.531	C42 H76 O8 N1 P1	11840000	6.98418e+06	58.988
PC(18:4/16:0)	PC	18:4/16:0	1 day, 10:04:00	753.531	C42 H76 O8 N1 P1	8017000	3.39744e+06	42.378
PC(25:5/9:0)	PC	25:5/9:0	1 day, 10:05:00	751.515	C42 H74 O8 N1 P1	30540000	5.96596e+07	195.349
PC(12:0/22:6)	PC	12:0/22:6	1 day, 10:06:00	749.5	C42 H72 O8 N1 P1	17470000	1.09271e+07	62.548
PC(18:0/15:0)	PC	18:0/15:0	1 day, 9:00:00	747.578	C41 H82 O8 N1 P1	3187000	1.76273e+06	55.31
PC(33:0)	PC	1 day, 9:00:00	1 day, 9:00:00	747.578	C41 H82 O8 N1 P1	566800	448367	79.105
PC(12:0p/23:6)	PC	12:0p/23:6	35:6p	747.52	C43 H74 O7 N1 P1	7776000	4.453e+06	57.266
PC(10:0p/24:0)	PC	10:0p/24:0	34:0p	745.598	C42 H84 O7 N1 P1	4045000	2.15728e+06	53.332
PC(10:0/23:1)	PC	10:0/23:1	1 day, 9:01:00	745.562	C41 H80 O8 N1 P1	4781000	3.70045e+06	77.399
PC(16:0p/18:1)	PC	16:0p/18:1	34:1p	743.583	C42 H82 O7 N1 P1	19820000	6.0889e+06	30.721
PC(18:0e/16:2)	PC	18:0e/16:2	34:2e	743.583	C42 H82 O7 N1 P1	37680000	2.24505e+07	59.582
PC(14:0e/20:2)	PC	14:0e/20:2	34:2e	743.583	C42 H82 O7 N1 P1	19820000	5525816	27.88
PC(20:1p/14:0)	PC	20:1p/14:0	34:1p	743.583	C42 H82 O7 N1 P1	12250000	10494085	85.666
PC(20:0p/14:1)	PC	20:0p/14:1	34:1p	743.583	C42 H82 O7 N1 P1	1907000	574522	30.127
PC(16:0e/18:2)	PC	16:0e/18:2	34:2e	743.583	C42 H82 O7 N1 P1	1907000	362902	19.03
PC(33:2)	PC	1 day, 9:02:00	1 day, 9:02:00	743.547	C41 H78 O8 N1 P1	14260000	1.2418e+07	87.083
PC(9:0/24:2)	PC	9:0/24:2	1 day, 9:02:00	743.547	C41 H78 O8 N1 P1	37680000	2.10816e+07	55.949
PC(25:2/8:0)	PC	25:2/8:0	1 day, 9:02:00	743.547	C41 H78 O8 N1 P1	1759000	534437	30.383
PC(34:2p)	PC	34:2p	34:2p	741.567	C42 H80 O7 N1 P1	14970000	6.18021e+06	41.284
PC(24:3/9:0)	PC	24:3/9:0	1 day, 9:03:00	741.531	C41 H76 O8 N1 P1	37340000	9.18676e+06	24.603
PC(16:0/17:3)	PC	16:0/17:3	1 day, 9:03:00	741.531	C41 H76 O8 N1 P1	20010000	9.4039e+06	46.996
PC(34:3p)	PC	34:3p	34:3p	739.552	C42 H78 O7 N1 P1	2730000	1.2235e+06	44.817
PC(24:4/9:0)	PC	24:4/9:0	1 day, 9:04:00	739.515	C41 H74 O8 N1 P1	65270000	1.25371e+07	19.208
PC(15:2/18:2)	PC	15:2/18:2	1 day, 9:04:00	739.515	C41 H74 O8 N1 P1	23360000	7.39391e+06	31.652
PC(24:4/9:0)	PC	24:4/9:0	1 day, 9:04:00	739.515	C41 H74 O8 N1 P1	17410000	1.45163e+07	83.379
PC(20:4/13:1)	PC	20:4/13:1	1 day, 9:05:00	737.5	C41 H72 O8 N1 P1	7228000	2.93334e+06	40.583
PC(17:4/16:1)	PC	17:4/16:1	1 day, 9:05:00	737.5	C41 H72 O8 N1 P1	4289000	1.26418e+06	29.475
PC(34:6e)	PC	34:6e	34:6e	735.52	C42 H74 O7 N1 P1	1675000	1.24223e+06	74.163
PC(12:0p/22:5)	PC	12:0p/22:5	34:5p	735.52	C42 H74 O7 N1 P1	1632000	1.17455e+06	71.97
PC(33:6)	PC	1 day, 9:06:00	1 day, 9:06:00	735.484	C41 H70 O8 N1 P1	1338000	716178	53.526
PC(18:0e/15:0)	PC	18:0e/15:0	33:0e	733.598	C41 H84 O7 N1 P1	35640000	4.07843e+07	114.434
PC(12:0e/21:0)	PC	12:0e/21:0	33:0e	733.598	C41 H84 O7 N1 P1	1372000	884021	64.433
PC(33:0e)	PC	33:0e	33:0e	733.598	C41 H84 O7 N1 P1	33870000	5.05581e+07	149.271
PC(16:0/16:0)	PC	16:0/16:0	1 day, 8:00:00	733.562	C40 H80 O8 N1 P1	32070000	12802344	39.92
PC(9:0/23:0)	PC	9:0/23:0	1 day, 8:00:00	733.562	C40 H80 O8 N1 P1	39290000	2.05491e+07	52.301
PC(20:0/12:0)	PC	20:0/12:0	1 day, 8:00:00	733.562	C40 H80 O8 N1 P1	35660000	1.12728e+07	31.612
PC(18:0/14:0)	PC	18:0/14:0	1 day, 8:00:00	733.562	C40 H80 O8 N1 P1	35640000	1.57668e+07	44.239
PC(32:0)	PC	1 day, 8:00:00	1 day, 8:00:00	733.562	C40 H80 O8 N1 P1	14780000	1.03374e+07	69.942
PC(10:0/22:0)	PC	10:0/22:0	1 day, 8:00:00	733.562	C40 H80 O8 N1 P1	14960000	1.6614e+07	111.056
PC(12:0p/22:6)	PC	12:0p/22:6	34:6p	733.505	C42 H72 O7 N1 P1	33430000	4.85467e+07	145.219
PC(10:0p/24:6)	PC	10:0p/24:6	34:6p	733.505	C42 H72 O7 N1 P1	5575000	22657469	406.412
PC(10:0e/24:7)	PC	10:0e/24:7	34:7e	733.505	C42 H72 O7 N1 P1	23990000	8.7901e+07	366.407
PC(9:0/24:7)	PC	9:0/24:7	1 day, 9:07:00	733.468	C41 H68 O8 N1 P1	71220	41771.2	58.651
PC(14:0e/19:1)	PC	14:0e/19:1	33:1e	731.583	C41 H82 O7 N1 P1	1425000	1613442	113.224
PC(14:0p/19:0)	PC	14:0p/19:0	33:0p	731.583	C41 H82 O7 N1 P1	6560000	2.489e+06	37.942
PC(12:0p/21:0)	PC	12:0p/21:0	33:0p	731.583	C41 H82 O7 N1 P1	15420000	2.57818e+07	167.197
PC(10:0p/23:0)	PC	10:0p/23:0	33:0p	731.583	C41 H82 O7 N1 P1	33270000	1.00258e+08	301.348
PC(10:0e/23:1)	PC	10:0e/23:1	33:1e	731.583	C41 H82 O7 N1 P1	10130000	1.60931e+07	158.866
PC(20:0e/13:1)	PC	20:0e/13:1	33:1e	731.583	C41 H82 O7 N1 P1	1702000	1.067e+06	62.691
PC(16:0/16:1)	PC	16:0/16:1	1 day, 8:01:00	731.547	C40 H78 O8 N1 P1	68440000	5.59148e+07	81.699
PC(9:0/23:1)	PC	9:0/23:1	1 day, 8:01:00	731.547	C40 H78 O8 N1 P1	49390000	2.85805e+07	57.867
PC(20:1/12:0)	PC	20:1/12:0	1 day, 8:01:00	731.547	C40 H78 O8 N1 P1	64770000	3.86955e+07	59.743
PC(19:1/13:0)	PC	19:1/13:0	1 day, 8:01:00	731.547	C40 H78 O8 N1 P1	28870000	2.74874e+07	95.211
PC(32:1)	PC	1 day, 8:01:00	1 day, 8:01:00	731.547	C40 H78 O8 N1 P1	17030000	1.79278e+07	105.272
PC(10:0p/24:7)	PC	10:0p/24:7	34:7p	731.489	C42 H70 O7 N1 P1	42620	25809	60.556
PC(16:0p/17:1)	PC	16:0p/17:1	33:1p	729.567	C41 H80 O7 N1 P1	20460000	4.65792e+06	22.766
PC(33:1p)	PC	33:1p	33:1p	729.567	C41 H80 O7 N1 P1	2051000	830634	40.499
PC(14:0/18:2)	PC	14:0/18:2	1 day, 8:02:00	729.531	C40 H76 O8 N1 P1	21380000	7.68354e+06	35.938
PC(16:1/16:1)	PC	16:1/16:1	1 day, 8:02:00	729.531	C40 H76 O8 N1 P1	21200000	9777440	46.12
PC(15:0/17:2)	PC	15:0/17:2	1 day, 8:02:00	729.531	C40 H76 O8 N1 P1	6285000	4.83518e+06	76.932
PC(32:3)	PC	1 day, 8:03:00	1 day, 8:03:00	727.515	C40 H74 O8 N1 P1	1747000	1.0308e+06	59.004
PC(12:0p/21:3)	PC	12:0p/21:3	33:3p	725.536	C41 H76 O7 N1 P1	7116000	3.08685e+06	43.379
PC(9:0/23:4)	PC	9:0/23:4	1 day, 8:04:00	725.5	C40 H72 O8 N1 P1	3302000	3.82028e+06	115.696
PC(12:0/20:5)	PC	12:0/20:5	1 day, 8:05:00	723.484	C40 H70 O8 N1 P1	2593000	2.36565e+06	91.232
PC(12:0p/21:5)	PC	12:0p/21:5	33:5p	721.505	C41 H72 O7 N1 P1	3906000	6.0168e+06	154.04
PC(17:4/15:2)	PC	17:4/15:2	1 day, 8:06:00	721.468	C40 H68 O8 N1 P1	3795000	7.81762e+06	205.998
PC(8:0e/24:0)	PC	8:0e/24:0	32:0e	719.583	C40 H82 O7 N1 P1	3973000	3.62465e+06	91.232
PC(10:0e/22:0)	PC	10:0e/22:0	32:0e	719.583	C40 H82 O7 N1 P1	32580	22803.4	69.992
PC(19:0/12:0)	PC	19:0/12:0	1 day, 7:00:00	719.547	C39 H78 O8 N1 P1	4355000	3.90604e+06	89.691
PC(10:0p/23:6)	PC	10:0p/23:6	33:6p	719.489	C41 H70 O7 N1 P1	4205000	3.58001e+06	85.137
PC(8:0/24:7)	PC	8:0/24:7	1 day, 8:07:00	719.453	C40 H66 O8 N1 P1	4231000	3.39483e+06	80.237
PC(16:0p/16:0)	PC	16:0p/16:0	32:0p	717.567	C40 H80 O7 N1 P1	68520000	26674836	38.93
PC(9:0/22:1)	PC	9:0/22:1	1 day, 7:01:00	717.531	C39 H76 O8 N1 P1	18510000	5.59095e+06	30.205
PC(15:1/16:0)	PC	15:1/16:0	1 day, 7:01:00	717.531	C39 H76 O8 N1 P1	13050000	11773188	90.216
PC(9:0/22:2)	PC	9:0/22:2	1 day, 7:02:00	715.515	C39 H74 O8 N1 P1	9090000	3.61527e+06	39.772
PC(18:2/13:0)	PC	18:2/13:0	1 day, 7:02:00	715.515	C39 H74 O8 N1 P1	1775000	528222	29.759
PC(32:4e)	PC	32:4e	32:4e	711.52	C40 H74 O7 N1 P1	639500	1.24942e+06	195.375
PC(31:4)	PC	1 day, 7:04:00	1 day, 7:04:00	711.484	C39 H70 O8 N1 P1	6389000	3.93256e+06	61.552
PC(10:0/21:4)	PC	10:0/21:4	1 day, 7:04:00	711.484	C39 H70 O8 N1 P1	1514000	755698	49.914
PC(18:3/13:1)	PC	18:3/13:1	1 day, 7:04:00	711.484	C39 H70 O8 N1 P1	661800	706915	106.817
PC(8:0e/24:6)	PC	8:0e/24:6	32:6e	707.489	C40 H70 O7 N1 P1	1869000	2.06504e+06	110.489
PC(10:0/21:6)	PC	10:0/21:6	1 day, 7:06:00	707.453	C39 H66 O8 N1 P1	39810000	1.72653e+08	433.692
PC(8:0p/24:6)	PC	8:0p/24:6	32:6p	705.473	C40 H68 O7 N1 P1	766200	242564	31.658
PC(8:0p/23:0)	PC	8:0p/23:0	31:0p	703.552	C39 H78 O7 N1 P1	86960000	3.18421e+07	36.617
PC(16:0/14:1)	PC	16:0/14:1	1 day, 6:01:00	703.515	C38 H74 O8 N1 P1	74000000	52523720	70.978
PC(8:0p/24:7)	PC	8:0p/24:7	32:7p	703.458	C40 H66 O7 N1 P1	1052000	1.25261e+06	119.069
PC(8:0p/23:1)	PC	8:0p/23:1	31:1p	701.536	C39 H76 O7 N1 P1	43400000	9763698	22.497
PC(14:0p/17:2)	PC	14:0p/17:2	31:2p	699.52	C39 H74 O7 N1 P1	1763	258.174	14.644
PC(13:1/17:2)	PC	13:1/17:2	1 day, 6:03:00	699.484	C38 H70 O8 N1 P1	1332	297.342	22.323
PC(10:0e/21:5)	PC	10:0e/21:5	31:5e	695.489	C39 H70 O7 N1 P1	71980	58954.5	81.904
PC(8:0p/23:4)	PC	8:0p/23:4	31:4p	695.489	C39 H70 O7 N1 P1	811900	713392	87.867
PC(12:0p/19:4)	PC	12:0p/19:4	31:4p	695.489	C39 H70 O7 N1 P1	75710	60453.7	79.849
PC(8:0/22:5)	PC	8:0/22:5	1 day, 6:05:00	695.453	C38 H66 O8 N1 P1	78720	187672	238.404
PC(9:0/21:6)	PC	9:0/21:6	1 day, 6:06:00	693.437	C38 H64 O8 N1 P1	874600	1.96056e+06	224.166
PC(8:0/21:0)	PC	8:0/21:0	1 day, 5:00:00	691.515	C37 H74 O8 N1 P1	882100	695368	78.831
PC(8:0p/23:6)	PC	8:0p/23:6	31:6p	691.458	C39 H66 O7 N1 P1	1343000	865375	64.436
PC(30:7)	PC	1 day, 6:07:00	1 day, 6:07:00	691.421	C38 H62 O8 N1 P1	632700	818246	129.326
PC(8:0/21:1)	PC	8:0/21:1	1 day, 5:01:00	689.5	C37 H72 O8 N1 P1	63300000	106463637	168.189
PC(20:1p/10:0)	PC	20:1p/10:0	30:1p	687.52	C38 H74 O7 N1 P1	2396000	1.40319e+06	58.564
PC(14:0e/16:2)	PC	14:0e/16:2	30:2e	687.52	C38 H74 O7 N1 P1	2396000	1.41539e+06	59.073
PC(8:0p/22:1)	PC	8:0p/22:1	30:1p	687.52	C38 H74 O7 N1 P1	26230000	2.46976e+07	94.158
PC(15:1/14:1)	PC	15:1/14:1	1 day, 5:02:00	687.484	C37 H70 O8 N1 P1	30520000	3.06219e+07	100.334
PC(16:1/13:1)	PC	16:1/13:1	1 day, 5:02:00	687.484	C37 H70 O8 N1 P1	1584000	1.53737e+06	97.056
PC(6:0/23:2)	PC	6:0/23:2	1 day, 5:02:00	687.484	C37 H70 O8 N1 P1	2913000	7.45792e+06	256.022
PC(12:0p/18:2)	PC	12:0p/18:2	30:2p	685.505	C38 H72 O7 N1 P1	6455000	2.48837e+07	385.495
PC(30:6e)	PC	30:6e	30:6e	679.458	C38 H66 O7 N1 P1	1924000	720865	37.467
PC(8:0e/21:0)	PC	8:0e/21:0	29:0e	677.536	C37 H76 O7 N1 P1	723900	770570	106.447
PC(14:0/14:0)	PC	14:0/14:0	1 day, 4:00:00	677.5	C36 H72 O8 N1 P1	210900	206574	97.949
PC(8:0p/22:6)	PC	8:0p/22:6	30:6p	677.442	C38 H64 O7 N1 P1	11030000	1.24989e+07	113.317
PC(8:0p/21:0)	PC	8:0p/21:0	29:0p	675.52	C37 H74 O7 N1 P1	25380000	9.51852e+06	37.504
PC(28:1)	PC	1 day, 4:01:00	1 day, 4:01:00	675.484	C36 H70 O8 N1 P1	1199000	720383	60.082
PC(6:0/22:1)	PC	6:0/22:1	1 day, 4:01:00	675.484	C36 H70 O8 N1 P1	307800	298652	97.028
PC(29:1p)	PC	29:1p	29:1p	673.505	C37 H72 O7 N1 P1	2346000	1.07304e+06	45.739
PC(8:0p/21:1)	PC	8:0p/21:1	29:1p	673.505	C37 H72 O7 N1 P1	336000	261519	77.833
PC(29:2p)	PC	29:2p	29:2p	671.489	C37 H70 O7 N1 P1	830700	226607	27.279
PC(11:0/17:3)	PC	11:0/17:3	1 day, 4:03:00	671.453	C36 H66 O8 N1 P1	387900	964618	248.677
PC(29:5e)	PC	29:5e	29:5e	667.458	C37 H66 O7 N1 P1	876700	804854	91.805
PC(9:0/19:5)	PC	9:0/19:5	1 day, 4:05:00	667.421	C36 H62 O8 N1 P1	259600	245428	94.541
PC(10:0p/19:5)	PC	10:0p/19:5	29:5p	665.442	C37 H64 O7 N1 P1	818600	848962	103.709
PC(8:0p/21:5)	PC	8:0p/21:5	29:5p	665.442	C37 H64 O7 N1 P1	657300	139367	21.203
PC(29:6e)	PC	29:6e	29:6e	665.442	C37 H64 O7 N1 P1	684400	145668	21.284
PC(6:0/22:6)	PC	6:0/22:6	1 day, 4:06:00	665.406	C36 H60 O8 N1 P1	729100	191010	26.198
PC(11:0/16:0)	PC	11:0/16:0	1 day, 3:00:00	663.484	C35 H70 O8 N1 P1	88700	67360.6	75.942
PC(27:1)	PC	1 day, 3:01:00	1 day, 3:01:00	661.468	C35 H68 O8 N1 P1	63070	42676.9	67.666
PC(10:0p/18:2)	PC	10:0p/18:2	28:2p	657.473	C36 H68 O7 N1 P1	17070000	21625983	126.69
PC(8:0p/20:2)	PC	8:0p/20:2	28:2p	657.473	C36 H68 O7 N1 P1	1951000	1.35489e+06	69.446
PC(6:0/21:3)	PC	6:0/21:3	1 day, 3:03:00	657.437	C35 H64 O8 N1 P1	12450000	1.59568e+07	128.167
PC(8:0/19:3)	PC	8:0/19:3	1 day, 3:03:00	657.437	C35 H64 O8 N1 P1	524400	267586	51.027
PC(8:0e/20:5)	PC	8:0e/20:5	28:5e	653.442	C36 H64 O7 N1 P1	808900	1.03551e+06	128.014
PC(8:0p/20:4)	PC	8:0p/20:4	28:4p	653.442	C36 H64 O7 N1 P1	8901000	1.37789e+07	154.802
PC(27:5)	PC	1 day, 3:05:00	1 day, 3:05:00	653.406	C35 H60 O8 N1 P1	6040000	8213796	135.99
PC(8:0e/19:0)	PC	8:0e/19:0	27:0e	649.505	C35 H72 O7 N1 P1	13560000	2.15481e+07	158.909
PC(16:0/10:0)	PC	16:0/10:0	1 day, 2:00:00	649.468	C34 H68 O8 N1 P1	3012000	8.78501e+06	291.667
PC(6:0/20:0)	PC	6:0/20:0	1 day, 2:00:00	649.468	C34 H68 O8 N1 P1	13560000	15950628	117.63
PC(14:0e/13:1)	PC	14:0e/13:1	27:1e	647.489	C35 H70 O7 N1 P1	479900	303772	63.299
PC(8:0p/19:0)	PC	8:0p/19:0	27:0p	647.489	C35 H70 O7 N1 P1	355700	365083	102.638
PC(16:1/10:0)	PC	16:1/10:0	1 day, 2:01:00	647.453	C34 H66 O8 N1 P1	1293000	643798	49.791
PC(16:1p/11:0)	PC	16:1p/11:0	27:1p	645.473	C35 H68 O7 N1 P1	1185000	5.02165e+06	423.768
PC(13:1/13:1)	PC	13:1/13:1	1 day, 2:02:00	645.437	C34 H64 O8 N1 P1	1155000	600427	51.985
PC(27:3e)	PC	27:3e	27:3e	643.458	C35 H66 O7 N1 P1	659200	2.83453e+06	429.996
PC(8:0/18:3)	PC	8:0/18:3	1 day, 2:03:00	643.421	C34 H62 O8 N1 P1	1146000	2.8625e+06	249.782
PC(8:0p/19:4)	PC	8:0p/19:4	27:4p	639.426	C35 H62 O7 N1 P1	175500	451858	257.469
PC(14:0e/12:0)	PC	14:0e/12:0	26:0e	635.489	C34 H70 O7 N1 P1	2175000	9.12976e+06	419.759
PC(4:0/21:0)	PC	4:0/21:0	1 day, 1:00:00	635.453	C33 H66 O8 N1 P1	2857000	2.96457e+06	103.765
PC(8:0p/18:0)	PC	8:0p/18:0	26:0p	633.473	C34 H68 O7 N1 P1	573600	276911	48.276
PC(25:6)	PC	1 day, 1:06:00	1 day, 1:06:00	623.359	C33 H54 O8 N1 P1	2511000	1.59441e+06	63.497
PC(8:0e/17:0)	PC	8:0e/17:0	25:0e	621.473	C33 H68 O7 N1 P1	97.4	0	0
PC(6:0/18:0)	PC	6:0/18:0	1 day, 0:00:00	621.437	C32 H64 O8 N1 P1	4070000	2.49808e+06	61.378
PC(12:0p/13:0)	PC	12:0p/13:0	25:0p	619.458	C33 H66 O7 N1 P1	1620000	6.33326e+06	390.942
PC(6:0/18:1)	PC	6:0/18:1	1 day, 0:01:00	619.421	C32 H62 O8 N1 P1	839100	517238	61.642
PC(10:0/14:1)	PC	10:0/14:1	1 day, 0:01:00	619.421	C32 H62 O8 N1 P1	1118000	2.76319e+06	247.155
PC(6:0/18:2)	PC	6:0/18:2	1 day, 0:02:00	617.406	C32 H60 O8 N1 P1	109400	134430	122.879
PC(8:0e/17:3)	PC	8:0e/17:3	25:3e	615.426	C33 H62 O7 N1 P1	350400	222283	63.437
PC(25:3e)	PC	25:3e	25:3e	615.426	C33 H62 O7 N1 P1	1898000	6.13601e+06	323.288
PC(4:0/20:3)	PC	4:0/20:3	1 day, 0:03:00	615.39	C32 H58 O8 N1 P1	88870	198334	223.173
PC(24:3)	PC	1 day, 0:03:00	1 day, 0:03:00	615.39	C32 H58 O8 N1 P1	1738000	3.53629e+06	203.469
PC(16:0e/8:0)	PC	16:0e/8:0	24:0e	607.458	C32 H66 O7 N1 P1	6915000	1.85387e+07	268.094
PC(15:0/8:0)	PC	15:0/8:0	23:00:00	607.421	C31 H62 O8 N1 P1	702800	995095	141.59
PC(11:0/12:0)	PC	11:0/12:0	23:00:00	607.421	C31 H62 O8 N1 P1	1311000	1.96084e+06	149.568
PC(8:0e/16:1)	PC	8:0e/16:1	24:1e	605.442	C32 H64 O7 N1 P1	30180	55427.1	183.655
PC(23:1)	PC	23:01:00	23:01:00	605.406	C31 H60 O8 N1 P1	1691000	2.77797e+06	164.28
PC(9:0/14:1)	PC	9:0/14:1	23:01:00	605.406	C31 H60 O8 N1 P1	892000	1.23324e+06	138.256
PC(6:0/17:2)	PC	6:0/17:2	23:02:00	603.39	C31 H58 O8 N1 P1	1691000	981084	58.018
PC(6:0/17:3)	PC	6:0/17:3	23:03:00	601.374	C31 H56 O8 N1 P1	1696000	1.67751e+06	98.91
PC(23:5)	PC	23:05:00	23:05:00	597.343	C31 H52 O8 N1 P1	2195000	10032028	457.04
PC(23:0e)	PC	23:0e	23:0e	593.442	C31 H64 O7 N1 P1	1542000	6.39697e+06	414.849
PC(14:0e/9:0)	PC	14:0e/9:0	23:0e	593.442	C31 H64 O7 N1 P1	8328000	3.12328e+07	375.034
PC(6:0/16:0)	PC	6:0/16:0	22:00:00	593.406	C30 H60 O8 N1 P1	2453000	5.81984e+06	237.254
PC(11:0/11:0)	PC	11:0/11:0	22:00:00	593.406	C30 H60 O8 N1 P1	4034000	3.59341e+06	89.078
PC(10:0e/13:1)	PC	10:0e/13:1	23:1e	591.426	C31 H62 O7 N1 P1	1329000	3.30888e+06	248.975
PC(8:0p/15:2)	PC	8:0p/15:2	23:2p	587.395	C31 H58 O7 N1 P1	418100	779736	186.495
PC(22:0e)	PC	22:0e	22:0e	579.426	C30 H62 O7 N1 P1	31860000	96137550	301.75
PC(12:0e/10:0)	PC	12:0e/10:0	22:0e	579.426	C30 H62 O7 N1 P1	8443000	2.76205e+07	327.141
PC(6:0/15:0)	PC	6:0/15:0	21:00:00	579.39	C29 H58 O8 N1 P1	8380000	1.02047e+07	121.774
PC(11:0/10:0)	PC	11:0/10:0	21:00:00	579.39	C29 H58 O8 N1 P1	908300	1.10982e+06	122.186
PC(8:0p/14:1)	PC	8:0p/14:1	22:1p	575.395	C30 H58 O7 N1 P1	987400	1.32753e+06	134.447
PC(4:0/17:2)	PC	4:0/17:2	21:02:00	575.359	C29 H54 O8 N1 P1	2814000	6.15138e+06	218.599
PC(21:3)	PC	21:03:00	21:03:00	573.343	C29 H52 O8 N1 P1	53660	47714.5	88.92
PC(12:0e/9:0)	PC	12:0e/9:0	21:0e	565.411	C29 H60 O7 N1 P1	182800	264945	144.937
PC(4:0/16:0)	PC	4:0/16:0	20:00:00	565.374	C28 H56 O8 N1 P1	231800	427263	184.324
PC(4:0/16:1)	PC	4:0/16:1	20:01:00	563.359	C28 H54 O8 N1 P1	2158000	1.86166e+06	86.268
PC(21:1p)	PC	21:1p	21:1p	561.379	C29 H56 O7 N1 P1	2145000	5.13135e+06	239.224
PC(8:0p/13:1)	PC	8:0p/13:1	21:1p	561.379	C29 H56 O7 N1 P1	92660	81299	87.739
PC(20:2)	PC	20:02:00	20:02:00	561.343	C28 H52 O8 N1 P1	3286000	3.3206e+06	101.053
PC(4:0/16:2)	PC	4:0/16:2	20:02:00	561.343	C28 H52 O8 N1 P1	2317000	859561	37.098
PC(8:0e/12:0)	PC	8:0e/12:0	20:0e	551.395	C28 H58 O7 N1 P1	571900	518628	90.685
PC(6:0/13:0)	PC	6:0/13:0	19:00:00	551.359	C27 H54 O8 N1 P1	871500	1.56778e+06	179.894
PC(8:0p/12:0)	PC	8:0p/12:0	20:0p	549.379	C28 H56 O7 N1 P1	17200	37452.8	217.749
PC(4:0/15:1)	PC	4:0/15:1	19:01:00	549.343	C27 H52 O8 N1 P1	1372000	1.07904e+06	78.647
PC(19:1)	PC	19:01:00	19:01:00	549.343	C27 H52 O8 N1 P1	104000	249329	239.739
PC(19:2)	PC	19:02:00	19:02:00	547.327	C27 H50 O8 N1 P1	2010000	2.09319e+06	104.139
PC(9:0/9:0)	PC	9:0/9:0	18:00:00	537.343	C26 H52 O8 N1 P1	662500	2.3089e+06	348.513
PC(8:0/10:0)	PC	8:0/10:0	18:00:00	537.343	C26 H52 O8 N1 P1	2497000	4.75304e+06	190.35
PC(8:0p/11:0)	PC	8:0p/11:0	19:0p	535.364	C27 H54 O7 N1 P1	2629000	2.36899e+06	90.11
PC(4:0/14:1)	PC	4:0/14:1	18:01:00	535.327	C26 H50 O8 N1 P1	2835000	1.22716e+06	43.286
PC(8:0e/10:0)	PC	8:0e/10:0	18:0e	523.364	C26 H54 O7 N1 P1	191700000	59958009	31.277
PC(10:0e/8:0)	PC	10:0e/8:0	18:0e	523.364	C26 H54 O7 N1 P1	6709000	1.62103e+06	24.162
PC(4:0/13:0)	PC	4:0/13:0	17:00:00	523.327	C25 H50 O8 N1 P1	198400000	227798912	114.818
PC(6:0/11:0)	PC	6:0/11:0	17:00:00	523.327	C25 H50 O8 N1 P1	25370000	2.28825e+07	90.195
PC(8:0/9:0)	PC	8:0/9:0	17:00:00	523.327	C25 H50 O8 N1 P1	6622000	1.20081e+07	181.336
PC(8:0p/10:0)	PC	8:0p/10:0	18:0p	521.348	C26 H52 O7 N1 P1	33430000	7.71364e+06	23.074
PC(4:0/13:1)	PC	4:0/13:1	17:01:00	521.312	C25 H48 O8 N1 P1	32370000	8.27526e+07	255.646
PC(8:0e/9:0)	PC	8:0e/9:0	17:0e	509.348	C25 H52 O7 N1 P1	23080000	6.46863e+06	28.027
PC(6:0/10:0)	PC	6:0/10:0	16:00:00	509.312	C24 H48 O8 N1 P1	3028000	1.37995e+06	45.573
PC(8:0/8:0)	PC	8:0/8:0	16:00:00	509.312	C24 H48 O8 N1 P1	20570000	3.15422e+07	153.341
PC(6:0/10:0)	PC	6:0/10:0	16:00:00	509.312	C24 H48 O8 N1 P1	155200	129355	83.347
PC(8:0e/8:0)	PC	8:0e/8:0	16:0e	495.332	C24 H50 O7 N1 P1	260100000	54022770	20.77
PC(4:0/11:0)	PC	4:0/11:0	15:00:00	495.296	C23 H46 O8 N1 P1	299600000	472184580	157.605
PC(6:0/9:0)	PC	6:0/9:0	15:00:00	495.296	C23 H46 O8 N1 P1	144900000	186079131	128.419
PC(15:0)	PC	15:00:00	15:00:00	495.296	C23 H46 O8 N1 P1	167800	178504	106.379
PC(8:0p/8:0)	PC	8:0p/8:0	16:0p	493.317	C24 H48 O7 N1 P1	5829000	3.81922e+06	65.521
PC(6:0/8:0)	PC	6:0/8:0	14:00:00	481.281	C22 H44 O8 N1 P1	3828000	4.76318e+06	124.43
PC(14:0)	PC	14:00:00	14:00:00	481.281	C22 H44 O8 N1 P1	1445000	4.55226e+06	315.035
PC(6:0/8:0)	PC	6:0/8:0	14:00:00	481.281	C22 H44 O8 N1 P1	1799000	3011526	167.4
PC(4:0/9:0)	PC	4:0/9:0	13:00:00	467.265	C21 H42 O8 N1 P1	1537000	2.83552e+06	184.484
PC(4:0/8:0)	PC	4:0/8:0	12:00:00	453.249	C20 H40 O8 N1 P1	462100	625475	135.355
PE(26:5/22:6)	PE	26:5/22:6	2 days, 0:11:00	893.593	C53 H84 O8 N1 P1	23270000	1.60619e+07	69.024
PE(25:5/22:6)	PE	25:5/22:6	1 day, 23:11:00	879.578	C52 H82 O8 N1 P1	13720000	1.35646e+07	98.867
PE(46:5)	PE	1 day, 22:05:00	1 day, 22:05:00	877.656	C51 H92 O8 N1 P1	82660	69058.3	83.545
PE(46:8)	PE	1 day, 22:08:00	1 day, 22:08:00	871.609	C51 H86 O8 N1 P1	116600	92644.5	79.455
PE(46:9)	PE	1 day, 22:09:00	1 day, 22:09:00	869.593	C51 H84 O8 N1 P1	54490000	1.57373e+07	28.881
PE(45:4)	PE	1 day, 21:04:00	1 day, 21:04:00	865.656	C50 H92 O8 N1 P1	47750	54151.8	113.407
PE(25:4/20:1)	PE	25:4/20:1	1 day, 21:05:00	863.64	C50 H90 O8 N1 P1	69820	63324.6	90.697
PE(29:5/16:0)	PE	29:5/16:0	1 day, 21:05:00	863.64	C50 H90 O8 N1 P1	68840	74440.8	108.136
PE(24:6/22:6)	PE	24:6/22:6	1 day, 22:12:00	863.547	C51 H78 O8 N1 P1	1718000	1.6165e+06	94.092
PE(22:6/23:4)	PE	22:6/23:4	1 day, 21:10:00	853.562	C50 H80 O8 N1 P1	36120000	1.40041e+07	38.771
PE(25:6/20:4)	PE	25:6/20:4	1 day, 21:10:00	853.562	C50 H80 O8 N1 P1	21580000	7.78542e+06	36.077
PE(45:11)	PE	1 day, 21:11:00	1 day, 21:11:00	851.547	C50 H78 O8 N1 P1	11050000	5758597	52.114
PE(44:10)	PE	1 day, 20:10:00	1 day, 20:10:00	839.547	C49 H78 O8 N1 P1	244100	181347	74.292
PE(25:4/18:0)	PE	25:4/18:0	1 day, 19:04:00	837.625	C48 H88 O8 N1 P1	59640000	1.38509e+08	232.242
PE(43:5)	PE	1 day, 19:05:00	1 day, 19:05:00	835.609	C48 H86 O8 N1 P1	29610000	103176045	348.45
PE(42:0)	PE	1 day, 18:00:00	1 day, 18:00:00	831.672	C47 H94 O8 N1 P1	58260000	2.59858e+08	446.031
PE(24:0/18:2)	PE	24:0/18:2	1 day, 18:02:00	827.64	C47 H90 O8 N1 P1	391700	381163	97.31
PE(20:0/22:3)	PE	20:0/22:3	1 day, 18:03:00	825.625	C47 H88 O8 N1 P1	14150000	1.2348e+07	87.265
PE(20:4/23:6)	PE	20:4/23:6	1 day, 19:10:00	825.531	C48 H76 O8 N1 P1	679900	823291	121.09
PE(42:4)	PE	1 day, 18:04:00	1 day, 18:04:00	823.609	C47 H86 O8 N1 P1	849900	690229	81.213
PE(42:6)	PE	1 day, 18:06:00	1 day, 18:06:00	819.578	C47 H82 O8 N1 P1	14060000	1.16683e+07	82.989
PE(27:0/14:0)	PE	27:0/14:0	1 day, 17:00:00	817.656	C46 H92 O8 N1 P1	83560	72605.3	86.89
PE(41:0)	PE	1 day, 17:00:00	1 day, 17:00:00	817.656	C46 H92 O8 N1 P1	6407	12518.5	195.388
PE(18:0/23:2)	PE	18:0/23:2	1 day, 17:02:00	813.625	C46 H88 O8 N1 P1	20030000	7.83273e+06	39.105
PE(41:5)	PE	1 day, 17:05:00	1 day, 17:05:00	807.578	C46 H82 O8 N1 P1	17670000	3.49725e+06	19.792
PE(41:6)	PE	1 day, 17:06:00	1 day, 17:06:00	805.562	C46 H80 O8 N1 P1	116600000	24291278	20.833
PE(31:0/9:0)	PE	31:0/9:0	1 day, 16:00:00	803.64	C45 H90 O8 N1 P1	14060000	1.19218e+07	84.792
PE(19:4/22:3)	PE	19:4/22:3	1 day, 17:07:00	803.547	C46 H78 O8 N1 P1	11190000	2.65938e+07	237.657
PE(40:2)	PE	1 day, 16:02:00	1 day, 16:02:00	799.609	C45 H86 O8 N1 P1	0	0	0
PE(18:0p/23:2)	PE	18:0p/23:2	41:2p	797.63	C46 H88 O7 N1 P1	2138000	1.89179e+06	88.484
PE(40:3)	PE	1 day, 16:03:00	1 day, 16:03:00	797.593	C45 H84 O8 N1 P1	40790000	1.70335e+07	41.759
PE(40:4)	PE	1 day, 16:04:00	1 day, 16:04:00	795.578	C45 H82 O8 N1 P1	57700000	27040528	46.864
PE(25:2/15:2)	PE	25:2/15:2	1 day, 16:04:00	795.578	C45 H82 O8 N1 P1	723200	460396	63.661
PE(18:1/22:4)	PE	18:1/22:4	1 day, 16:05:00	793.562	C45 H80 O8 N1 P1	151400000	72771924	48.066
PE(32:5/8:0)	PE	32:5/8:0	1 day, 16:05:00	793.562	C45 H80 O8 N1 P1	67890000	1.23648e+07	18.213
PE(18:1/22:5)	PE	18:1/22:5	1 day, 16:06:00	791.547	C45 H78 O8 N1 P1	34220000	2.99928e+07	87.647
PE(22:4/18:2)	PE	22:4/18:2	1 day, 16:06:00	791.547	C45 H78 O8 N1 P1	37940000	1.16335e+07	30.663
PE(40:6)	PE	1 day, 16:06:00	1 day, 16:06:00	791.547	C45 H78 O8 N1 P1	43080000	42190398	97.935
PE(31:6/9:0)	PE	31:6/9:0	1 day, 16:06:00	791.547	C45 H78 O8 N1 P1	2387000	1.43516e+06	60.124
PE(18:0/21:0)	PE	18:0/21:0	1 day, 15:00:00	789.625	C44 H88 O8 N1 P1	43830000	1.57976e+07	36.043
PE(39:0)	PE	1 day, 15:00:00	1 day, 15:00:00	789.625	C44 H88 O8 N1 P1	5007000	4.96304e+06	99.122
PE(18:1/22:6)	PE	18:1/22:6	1 day, 16:07:00	789.531	C45 H76 O8 N1 P1	24170000	1.5681e+07	64.878
PE(22:5/18:2)	PE	22:5/18:2	1 day, 16:07:00	789.531	C45 H76 O8 N1 P1	22170000	1.55237e+07	70.021
PE(20:0e/20:1)	PE	20:0e/20:1	40:1e	787.645	C45 H90 O7 N1 P1	12700000	10308082	81.166
PE(18:1/21:0)	PE	18:1/21:0	1 day, 15:01:00	787.609	C44 H86 O8 N1 P1	7340000	2.58499e+07	352.179
PE(17:1/22:0)	PE	17:1/22:0	1 day, 15:01:00	787.609	C44 H86 O8 N1 P1	3143000	3.02866e+06	96.362
PE(18:2/22:6)	PE	18:2/22:6	1 day, 16:08:00	787.515	C45 H74 O8 N1 P1	33480000	3.17042e+07	94.696
PE(20:4/20:4)	PE	20:4/20:4	1 day, 16:08:00	787.515	C45 H74 O8 N1 P1	10440000	3.54923e+07	339.965
PE(15:1/24:1)	PE	15:1/24:1	1 day, 15:02:00	785.593	C44 H84 O8 N1 P1	8391000	5.65386e+06	67.38
PE(18:0p/22:4)	PE	18:0p/22:4	40:4p	779.583	C45 H82 O7 N1 P1	30380000	1.2128e+07	39.921
PE(17:1/22:4)	PE	17:1/22:4	1 day, 15:05:00	779.547	C44 H78 O8 N1 P1	13460000	7.71971e+06	57.353
PE(18:0e/22:6)	PE	18:0e/22:6	40:6e	777.567	C45 H80 O7 N1 P1	55790000	3.53552e+07	63.372
PE(18:0p/22:5)	PE	18:0p/22:5	40:5p	777.567	C45 H80 O7 N1 P1	88300000	42800776	48.472
PE(18:1p/22:4)	PE	18:1p/22:4	40:5p	777.567	C45 H80 O7 N1 P1	52030000	4.97464e+07	95.611
PE(40:5p)	PE	40:5p	40:5p	777.567	C45 H80 O7 N1 P1	30420000	3.93513e+07	129.36
PE(40:6e)	PE	40:6e	40:6e	777.567	C45 H80 O7 N1 P1	62060000	1.91778e+07	30.902
PE(17:0/22:6)	PE	17:0/22:6	1 day, 15:06:00	777.531	C44 H76 O8 N1 P1	55310000	4.33525e+07	78.381
PE(17:1/22:5)	PE	17:1/22:5	1 day, 15:06:00	777.531	C44 H76 O8 N1 P1	51350000	9.07206e+07	176.671
PE(30:6/9:0)	PE	30:6/9:0	1 day, 15:06:00	777.531	C44 H76 O8 N1 P1	8786000	5.13445e+06	58.439
PE(38:0)	PE	1 day, 14:00:00	1 day, 14:00:00	775.609	C43 H86 O8 N1 P1	1452000	2.05282e+06	141.379
PE(18:0p/22:6)	PE	18:0p/22:6	40:6p	775.552	C45 H78 O7 N1 P1	54250000	4.0407e+07	74.483
PE(40:6p)	PE	40:6p	40:6p	775.552	C45 H78 O7 N1 P1	3253000	2.72666e+06	83.82
PE(17:1/22:6)	PE	17:1/22:6	1 day, 15:07:00	775.515	C44 H74 O8 N1 P1	54250000	50860460	93.752
PE(39:7)	PE	1 day, 15:07:00	1 day, 15:07:00	775.515	C44 H74 O8 N1 P1	37130000	6.32153e+07	170.254
PE(38:1)	PE	1 day, 14:01:00	1 day, 14:01:00	773.593	C43 H84 O8 N1 P1	27710000	3.45031e+07	124.515
PE(18:1p/22:6)	PE	18:1p/22:6	40:7p	773.536	C45 H76 O7 N1 P1	16970000	1.66038e+07	97.842
PE(18:2p/22:5)	PE	18:2p/22:5	40:7p	773.536	C45 H76 O7 N1 P1	20660000	1.20101e+07	58.132
PE(22:6/17:2)	PE	22:6/17:2	1 day, 15:08:00	773.5	C44 H72 O8 N1 P1	16480000	20775512	126.065
PE(22:5/17:3)	PE	22:5/17:3	1 day, 15:08:00	773.5	C44 H72 O8 N1 P1	7273000	5.27809e+06	72.571
PE(18:0/20:3)	PE	18:0/20:3	1 day, 14:03:00	769.562	C43 H80 O8 N1 P1	7549000	3.05048e+06	40.409
PE(17:4/22:6)	PE	17:4/22:6	1 day, 15:10:00	769.468	C44 H68 O8 N1 P1	55040	19449.5	35.337
PE(18:0/20:4)	PE	18:0/20:4	1 day, 14:04:00	767.547	C43 H78 O8 N1 P1	170800000	115961244	67.893
PE(18:1/20:4)	PE	18:1/20:4	1 day, 14:05:00	765.531	C43 H76 O8 N1 P1	396600000	226756050	57.175
PE(29:5/9:0)	PE	29:5/9:0	1 day, 14:05:00	765.531	C43 H76 O8 N1 P1	39140000	8.61511e+06	22.011
PE(16:0p/23:5)	PE	16:0p/23:5	39:5p	763.552	C44 H78 O7 N1 P1	14210000	1.20695e+07	84.937
PE(16:1p/23:4)	PE	16:1p/23:4	39:5p	763.552	C44 H78 O7 N1 P1	90460	103607	114.534
PE(16:0/22:6)	PE	16:0/22:6	1 day, 14:06:00	763.515	C43 H74 O8 N1 P1	86600000	6.63044e+07	76.564
PE(18:1/20:5)	PE	18:1/20:5	1 day, 14:06:00	763.515	C43 H74 O8 N1 P1	31490000	2.24288e+07	71.225
PE(18:2/20:4)	PE	18:2/20:4	1 day, 14:06:00	763.515	C43 H74 O8 N1 P1	56150000	2.06087e+07	36.703
PE(29:6/9:0)	PE	29:6/9:0	1 day, 14:06:00	763.515	C43 H74 O8 N1 P1	24390000	6.16652e+06	25.283
PE(20:0e/18:0)	PE	20:0e/18:0	38:0e	761.63	C43 H88 O7 N1 P1	20050000	5.08306e+07	253.519
PE(16:0/21:0)	PE	16:0/21:0	1 day, 13:00:00	761.593	C42 H84 O8 N1 P1	12860000	6.46254e+06	50.253
PE(18:0/19:0)	PE	18:0/19:0	1 day, 13:00:00	761.593	C42 H84 O8 N1 P1	22530000	1.42446e+07	63.225
PE(37:0)	PE	1 day, 13:00:00	1 day, 13:00:00	761.593	C42 H84 O8 N1 P1	17300000	11716598	67.726
PE(19:1/18:0)	PE	19:1/18:0	1 day, 13:01:00	759.578	C42 H82 O8 N1 P1	30400000	14146640	46.535
PE(38:8)	PE	1 day, 14:08:00	1 day, 14:08:00	759.484	C43 H70 O8 N1 P1	3433000	3.4995e+06	101.937
PE(16:2/21:0)	PE	16:2/21:0	1 day, 13:02:00	757.562	C42 H80 O8 N1 P1	21710000	1.22438e+07	56.397
PE(15:0/22:2)	PE	15:0/22:2	1 day, 13:02:00	757.562	C42 H80 O8 N1 P1	1951000	1.92441e+06	98.637
PE(18:2p/20:0)	PE	18:2p/20:0	38:2p	755.583	C43 H82 O7 N1 P1	13780000	5.29317e+06	38.412
PE(18:0e/20:3)	PE	18:0e/20:3	38:3e	755.583	C43 H82 O7 N1 P1	13920000	9.19068e+06	66.025
PE(16:0/21:3)	PE	16:0/21:3	1 day, 13:03:00	755.547	C42 H78 O8 N1 P1	5427000	8.32496e+06	153.399
PE(25:3/12:0)	PE	25:3/12:0	1 day, 13:03:00	755.547	C42 H78 O8 N1 P1	5035000	2.32441e+06	46.165
PE(18:0e/20:4)	PE	18:0e/20:4	38:4e	753.567	C43 H80 O7 N1 P1	102700000	87236461	84.943
PE(18:0p/20:3)	PE	18:0p/20:3	38:3p	753.567	C43 H80 O7 N1 P1	12700000	9.86041e+06	77.641
PE(17:0/20:4)	PE	17:0/20:4	1 day, 13:04:00	753.531	C42 H76 O8 N1 P1	102700000	121723121	118.523
PE(28:4/9:0)	PE	28:4/9:0	1 day, 13:04:00	753.531	C42 H76 O8 N1 P1	35060000	3.96238e+07	113.017
PE(16:1/21:3)	PE	16:1/21:3	1 day, 13:04:00	753.531	C42 H76 O8 N1 P1	3299000	3.20943e+06	97.285
PE(18:0p/20:4)	PE	18:0p/20:4	38:4p	751.552	C43 H78 O7 N1 P1	164800000	62823408	38.121
PE(16:0p/22:4)	PE	16:0p/22:4	38:4p	751.552	C43 H78 O7 N1 P1	16540000	10514478	63.57
PE(16:0e/22:5)	PE	16:0e/22:5	38:5e	751.552	C43 H78 O7 N1 P1	48220000	2.30453e+07	47.792
PE(16:1p/22:3)	PE	16:1p/22:3	38:4p	751.552	C43 H78 O7 N1 P1	20290000	2.03026e+07	100.062
PE(17:1/20:4)	PE	17:1/20:4	1 day, 13:05:00	751.515	C42 H74 O8 N1 P1	171100000	155252718	90.738
PE(19:3/18:2)	PE	19:3/18:2	1 day, 13:05:00	751.515	C42 H74 O8 N1 P1	44530000	3.67947e+07	82.629
PE(28:5/9:0)	PE	28:5/9:0	1 day, 13:05:00	751.515	C42 H74 O8 N1 P1	38440000	7.92164e+07	206.078
PE(15:1/22:4)	PE	15:1/22:4	1 day, 13:05:00	751.515	C42 H74 O8 N1 P1	11480000	4562152	39.74
PE(17:1/20:4)	PE	17:1/20:4	1 day, 13:05:00	751.515	C42 H74 O8 N1 P1	4061000	2.50787e+06	61.755
PE(18:1p/20:4)	PE	18:1p/20:4	38:5p	749.536	C43 H76 O7 N1 P1	110500000	58599255	53.031
PE(16:0e/22:6)	PE	16:0e/22:6	38:6e	749.536	C43 H76 O7 N1 P1	61360000	4.56727e+07	74.434
PE(38:6e)	PE	38:6e	38:6e	749.536	C43 H76 O7 N1 P1	38090000	3.2717e+07	85.894
PE(37:6)	PE	1 day, 13:06:00	1 day, 13:06:00	749.5	C42 H72 O8 N1 P1	3291000	3.03779e+06	92.306
PE(20:4/17:2)	PE	20:4/17:2	1 day, 13:06:00	749.5	C42 H72 O8 N1 P1	73690000	7.82183e+07	106.145
PE(37:6)	PE	1 day, 13:06:00	1 day, 13:06:00	749.5	C42 H72 O8 N1 P1	15670000	1.20541e+07	76.925
PE(18:0e/19:0)	PE	18:0e/19:0	37:0e	747.614	C42 H86 O7 N1 P1	52880	59693.1	112.884
PE(18:0/18:0)	PE	18:0/18:0	1 day, 12:00:00	747.578	C41 H82 O8 N1 P1	2928000	3.327e+06	113.627
PE(28:0/8:0)	PE	28:0/8:0	1 day, 12:00:00	747.578	C41 H82 O8 N1 P1	26110000	2.15509e+07	82.539
PE(16:0p/22:6)	PE	16:0p/22:6	38:6p	747.52	C43 H74 O7 N1 P1	55620000	4.96358e+07	89.241
PE(18:1p/20:5)	PE	18:1p/20:5	38:6p	747.52	C43 H74 O7 N1 P1	59510000	5.75843e+07	96.764
PE(14:0p/24:6)	PE	14:0p/24:6	38:6p	747.52	C43 H74 O7 N1 P1	11280000	10793832	95.69
PE(15:1/22:6)	PE	15:1/22:6	1 day, 13:07:00	747.484	C42 H70 O8 N1 P1	72260000	9.15036e+07	126.631
PE(20:5/17:2)	PE	20:5/17:2	1 day, 13:07:00	747.484	C42 H70 O8 N1 P1	17460000	1.20704e+07	69.132
PE(20:4/17:3)	PE	20:4/17:3	1 day, 13:07:00	747.484	C42 H70 O8 N1 P1	4432000	3.37874e+06	76.235
PE(24:6/13:1)	PE	24:6/13:1	1 day, 13:07:00	747.484	C42 H70 O8 N1 P1	4599000	3.49032e+06	75.893
PE(18:0/18:1)	PE	18:0/18:1	1 day, 12:01:00	745.562	C41 H80 O8 N1 P1	28870000	9.11339e+06	31.567
PE(26:1/10:0)	PE	26:1/10:0	1 day, 12:01:00	745.562	C41 H80 O8 N1 P1	20290000	2.01435e+07	99.278
PE(38:7p)	PE	38:7p	38:7p	745.505	C43 H72 O7 N1 P1	44530000	3.44627e+07	77.392
PE(17:4/20:4)	PE	17:4/20:4	1 day, 13:08:00	745.468	C42 H68 O8 N1 P1	28770000	2.37186e+07	82.442
PE(37:8)	PE	1 day, 13:08:00	1 day, 13:08:00	745.468	C42 H68 O8 N1 P1	70520	75864	107.578
PE(14:0p/23:1)	PE	14:0p/23:1	37:1p	743.583	C42 H82 O7 N1 P1	19820000	5.54544e+06	27.979
PE(16:0p/21:1)	PE	16:0p/21:1	37:1p	743.583	C42 H82 O7 N1 P1	12190000	7683357	63.03
PE(18:0/18:2)	PE	18:0/18:2	1 day, 12:02:00	743.547	C41 H78 O8 N1 P1	75550000	28294986	37.452
PE(18:1/18:1)	PE	18:1/18:1	1 day, 12:02:00	743.547	C41 H78 O8 N1 P1	79740000	3.98429e+07	49.966
PE(16:1/20:1)	PE	16:1/20:1	1 day, 12:02:00	743.547	C41 H78 O8 N1 P1	6192000	7.74712e+06	125.115
PE(18:1p/19:1)	PE	18:1p/19:1	37:2p	741.567	C42 H80 O7 N1 P1	23290000	3.02768e+07	129.999
PE(36:3)	PE	1 day, 12:03:00	1 day, 12:03:00	741.531	C41 H76 O8 N1 P1	235200	431279	183.367
PE(18:1/18:2)	PE	18:1/18:2	1 day, 12:03:00	741.531	C41 H76 O8 N1 P1	159600000	67630500	42.375
PE(28:3/8:0)	PE	28:3/8:0	1 day, 12:03:00	741.531	C41 H76 O8 N1 P1	20230000	4.59302e+06	22.704
PE(28:3/8:0)	PE	28:3/8:0	1 day, 12:03:00	741.531	C41 H76 O8 N1 P1	27290000	8236122	30.18
PE(27:3/9:0)	PE	27:3/9:0	1 day, 12:03:00	741.531	C41 H76 O8 N1 P1	36800000	9238272	25.104
PE(16:1p/21:2)	PE	16:1p/21:2	37:3p	739.552	C42 H78 O7 N1 P1	12810000	2.00306e+07	156.367
PE(16:0e/21:4)	PE	16:0e/21:4	37:4e	739.552	C42 H78 O7 N1 P1	135500	180239	133.018
PE(16:0/20:4)	PE	16:0/20:4	1 day, 12:04:00	739.515	C41 H74 O8 N1 P1	309400000	169489320	54.78
PE(18:2/18:2)	PE	18:2/18:2	1 day, 12:04:00	739.515	C41 H74 O8 N1 P1	14950000	4.12964e+06	27.623
PE(27:4/9:0)	PE	27:4/9:0	1 day, 12:04:00	739.515	C41 H74 O8 N1 P1	17410000	1.30119e+07	74.738
PE(17:0/19:4)	PE	17:0/19:4	1 day, 12:04:00	739.515	C41 H74 O8 N1 P1	1188000	788048	66.334
PE(16:0p/21:4)	PE	16:0p/21:4	37:4p	737.536	C42 H76 O7 N1 P1	2279000	1.06944e+06	46.926
PE(16:0/20:5)	PE	16:0/20:5	1 day, 12:05:00	737.5	C41 H72 O8 N1 P1	30790000	1.93349e+07	62.796
PE(18:3/18:2)	PE	18:3/18:2	1 day, 12:05:00	737.5	C41 H72 O8 N1 P1	7739000	4.84725e+06	62.634
PE(18:1p/19:4)	PE	18:1p/19:4	37:5p	735.52	C42 H74 O7 N1 P1	37000000	8998030	24.319
PE(14:0/22:6)	PE	14:0/22:6	1 day, 12:06:00	735.484	C41 H70 O8 N1 P1	1200000	2667876	222.323
PE(20:0e/16:0)	PE	20:0e/16:0	36:0e	733.598	C41 H84 O7 N1 P1	16480000	3.6656e+07	222.427
PE(16:0/19:0)	PE	16:0/19:0	1 day, 11:00:00	733.562	C40 H80 O8 N1 P1	50060000	5.7115e+07	114.093
PE(26:0/9:0)	PE	26:0/9:0	1 day, 11:00:00	733.562	C40 H80 O8 N1 P1	1396000	561722	40.238
PE(14:0p/23:6)	PE	14:0p/23:6	37:6p	733.505	C42 H72 O7 N1 P1	25030	13913.4	55.587
PE(12:0p/24:0)	PE	12:0p/24:0	36:0p	731.583	C41 H82 O7 N1 P1	27040000	2.11145e+07	78.086
PE(20:0p/16:0)	PE	20:0p/16:0	36:0p	731.583	C41 H82 O7 N1 P1	35060000	3.39773e+07	96.912
PE(12:0e/24:1)	PE	12:0e/24:1	36:1e	731.583	C41 H82 O7 N1 P1	24240000	2.03071e+07	83.775
PE(19:1/16:0)	PE	19:1/16:0	1 day, 11:01:00	731.547	C40 H78 O8 N1 P1	1317000	2.52735e+06	191.902
PE(27:1/8:0)	PE	27:1/8:0	1 day, 11:01:00	731.547	C40 H78 O8 N1 P1	14740000	1.23761e+07	83.963
PE(15:2/21:6)	PE	15:2/21:6	1 day, 12:08:00	731.453	C41 H66 O8 N1 P1	12700000	52464081	413.103
PE(20:0p/16:1)	PE	20:0p/16:1	36:1p	729.567	C41 H80 O7 N1 P1	48220000	2.132e+07	44.214
PE(18:0p/18:1)	PE	18:0p/18:1	36:1p	729.567	C41 H80 O7 N1 P1	36370000	3.86489e+07	106.266
PE(18:1p/18:0)	PE	18:1p/18:0	36:1p	729.567	C41 H80 O7 N1 P1	27240000	7.73289e+06	28.388
PE(36:2e)	PE	36:2e	36:2e	729.567	C41 H80 O7 N1 P1	48120000	29018766	60.305
PE(18:0e/18:2)	PE	18:0e/18:2	36:2e	729.567	C41 H80 O7 N1 P1	37370000	3.80423e+07	101.799
PE(14:1/21:1)	PE	14:1/21:1	1 day, 11:02:00	729.531	C40 H76 O8 N1 P1	44530000	3.79502e+07	85.224
PE(15:0/20:2)	PE	15:0/20:2	1 day, 11:02:00	729.531	C40 H76 O8 N1 P1	9378000	7.31662e+06	78.019
PE(18:0/17:2)	PE	18:0/17:2	1 day, 11:02:00	729.531	C40 H76 O8 N1 P1	529200	488822	92.37
PE(17:1/18:1)	PE	17:1/18:1	1 day, 11:02:00	729.531	C40 H76 O8 N1 P1	3863000	2.31869e+06	60.023
PE(18:1p/18:1)	PE	18:1p/18:1	36:2p	727.552	C41 H78 O7 N1 P1	11830000	4.54095e+06	38.385
PE(18:1/17:2)	PE	18:1/17:2	1 day, 11:03:00	727.515	C40 H74 O8 N1 P1	70630000	2.35706e+08	333.72
PE(27:3/8:0)	PE	27:3/8:0	1 day, 11:03:00	727.515	C40 H74 O8 N1 P1	45240000	1.22746e+08	271.321
PE(17:0/18:3)	PE	17:0/18:3	1 day, 11:03:00	727.515	C40 H74 O8 N1 P1	15730000	1.11815e+07	71.084
PE(36:4e)	PE	36:4e	36:4e	725.536	C41 H76 O7 N1 P1	25620000	1.5816e+07	61.733
PE(18:1p/18:2)	PE	18:1p/18:2	36:3p	725.536	C41 H76 O7 N1 P1	7116000	3.0798e+06	43.28
PE(15:0/20:4)	PE	15:0/20:4	1 day, 11:04:00	725.5	C40 H72 O8 N1 P1	64020000	8.8605e+07	138.402
PE(16:0/19:4)	PE	16:0/19:4	1 day, 11:04:00	725.5	C40 H72 O8 N1 P1	512900	540238	105.33
PE(16:0p/20:4)	PE	16:0p/20:4	36:4p	723.52	C41 H74 O7 N1 P1	45890000	3.43638e+07	74.883
PE(35:5)	PE	1 day, 11:05:00	1 day, 11:05:00	723.484	C40 H70 O8 N1 P1	12120000	1.11998e+07	92.408
PE(15:1/20:4)	PE	15:1/20:4	1 day, 11:05:00	723.484	C40 H70 O8 N1 P1	30910000	2.52423e+07	81.664
PE(36:5p)	PE	36:5p	36:5p	721.505	C41 H72 O7 N1 P1	14220000	7.67397e+06	53.966
PE(16:0p/20:5)	PE	16:0p/20:5	36:5p	721.505	C41 H72 O7 N1 P1	6785000	2.96667e+06	43.724
PE(15:1/20:5)	PE	15:1/20:5	1 day, 11:06:00	721.468	C40 H68 O8 N1 P1	14900000	15555898	104.402
PE(15:2/20:4)	PE	15:2/20:4	1 day, 11:06:00	721.468	C40 H68 O8 N1 P1	401900	603184	150.083
PE(18:4/17:2)	PE	18:4/17:2	1 day, 11:06:00	721.468	C40 H68 O8 N1 P1	10410000	3.86487e+07	371.265
PE(18:0/16:0)	PE	18:0/16:0	1 day, 10:00:00	719.547	C39 H78 O8 N1 P1	37340000	9129630	24.45
PE(12:0/22:0)	PE	12:0/22:0	1 day, 10:00:00	719.547	C39 H78 O8 N1 P1	7116000	3.0798e+06	43.28
PE(14:0p/22:6)	PE	14:0p/22:6	36:6p	719.489	C41 H70 O7 N1 P1	157200	191007	121.506
PE(20:0p/15:0)	PE	20:0p/15:0	35:0p	717.567	C40 H80 O7 N1 P1	8575000	5300036	61.808
PE(16:0e/19:1)	PE	16:0e/19:1	35:1e	717.567	C40 H80 O7 N1 P1	2356000	1.41308e+06	59.978
PE(12:0p/23:0)	PE	12:0p/23:0	35:0p	717.567	C40 H80 O7 N1 P1	15880000	25253964	159.03
PE(16:0/18:1)	PE	16:0/18:1	1 day, 10:01:00	717.531	C39 H76 O8 N1 P1	85170000	2.19969e+07	25.827
PE(18:1p/17:0)	PE	18:1p/17:0	35:1p	715.552	C40 H78 O7 N1 P1	23570000	3.06478e+07	130.029
PE(18:0p/17:1)	PE	18:0p/17:1	35:1p	715.552	C40 H78 O7 N1 P1	9302000	7.76698e+06	83.498
PE(12:0e/23:2)	PE	12:0e/23:2	35:2e	715.552	C40 H78 O7 N1 P1	4443000	4.02647e+06	90.625
PE(35:2e)	PE	35:2e	35:2e	715.552	C40 H78 O7 N1 P1	4890000	1.59302e+06	32.577
PE(14:0p/21:1)	PE	14:0p/21:1	35:1p	715.552	C40 H78 O7 N1 P1	7009000	8.30868e+06	118.543
PE(18:0e/17:2)	PE	18:0e/17:2	35:2e	715.552	C40 H78 O7 N1 P1	463000	323938	69.965
PE(16:0/18:2)	PE	16:0/18:2	1 day, 10:02:00	715.515	C39 H74 O8 N1 P1	218500000	183111740	83.804
PE(25:2/9:0)	PE	25:2/9:0	1 day, 10:02:00	715.515	C39 H74 O8 N1 P1	36690000	17038836	46.44
PE(16:0/18:2)	PE	16:0/18:2	1 day, 10:02:00	715.515	C39 H74 O8 N1 P1	4143000	5.59529e+06	135.054
PE(17:1/17:1)	PE	17:1/17:1	1 day, 10:02:00	715.515	C39 H74 O8 N1 P1	12230000	3.24527e+07	265.353
PE(25:2/9:0)	PE	25:2/9:0	1 day, 10:02:00	715.515	C39 H74 O8 N1 P1	1967000	571118	29.035
PE(14:0p/21:2)	PE	14:0p/21:2	35:2p	713.536	C40 H76 O7 N1 P1	44530000	3.67947e+07	82.629
PE(16:1p/19:1)	PE	16:1p/19:1	35:2p	713.536	C40 H76 O7 N1 P1	418100	195014	46.643
PE(16:1/18:2)	PE	16:1/18:2	1 day, 10:03:00	713.5	C39 H72 O8 N1 P1	8852000	9017975	101.875
PE(16:0/18:3)	PE	16:0/18:3	1 day, 10:03:00	713.5	C39 H72 O8 N1 P1	28770000	2.41234e+07	83.849
PE(13:1/21:2)	PE	13:1/21:2	1 day, 10:03:00	713.5	C39 H72 O8 N1 P1	1157000	796363	68.83
PE(12:0/22:3)	PE	12:0/22:3	1 day, 10:03:00	713.5	C39 H72 O8 N1 P1	4214000	9.192e+06	218.13
PE(18:1p/17:2)	PE	18:1p/17:2	35:3p	711.52	C40 H74 O7 N1 P1	19100000	5718922	29.942
PE(14:0/20:4)	PE	14:0/20:4	1 day, 10:04:00	711.484	C39 H70 O8 N1 P1	2257000	4.71408e+06	208.865
PE(15:0/19:4)	PE	15:0/19:4	1 day, 10:04:00	711.484	C39 H70 O8 N1 P1	14830000	1.5242e+07	102.778
PE(14:0/20:4)	PE	14:0/20:4	1 day, 10:04:00	711.484	C39 H70 O8 N1 P1	24040000	1.07913e+08	448.889
PE(16:0e/19:5)	PE	16:0e/19:5	35:5e	709.505	C40 H72 O7 N1 P1	32280000	1.36477e+07	42.279
PE(12:0p/23:4)	PE	12:0p/23:4	35:4p	709.505	C40 H72 O7 N1 P1	38300000	18217778	47.566
PE(15:1/19:4)	PE	15:1/19:4	1 day, 10:05:00	709.468	C39 H68 O8 N1 P1	1490000	1.19926e+06	80.487
PE(17:4/17:1)	PE	17:4/17:1	1 day, 10:05:00	709.468	C39 H68 O8 N1 P1	34970000	59931586	171.38
PE(18:2p/17:3)	PE	18:2p/17:3	35:5p	707.489	C40 H70 O7 N1 P1	56850000	44547660	78.36
PE(14:0e/21:6)	PE	14:0e/21:6	35:6e	707.489	C40 H70 O7 N1 P1	16600	17141.3	103.261
PE(20:0e/14:1)	PE	20:0e/14:1	34:1e	703.552	C39 H78 O7 N1 P1	504300	513710	101.866
PE(9:0/24:1)	PE	9:0/24:1	1 day, 9:01:00	703.515	C38 H74 O8 N1 P1	1439000	1.14903e+06	79.849
PE(16:1/17:0)	PE	16:1/17:0	1 day, 9:01:00	703.515	C38 H74 O8 N1 P1	13640000	5.73321e+07	420.323
PE(18:1p/16:0)	PE	18:1p/16:0	34:1p	701.536	C39 H76 O7 N1 P1	15760000	10470944	66.44
PE(33:2)	PE	1 day, 9:02:00	1 day, 9:02:00	701.5	C38 H72 O8 N1 P1	219000000	6.46858e+08	295.369
PE(16:0/17:2)	PE	16:0/17:2	1 day, 9:02:00	701.5	C38 H72 O8 N1 P1	50060000	1.25846e+08	251.391
PE(25:2/8:0)	PE	25:2/8:0	1 day, 9:02:00	701.5	C38 H72 O8 N1 P1	1071000	327073	30.539
PE(17:1/16:1)	PE	17:1/16:1	1 day, 9:02:00	701.5	C38 H72 O8 N1 P1	10340000	2.8477e+07	275.406
PE(18:2p/16:0)	PE	18:2p/16:0	34:2p	699.52	C39 H74 O7 N1 P1	7735000	3.2743e+06	42.331
PE(16:1p/18:1)	PE	16:1p/18:1	34:2p	699.52	C39 H74 O7 N1 P1	4289000	1.29506e+06	30.195
PE(34:2p)	PE	34:2p	34:2p	699.52	C39 H74 O7 N1 P1	115800	59129.8	51.062
PE(33:3)	PE	1 day, 9:03:00	1 day, 9:03:00	699.484	C38 H70 O8 N1 P1	7567000	6.97526e+06	92.18
PE(16:0/17:3)	PE	16:0/17:3	1 day, 9:03:00	699.484	C38 H70 O8 N1 P1	3850000	12417482	322.532
PE(18:4/15:0)	PE	18:4/15:0	1 day, 9:04:00	697.468	C38 H68 O8 N1 P1	512000	503122	98.266
PE(25:4/8:0)	PE	25:4/8:0	1 day, 9:04:00	697.468	C38 H68 O8 N1 P1	22580000	8198798	36.31
PE(16:1p/18:3)	PE	16:1p/18:3	34:4p	695.489	C39 H70 O7 N1 P1	11130000	4.99384e+07	448.683
PE(20:4/13:1)	PE	20:4/13:1	1 day, 9:05:00	695.453	C38 H66 O8 N1 P1	80690	114261	141.605
PE(12:0/21:5)	PE	12:0/21:5	1 day, 9:05:00	695.453	C38 H66 O8 N1 P1	287200	141308	49.202
PE(14:0p/20:5)	PE	14:0p/20:5	34:5p	693.473	C39 H68 O7 N1 P1	567100	490405	86.476
PE(10:0e/24:6)	PE	10:0e/24:6	34:6e	693.473	C39 H68 O7 N1 P1	13150000	3.2619e+07	248.053
PE(12:0/21:6)	PE	12:0/21:6	1 day, 9:06:00	693.437	C38 H64 O8 N1 P1	12760000	5.76288e+07	451.636
PE(18:4/15:2)	PE	18:4/15:2	1 day, 9:06:00	693.437	C38 H64 O8 N1 P1	1067000	1.20923e+06	113.33
PE(17:4/16:2)	PE	17:4/16:2	1 day, 9:06:00	693.437	C38 H64 O8 N1 P1	154900	108241	69.878
PE(10:0/22:1)	PE	10:0/22:1	1 day, 8:01:00	689.5	C37 H72 O8 N1 P1	595500	328549	55.172
PE(18:2p/15:0)	PE	18:2p/15:0	33:2p	685.505	C38 H72 O7 N1 P1	55900000	43700943	78.177
PE(15:0/17:3)	PE	15:0/17:3	1 day, 8:03:00	685.468	C37 H68 O8 N1 P1	29470000	1.9932e+07	67.635
PE(18:3/14:1)	PE	18:3/14:1	1 day, 8:04:00	683.453	C37 H66 O8 N1 P1	185500	278317	150.036
PE(18:4/14:1)	PE	18:4/14:1	1 day, 8:05:00	681.437	C37 H64 O8 N1 P1	8904	12278.8	137.902
PE(10:0p/23:5)	PE	10:0p/23:5	33:5p	679.458	C38 H66 O7 N1 P1	15320000	4.83933e+07	315.883
PE(17:4/15:2)	PE	17:4/15:2	1 day, 8:06:00	679.421	C37 H62 O8 N1 P1	15320000	7.00705e+07	457.379
PE(18:0e/14:0)	PE	18:0e/14:0	32:0e	677.536	C37 H76 O7 N1 P1	32280000	1.30014e+07	40.277
PE(16:0e/16:0)	PE	16:0e/16:0	32:0e	677.536	C37 H76 O7 N1 P1	2063000	643924	31.213
PE(18:0/13:0)	PE	18:0/13:0	1 day, 7:00:00	677.5	C36 H72 O8 N1 P1	33420	12763.1	38.19
PE(17:0/14:0)	PE	17:0/14:0	1 day, 7:00:00	677.5	C36 H72 O8 N1 P1	189900	215922	113.703
PE(8:0/23:0)	PE	8:0/23:0	1 day, 7:00:00	677.5	C36 H72 O8 N1 P1	188500	108708	57.67
PE(8:0/24:7)	PE	8:0/24:7	1 day, 8:07:00	677.406	C37 H60 O8 N1 P1	12620000	5.78227e+07	458.183
PE(31:1)	PE	1 day, 7:01:00	1 day, 7:01:00	675.484	C36 H70 O8 N1 P1	79010	64695	81.882
PE(18:0/13:1)	PE	18:0/13:1	1 day, 7:01:00	675.484	C36 H70 O8 N1 P1	24790000	24529705	98.95
PE(32:1p)	PE	32:1p	32:1p	673.505	C37 H72 O7 N1 P1	35990000	1.05141e+07	29.214
PE(8:0p/24:2)	PE	8:0p/24:2	32:2p	671.489	C37 H70 O7 N1 P1	321000000	664264560	206.936
PE(18:2p/14:0)	PE	18:2p/14:0	32:2p	671.489	C37 H70 O7 N1 P1	830700	221863	26.708
PE(31:3)	PE	1 day, 7:03:00	1 day, 7:03:00	671.453	C36 H66 O8 N1 P1	6731	5925.03	88.026
PE(18:2p/14:1)	PE	18:2p/14:1	32:3p	669.473	C37 H68 O7 N1 P1	2284000	3.75953e+06	164.603
PE(31:4)	PE	1 day, 7:04:00	1 day, 7:04:00	669.437	C36 H64 O8 N1 P1	16610000	57269619	344.79
PE(32:6e)	PE	32:6e	32:6e	665.442	C37 H64 O7 N1 P1	22500	37600.4	167.113
PE(31:6)	PE	1 day, 7:06:00	1 day, 7:06:00	665.406	C36 H60 O8 N1 P1	84750000	55014615	64.914
PE(16:0e/15:0)	PE	16:0e/15:0	31:0e	663.52	C36 H74 O7 N1 P1	153300	115424	75.293
PE(17:0/13:0)	PE	17:0/13:0	1 day, 6:00:00	663.484	C35 H70 O8 N1 P1	27030	18375.8	67.983
PE(15:0/15:0)	PE	15:0/15:0	1 day, 6:00:00	663.484	C35 H70 O8 N1 P1	9893	9982.63	100.906
PE(8:0/22:0)	PE	8:0/22:0	1 day, 6:00:00	663.484	C35 H70 O8 N1 P1	3844000	1.02057e+07	265.497
PE(8:0e/24:7)	PE	8:0e/24:7	32:7e	663.426	C37 H62 O7 N1 P1	38520000	33504696	86.98
PE(32:6p)	PE	32:6p	32:6p	663.426	C37 H62 O7 N1 P1	162200	236183	145.612
PE(30:3)	PE	1 day, 6:03:00	1 day, 6:03:00	657.437	C35 H64 O8 N1 P1	132900	54725.6	41.178
PE(30:4)	PE	1 day, 6:04:00	1 day, 6:04:00	655.421	C35 H62 O8 N1 P1	695800	1.17301e+06	168.585
PE(12:0p/19:4)	PE	12:0p/19:4	31:4p	653.442	C36 H64 O7 N1 P1	2484000	3.38057e+06	136.094
PE(30:5)	PE	1 day, 6:05:00	1 day, 6:05:00	653.406	C35 H60 O8 N1 P1	312700	220231	70.429
PE(30:6)	PE	1 day, 6:06:00	1 day, 6:06:00	651.39	C35 H58 O8 N1 P1	5845000	1.92563e+07	329.449
PE(16:0e/14:0)	PE	16:0e/14:0	30:0e	649.505	C35 H72 O7 N1 P1	830700	226607	27.279
PE(30:0e)	PE	30:0e	30:0e	649.505	C35 H72 O7 N1 P1	46340	60088.2	129.668
PE(11:0/18:0)	PE	11:0/18:0	1 day, 5:00:00	649.468	C34 H68 O8 N1 P1	0	0	0
PE(29:0)	PE	1 day, 5:00:00	1 day, 5:00:00	649.468	C34 H68 O8 N1 P1	1540000	6.84889e+06	444.733
PE(8:0p/23:6)	PE	8:0p/23:6	31:6p	649.411	C36 H60 O7 N1 P1	14090000	5.46791e+06	38.807
PE(31:6p)	PE	31:6p	31:6p	649.411	C36 H60 O7 N1 P1	82150	99603.6	121.246
PE(8:0p/22:0)	PE	8:0p/22:0	30:0p	647.489	C35 H70 O7 N1 P1	7422000	6.14312e+06	82.769
PE(30:0p)	PE	30:0p	30:0p	647.489	C35 H70 O7 N1 P1	6627000	7.72019e+06	116.496
PE(30:1e)	PE	30:1e	30:1e	647.489	C35 H70 O7 N1 P1	1740	200.274	11.51
PE(20:1/9:0)	PE	20:1/9:0	1 day, 5:01:00	647.453	C34 H66 O8 N1 P1	7204	9680.81	134.381
PE(29:1)	PE	1 day, 5:01:00	1 day, 5:01:00	647.453	C34 H66 O8 N1 P1	93920	78248.5	83.314
PE(30:2e)	PE	30:2e	30:2e	645.473	C35 H68 O7 N1 P1	314100000	99252459	31.599
PE(30:1p)	PE	30:1p	30:1p	645.473	C35 H68 O7 N1 P1	399000000	2.63464e+08	66.031
PE(12:0e/18:2)	PE	12:0e/18:2	30:2e	645.473	C35 H68 O7 N1 P1	314100000	116926866	37.226
PE(8:0p/22:1)	PE	8:0p/22:1	30:1p	645.473	C35 H68 O7 N1 P1	250000000	8.17275e+07	32.691
PE(30:1p)	PE	30:1p	30:1p	645.473	C35 H68 O7 N1 P1	104700000	3.48463e+07	33.282
PE(29:2)	PE	1 day, 5:02:00	1 day, 5:02:00	645.437	C34 H64 O8 N1 P1	265400000	100329162	37.803
PE(30:2p)	PE	30:2p	30:2p	643.458	C35 H66 O7 N1 P1	1646000	1.39778e+06	84.92
PE(29:5)	PE	1 day, 5:05:00	1 day, 5:05:00	639.39	C34 H58 O8 N1 P1	392200	1.21693e+06	310.282
PE(29:0e)	PE	29:0e	29:0e	635.489	C34 H70 O7 N1 P1	670900	2.03704e+06	303.628
PE(28:1)	PE	1 day, 4:01:00	1 day, 4:01:00	633.437	C33 H64 O8 N1 P1	639200	181840	28.448
PE(8:0p/21:1)	PE	8:0p/21:1	29:1p	631.458	C34 H66 O7 N1 P1	2605000	5.527e+06	212.169
PE(29:1p)	PE	29:1p	29:1p	631.458	C34 H66 O7 N1 P1	99210	67726.7	68.266
PE(8:0/20:2)	PE	8:0/20:2	1 day, 4:02:00	631.421	C33 H62 O8 N1 P1	5805000	5.46935e+06	94.218
PE(10:0p/19:3)	PE	10:0p/19:3	29:3p	627.426	C34 H62 O7 N1 P1	6996	6139.41	87.756
PE(28:4)	PE	1 day, 4:04:00	1 day, 4:04:00	627.39	C33 H58 O8 N1 P1	28320	26185	92.461
PE(10:0p/19:4)	PE	10:0p/19:4	29:4p	625.411	C34 H60 O7 N1 P1	48570000	2.057e+08	423.512
PE(28:0e)	PE	28:0e	28:0e	621.473	C33 H68 O7 N1 P1	3567000	4.43521e+06	124.34
PE(16:0e/12:0)	PE	16:0e/12:0	28:0e	621.473	C33 H68 O7 N1 P1	1646000	1.36315e+06	82.816
PE(28:0e)	PE	28:0e	28:0e	621.473	C33 H68 O7 N1 P1	51570	140300	272.057
PE(18:0/9:0)	PE	18:0/9:0	1 day, 3:00:00	621.437	C32 H64 O8 N1 P1	1244000	407796	32.781
PE(27:0)	PE	1 day, 3:00:00	1 day, 3:00:00	621.437	C32 H64 O8 N1 P1	39770	49413	124.247
PE(16:0p/12:0)	PE	16:0p/12:0	28:0p	619.458	C33 H66 O7 N1 P1	797500	751484	94.23
PE(13:1/14:1)	PE	13:1/14:1	1 day, 3:02:00	617.406	C32 H60 O8 N1 P1	318500	450177	141.343
PE(28:3e)	PE	28:3e	28:3e	615.426	C33 H62 O7 N1 P1	29090000	8.93834e+07	307.265
PE(12:0p/16:2)	PE	12:0p/16:2	28:2p	615.426	C33 H62 O7 N1 P1	380800	258567	67.901
PE(28:3p)	PE	28:3p	28:3p	613.411	C33 H60 O7 N1 P1	1573000	963195	61.233
PE(8:0e/20:4)	PE	8:0e/20:4	28:4e	613.411	C33 H60 O7 N1 P1	43240000	2.87187e+07	66.417
PE(27:4)	PE	1 day, 3:04:00	1 day, 3:04:00	613.374	C32 H56 O8 N1 P1	33060000	1.31388e+08	397.424
PE(17:4/10:0)	PE	17:4/10:0	1 day, 3:04:00	613.374	C32 H56 O8 N1 P1	28550	21793.6	76.335
PE(28:5p)	PE	28:5p	28:5p	609.379	C33 H56 O7 N1 P1	8447000	5.29956e+06	62.739
PE(4:0/23:6)	PE	4:0/23:6	1 day, 3:06:00	609.343	C32 H52 O8 N1 P1	4793000	1.72078e+06	35.902
PE(27:6)	PE	1 day, 3:06:00	1 day, 3:06:00	609.343	C32 H52 O8 N1 P1	9258000	2.08363e+07	225.063
PE(14:0e/13:0)	PE	14:0e/13:0	27:0e	607.458	C32 H66 O7 N1 P1	283700	284409	100.25
PE(18:0e/9:0)	PE	18:0e/9:0	27:0e	607.458	C32 H66 O7 N1 P1	31380	21138.5	67.363
PE(10:0e/17:0)	PE	10:0e/17:0	27:0e	607.458	C32 H66 O7 N1 P1	2620000	7.57932e+06	289.287
PE(16:0/10:0)	PE	16:0/10:0	1 day, 2:00:00	607.421	C31 H62 O8 N1 P1	428700	309123	72.107
PE(26:0)	PE	1 day, 2:00:00	1 day, 2:00:00	607.421	C31 H62 O8 N1 P1	126300	324639	257.038
PE(17:0/9:0)	PE	17:0/9:0	1 day, 2:00:00	607.421	C31 H62 O8 N1 P1	40430	16783.3	41.512
PE(8:0p/19:0)	PE	8:0p/19:0	27:0p	605.442	C32 H64 O7 N1 P1	944300	605457	64.117
PE(10:0e/17:1)	PE	10:0e/17:1	27:1e	605.442	C32 H64 O7 N1 P1	5300	4097.59	77.313
PE(12:0p/15:0)	PE	12:0p/15:0	27:0p	605.442	C32 H64 O7 N1 P1	54510	87863	161.187
PE(27:0p)	PE	27:0p	27:0p	605.442	C32 H64 O7 N1 P1	6996	7338.66	104.898
PE(27:0p)	PE	27:0p	27:0p	605.442	C32 H64 O7 N1 P1	602000	1.8569e+06	308.455
PE(12:0/14:1)	PE	12:0/14:1	1 day, 2:01:00	605.406	C31 H60 O8 N1 P1	177100	258182	145.783
PE(26:1)	PE	1 day, 2:01:00	1 day, 2:01:00	605.406	C31 H60 O8 N1 P1	25010	51360.8	205.361
PE(4:0/22:1)	PE	4:0/22:1	1 day, 2:01:00	605.406	C31 H60 O8 N1 P1	508700	1.60181e+06	314.884
PE(8:0p/19:1)	PE	8:0p/19:1	27:1p	603.426	C32 H62 O7 N1 P1	3608000	3.7704e+06	104.501
PE(8:0/18:2)	PE	8:0/18:2	1 day, 2:02:00	603.39	C31 H58 O8 N1 P1	284800	149079	52.345
PE(13:1/13:1)	PE	13:1/13:1	1 day, 2:02:00	603.39	C31 H58 O8 N1 P1	0	0	0
PE(8:0p/19:2)	PE	8:0p/19:2	27:2p	601.411	C32 H60 O7 N1 P1	4809000	8.06623e+06	167.732
PE(27:2p)	PE	27:2p	27:2p	601.411	C32 H60 O7 N1 P1	235200	150410	63.95
PE(27:3e)	PE	27:3e	27:3e	601.411	C32 H60 O7 N1 P1	3885000	1.55721e+07	400.826
PE(8:0/18:3)	PE	8:0/18:3	1 day, 2:03:00	601.374	C31 H56 O8 N1 P1	0	0	0
PE(8:0e/19:5)	PE	8:0e/19:5	27:5e	597.379	C32 H56 O7 N1 P1	23610	31161	131.982
PE(27:4p)	PE	27:4p	27:4p	597.379	C32 H56 O7 N1 P1	23400	15530.1	66.368
PE(4:0/22:5)	PE	4:0/22:5	1 day, 2:05:00	597.343	C31 H52 O8 N1 P1	26560000	8.1634e+07	307.357
PE(4:0/22:6)	PE	4:0/22:6	1 day, 2:06:00	595.327	C31 H50 O8 N1 P1	648400	335327	51.716
PE(14:0e/12:0)	PE	14:0e/12:0	26:0e	593.442	C31 H64 O7 N1 P1	5931000	5.54845e+06	93.55
PE(16:0e/10:0)	PE	16:0e/10:0	26:0e	593.442	C31 H64 O7 N1 P1	0	0	0
PE(16:0/9:0)	PE	16:0/9:0	1 day, 1:00:00	593.406	C30 H60 O8 N1 P1	448800	1.35149e+06	301.134
PE(26:0p)	PE	26:0p	26:0p	591.426	C31 H62 O7 N1 P1	408500	1.60061e+06	391.825
PE(25:1)	PE	1 day, 1:01:00	1 day, 1:01:00	591.39	C30 H58 O8 N1 P1	25270	15891.5	62.887
PE(26:1p)	PE	26:1p	26:1p	589.411	C31 H60 O7 N1 P1	27890	38080.2	136.537
PE(26:2e)	PE	26:2e	26:2e	589.411	C31 H60 O7 N1 P1	675400	177164	26.231
PE(8:0/17:2)	PE	8:0/17:2	1 day, 1:02:00	589.374	C30 H56 O8 N1 P1	79170	77392.6	97.755
PE(26:2p)	PE	26:2p	26:2p	587.395	C31 H58 O7 N1 P1	1826000	283213	15.51
PE(8:0p/18:2)	PE	8:0p/18:2	26:2p	587.395	C31 H58 O7 N1 P1	418100	778674	186.241
PE(10:0p/16:2)	PE	10:0p/16:2	26:2p	587.395	C31 H58 O7 N1 P1	46220	115957	250.881
PE(6:0/19:3)	PE	6:0/19:3	1 day, 1:03:00	587.359	C30 H54 O8 N1 P1	1511000	1.89434e+06	125.37
PE(4:0/21:3)	PE	4:0/21:3	1 day, 1:03:00	587.359	C30 H54 O8 N1 P1	45960	62621.9	136.253
PE(8:0p/18:3)	PE	8:0p/18:3	26:3p	585.379	C31 H56 O7 N1 P1	5431000	7.14236e+06	131.511
PE(25:4)	PE	1 day, 1:04:00	1 day, 1:04:00	585.343	C30 H52 O8 N1 P1	721000	2.56336e+06	355.529
PE(25:6)	PE	1 day, 1:06:00	1 day, 1:06:00	581.312	C30 H48 O8 N1 P1	1132000	2.83902e+06	250.797
PE(16:0e/9:0)	PE	16:0e/9:0	25:0e	579.426	C30 H62 O7 N1 P1	91190	97991	107.458
PE(16:0/8:0)	PE	16:0/8:0	1 day, 0:00:00	579.39	C29 H58 O8 N1 P1	953700	916963	96.148
PE(15:0/9:0)	PE	15:0/9:0	1 day, 0:00:00	579.39	C29 H58 O8 N1 P1	75610	63296.2	83.714
PE(14:0p/11:0)	PE	14:0p/11:0	25:0p	577.411	C30 H60 O7 N1 P1	931500	3.04817e+06	327.232
PE(25:0p)	PE	25:0p	25:0p	577.411	C30 H60 O7 N1 P1	2231000	9.33254e+06	418.312
PE(8:0e/17:1)	PE	8:0e/17:1	25:1e	577.411	C30 H60 O7 N1 P1	590300	1.394e+06	236.151
PE(6:0/18:1)	PE	6:0/18:1	1 day, 0:01:00	577.374	C29 H56 O8 N1 P1	4592000	8.03347e+06	174.945
PE(15:1/9:0)	PE	15:1/9:0	1 day, 0:01:00	577.374	C29 H56 O8 N1 P1	21980000	9.90718e+07	450.736
PE(11:0/13:1)	PE	11:0/13:1	1 day, 0:01:00	577.374	C29 H56 O8 N1 P1	0	0	0
PE(24:1)	PE	1 day, 0:01:00	1 day, 0:01:00	577.374	C29 H56 O8 N1 P1	801100	2.20288e+06	274.982
PE(16:1p/9:0)	PE	16:1p/9:0	25:1p	575.395	C30 H58 O7 N1 P1	38230000	3.39115e+07	88.704
PE(25:1p)	PE	25:1p	25:1p	575.395	C30 H58 O7 N1 P1	25270	15891.5	62.887
PE(8:0/16:2)	PE	8:0/16:2	1 day, 0:02:00	575.359	C29 H54 O8 N1 P1	4454000	7.71308e+06	173.172
PE(9:0/15:2)	PE	9:0/15:2	1 day, 0:02:00	575.359	C29 H54 O8 N1 P1	143700	125909	87.619
PE(8:0p/17:2)	PE	8:0p/17:2	25:2p	573.379	C30 H56 O7 N1 P1	57410	16247.6	28.301
PE(8:0e/17:3)	PE	8:0e/17:3	25:3e	573.379	C30 H56 O7 N1 P1	1835000	3.39813e+06	185.184
PE(6:0/18:3)	PE	6:0/18:3	1 day, 0:03:00	573.343	C29 H52 O8 N1 P1	407300	55869.3	13.717
PE(24:3)	PE	1 day, 0:03:00	1 day, 0:03:00	573.343	C29 H52 O8 N1 P1	240200	574251	239.072
PE(8:0p/17:3)	PE	8:0p/17:3	25:3p	571.364	C30 H54 O7 N1 P1	315900	153458	48.578
PE(24:5)	PE	1 day, 0:05:00	1 day, 0:05:00	569.312	C29 H48 O8 N1 P1	19940	14201.7	71.222
PE(4:0/20:5)	PE	4:0/20:5	1 day, 0:05:00	569.312	C29 H48 O8 N1 P1	13090000	34616505	264.45
PE(8:0e/16:0)	PE	8:0e/16:0	24:0e	565.411	C29 H60 O7 N1 P1	2690000	6.33742e+06	235.592
PE(15:0/8:0)	PE	15:0/8:0	23:00:00	565.374	C28 H56 O8 N1 P1	2505000	2.98739e+06	119.257
PE(10:0/13:0)	PE	10:0/13:0	23:00:00	565.374	C28 H56 O8 N1 P1	331800	728152	219.455
PE(9:0/14:0)	PE	9:0/14:0	23:00:00	565.374	C28 H56 O8 N1 P1	2690000	4.65184e+06	172.931
PE(23:1)	PE	23:01:00	23:01:00	563.359	C28 H54 O8 N1 P1	133100	77412.3	58.161
PE(9:0/14:1)	PE	9:0/14:1	23:01:00	563.359	C28 H54 O8 N1 P1	86470	87931.3	101.69
PE(24:2e)	PE	24:2e	24:2e	561.379	C29 H56 O7 N1 P1	71000	118537	166.954
PE(24:1p)	PE	24:1p	24:1p	561.379	C29 H56 O7 N1 P1	788800	2.4233e+06	307.214
PE(8:0p/16:1)	PE	8:0p/16:1	24:1p	561.379	C29 H56 O7 N1 P1	981000	2.17854e+06	222.073
PE(23:2)	PE	23:02:00	23:02:00	561.343	C28 H52 O8 N1 P1	4023000	1.47208e+07	365.915
PE(8:0p/16:2)	PE	8:0p/16:2	24:2p	559.364	C29 H54 O7 N1 P1	2220000	4.33488e+06	195.265
PE(24:2p)	PE	24:2p	24:2p	559.364	C29 H54 O7 N1 P1	35660	43390.4	121.678
PE(23:3)	PE	23:03:00	23:03:00	559.327	C28 H50 O8 N1 P1	79140	50010.1	63.192
PE(6:0/17:3)	PE	6:0/17:3	23:03:00	559.327	C28 H50 O8 N1 P1	8849000	1.1315e+07	127.867
PE(4:0/19:3)	PE	4:0/19:3	23:03:00	559.327	C28 H50 O8 N1 P1	231100	169068	73.158
PE(23:0e)	PE	23:0e	23:0e	551.395	C28 H58 O7 N1 P1	244200	625045	255.956
PE(8:0e/15:0)	PE	8:0e/15:0	23:0e	551.395	C28 H58 O7 N1 P1	1068000	477300	44.691
PE(22:0)	PE	22:00:00	22:00:00	551.359	C27 H54 O8 N1 P1	202500	200090	98.81
PE(6:0/16:0)	PE	6:0/16:0	22:00:00	551.359	C27 H54 O8 N1 P1	1837000	1.61314e+06	87.814
PE(8:0/14:0)	PE	8:0/14:0	22:00:00	551.359	C27 H54 O8 N1 P1	107400	91721.7	85.402
PE(22:0)	PE	22:00:00	22:00:00	551.359	C27 H54 O8 N1 P1	6953000	2.98695e+07	429.592
PE(8:0p/15:0)	PE	8:0p/15:0	23:0p	549.379	C28 H56 O7 N1 P1	407300	212053	52.063
PE(23:1e)	PE	23:1e	23:1e	549.379	C28 H56 O7 N1 P1	1091000	4.17177e+06	382.38
PE(23:0p)	PE	23:0p	23:0p	549.379	C28 H56 O7 N1 P1	741100	2.74835e+06	370.848
PE(22:1)	PE	22:01:00	22:01:00	549.343	C27 H52 O8 N1 P1	61330	56010.2	91.326
PE(23:2e)	PE	23:2e	23:2e	547.364	C28 H54 O7 N1 P1	20860	13832.9	66.313
PE(23:1p)	PE	23:1p	23:1p	547.364	C28 H54 O7 N1 P1	18410	11991.5	65.136
PE(4:0/18:2)	PE	4:0/18:2	22:02:00	547.327	C27 H50 O8 N1 P1	3113000	758700	24.372
PE(6:0/16:2)	PE	6:0/16:2	22:02:00	547.327	C27 H50 O8 N1 P1	458400	1.86364e+06	406.553
PE(23:2p)	PE	23:2p	23:2p	545.348	C28 H52 O7 N1 P1	0	0	0
PE(8:0p/15:2)	PE	8:0p/15:2	23:2p	545.348	C28 H52 O7 N1 P1	544000	183508	33.733
PE(22:3)	PE	22:03:00	22:03:00	545.312	C27 H48 O8 N1 P1	379800	179474	47.255
PE(4:0/18:3)	PE	4:0/18:3	22:03:00	545.312	C27 H48 O8 N1 P1	338200	231474	68.443
PE(22:3)	PE	22:03:00	22:03:00	545.312	C27 H48 O8 N1 P1	4702	4968.89	105.676
PE(14:0e/8:0)	PE	14:0e/8:0	22:0e	537.379	C27 H56 O7 N1 P1	958100	1.4894e+06	155.454
PE(9:0/12:0)	PE	9:0/12:0	21:00:00	537.343	C26 H52 O8 N1 P1	6659000	2.7027e+07	405.872
PE(21:0)	PE	21:00:00	21:00:00	537.343	C26 H52 O8 N1 P1	1003000	187350	18.679
PE(8:0e/14:1)	PE	8:0e/14:1	22:1e	535.364	C27 H54 O7 N1 P1	962100	1.02671e+06	106.715
PE(22:1e)	PE	22:1e	22:1e	535.364	C27 H54 O7 N1 P1	32120000	78616912	244.76
PE(22:0p)	PE	22:0p	22:0p	535.364	C27 H54 O7 N1 P1	2236000	4.46046e+06	199.484
PE(4:0/17:1)	PE	4:0/17:1	21:01:00	535.327	C26 H50 O8 N1 P1	403000	353923	87.822
PE(22:1p)	PE	22:1p	22:1p	533.348	C27 H52 O7 N1 P1	372500	108558	29.143
PE(8:0p/14:1)	PE	8:0p/14:1	22:1p	533.348	C27 H52 O7 N1 P1	1372000	1.0113e+06	73.71
PE(21:2)	PE	21:02:00	21:02:00	533.312	C26 H48 O8 N1 P1	1729000	7.5484e+06	436.576
PE(21:3)	PE	21:03:00	21:03:00	531.296	C26 H46 O8 N1 P1	2663000	2.23258e+06	83.837
PE(4:0/17:3)	PE	4:0/17:3	21:03:00	531.296	C26 H46 O8 N1 P1	2631000	6.34458e+06	241.147
PE(21:3)	PE	21:03:00	21:03:00	531.296	C26 H46 O8 N1 P1	0	0	0
PE(8:0e/13:0)	PE	8:0e/13:0	21:0e	523.364	C26 H54 O7 N1 P1	1048000	1.88407e+06	179.778
PE(10:0/10:0)	PE	10:0/10:0	20:00:00	523.327	C25 H50 O8 N1 P1	16300000	17456648	107.096
PE(8:0p/13:0)	PE	8:0p/13:0	21:0p	521.348	C26 H52 O7 N1 P1	1372000	2.60872e+06	190.14
PE(8:0e/13:1)	PE	8:0e/13:1	21:1e	521.348	C26 H52 O7 N1 P1	2440000	6.46854e+06	265.104
PE(4:0/16:1)	PE	4:0/16:1	20:01:00	521.312	C25 H48 O8 N1 P1	6331000	2.85503e+06	45.096
PE(8:0p/13:1)	PE	8:0p/13:1	21:1p	519.332	C26 H50 O7 N1 P1	5767000	4.7681e+06	82.679
PE(4:0/16:2)	PE	4:0/16:2	20:02:00	519.296	C25 H46 O8 N1 P1	76370	48488.1	63.491
PE(8:0e/12:0)	PE	8:0e/12:0	20:0e	509.348	C25 H52 O7 N1 P1	1994000	590822	29.63
PE(4:0/15:0)	PE	4:0/15:0	19:00:00	509.312	C24 H48 O8 N1 P1	2256000	4.86294e+06	215.556
PE(19:0)	PE	19:00:00	19:00:00	509.312	C24 H48 O8 N1 P1	11050	9133.16	82.653
PE(4:0/15:0)	PE	4:0/15:0	19:00:00	509.312	C24 H48 O8 N1 P1	5814000	2.43633e+07	419.045
PE(10:0p/10:0)	PE	10:0p/10:0	20:0p	507.332	C25 H50 O7 N1 P1	20770000	2.23556e+07	107.634
PE(6:0/13:1)	PE	6:0/13:1	19:01:00	507.296	C24 H46 O8 N1 P1	1344000	1.90331e+06	141.615
PE(19:2)	PE	19:02:00	19:02:00	505.281	C24 H44 O8 N1 P1	61650	52096.1	84.503
PE(4:0/15:2)	PE	4:0/15:2	19:02:00	505.281	C24 H44 O8 N1 P1	7254000	1.24796e+07	172.038
PE(19:2)	PE	19:02:00	19:02:00	505.281	C24 H44 O8 N1 P1	929300	1.33618e+06	143.784
PE(19:0e)	PE	19:0e	19:0e	495.332	C24 H50 O7 N1 P1	1715000	2.13969e+06	124.763
PE(9:0/9:0)	PE	9:0/9:0	18:00:00	495.296	C23 H46 O8 N1 P1	18530000	4.24819e+06	22.926
PE(4:0/14:0)	PE	4:0/14:0	18:00:00	495.296	C23 H46 O8 N1 P1	1835000	5.61637e+06	306.069
PE(6:0/12:0)	PE	6:0/12:0	18:00:00	495.296	C23 H46 O8 N1 P1	1140000	452637	39.705
PE(8:0/10:0)	PE	8:0/10:0	18:00:00	495.296	C23 H46 O8 N1 P1	3698000	1.05969e+07	286.558
PE(18:0)	PE	18:00:00	18:00:00	495.296	C23 H46 O8 N1 P1	470000	770918	164.025
PE(8:0p/11:0)	PE	8:0p/11:0	19:0p	493.317	C24 H48 O7 N1 P1	1604000	4.55499e+06	283.977
PE(10:0p/9:0)	PE	10:0p/9:0	19:0p	493.317	C24 H48 O7 N1 P1	5941000	9.82142e+06	165.316
PE(4:0/14:1)	PE	4:0/14:1	18:01:00	493.281	C23 H44 O8 N1 P1	4024000	3.71125e+06	92.228
PE(18:0e)	PE	18:0e	18:0e	481.317	C23 H48 O7 N1 P1	15940000	17623264	110.56
PE(8:0e/10:0)	PE	8:0e/10:0	18:0e	481.317	C23 H48 O7 N1 P1	10790000	8.02334e+06	74.359
PE(18:0e)	PE	18:0e	18:0e	481.317	C23 H48 O7 N1 P1	2884000	8.69866e+06	301.618
PE(17:0)	PE	17:00:00	17:00:00	481.281	C22 H44 O8 N1 P1	3110000	1.30103e+07	418.338
PE(8:0/9:0)	PE	8:0/9:0	17:00:00	481.281	C22 H44 O8 N1 P1	3238000	2.36478e+06	73.032
PE(4:0/13:0)	PE	4:0/13:0	17:00:00	481.281	C22 H44 O8 N1 P1	8803	17240.1	195.844
PE(6:0/11:0)	PE	6:0/11:0	17:00:00	481.281	C22 H44 O8 N1 P1	2672000	1.88419e+06	70.516
PE(8:0p/10:0)	PE	8:0p/10:0	18:0p	479.301	C23 H46 O7 N1 P1	18530000	4541703	24.51
PE(18:0p)	PE	18:0p	18:0p	479.301	C23 H46 O7 N1 P1	1123000	1.12997e+06	100.621
PE(4:0/13:1)	PE	4:0/13:1	17:01:00	479.265	C22 H42 O8 N1 P1	17570000	3.01155e+07	171.403
PE(17:0e)	PE	17:0e	17:0e	467.301	C22 H46 O7 N1 P1	3533000	4.78506e+06	135.439
PE(6:0/10:0)	PE	6:0/10:0	16:00:00	467.265	C21 H42 O8 N1 P1	2148000	5710458	265.85
PE(16:0)	PE	16:00:00	16:00:00	467.265	C21 H42 O8 N1 P1	437100	1.11825e+06	255.834
PE(17:0p)	PE	17:0p	17:0p	465.286	C22 H44 O7 N1 P1	4636000	1.86266e+07	401.781
PE(8:0p/9:0)	PE	8:0p/9:0	17:0p	465.286	C22 H44 O7 N1 P1	417800	258886	61.964
PE(17:0p)	PE	17:0p	17:0p	465.286	C22 H44 O7 N1 P1	941100	3.34458e+06	355.39
PE(8:0e/8:0)	PE	8:0e/8:0	16:0e	453.286	C21 H44 O7 N1 P1	13050000	6.58359e+06	50.449
PE(16:0e)	PE	16:0e	16:0e	453.286	C21 H44 O7 N1 P1	1695000	2.14304e+06	126.433
PE(6:0/9:0)	PE	6:0/9:0	15:00:00	453.249	C20 H40 O8 N1 P1	12940000	1.35429e+07	104.659
PE(15:0)	PE	15:00:00	15:00:00	453.249	C20 H40 O8 N1 P1	5677000	3.37532e+06	59.456
PE(4:0/11:0)	PE	4:0/11:0	15:00:00	453.249	C20 H40 O8 N1 P1	1844000	1.94308e+06	105.373
PE(8:0p/8:0)	PE	8:0p/8:0	16:0p	451.27	C21 H42 O7 N1 P1	4221000	7.53571e+06	178.529
PE(16:0p)	PE	16:0p	16:0p	451.27	C21 H42 O7 N1 P1	794800	1.35597e+06	170.605
PE(6:0/8:0)	PE	6:0/8:0	14:00:00	439.233	C19 H38 O8 N1 P1	1990000	2.00646e+06	100.827
PE(4:0/10:0)	PE	4:0/10:0	14:00:00	439.233	C19 H38 O8 N1 P1	3042000	2.08493e+06	68.538
PE(14:0)	PE	14:00:00	14:00:00	439.233	C19 H38 O8 N1 P1	1438000	4.30416e+06	299.316
PE(4:0/9:0)	PE	4:0/9:0	13:00:00	425.218	C18 H36 O8 N1 P1	136200000	65696070	48.235
PE(4:0/8:0)	PE	4:0/8:0	12:00:00	411.202	C17 H34 O8 N1 P1	25650000	12722400	49.6
PE(12:0)	PE	12:00:00	12:00:00	411.202	C17 H34 O8 N1 P1	11100000	9289590	83.69
PE(4:0/8:0)	PE	4:0/8:0	12:00:00	411.202	C17 H34 O8 N1 P1	1355000	1.02541e+06	75.676
PE(12:0)	PE	12:00:00	12:00:00	411.202	C17 H34 O8 N1 P1	7768000	4.01738e+06	51.717
PEt(48:1)	PEt	2 days, 0:01:00	2 days, 0:01:00	898.739	C53 H103 O8 N0 P1	2382000	813405	34.148
PEt(47:6)	PEt	1 day, 23:06:00	1 day, 23:06:00	874.645	C52 H91 O8 N0 P1	94210	33926.9	36.012
PEt(29:4/18:3)	PEt	29:4/18:3	1 day, 23:07:00	872.63	C52 H89 O8 N0 P1	53960	189503	351.191
PEt(26:4/20:4)	PEt	26:4/20:4	1 day, 22:08:00	856.598	C51 H85 O8 N0 P1	25850000	8.41107e+06	32.538
PEt(44:4)	PEt	1 day, 20:04:00	1 day, 20:04:00	836.63	C49 H89 O8 N0 P1	333000	577828	173.522
PEt(26:4/18:0)	PEt	26:4/18:0	1 day, 20:04:00	836.63	C49 H89 O8 N0 P1	72930000	2.17165e+08	297.772
PEt(26:5/18:1)	PEt	26:5/18:1	1 day, 20:06:00	832.598	C49 H85 O8 N0 P1	82650000	3.54659e+07	42.911
PEt(26:6/18:0)	PEt	26:6/18:0	1 day, 20:06:00	832.598	C49 H85 O8 N0 P1	90590000	4.10364e+07	45.299
PEt(43:5)	PEt	1 day, 19:05:00	1 day, 19:05:00	820.598	C48 H85 O8 N0 P1	81520000	7.09077e+07	86.982
PEt(33:5/10:0)	PEt	33:5/10:0	1 day, 19:05:00	820.598	C48 H85 O8 N0 P1	31530	46775.1	148.351
PEt(43:6)	PEt	1 day, 19:06:00	1 day, 19:06:00	818.583	C48 H83 O8 N0 P1	54750000	12798360	23.376
PEt(32:6/10:0)	PEt	32:6/10:0	1 day, 18:06:00	804.567	C47 H81 O8 N0 P1	890500	1.03362e+06	116.072
PEt(42:7)	PEt	1 day, 18:07:00	1 day, 18:07:00	802.551	C47 H79 O8 N0 P1	105200000	97635068	92.809
PEt(33:1/8:0)	PEt	33:1/8:0	1 day, 17:01:00	800.63	C46 H89 O8 N0 P1	912200	1.2874e+06	141.131
PEt(42:10)	PEt	1 day, 18:10:00	1 day, 18:10:00	796.504	C47 H73 O8 N0 P1	104000000	87150960	83.799
PEt(29:4/12:0)	PEt	29:4/12:0	1 day, 17:04:00	794.583	C46 H83 O8 N0 P1	1669000	2.62447e+06	157.248
PEt(17:4/24:2)	PEt	17:4/24:2	1 day, 17:06:00	790.551	C46 H79 O8 N0 P1	0	0	0
PEt(40:1)	PEt	1 day, 16:01:00	1 day, 16:01:00	786.614	C45 H87 O8 N0 P1	223100	188678	84.571
PEt(16:0/24:2)	PEt	16:0/24:2	1 day, 16:02:00	784.598	C45 H85 O8 N0 P1	220200	459260	208.565
PEt(25:2/15:1)	PEt	25:2/15:1	1 day, 16:03:00	782.583	C45 H83 O8 N0 P1	0	0	0
PEt(18:1/22:5)	PEt	18:1/22:5	1 day, 16:06:00	776.536	C45 H77 O8 N0 P1	36080000	3.70026e+07	102.557
PEt(22:5/18:2)	PEt	22:5/18:2	1 day, 16:07:00	774.52	C45 H75 O8 N0 P1	7116000	5.64213e+06	79.288
PEt(38:1)	PEt	1 day, 14:01:00	1 day, 14:01:00	758.583	C43 H83 O8 N0 P1	12990000	1.83689e+07	141.408
PEt(38:2)	PEt	1 day, 14:02:00	1 day, 14:02:00	756.567	C43 H81 O8 N0 P1	2714000	898931	33.122
PEt(38:3)	PEt	1 day, 14:03:00	1 day, 14:03:00	754.551	C43 H79 O8 N0 P1	5752000	9.477e+06	164.76
PEt(18:0/20:4)	PEt	18:0/20:4	1 day, 14:04:00	752.536	C43 H77 O8 N0 P1	79300000	51075544	64.408
PEt(18:0/20:5)	PEt	18:0/20:5	1 day, 14:05:00	750.52	C43 H75 O8 N0 P1	48800000	26455456	54.212
PEt(16:0/22:6)	PEt	16:0/22:6	1 day, 14:06:00	748.504	C43 H73 O8 N0 P1	11860000	6059867	51.095
PEt(18:2/20:4)	PEt	18:2/20:4	1 day, 14:06:00	748.504	C43 H73 O8 N0 P1	23160000	2.389e+07	103.152
PEt(17:0/20:4)	PEt	17:0/20:4	1 day, 13:04:00	738.52	C42 H75 O8 N0 P1	33480000	3.7899e+07	113.199
PEt(37:5)	PEt	1 day, 13:05:00	1 day, 13:05:00	736.504	C42 H73 O8 N0 P1	681200	699340	102.663
PEt(36:1)	PEt	1 day, 12:01:00	1 day, 12:01:00	730.551	C41 H79 O8 N0 P1	13860000	28611198	206.43
PEt(18:0/18:1)	PEt	18:0/18:1	1 day, 12:01:00	730.551	C41 H79 O8 N0 P1	5216000	1.12997e+07	216.635
PEt(18:0/18:2)	PEt	18:0/18:2	1 day, 12:02:00	728.536	C41 H77 O8 N0 P1	6462000	8.91885e+06	138.02
PEt(16:0/20:3)	PEt	16:0/20:3	1 day, 12:03:00	726.52	C41 H75 O8 N0 P1	56550000	8.98755e+07	158.931
PEt(18:1/18:2)	PEt	18:1/18:2	1 day, 12:03:00	726.52	C41 H75 O8 N0 P1	461600	433341	93.878
PEt(16:0/20:4)	PEt	16:0/20:4	1 day, 12:04:00	724.504	C41 H73 O8 N0 P1	129500000	190446585	147.063
PEt(16:0/20:5)	PEt	16:0/20:5	1 day, 12:05:00	722.489	C41 H71 O8 N0 P1	29360000	1.45858e+07	49.679
PEt(35:1)	PEt	1 day, 11:01:00	1 day, 11:01:00	716.536	C40 H77 O8 N0 P1	2213000	4.42058e+06	199.755
PEt(17:0/18:2)	PEt	17:0/18:2	1 day, 11:02:00	714.52	C40 H75 O8 N0 P1	2844000	4.1639e+06	146.41
PEt(15:0/20:4)	PEt	15:0/20:4	1 day, 11:04:00	710.489	C40 H71 O8 N0 P1	6073000	4.99559e+06	82.259
PEt(16:0/18:1)	PEt	16:0/18:1	1 day, 10:01:00	702.52	C39 H75 O8 N0 P1	110000000	176735900	160.669
PEt(16:0/18:2)	PEt	16:0/18:2	1 day, 10:02:00	700.504	C39 H73 O8 N0 P1	526300000	1623061833	308.391
PEt(16:1/18:2)	PEt	16:1/18:2	1 day, 10:03:00	698.489	C39 H71 O8 N0 P1	10740000	6154020	57.3
PEt(17:1/16:0)	PEt	17:1/16:0	1 day, 9:01:00	688.504	C38 H73 O8 N0 P1	15790000	5.54054e+07	350.889
PEt(19:0/14:1)	PEt	19:0/14:1	1 day, 9:01:00	688.504	C38 H73 O8 N0 P1	63720	84351.9	132.379
PEt(16:0/16:1)	PEt	16:0/16:1	1 day, 8:01:00	674.489	C37 H71 O8 N0 P1	49470000	3.98377e+07	80.529
PEt(31:1)	PEt	1 day, 7:01:00	1 day, 7:01:00	660.473	C36 H69 O8 N0 P1	495500	1.18684e+06	239.523
PEt(31:3)	PEt	1 day, 7:03:00	1 day, 7:03:00	656.442	C36 H65 O8 N0 P1	479200	296701	61.916
PEt(8:0/23:4)	PEt	8:0/23:4	1 day, 7:04:00	654.426	C36 H63 O8 N0 P1	14930000	3.19514e+07	214.008
PEt(30:0)	PEt	1 day, 6:00:00	1 day, 6:00:00	648.473	C35 H69 O8 N0 P1	0	0	0
PEt(16:0/14:0)	PEt	16:0/14:0	1 day, 6:00:00	648.473	C35 H69 O8 N0 P1	3115000	8.70817e+06	279.556
PEt(31:3e)	PEt	31:3e	31:3e	642.462	C36 H67 O7 N0 P1	10400000	23484448	225.812
PEt(8:0p/23:2)	PEt	8:0p/23:2	31:2p	642.462	C36 H67 O7 N0 P1	4097000	1.07058e+07	261.308
PEt(31:3p)	PEt	31:3p	31:3p	640.447	C36 H65 O7 N0 P1	59630	34343.3	57.594
PEt(8:0/22:5)	PEt	8:0/22:5	1 day, 6:05:00	638.395	C35 H59 O8 N0 P1	760500	489671	64.388
PEt(30:6)	PEt	1 day, 6:06:00	1 day, 6:06:00	636.379	C35 H57 O8 N0 P1	18950	29127.9	153.709
PEt(30:7)	PEt	1 day, 6:07:00	1 day, 6:07:00	634.364	C35 H55 O8 N0 P1	140.9	0	0
PEt(29:1)	PEt	1 day, 5:01:00	1 day, 5:01:00	632.442	C34 H65 O8 N0 P1	8590	0	0
PEt(8:0/21:1)	PEt	8:0/21:1	1 day, 5:01:00	632.442	C34 H65 O8 N0 P1	1664000	3.30053e+06	198.349
PEt(29:2)	PEt	1 day, 5:02:00	1 day, 5:02:00	630.426	C34 H63 O8 N0 P1	904300	2.51422e+06	278.029
PEt(29:3)	PEt	1 day, 5:03:00	1 day, 5:03:00	628.41	C34 H61 O8 N0 P1	1502000	4.06567e+06	270.684
PEt(10:0/19:4)	PEt	10:0/19:4	1 day, 5:04:00	626.395	C34 H59 O8 N0 P1	875.9	0	0
PEt(28:0)	PEt	1 day, 4:00:00	1 day, 4:00:00	620.442	C33 H65 O8 N0 P1	1832	1436.6	78.417
PEt(29:1e)	PEt	29:1e	29:1e	618.462	C34 H67 O7 N0 P1	46540000	2.17007e+07	46.628
PEt(28:1)	PEt	1 day, 4:01:00	1 day, 4:01:00	618.426	C33 H63 O8 N0 P1	45630000	1.38344e+08	303.186
PEt(20:1/8:0)	PEt	20:1/8:0	1 day, 4:01:00	618.426	C33 H63 O8 N0 P1	245900	208678	84.863
PEt(29:2p)	PEt	29:2p	29:2p	614.431	C34 H63 O7 N0 P1	159000	168073	105.706
PEt(29:3e)	PEt	29:3e	29:3e	614.431	C34 H63 O7 N0 P1	37050	21778.4	58.781
PEt(28:3)	PEt	1 day, 4:03:00	1 day, 4:03:00	614.395	C33 H59 O8 N0 P1	880800	838328	95.178
PEt(10:0/18:3)	PEt	10:0/18:3	1 day, 4:03:00	614.395	C33 H59 O8 N0 P1	0	0	0
PEt(29:3p)	PEt	29:3p	29:3p	612.415	C34 H61 O7 N0 P1	37560000	1.9038e+07	50.687
PEt(28:5)	PEt	1 day, 4:05:00	1 day, 4:05:00	610.364	C33 H55 O8 N0 P1	4679000	9.37695e+06	200.405
PEt(28:0p)	PEt	28:0p	28:0p	604.447	C33 H65 O7 N0 P1	627.1	0	0
PEt(4:0/23:3)	PEt	4:0/23:3	1 day, 3:03:00	600.379	C32 H57 O8 N0 P1	11740000	1.58769e+07	135.238
PEt(27:4)	PEt	1 day, 3:04:00	1 day, 3:04:00	598.364	C32 H55 O8 N0 P1	14340000	2.88177e+06	20.096
PEt(16:1/10:0)	PEt	16:1/10:0	1 day, 2:01:00	590.395	C31 H59 O8 N0 P1	166600000	0	0
PEt(27:2e)	PEt	27:2e	27:2e	588.415	C32 H61 O7 N0 P1	12860000	57542713	447.455
PEt(27:5p)	PEt	27:5p	27:5p	580.353	C32 H53 O7 N0 P1	12070000	6.32311e+06	52.387
PEt(26:6)	PEt	1 day, 2:06:00	1 day, 2:06:00	580.317	C31 H49 O8 N0 P1	30420000	2.97054e+07	97.651
PEt(10:0/15:2)	PEt	10:0/15:2	1 day, 1:02:00	574.364	C30 H55 O8 N0 P1	176900000	150605584	85.136
PEt(6:0/18:0)	PEt	6:0/18:0	1 day, 0:00:00	564.379	C29 H57 O8 N0 P1	26970000	7.42778e+07	275.409
PEt(4:0/20:3)	PEt	4:0/20:3	1 day, 0:03:00	558.332	C29 H51 O8 N0 P1	54400	36747.7	67.551
PEt(4:0/20:5)	PEt	4:0/20:5	1 day, 0:05:00	554.301	C29 H47 O8 N0 P1	1123000	470616	41.907
PEt(6:0/14:0)	PEt	6:0/14:0	20:00:00	508.317	C25 H49 O8 N0 P1	5613000	1.21538e+07	216.53
PEt(20:2)	PEt	20:02:00	20:02:00	504.285	C25 H45 O8 N0 P1	1574000	2.03916e+06	129.553
PEt(19:0e)	PEt	19:0e	19:0e	480.322	C24 H49 O7 N0 P1	552500	564677	102.204
PEt(15:0)	PEt	15:00:00	15:00:00	438.238	C20 H39 O8 N0 P1	2253000	1.00051e+07	444.078
PEt(4:0/11:0)	PEt	4:0/11:0	15:00:00	438.238	C20 H39 O8 N0 P1	4212000	15883452	377.1
PEt(6:0/8:0)	PEt	6:0/8:0	14:00:00	424.223	C19 H37 O8 N0 P1	8604000	1.21671e+07	141.412
PEt(4:0/9:0)	PEt	4:0/9:0	13:00:00	410.207	C18 H35 O8 N0 P1	3033000	4.28818e+06	141.384
PG(44:6)	PG	1 day, 20:06:00	1 day, 20:06:00	878.604	C50 H87 O10 N0 P1	7048000	1.1243e+07	159.521
PG(43:2)	PG	1 day, 19:02:00	1 day, 19:02:00	872.651	C49 H93 O10 N0 P1	2170000	9.17387e+06	422.759
PG(22:4/22:6)	PG	22:4/22:6	1 day, 20:10:00	870.541	C50 H79 O10 N0 P1	1540000	1.81491e+06	117.851
PG(26:0/16:1)	PG	26:0/16:1	1 day, 18:01:00	860.651	C48 H93 O10 N0 P1	12480	0	0
PG(43:10)	PG	1 day, 19:10:00	1 day, 19:10:00	856.525	C49 H77 O10 N0 P1	16930000	9506195	56.15
PG(26:0/15:2)	PG	26:0/15:2	1 day, 17:02:00	844.619	C47 H89 O10 N0 P1	1976000	7.38277e+06	373.622
PG(40:1)	PG	1 day, 16:01:00	1 day, 16:01:00	832.619	C46 H89 O10 N0 P1	90590000	4.12647e+07	45.551
PG(20:2/20:2)	PG	20:2/20:2	1 day, 16:04:00	826.572	C46 H83 O10 N0 P1	18890	29461.8	155.965
PG(40:6)	PG	1 day, 16:06:00	1 day, 16:06:00	822.541	C46 H79 O10 N0 P1	23200000	24278104	104.647
PG(29:0/10:0)	PG	29:0/10:0	1 day, 15:00:00	820.619	C45 H89 O10 N0 P1	89970	192832	214.329
PG(18:1/22:6)	PG	18:1/22:6	1 day, 16:07:00	820.525	C46 H77 O10 N0 P1	170000000	357759900	210.447
PG(17:0/22:1)	PG	17:0/22:1	1 day, 15:01:00	818.604	C45 H87 O10 N0 P1	166000000	23807720	14.342
PG(40:8)	PG	1 day, 16:08:00	1 day, 16:08:00	818.51	C46 H75 O10 N0 P1	748100	860562	115.033
PG(18:2/22:6)	PG	18:2/22:6	1 day, 16:08:00	818.51	C46 H75 O10 N0 P1	190000000	208690300	109.837
PG(39:6)	PG	1 day, 15:06:00	1 day, 15:06:00	808.525	C45 H77 O10 N0 P1	15310000	1.47598e+07	96.406
PG(28:1/10:0)	PG	28:1/10:0	1 day, 14:01:00	804.588	C44 H85 O10 N0 P1	917000	1.04039e+06	113.456
PG(18:0/20:4)	PG	18:0/20:4	1 day, 14:04:00	798.541	C44 H79 O10 N0 P1	9631000	7.23895e+06	75.163
PG(38:5)	PG	1 day, 14:05:00	1 day, 14:05:00	796.525	C44 H77 O10 N0 P1	716400	560562	78.247
PG(18:1/20:4)	PG	18:1/20:4	1 day, 14:05:00	796.525	C44 H77 O10 N0 P1	2140000	2.56434e+06	119.829
PG(18:2/20:4)	PG	18:2/20:4	1 day, 14:06:00	794.51	C44 H75 O10 N0 P1	3813000	1.56344e+06	41.003
PG(19:1/18:0)	PG	19:1/18:0	1 day, 13:01:00	790.572	C43 H83 O10 N0 P1	9664000	6296096	65.15
PG(16:2/22:6)	PG	16:2/22:6	1 day, 14:08:00	790.479	C44 H71 O10 N0 P1	2045000	6.46686e+06	316.228
PG(37:2)	PG	1 day, 13:02:00	1 day, 13:02:00	788.557	C43 H81 O10 N0 P1	19620000	9.4021e+06	47.921
PG(19:0/18:2)	PG	19:0/18:2	1 day, 13:02:00	788.557	C43 H81 O10 N0 P1	5445000	3.00194e+06	55.132
PG(37:3)	PG	1 day, 13:03:00	1 day, 13:03:00	786.541	C43 H79 O10 N0 P1	48680000	1.03997e+08	213.634
PG(20:3/17:3)	PG	20:3/17:3	1 day, 13:06:00	780.494	C43 H73 O10 N0 P1	1740000	1.32198e+06	75.976
PG(37:6)	PG	1 day, 13:06:00	1 day, 13:06:00	780.494	C43 H73 O10 N0 P1	1659000	1.32607e+06	79.932
PG(18:0/18:2)	PG	18:0/18:2	1 day, 12:02:00	774.541	C42 H79 O10 N0 P1	13390000	7181057	53.63
PG(19:1/16:0)	PG	19:1/16:0	1 day, 11:01:00	762.541	C41 H79 O10 N0 P1	78650000	83966740	106.76
PG(27:1/8:0)	PG	27:1/8:0	1 day, 11:01:00	762.541	C41 H79 O10 N0 P1	98810000	1.87342e+08	189.598
PG(16:0/19:2)	PG	16:0/19:2	1 day, 11:02:00	760.525	C41 H77 O10 N0 P1	29360000	4.66169e+07	158.777
PG(36:2p)	PG	36:2p	36:2p	758.546	C42 H79 O9 N0 P1	13540000	1.65762e+07	122.424
PG(35:3)	PG	1 day, 11:03:00	1 day, 11:03:00	758.51	C41 H75 O10 N0 P1	14010000	1.95071e+07	139.237
PG(36:3p)	PG	36:3p	36:3p	756.53	C42 H77 O9 N0 P1	5057000	5.66652e+06	112.053
PG(35:4)	PG	1 day, 11:04:00	1 day, 11:04:00	756.494	C41 H73 O10 N0 P1	7020000	7.86668e+06	112.061
PG(35:5)	PG	1 day, 11:05:00	1 day, 11:05:00	754.479	C41 H71 O10 N0 P1	138800	184189	132.701
PG(16:0/18:1)	PG	16:0/18:1	1 day, 10:01:00	748.525	C40 H77 O10 N0 P1	49190000	6.74326e+07	137.086
PG(15:1/18:0)	PG	15:1/18:0	1 day, 9:01:00	734.51	C39 H75 O10 N0 P1	26410000	7.01423e+07	265.59
PG(34:2p)	PG	34:2p	34:2p	730.515	C40 H75 O9 N0 P1	17170000	2.08061e+07	121.177
[truncated: 797 more rows]

## Sheet: MD Lipidomics Model 1
Martini Lipid	Quantity Upper Leaflet	Quantity Lower Leaflet
DTPC	45	12
DLPC	5	2
DPPC	91	25
DBPC	0	0
DXPC	0	0
DYPC	6	2
DVPC	107	30
DOPC	0	0
DIPC	43	12
DFPC	9	3
DGPC	4	2
DAPC	10	4
DRPC	0	0
DNPC	0	0
LPPC	7	3
POPC	12	4
PGPC	7	3
PEPC	67	19
PIPC	49	14
PAPC	46	13
PUPC	19	5
PRPC	2	1
CPC	1	1
TPC	0	0
LPC	0	0
PPC	0	0
VPC	6	2
OPC	0	0
IPC	18	5
APC	36	11
UPC	26	8
DPCE	11	10
DXCE	1	1
PNCE	10	9
XNCE	1	1
DPMG	2	2
OPMG	1	1
DFMG	0	0
FPMG	0	0
DPGG	1	1
OPGG	0	0
DFGG	2	2
FPGG	56	11
LCA	9	3
PCA	1	1
BCA	58	12
XCA	0	0
ACA	25	5
UCA	2	1
CDL0	1	1
DPSM	1	1
DBSM	12	42
DXSM	7	24
PVSM	5	17
POSM	2	8
PGSM	1	1
PNSM	5	17
BNSM	7	25
XNSM	0	0
DTPE	9	31
DLPE	5	18
DPPE	1	3
DBPE	20	75
DXPE	2	8
DYPE	0	0
DVPE	0	0
DOPE	1	3
DIPE	3	11
DFPE	2	8
DGPE	2	6
DAPE	12	43
DUPE	21	77
DRPE	10	34
DNPE	2	5
LPPE	0	13
POPE	0	1
PGPE	0	4
PQPE	0	4
PIPE	0	0
PAPE	0	1
PUPE	0	2
PRPE	0	1
DTPS	0	1
DLPS	0	3
DPPS	0	54
DBPS	0	21
DXPS	0	1
DYPS	0	1
DVPS	0	2
DOPS	0	0
DIPS	0	3
DFPS	0	0
DGPS	0	5
DAPS	0	1
DUPS	0	4
DRPS	0	1
DNPS	0	0
LPPS	0	22
POPS	0	1
PGPS	0	1
PQPS	0	3
PIPS	0	0
PAPS	0	1
PUPS	0	4
PRPS	0	5
DTPG	0	4
DLPG	0	1
DPPG	0	11
DBPG	0	1
DXPG	0	5
DYPG	0	0
DVPG	0	1
DOPG	0	0
DIPG	0	6
DFPG	0	4
DGPG	0	0
DAPG	0	2
DRPG	0	3
DNPG	0	1
LPPG	0	0
POPG	0	3
PGPG	0	2
PIPG	0	1
PAPG	0	1
PRPG	0	0
OPPG	0	1
JPPG	0	5
JFPG	0	2
DTPA	0	18
DLPA	0	11
DPPA	0	10
DBPA	0	0
DXPA	0	0
DYPA	0	1
DVPA	0	0
DOPA	0	5
DIPA	0	0
DFPA	0	2
DGPA	0	0
DAPA	0	22
DRPA	0	1
DNPA	0	12
LPPA	0	11
POPA	0	0
PGPA	0	3
PIPA	0	4
PAPA	0	1
PUPA	0	0
PRPA	0	0
DPPI	0	0
PVPI	0	0
POPI	0	0
PIPI	0	0
PAPI	0	0
PUPI	0	0
CHOL	1035	908
Total	1962	1922

## Sheet: MD Lipidomics Model 2
Martini Lipid	Quantity Upper Leaflet	Quantity Lower Leaflet
'CHOA'	0	0
'CHOL'	1193	1087
'CHYO'	0	0
'ERGO'	0	0
'HBHT'	0	0
'HDPT'	0	0
'HHOP'	0	0
'HOPR'	0	0
'DAPA'	0	0
'DBPA'	0	3
'DFPA'	0	0
'DGPA'	0	25
'DIPA'	0	0
'DLPA'	0	5
'DNPA'	0	3
'DOPA'	0	5
'DPPA'	0	3
'DRPA'	0	0
'DTPA'	0	8
'DVPA'	0	13
'DXPA'	0	0
'DYPA'	0	3
'LPPA'	0	0
'PAPA'	0	0
'PGPA'	0	0
'PIPA'	0	0
'POPA'	0	13
'PRPA'	0	0
'PUPA'	0	0
'DAPC'	0	0
'DBPC'	0	0
'DFPC'	0	0
'DGPC'	8	5
'DIPC'	0	0
'DLPC'	11	5
'DNPC'	0	0
'DOPC'	0	0
'DPPC'	214	63
'DRPC'	0	0
'DTPC'	103	30
'DVPC'	249	75
'DXPC'	0	0
'DYPC'	13	5
'LPPC'	13	7
'PAPC'	0	0
'PEPC'	0	0
'PGPC'	13	7
'PIPC'	0	0
'POPC'	27	10
'PRPC'	0	0
'PUPC'	0	0
'DAPE'	0	0
'DBPE'	4	20
'DFPE'	0	0
'DGPE'	2	7
'DIPE'	0	0
'DLPE'	17	60
'DNPE'	0	0
'DOPE'	0	0
'DPPE'	11	43
'DRPE'	0	0
'DTPE'	27	105
'DUPE'	0	0
'DVPE'	17	63
'DXPE'	2	5
'DYPE'	13	43
'LPPE'	2	7
'PAPE'	0	0
'PGPE'	4	20
'PIPE'	0	0
'POPE'	6	28
'PQPE'	0	0
'PRPE'	0	0
'PUPE'	0	0
'DAPG'	0	0
'DBPG'	0	7
'DFPG'	0	0
'DGPG'	0	28
'DIPG'	0	0
'DLPG'	0	3
'DNPG'	0	0
'DOPG'	0	13
'DPPG'	0	3
'DRPG'	0	0
'DTPG'	0	55
'DVPG'	0	10
'DXPG'	0	0
'DYPG'	0	5
'JFPG'	0	0
'JPPG'	0	3
'LPPG'	0	3
'OPPG'	0	7
'PAPG'	0	0
'PGPG'	0	15
'PIPG'	0	0
'POPG'	0	0
'PRPG'	0	0
'DAPS'	0	0
'DBPS'	0	10
'DFPS'	0	0
'DGPS'	0	135
'DIPS'	0	0
'DLPS'	0	3
'DNPS'	0	5
'DOPS'	0	3
'DPPS'	0	5
'DRPS'	0	0
'DTPS'	0	33
'DUPS'	0	0
'DVPS'	0	5
'DXPS'	0	0
'DYPS'	0	3
'LPPS'	0	0
'PAPS'	0	0
'PGPS'	0	0
'PIPS'	0	0
'POPS'	0	7
'PQPS'	0	0
'PRPS'	0	0
'PUPS'	0	0
'DPP1'	0	0
'DPP2'	0	0
'DPPI'	0	30
'PAPI'	0	0
'PIPI'	0	0
'POP1'	0	0
'POP2'	0	0
'POP3'	0	0
'POPI'	0	0
'PUPI'	0	0
'PVP1'	0	0
'PVP2'	0	0
'PVP3'	0	0
'PVPI'	0	28
'CDL0'	0	0
'CDL1'	0	0
'CDL2'	0	0
'BNSM'	4	3
'DBSM'	19	7
'DPSM'	126	24
'DXSM'	2	3
'PGSM'	56	13
'PNSM'	4	3
'POSM'	0	0
'PVSM'	132	30
'XNSM'	2	1
'DPCE'	23	25
'DXCE'	2	3
'PNCE'	21	23
'XNCE'	2	3
'PADG'	0	0
'PIDG'	0	0
'PODG'	0	0
'PUDG'	0	0
'PVDG'	0	0
'TOG'	0	0
'APC'	0	0
'CPC'	2	3
'IPC'	0	0
'LPC'	0	0
'OPC'	0	0
'PPC'	0	0
'TPC'	0	0
'UPC'	0	0
'VPC'	13	5
'ACA'	0	0
'ACN'	0	0
'BCA'	0	0
'BCN'	0	0
'LCA'	4	5
'LCN'	0	0
'PCN'	0	0
'UCA'	0	0
'UCN'	0	0
'XCA'	0	0
'XCN'	0	0
'PCA'	2	3
'BOG'	0	0
'DDM'	0	0
'DPC'	0	0
'EO5'	0	0
'SDS'	0	0
'DBG1'	0	0
'DBG3'	0	0
'DFGG'	0	0
'DFMG'	0	0
'DPG1'	0	0
'DPG3'	0	0
'DPGG'	0	0
'DPGS'	0	0
'DPMG'	0	0
'DPSG'	0	0
'DXG1'	0	0
'DXG3'	0	0
'FPGG'	0	0
'FPMG'	0	0
'FPSG'	0	0
'OPGG'	0	0
'OPMG'	0	0
'OPSG'	0	0
'PNG1'	0	0
'PNG3'	0	0
'XNG1'	0	0
'XNG3'	0	0
'RAMP'	0	0
'REMP'	0	0
'OANT'	0	0
'MYCL'	0	0
'MYPE'	0	0
'MYPI'	0	0
'PIM1'	0	0
'PIM2'	0	0
'DSPC'	0	0
'DHPE'	0	0
'DSPE'	0	0

## Sheet: MD Lipidomics Model 3
Martini Lipid	Quantity Upper Leaflet	Quantity Lower Leaflet
choa	0	0
chol	0	0
chyo	0	0
ergo	0	0
hbht	0	0
hdpt	0	0
hhop	0	0
hopr	0	0
dapa	0	0
dbpa	0	2
dfpa	0	22
dgpa	0	20
dipa	0	36
dlpa	0	4
dnpa	0	2
dopa	0	4
dppa	0	2
drpa	0	0
dtpa	0	6
dvpa	0	10
dxpa	0	0
dypa	0	2
lppa	0	0
papa	0	0
pgpa	0	0
pipa	0	4
popa	0	10
prpa	0	2
pupa	0	44
dapc	22	8
dbpc	0	0
dfpc	19	6
dgpc	8	4
dipc	94	24
dlpc	11	4
dnpc	0	0
dopc	0	0
dppc	210	50
drpc	0	0
dtpc	99	24
dvpc	238	60
dxpc	0	0
dypc	13	4
lppc	15	6
papc	101	26
pepc	147	38
pgpc	15	6
pipc	107	28
popc	26	8
prpc	4	2
pupc	41	10
dape	44	150
dbpe	4	16
dfpe	11	36
dgpe	2	6
dipe	19	62
dlpe	15	48
dnpe	0	0
dope	0	0
dppe	11	34
drpe	0	0
dtpe	26	84
dupe	4	16
dvpe	15	50
dxpe	2	2
dype	11	34
lppe	2	6
pape	46	154
pgpe	4	16
pipe	26	86
pope	6	22
pqpe	4	12
prpe	4	10
pupe	22	68
dapg	0	2
dbpg	0	6
dfpg	0	2
dgpg	0	22
dipg	0	8
dlpg	0	2
dnpg	0	0
dopg	0	10
dppg	0	2
drpg	0	10
dtpg	0	44
dvpg	0	8
dxpg	0	0
dypg	0	2
jfpg	0	0
jppg	0	2
lppg	0	2
oppg	0	6
papg	0	0
pgpg	0	12
pipg	0	8
popg	0	0
prpg	0	4
daps	0	42
dbps	0	8
dfps	0	6
dgps	0	108
dips	0	2
dlps	0	2
dnps	0	4
dops	0	2
dpps	0	8
drps	0	2
dtps	0	26
dups	0	2
dvps	0	4
dxps	0	0
dyps	0	2
lpps	0	0
paps	0	8
pgps	0	0
pips	0	2
pops	0	6
pqps	0	10
prps	0	0
pups	0	2
dpp1	0	0
dpp2	0	0
dppi	0	24
papi	0	8
pipi	0	6
pop1	0	0
pop2	0	0
pop3	0	0
popi	0	0
pupi	0	2
pvp1	0	0
pvp2	0	0
pvp3	0	0
pvpi	0	22
cdl0	4	4
cdl1	0	0
cdl2	0	0
bnsm	2	2
dbsm	19	6
dpsm	123	22
dxsm	2	2
pgsm	55	10
pnsm	4	2
posm	0	0
pvsm	127	24
xnsm	2	2
dpce	24	20
dxce	2	2
pnce	22	18
xnce	2	2
padg	0	0
pidg	0	0
podg	0	0
pudg	0	0
pvdg	0	0
tog	0	0
apc	79	22
cpc	2	2
ipc	39	10
lpc	0	0
opc	0	0
ppc	0	0
tpc	0	0
upc	57	16
vpc	13	4
aca	2	2
acn	0	0
bca	0	0
bcn	0	0
lca	4	4
lcn	0	0
pcn	0	0
uca	0	0
ucn	0	0
xca	0	0
xcn	0	0
pca	2	2
bog	0	0
ddm	0	0
dpc	0	0
eo5	0	0
sds	0	0
dbg1	0	0
dbg3	0	0
dfgg	0	0
dfmg	0	0
dpg1	0	0
dpg3	0	0
dpgg	0	0
dpgs	0	0
dpmg	0	0
dpsg	0	0
dxg1	0	0
dxg3	0	0
fpgg	0	0
fpmg	0	0
fpsg	0	0
opgg	0	0
opmg	0	0
opsg	0	0
png1	0	0
png3	0	0
xng1	0	0
xng3	0	0
ramp	0	0
remp	0	0
oant	0	0
mycl	0	0
mype	0	0
mypi	0	0
pim1	0	0
pim2	0	0
dspc	0	0
dhpe	0	0
dspe	0	0
